# Supplementary material for: Macrophage phagocytosis of Coccidioides promotes its differentiation into the parasitic form
Source: mBio. 2026 May 18;17(6):e00492-26. doi: 10.1128/mbio.00492-26 (PMC13251436; doi:10.1128/mbio.00492-26)
Supplement: Table S1 — Transcript abundances and differential expression of Coccidioides grown alone or in the presence of BMDMs. [file mbio.00492-26-s0003.txt]

GID	UNIQID	NAME	p(WT.MOI_lo.24/WT.alone.48)	p(WT.MOI_lo.48/WT.alone.48)	p(WT.MOI_hi.24/WT.alone.48)	p(Ryp1.MOI_lo.24/WT.alone.48)	p(Ryp1.MOI_lo.48/WT.alone.48)	p(Ryp1.MOI_hi.24/WT.alone.48)	p(Ryp1.alone.48/WT.alone.48)	CpV2	Cp_anno	CiRS	CiRS_anno	HcG217B	HcG217B_anno	Ryp1_alone_48h_1_S55_counts	Ryp1_alone_48h_2_S56_counts	Ryp1_alone_48h_3_S57_counts	WT_alone_48h_1_S52_counts	WT_alone_48h_2_S53_counts	WT_alone_48h_3_S54_counts	Ryp1_MOI_lo_24_1_S61_counts	Ryp1_MOI_lo_48h_1_S73_counts	Ryp1_MOI_lo_24_2_S62_counts	Ryp1_MOI_lo_48h_2_S74_counts	Ryp1_MOI_lo_24_3_S63_counts	Ryp1_MOI_lo_48h_3_S75_counts	WT_MOI_lo_24h_1_S58_counts	WT_MOI_lo_48h_1_S70_counts	WT_MOI_lo_24h_2_S59_counts	WT_MOI_lo_48h_2_S71_counts	WT_MOI_lo_24h_3_S60_counts	WT_MOI_lo_48h_3_S72_counts	Ryp1_MOI_hi_24h_1_S67_counts	Ryp1_MOI_hi_24h_2_S68_counts	Ryp1_MOI_hi_24h_3_S69_counts	WT_MOI_hi_24h_1_S64_counts	WT_MOI_hi_24h_2_S65_counts	WT_MOI_hi_24h_3_S66_counts	GWEIGHT	WT.MOI_hi.24/WT.alone.48	WT.MOI_lo.24/WT.alone.48	WT.MOI_lo.48/WT.alone.48	Ryp1.MOI_hi.24/WT.alone.48	Ryp1.MOI_lo.24/WT.alone.48	Ryp1.MOI_lo.48/WT.alone.48	Ryp1.alone.48/WT.alone.48
D8B26_000001	D8B26_000001		0.932950192237853	0.6810462498559708	0.1607943567111442	0.28251218628230645	0.7484832750104148	0.7068491136262705	0.02336379211622048							82	92	68	193	93	98	0	21	0	19	0	24	0	179	3	163	3	181	6	2	5	35	56	42	1.0	-0.3055873002259207	-0.07397031462556564	-0.07894316815048945	-0.2144321247071408	-8.98029536030862	0.09586717392921226	-0.46011059785993424
D8B26_000002	D8B26_000002		0.8260822350583721	0.12407282538306132	0.3733437183388408	0.6161068643860136	0.012478087876758519	0.2644717020588815	0.004788045814524785	CPSG_09999	hypothetical protein	CIMG_08365	hypothetical protein			51	54	38	96	77	81	0	7	0	4	2	10	3	98	1	110	1	93	3	2	1	30	32	34	1.0	-0.2209420079271341	0.2102841459461734	-0.32058372183511036	-0.7798662115592584	1.0245376326571949	-0.9721908709093681	-0.6697355176360259
D8B26_000003	D8B26_000003		0.035089503916472385	0.24053235918670146	0.560071834466195	0.8680805040139579	0.5052763386436863	0.33303594026038635	0.06494563560118141							75	111	66	174	104	99	0	24	1	15	0	30	4	187	3	190	8	271	9	11	1	48	78	53	1.0	0.13329613569112783	1.2547195069081407	0.22928771016760455	0.48276825033165044	-0.5107531290490382	0.20238506939510403	-0.39858183028605854
D8B26_000004	D8B26_000004		0.025665174740090096	8.060868342905284e-05	1.3035561976555567e-05	0.7649973099251209	0.25776962543643206	0.9129238653607884	0.056761493800978044	CPSG_10000	conserved hypothetical protein	CIMG_08132	hypothetical protein	HISTO_BI.Contig285.Fgenesh_histo.18.final_new	hypothetical protein	760	922	636	1018	613	635	1	144	1	86	5	173	10	729	3	759	9	902	27	34	31	160	266	230	1.0	-0.5912198285964563	-0.7827474916954906	-0.47261506046163215	0.02869706632476338	-0.2962306258428557	0.1542542410623492	0.21173043151425558
D8B26_000006	D8B26_000006		6.3404130987799e-06	0.47830135187289086	2.3260348318234707e-09	0.1693369610048846	7.289170264988333e-10	1.9960872285908356e-06	6.395550147974774e-12	CPSG_10011	conserved hypothetical protein	CIMG_05660	CMGC/SRPK protein kinase			2438	2798	2109	2139	1322	1323	10	392	8	315	9	550	11	2087	10	2084	14	2583	101	109	89	383	435	493	1.0	-0.6577464513445457	-1.1913960643908024	-0.054716622009169234	0.6485537768798121	0.5745667594163804	0.7241202687399348	0.80045709220419
D8B26_000007	D8B26_000007		0.7620286186398606	0.6913499213066004	0.3533507156094998	0.835568868533323	0.9341430650931392	0.2944707607419085	0.26049225165331863	CPSG_10012	conserved hypothetical protein	CIMG_05661	hypothetical protein			10	26	9	18	11	5	0	4	0	1	0	0	0	12	0	22	1	23	0	0	0	3	3	3	1.0	-0.6860564330527175	0.8116330642672087	0.20085050486159112	-5.524017335571944	-5.524017335571944	-0.0995759147935881	0.5768773723224253
D8B26_000008	D8B26_000008		0.08334798462365813	0.6207749598045698	1.2857737547952124e-11	0.7221936711011591	0.05311827409907279	0.11486452492000142	2.011230485489478e-09	CPSG_10013	conserved hypothetical protein					3115	3624	2741	3164	1993	2047	10	412	8	318	6	551	36	3503	34	3295	29	4062	131	96	99	455	724	680	1.0	-0.7641594519505706	-0.2861719254794771	0.036089226960966246	0.17563280439096604	-0.1905142311250543	0.15691913540637362	0.5733741183042276
D8B26_000009	D8B26_000009		0.22593374363309954	0.32808808291471003	0.1465794047279035	0.5192668207023156	0.15925473961380024	0.7731835158854864	0.0008020749300482664	CPSG_05704	conserved hypothetical protein	CIMG_05655	hypothetical protein			4385	5219	4019	5890	3520	3562	19	705	17	541	21	982	71	6336	45	6167	77	7400	186	167	174	1634	2213	2190	1.0	0.10565287945911257	-0.16508255680387732	0.07149334992557434	0.03314017919766815	0.21887148432107623	0.11225511666433372	0.25787788798909356
D8B26_000010	D8B26_000010		0.29657312799692304	2.5274661757967674e-05	4.6199815622928347e-07	0.5758158094570829	0.00025779074304293267	0.05435859918669229	0.00574318211009339	CPSG_05705	conserved hypothetical protein					279	322	284	676	319	357	0	32	1	37	2	56	6	387	4	409	6	451	10	13	12	85	93	122	1.0	-0.9391713826163742	-0.46994474263254804	-0.6362831632388932	-0.5944398492913135	-0.7470843580178392	-0.7526415788837242	-0.39466885439629046
D8B26_000011	D8B26_000011		0.7996805968736556	8.673263526459648e-05	0.5213778149663886	0.2872191830094917	0.0004899167332692868	0.0978640347763513	4.9640083528859164e-11	CPSG_05706	conserved hypothetical protein	CIMG_05654	hypothetical protein			239	232	194	797	526	528	6	71	1	38	5	85	12	647	9	537	8	705	23	11	21	230	316	312	1.0	0.08440857416046435	-0.10167610318239123	-0.5317603924421125	-0.43354699808677866	0.7673396529379832	-0.6204485558978249	-1.2984475349306985
D8B26_000012	D8B26_000012	SED5	0.7359459774927021	0.003950387406606386	0.39664037420129017	0.22434622955792682	0.13714030339677705	0.028262758581056212	0.011722709145922808	CPSG_05707	syntaxin 5	CIMG_05653	syntaxin 5	HISTO_AL.Contig317.eannot.1576.final_new	syntaxin	1824	2068	1563	3162	1979	2061	4	292	5	291	9	446	38	2931	31	2643	46	3312	105	65	62	746	1079	1171	1.0	-0.07526729373579485	-0.07116378254428071	-0.25326888106786155	-0.31745556518253987	-0.607608229259477	-0.15017149208352965	-0.22343177555908447
D8B26_000013	D8B26_000013		0.006271619890531658	1.882623969137465e-10	2.0622243457503623e-07	0.23813425927770354	1.641824158240221e-05	0.15186619022202605	0.001186131958780983	CPSG_05708	conserved hypothetical protein	CIMG_05652	hypothetical protein			1128	1387	1062	2460	1264	1408	4	182	4	150	4	214	13	1359	20	1289	21	1479	54	54	64	389	510	532	1.0	-0.6196309325605918	-0.6478466602049664	-0.843516315111466	-0.22868293218872882	-0.6790484314792775	-0.549083390724676	-0.319217956868645
D8B26_000014	D8B26_000014		0.43306482302612576	0.00012210313825139601	1.4085362474891668e-05	0.013095187688759361	0.6794891161060099	0.7060366818512407	2.1143949699795935e-06	CPSG_05709	conserved hypothetical protein	CIMG_05651	hypothetical protein	HISTO_AL.Contig317.Fgenesh_histo.47.final_new	HerA helicase domain-containing protein	115	169	111	64	59	39	5	5	1	8	0	17	0	34	1	33	0	31	3	1	1	4	3	7	1.0	-2.3206509565886946	-1.4401871769518388	-1.277369144361025	-0.385055300697759	3.273819963949595	0.1945462651773815	1.442970478860664
D8B26_000015	D8B26_000015		2.7061592096499946e-05	4.297764343223751e-17	4.900459545807994e-17	0.030494615306082586	8.825188382710618e-12	2.1675671262498887e-07	9.957983854723316e-06	CPSG_05711	cystathionine beta-synthase	CIMG_05649	cystathionine beta-synthase			271	247	282	750	386	550	0	10	0	7	0	5	0	57	1	60	0	66	3	0	2	2	2	5	1.0	-6.301428425768432	-4.800788604178038	-3.7470135591391034	-3.7446484194245997	-11.137043706015856	-3.5986908561165243	-0.8779191258534008
D8B26_000016	D8B26_000016		9.47193505622031e-19	1.8643332529618989e-06	3.4616217259926376e-19	0.29192100743599353	0.0010601012071534412	0.001115717080214552	0.00039317555490141985	CPSG_05716	class III chitin synthase	CIMG_05647	chitin synthase G	HISTO_ZU.Contig65.eannot.1955.final_new	chitin synthase	11900	14808	11412	14757	10246	9742	26	1500	62	1115	67	1954	22	11687	19	11749	21	14369	572	598	559	1314	1708	1675	1.0	-1.6921910435430214	-3.24104149552454	-0.44422446879224836	0.3111569250231472	0.21169797379025915	-0.28669001639234876	0.302324070181857
D8B26_000017	D8B26_000017	UBC12	0.20115232393710797	0.0102880811673717	2.4823835306867086e-06	0.7320400411603812	0.0037131281092449434	2.3074129225416988e-05	8.553334687161427e-09	CPSG_05717	NEDD8-conjugating enzyme UBC12	CIMG_05646	NEDD8-conjugating enzyme Ubc12	HISTO_ZU.Contig65-snap.182.final_new	NEDD8-conjugating enzyme ubc12	1410	1260	1107	3428	1921	1728	5	319	7	205	11	367	33	2787	37	2606	27	3310	60	53	53	499	816	827	1.0	-0.5117838239246226	-0.2618667097148048	-0.2314697602327079	-0.7428586050068603	-0.2012342091224839	-0.31546196979274577	-0.6933131525844956
D8B26_000018	D8B26_000018	TAF8	0.05061220030658873	0.0003525398366433695	8.645668573859984e-05	0.7221936711011591	0.5161246128631353	0.10244600172568527	0.0003993771684820482	CPSG_05719	conserved hypothetical protein	CIMG_05644	bromodomain associated protein	HISTO_ZU.Contig65.Fgenesh_histo.81.final_new	bromodomain associated protein	601	624	498	627	431	379	0	85	3	71	1	88	18	932	10	856	9	1065	31	20	24	229	328	343	1.0	0.5174155392260602	0.6183366131506981	0.4326981632672962	0.3815401722751437	-0.45361778732837615	0.10365189865229557	0.4415505156304946
D8B26_000019	D8B26_000019		0.11594621043572012	0.39897283700071884	0.013627555277692197	0.04653230134626607	0.9107582575057116	0.42461547223058277	8.399708446732864e-05	CPSG_05720	conserved hypothetical protein	CIMG_11587	hypothetical protein	HISTO_ZU.Contig65.Fgenesh_Neurospora.103.final_new	Mitochondr_Som1 superfamily domain-containing protein	1006	1181	933	1112	776	639	0	136	0	91	2	172	14	1274	2	1262	13	1419	35	38	41	377	473	492	1.0	0.29076371037707444	-0.5465772003465789	0.09521192698762611	0.17671887332364497	-2.26371502266428	-0.018775195776472717	0.48494045828090704
D8B26_000020	D8B26_000020		0.11103382722806598	0.48136145106578104	0.00848348289897283	0.37282478764117744	0.9191262612736243	0.22914972437044676	0.3092827289312495	CPSG_05721	conserved hypothetical protein	CIMG_05643	hypothetical protein	HISTO_ZU.Contig65.Fgenesh_Aspergillus.200.final_new	Rad51 family DNA repair protein	531	619	404	669	491	438	0	85	3	52	0	126	14	729	11	658	13	849	27	24	27	243	314	319	1.0	0.32373557212085696	0.4942407309789358	-0.08248351445930374	0.2776467338412678	-1.0306416478264468	0.01824728813793081	0.12152920333822516
D8B26_000021	D8B26_000021		0.009472837305564502	0.013472166453149994	0.005523716383523644	0.6446085841977297	0.23621908489912546	0.9959780245797246	0.0043381363092885586	CPSG_05722	pyridoxal-phosphate dependent enzyme	CIMG_05642	pyridoxal-phosphate dependent enzyme	HISTO_ZU.Contig65.fgenesh_plus.31.final_new		1036	1041	870	1737	1058	1168	4	225	5	156	3	309	19	1592	13	1565	12	1905	59	59	41	403	517	536	1.0	-0.24412426522661332	-0.5948524515590061	-0.2033746723568614	0.0012582599335609751	-0.33052722529888506	0.11606962620471722	-0.24537992532920458
D8B26_000022	D8B26_000022	ILV5	5.738017600157768e-17	8.934561207772395e-18	1.4185708093203826e-16	2.5365301722252206e-16	7.210514954873109e-20	7.714267036925563e-19	2.3308628717325424e-20	CPSG_05723	ketol-acid reductoisomerase	CIMG_05641	ketol-acid reductoisomerase, mitochondrial	HISTO_ZU.Contig65.eannot.1966.final_new	ketol-acid reductoisomerase	8948	10569	8009	49528	37513	31257	19	1667	25	1252	33	2108	239	19788	199	18943	182	22851	482	419	398	5336	7923	7629	1.0	-1.3219134683576885	-1.6891878500185935	-1.5101430425188462	-1.8785966366557152	-2.5609302340715296	-1.9148507425036678	-1.9393557397122498
D8B26_000023	D8B26_000023		3.878807729152601e-13	5.701341308027518e-20	2.9869260368398683e-20	1.6734592975079864e-06	4.479312473464683e-17	5.430230858091591e-13	3.3163885760910345e-17	CPSG_05724	isochorismatase family hydrolase	CIMG_05640	isochorismatase family protein	HISTO_ZU.Contig65.Fgenesh_Neurospora.115.final_new	isochorismatase family	1268	1447	1052	5446	3224	3371	2	177	2	135	4	246	19	1576	4	1451	9	1636	62	47	45	316	467	484	1.0	-2.0486381170496615	-2.649556497352454	-1.9122646794708638	-1.6391896021180936	-2.5104692624426472	-1.7794532368828095	-1.4926121828342631
D8B26_000024	D8B26_000024	OPY2	2.0584158370130228e-11	2.0673393214430143e-07	3.038136736386073e-16	0.5949210615362628	0.00019659125239579852	0.0016890893402085531	0.1604175463376759	CPSG_05726	conserved hypothetical protein	CIMG_05638	hypothetical protein	HISTO_ZU.Contig65.Fgenesh_histo.135.final_new	Opy2 superfamily domain-containing protein	8345	10034	7832	12816	7764	7412	27	1208	30	871	40	1554	77	10069	71	9155	72	11086	351	289	281	1441	2283	2015	1.0	-1.082737524648464	-1.080571738273003	-0.4280774252659672	-0.271493385367829	-0.12157423323960151	-0.286590545975425	0.09588086597288174
D8B26_000025	D8B26_000025		0.0001701024697518953	7.746452601387184e-16	2.510136557149013e-13	0.0030778747509183683	9.87089430259767e-16	4.719971244548709e-13	1.8362437564754057e-18	CPSG_05727	conserved hypothetical protein	CIMG_05637	hypothetical protein	HISTO_ZU.Contig65.Fgenesh_histo.143.final_new	glyoxalase, conidia-enriched transcript	385	425	333	2693	1641	1590	2	61	1	53	3	94	27	921	14	877	9	1028	14	11	9	308	356	351	1.0	-1.3259642924916202	-0.9802239300867528	-1.6119126136202293	-2.7924270974080363	-1.900055508612101	-2.1774856978716377	-2.1843131116620484
D8B26_000026	D8B26_000026	RPO31	0.07296912274242716	9.55520571102549e-07	1.0911681691420092e-06	0.8402682545549333	2.098089787620977e-05	0.003327042464038181	1.3517265622996258e-08	CPSG_05728	DNA-directed RNA polymerase III largest subunit	CIMG_05636	DNA-directed RNA polymerase III largest subunit	HISTO_ZU.Contig65.fgenesh_plus.42.final_new	DNA-directed RNA polymerase III largest subunit	2073	2083	1860	4656	3267	2759	10	814	22	544	6	958	81	7043	71	7036	65	8008	221	162	165	1656	2425	2516	1.0	0.4937215220761368	0.27620858231611084	0.4935614951583324	0.35434920954986604	-0.10050960705597854	0.4415405902060819	-0.6439109829709954
D8B26_000027	D8B26_000027	MAD2	0.8211018847062007	0.42138504697466095	0.001239366734657956	0.2483844736500357	0.16536999267465016	0.0028174809396827654	0.004476989881578762	CPSG_05729	mitotic spindle checkpoint component MAD2	CIMG_05635	HORMA domain-containing protein	HISTO_ZU.Contig65.eannot.2098.final_new	HORMA domain-containing protein	1866	2060	1620	2400	1469	1453	2	266	8	208	3	284	40	2505	25	2608	27	3040	59	50	44	786	1018	1004	1.0	0.28781794845533865	0.051040617204406176	0.06780460637925086	-0.47130660362994425	-0.6346345596086649	-0.14055452767272522	0.24597989325448616
D8B26_000028	D8B26_000028	GUF1	0.5960278380770762	1.2571001121164764e-09	7.455282981041889e-06	0.8468243258995348	1.0794858502312627e-10	1.3329811721407828e-08	3.982388904155687e-08	CPSG_05730	GTP binding protein Guf1	CIMG_05634	translation factor GUF1, mitochondrial	HISTO_ZU.Contig65.Fgenesh_histo.97.final_new	GTP-binding protein GUF1	6729	7684	5795	6409	5128	4043	15	1458	25	962	23	1816	90	11517	83	11080	105	13248	404	329	281	2341	3241	3444	1.0	0.3900754408224028	0.07250692756275304	0.6304175044736804	0.6799104141112347	0.0693278017906721	0.7453135578251485	0.5355705538592083
D8B26_000029	D8B26_000029		0.7746796499814578	0.29782115503083395	0.011603389747129803	0.5667408185875816	0.06730495970598799	0.8659468104226391	0.11322612792857147	CPSG_05731	conserved hypothetical protein	CIMG_13481	hypothetical protein	HISTO_ZU.Contig65.Fgenesh_Neurospora.147.final_new	C-x8-C-x5-C-x3-H zinc finger protein	3366	4337	3333	5027	3278	3116	3	597	13	367	21	661	68	5077	58	4919	72	5817	160	166	138	1080	1629	1616	1.0	-0.20967704169401058	0.04855566535327679	-0.0843088946570305	0.023094333658131707	-0.23576073246009097	-0.16579334276816982	0.12898943359235454
D8B26_000030	D8B26_000030	SLY1	2.278732302801879e-05	1.5784935089861764e-05	2.8854997271571933e-10	0.5239610365905136	0.00017045229362201537	0.0016014915812683987	0.01375948598329897	CPSG_05733	golgi transporter Sly1	CIMG_05632	golgi transporter Sly1	HISTO_ZU.Contig65-snap.195.final_new	SNARE docking complex subunit	2872	3248	2499	4034	2251	2331	11	570	22	404	6	766	74	5287	73	5011	77	5912	183	146	112	1547	2268	2189	1.0	0.6904775171325693	0.6507915445403925	0.3752453257361926	0.3672101734432619	0.2665616337894283	0.35046117789788045	0.19629419413714702
D8B26_000031	D8B26_000031		2.714076594520468e-06	2.7290183453206786e-09	4.6429598922434e-15	0.015557765318927922	4.635210550196377e-14	3.6159778913877594e-08	1.666500165958072e-12	CPSG_05737	conserved hypothetical protein	CIMG_05629	hypothetical protein			992	1118	1001	4821	2213	3035	3	84	6	92	3	161	18	2665	15	1737	18	2831	52	50	32	263	364	457	1.0	-2.002477778020384	-1.7030582568261092	-1.0173534135512796	-1.5669947075722164	-1.6523608725156724	-2.2330649973350836	-1.4852729260732858
D8B26_000032	D8B26_000032		0.2835423860019888	0.0323356516698579	0.011004443062169323	0.7296613210477323	3.16360364248487e-05	0.04391423753605584	0.11644524108877694	CPSG_05738	conserved hypothetical protein	CIMG_05627	hypothetical protein			346	398	303	620	413	354	0	35	7	31	0	48	9	828	10	702	12	955	13	16	6	220	278	277	1.0	0.3681223330088616	0.4197295615364588	0.2870969288851383	-0.6618330789150177	0.40809681259671604	-0.9506884075178513	-0.2224397043006667
D8B26_000033	D8B26_000033		0.3347825799589156	5.331899175515856e-08	2.3294869432381017e-07	0.027172310829641555	6.880121635755285e-09	2.548129371375485e-07	2.2790581347189083e-07	CPSG_05739	import receptor	CIMG_05626	protein import receptor	HISTO_ZU.Contig65.Fgenesh_histo.120.final_new	s import receptor	10393	12081	9462	10349	8154	6486	25	2154	48	1372	57	2833	124	17860	120	16837	146	19737	541	516	457	4191	5660	5802	1.0	0.5085585731290877	-0.11919364827467213	0.5541863598358238	0.583884601815225	0.4306889670369818	0.6398201064983127	0.5175649872395196
D8B26_000034	D8B26_000034		0.009066678903842289	0.035436577734060073	1.6430590548772527e-09	0.007029995599341885	5.273468600261921e-09	1.2491287948728738e-08	6.3721829124871875e-06	CPSG_05740	conserved hypothetical protein	CIMG_05625	hypothetical protein	HISTO_ZU.Contig65-snap.184.final_new		1338	1472	1152	3007	1861	1697	3	212	3	109	1	206	15	2752	23	2447	32	3064	27	24	42	394	604	548	1.0	-0.8808017860396071	-0.6413204459791312	-0.21257113431684685	-1.4828986967196227	-1.8237153083912376	-0.9823326729692425	-0.5376015326860814
D8B26_000035	D8B26_000035		1.4827926509833894e-08	0.04159764347457622	4.3390708000890736e-10	0.0944681145745538	8.655269623061825e-05	2.823740341496631e-07	0.0003323769636514283	CPSG_05741	PRELI domain-containing protein	CIMG_05624	MSF1 domain-containing protein	HISTO_ZU.Contig65-snap.181.final_new	MSF1 domain-containing protein	3007	3209	2500	5567	3498	3233	4	491	7	372	20	627	28	5226	20	4876	35	5964	99	94	94	855	1130	1271	1.0	-0.7130518560409259	-1.304929166220042	-0.16149624918587785	-0.7680048592543318	-0.5880280326834683	-0.3851234201342495	-0.30903542186935434
D8B26_000036	D8B26_000036	SNF1	0.0006633826382847819	0.008162680387343533	0.025218265574982295	0.15689530038062563	0.002183747722880366	0.007194957392535816	0.032421584842254714	CPSG_05742	carbon catabolite-derepressing protein kinase	CIMG_05623	CAMK/CAMKL/AMPK protein kinase	HISTO_ZU.Contig65.Fgenesh_histo.70.final_new	carbon catabolite derepressing protein kinase	2390	2661	2185	4131	2415	2682	4	377	12	304	8	531	42	3849	21	3509	39	4403	97	98	98	931	1260	1370	1.0	-0.17360175004585535	-0.5974124758678713	-0.20178105628467163	-0.3267330952217868	-0.5467025377468442	-0.276405840081403	-0.1643696730854106
D8B26_000037	D8B26_000037	NCE102	0.1460952400728598	0.9854787249537011	0.7630815805025704	0.6202703762435243	2.6349261128919395e-06	0.0011262493786989858	1.0987875595170181e-09	CPSG_05743	conserved hypothetical protein	CIMG_05622	hypothetical protein	HISTO_ZU.Contig65.fgenesh_plus.16.final_new	non-classical export protein, conidia-enriched transcript	88	99	81	390	240	216	0	10	4	13	1	27	9	413	5	375	8	447	2	2	7	90	134	158	1.0	0.052662834312035396	0.6439668274146633	0.0032872218505835275	-1.6056637024718394	0.6428339747155682	-1.4270668999514993	-1.4641211096863676
D8B26_000038	D8B26_000038		1.39822616261138e-10	2.5632035412222016e-08	1.3231449630337911e-21	0.09343642382651243	0.6876097257179413	1.2674648048218394e-07	3.370872323922884e-05	CPSG_05744	conserved hypothetical protein	CIMG_05621	hypothetical protein	HISTO_ZU.Contig65.Fgenesh_Neurospora.85.final_new	hypothetical protein	2654	2896	2376	3195	1881	1978	3	352	5	261	8	480	10	2426	4	2110	11	2491	59	52	39	180	202	209	1.0	-2.3638865758013767	-2.233818771004224	-0.5503989470081875	-0.9060577894187479	-0.7397004644443151	-0.03846951124694322	0.35792196957409056
D8B26_000039	D8B26_000039		3.073629780147632e-15	0.36683703882942287	3.9747658760657673e-20	9.614323853847554e-10	6.346729043416902e-11	8.050470929941797e-13	4.813141521832814e-08	CPSG_05745	conserved hypothetical protein	CIMG_05620	hypothetical protein			11685	13739	10420	13588	7144	7738	58	2458	90	1781	88	3344	30	13155	36	14346	51	15578	802	747	660	954	1311	1237	1.0	-1.7982316464676993	-2.0045961801041	0.07024331286329541	0.9794967649375604	1.1461211156389965	0.7565366833999865	0.5337126324486458
D8B26_000041	D8B26_000041		1.79360041435505e-16	3.1172921386592486e-07	0.6354155156701609	2.8209560618694623e-21	1.80519638868603e-07	7.552438617219449e-14	0.033634096776379546	CPSG_05746	conserved hypothetical protein	CIMG_05619	hypothetical protein			251	223	194	245	151	137	129	86	142	88	73	114	115	81	78	62	76	98	83	131	69	92	92	66	1.0	0.1333364685533753	4.919514488843143	-1.6899924193957143	3.7381224940499305	7.441982475107086	1.7840623238338262	0.518101728186779
D8B26_000042	D8B26_000042		0.44208870103836795	0.009486908538909128	0.08094224832240564	0.8075987885721999	0.0706657478917476	0.2209394009405796	0.2851744081336366	CPSG_05747	hypothetical protein	CIMG_11581	hypothetical protein			4	13	6	17	6	16	0	0	0	1	0	0	0	8	0	7	0	6	0	0	0	1	3	3	1.0	-1.2442342052850779	-5.7299913745154445	-1.397537599516843	-5.7299913745154445	-5.7299913745154445	-2.5002903877863685	-0.5715943368683989
D8B26_000043	D8B26_000043	PMU1	0.2891515174457206	0.4140465086632294	0.004610727265009717	0.8204533050768794	4.815010737593207e-05	5.595192794481957e-05	7.528374913124625e-09	CPSG_05748	phosphoglycerate mutase	CIMG_05617	phosphoglycerate mutase	HISTO_ZU.Contig65.Fgenesh_histo.55.final_new	phosphoglycerate mutase	489	552	453	1482	770	811	1	104	6	70	3	143	28	1603	12	1421	21	1661	20	22	19	236	416	409	1.0	-0.3213486729246848	0.2726764762773285	0.08574165252656918	-0.9807097423432306	-0.19824541098974147	-0.6078266738563213	-0.8288190509503787
D8B26_000044	D8B26_000044		0.09008300030014108	0.008559884382265343	0.1115624811386882	0.01958828119155343	4.999256960518684e-06	8.360549913616584e-07	2.553478234083423e-11	CPSG_05749	membrane transporter	CIMG_05615	hypothetical protein			1430	1726	1412	962	761	647	3	191	5	147	14	286	6	1358	9	1350	11	1621	80	70	50	367	415	397	1.0	0.18839698790030682	-0.628088650078805	0.29700047929542933	1.0560305779174721	1.2674074794922194	0.6971389664083266	1.1110558952115632
D8B26_000046	D8B26_000046		4.0154049184591207e-07	4.106414681626547e-17	1.5471980072366463e-18	0.013807330900702644	9.267506247008189e-10	1.5937707274871794e-06	0.7555546328275288	CPSG_05751	conserved hypothetical protein	CIMG_05613	hypothetical protein			672	823	664	1076	736	698	0	52	1	31	0	57	2	219	0	200	1	288	5	19	8	26	33	34	1.0	-3.5583250441496315	-3.810251132073075	-2.3922804926520045	-1.6537734828520192	-3.259112464607713	-1.5240250485456255	-0.042463371099964745
D8B26_000047	D8B26_000047		0.8249190777555266	0.006559849247219138	7.574136395382008e-05	0.6426772278569283	0.09753492021883134	0.2785470768218635	0.10511870046300081	CPSG_05752	conserved hypothetical protein			HISTO_ZU.Contig65.Fgenesh_histo.53.final_new	hypothetical protein	2452	2640	2058	3565	1889	2056	8	316	13	281	12	462	44	3087	32	2903	53	3346	90	97	81	651	992	886	1.0	-0.35452774974191975	0.05496358878558584	-0.2177249759536374	-0.14341899296949054	0.22745200789000436	-0.15330337838627486	0.12937173876523267
D8B26_000048	D8B26_000048	PRP24	5.917772069786997e-07	7.221766120484164e-07	8.415006844107615e-06	0.1852927982258661	3.202351906735863e-05	0.2840973092860401	0.004681652222359937	CPSG_05753	hypothetical protein	CIMG_05611	pre-mRNA splicing factor	HISTO_ZU.Contig65.Fgenesh_Neurospora.75.final_new	RNA-binding protein Prp24	1778	1988	1542	1968	1524	1416	2	200	7	123	2	230	12	1592	8	1509	5	1917	74	61	42	394	540	614	1.0	-0.49370782468263225	-1.7396145840874104	-0.5471585276132306	-0.17581065142804797	-0.7873315000818603	-0.5274808666224634	0.2700350154301807
D8B26_000049	D8B26_000049		0.6158640672247722	0.4183333699540079	0.039791502916537075	0.8759295960733587	0.7323456305793109	0.41937636321649235	0.1653628059433608							4	2	1	9	7	2	0	1	0	1	0	0	0	4	0	4	0	10	0	0	0	0	1	0	1.0	-2.617962360603411	-4.63981242903181	-0.5242578061105602	-4.63981242903181	-4.63981242903181	-0.48866116135201265	-1.1038162138648542
D8B26_000050	D8B26_000050		0.4520392012025179	6.222313205572934e-07	3.9919379064368993e-05	0.7278033945491392	5.20152665208831e-08	8.631350932684028e-05	2.6032145904753797e-07	CPSG_05755	mitochondrial large ribosomal subunit	CIMG_05609	mitochondrial large ribosomal subunit	HISTO_ZU.Contig65.Fgenesh_histo.50.final_new	mitochondrial large ribosomal subunit	7113	7664	5724	6721	5173	4173	23	1318	24	922	20	1651	74	11151	81	9961	97	12207	294	320	261	2448	3243	3436	1.0	0.3703263841734701	-0.10871639368867118	0.48454768576353985	0.43394159887719247	0.1223217135394864	0.5885378718063379	0.5158688828208408
D8B26_000051	D8B26_000051	ORP1	0.05913471430205118	0.008951646873590497	0.5890234930902276	0.6232425172072387	0.20978705829827254	0.443214657002207	0.718448204449815	CPSG_05757	conserved hypothetical protein	CIMG_05608	hypothetical protein	HISTO_ZU.Contig65.Fgenesh_histo.42.final_new	ORP1, hypothetical pathogenicity factor	42	47	29	70	23	53	0	3	0	8	0	3	2	127	5	107	1	115	2	3	4	18	27	27	1.0	0.18619687610898855	1.7179762131907115	0.7168997796426435	0.6348471863741671	-7.603853752245587	-0.7059023423819596	-0.11864263333638368
D8B26_000052	D8B26_000052		0.6483671553475719	0.25004789705956904	0.3152243353347879	0.8859195986081266	0.4887831068479012	0.7712503074224571	0.7485287841956706	CPSG_05758	predicted protein	CIMG_13477	hypothetical protein			4	4	3	6	4	5	0	1	0	0	0	0	0	4	0	2	0	6	1	0	0	3	0	0	1.0	-1.0400242108182605	-4.395478731610516	-0.8221899384336707	0.7083127622636928	-4.395478731610516	-1.1683236052580905	-0.2531031683354273
D8B26_000053	D8B26_000053		0.7056020437322243	0.0038072719873615485	0.038719049303095596	0.49179621854631755	0.7382957775572208	0.989272981748175	1.5617319040101459e-06	CPSG_05760	conserved hypothetical protein	CIMG_05607	hypothetical protein	HISTO_ZU.Contig65.Fgenesh_histo.39.final_new	RNA helicase	714	838	672	1787	917	1061	4	189	3	130	3	299	19	2159	15	2072	24	2382	61	36	53	481	687	701	1.0	0.20368503105092312	-0.10253659932720993	0.27972293279389326	0.013625862871160438	-0.4983246240110246	0.04167587331858526	-0.5590882510511406
D8B26_000054	D8B26_000054		2.4872698642957333e-06	0.616810767629613	1.2424561513532081e-11	0.44997748044339664	0.9230171713759594	0.9685493769717325	0.37209648956596636	CPSG_05761	conserved hypothetical protein	CIMG_05606	hypothetical protein	HISTO_ZU.Contig65.eannot.1935.final_new	conserved serine proline-rich protein	1744	2236	1766	2947	1605	1712	9	309	14	241	7	431	13	2793	13	2713	19	3332	83	79	87	395	559	517	1.0	-0.8734364751607323	-1.2041492006117176	-0.041181943297376	0.011371563328061824	0.34969850666780256	-0.010849912267122437	0.07319693233028167
D8B26_000055	D8B26_000055	UTP15	0.00011852576176639181	0.20533334537329861	0.7759670927827743	0.844184145605262	0.0001315541247542016	0.014562563131109813	0.9633825425916658	CPSG_05762	WD repeat containing protein 57	CIMG_05605	U3 small nucleolar RNA-associated protein 15	HISTO_ZU.Contig65-snap.166.final_new	U3 small nucleolar RNA-associated protein 15	4275	4355	3444	5186	4837	3320	17	1037	18	655	13	1341	51	7119	36	6821	37	7985	254	243	195	1498	2240	2087	1.0	-0.031667819391105134	-0.8811399165615555	0.13275582982059117	0.34240568200383453	-0.10923503567895473	0.46553036682146737	0.005857577722915059
D8B26_000056	D8B26_000056		0.28854702778489444	4.3066536474290376e-12	0.00023100988866242371	0.019212069580332367	3.682298626849454e-17	6.226263987511858e-10	2.194284787944882e-17	CPSG_05763	phytanoyl-CoA dioxygenase	CIMG_05604	phytanoyl-CoA dioxygenase	HISTO_ZU.Contig65.Fgenesh_Neurospora.52.final_new	phytanoyl-CoA dioxygenase	252	265	226	1878	972	1075	1	22	2	11	1	24	14	833	24	652	15	984	18	7	8	317	444	469	1.0	-0.456776977349192	-0.2872684732776301	-1.2077340555748244	-2.2295102267321085	-1.8780388924597693	-3.4370748836667695	-2.1949299137036355
D8B26_000057	D8B26_000057		1.364635630758919e-05	0.9882389681907973	1.7886046951692662e-12	0.48445873742032786	0.01321526939847451	0.8363440122506456	0.0517583039856359	CPSG_05764	sulfate transporter	CIMG_05603	sulfate transporter	HISTO_ZU.Contig65-snap.164.final_new	sulfate transporter	726	819	599	1265	729	772	1	111	3	86	3	162	22	1352	30	1168	37	1517	44	38	25	594	937	885	1.0	1.0042543343966799	0.9506751009477671	-0.0015981398230152045	-0.041706109004295444	-0.5797424581079457	-0.29338915910569086	-0.1808856508671422
D8B26_000058	D8B26_000058		1.0527964096466105e-10	4.4187506059051125e-11	4.713865001553702e-19	0.5628358488294928	0.624698989125792	0.12844377091769726	0.07191571782985653	CPSG_05765	conserved hypothetical protein					271	277	223	478	242	309	3	55	3	38	0	60	26	1089	24	973	31	1128	20	20	14	551	803	876	1.0	2.316217566042821	2.242148490439276	1.0912194237950472	0.4017404705249794	0.6276323262090404	-0.08834563619338426	-0.22368986572909869
D8B26_000059	D8B26_000059		0.7540113309242311	0.7391824497839058	0.21700205177490267	0.5816249630149161	0.20785270502562506	0.39024370483962995	0.17822679705241962	CPSG_05766	integral membrane protein	CIMG_05601	integral membrane protein	HISTO_ZU.Contig65.eannot.1928.final_new	integral membrane protein, putative	350	353	321	480	244	298	0	37	2	39	0	58	10	453	4	407	5	580	10	20	19	133	186	186	1.0	0.1943374564337251	0.16409499382454482	-0.0513739563727806	0.2797180739273215	-0.9451158913287616	-0.2648856347512772	0.20360635571444183
D8B26_000060	D8B26_000060	CAP59	0.05945464014623639	0.31474696192111096	0.0736152915136623	0.5492767645723085	0.11071185342725129	0.6586192009584013	1.4976105796327965e-11	CPSG_05767	polysaccharide export protein	CIMG_05600	polysaccharide export protein	HISTO_ZU.Contig65.Fgenesh_histo.69.final_new	polysaccharide export protein (CAP59)	1809	2318	1716	1542	890	1018	2	200	5	154	10	268	28	1589	31	1410	18	1737	55	54	37	427	602	668	1.0	0.17227971071630327	0.4184986821496611	-0.09386000889000819	0.08294246058473609	0.3747770985731513	0.17978505358169294	0.9402082369019572
D8B26_000061	D8B26_000061		0.6536301916063876	0.02434780159463301	0.09344558108119931	0.5014959805208805	0.0020947532304865933	0.0743406098632407	0.3381932992447002	CPSG_05768	conserved hypothetical protein	CIMG_05599	hypothetical protein			50	83	56	88	46	49	0	4	0	2	0	3	1	58	0	54	1	70	0	0	2	21	43	44	1.0	0.43735262760679183	-0.5991087410554118	-0.5464650766866203	-1.8406445105565423	-7.925767118031686	-1.6716998542020602	0.23522666401025372
D8B26_000062	D8B26_000062		1.3201163585207983e-22	0.7336453149858714	5.707231664276801e-07	8.04083755468206e-26	3.56756971042913e-14	1.2032899828380746e-19	0.00018478454938571133	CPSG_05769	class I chitin synthase	CIMG_05598	chitin synthase C			4147	5423	4298	4538	2591	2994	2020	2494	3102	1691	1759	3099	2492	5034	1728	4722	2038	5649	1820	2327	1794	2539	3031	2733	1.0	0.937935124731368	5.206260894938505	0.05629069984516978	3.8876544628786114	7.503862455281009	2.1745014539816396	0.6386418310704188
D8B26_000063	D8B26_000063		3.209574043518601e-20	1.1292784147923874e-06	3.488594657796421e-19	1.4292273598961263e-16	2.7807236658481875e-20	2.075239017585957e-23	5.959635222924982e-18	CPSG_05770	FAD-dependent oxygenase	CIMG_05597	FAD-dependent oxygenase			9021	9804	7801	33160	19121	20932	12	1192	19	932	13	1570	93	28099	86	24463	93	29277	149	154	142	3162	4376	4633	1.0	-1.3856804885076281	-2.1653579007972867	-0.38455953264205267	-2.707907259268377	-2.6548997561047303	-1.6464077526013212	-1.2707389738270405
D8B26_000064	D8B26_000064		4.976341718593485e-08	1.0309653678002028e-09	2.7587507067487135e-12	1.948863863093344e-06	1.617949973717068e-18	4.350619359234057e-17	2.9402617063955155e-13	CPSG_05771	conserved hypothetical protein	CIMG_11576	hypothetical protein	HISTO_LG.Contig392.Fgenesh_histo.146.final_new	hypothetical protein	1964	2408	1804	5680	4056	3756	1	209	4	109	6	244	35	4440	27	3798	43	4459	33	26	25	877	1164	1182	1.0	-0.8766955494514382	-1.119060873902586	-0.6512283385508052	-2.6959291764576783	-2.2354483791015927	-1.9604454624235161	-0.9616677729438567
D8B26_000065	D8B26_000065		0.748727959999604	0.00865758424756518	0.9794935340376664	0.4803582905903045	3.0252261185113584e-08	2.984697486977799e-06	8.62983256568697e-10	CPSG_05772	phosphotyrosine protein phosphatase	CIMG_11575	phosphotyrosine protein phosphatase	HISTO_ZU.Contig65.fgenesh_plus.104.final_new	phosphotyrosine protein phosphatase	976	900	739	2439	1468	1534	3	152	5	121	7	193	33	2153	28	2063	35	2414	32	23	51	642	857	855	1.0	-0.0032101662889134617	0.0787367328035978	-0.26329917657918045	-1.0285476279444024	-0.4610123935897008	-0.8884686864451509	-0.8697398592050467
D8B26_000066	D8B26_000066		0.8341884502828364	0.00948272337329024	0.0003408979370746058	0.676171983376802	0.012983076589914839	0.5181523703725115	2.343829886842683e-06	CPSG_05773	ubiquinone biosynthesis protein Coq7	CIMG_05595	ubiquinone biosynthesis protein Coq7	HISTO_ZU.Contig65-snap.146.final_new		2277	2354	2017	2560	1609	1463	4	352	6	213	8	496	31	3214	24	2764	42	3493	77	75	58	762	1082	1181	1.0	0.3039955091162336	0.04723871966891493	0.20313092953218123	-0.0938072085137797	-0.24353500873895026	0.2279293758995644	0.43248201554176025
D8B26_000067	D8B26_000067		0.8841420297551352	0.024368973612886667	1.094809539975697e-06	0.26404859578581436	3.785423045910408e-05	0.0011152443210045214	1.6385531594904726e-11	CPSG_05774	conserved hypothetical protein	CIMG_05594	RNA polymerase-associated protein RTF1	HISTO_ZU.Contig65.fgenesh_plus.105.final_new	RNA polymerase II transcription elongation factor Rtf1p	3045	3469	2682	2596	1854	1758	12	475	10	294	10	528	36	3399	35	3103	36	3793	110	107	109	1003	1282	1367	1.0	0.42359269155795143	0.02831246406005815	0.1625318305578566	0.3823062625513291	0.4273205828171966	0.3758914170960978	0.7334182710853733
D8B26_000068	D8B26_000068		0.8696365549119017	7.142211893563713e-09	7.258789979417587e-07	0.0986800428881418	2.9526672197622825e-06	0.0010453091679246901	7.918556751745355e-13	CPSG_05775	conserved hypothetical protein	CIMG_05593	mediator for replication checkpoint protein 1	HISTO_ZU.Contig65.eannot.2053.final_new	MRC1-like domain-containing protein	2499	2997	2292	2061	1301	1289	7	348	16	271	5	425	23	3262	20	3283	37	3783	94	76	84	738	1054	1042	1.0	0.483069774335021	0.03864308950454795	0.5997795872065025	0.45157619393491516	0.6624969670980475	0.5030259996581028	0.9239563113458936
D8B26_000069	D8B26_000069		0.05334566972203614	5.811450458761808e-08	1.015215729269713e-05	0.7275848512897267	0.1206121361693113	0.9760103628189642	0.2889762779251138	CPSG_05776	conserved hypothetical protein	CIMG_05592	hypothetical protein			134	147	123	251	134	141	0	34	2	26	1	46	6	502	4	514	7	542	3	5	13	95	143	169	1.0	0.8334376513276794	0.9624727918400949	1.0322660173601002	0.017725223922018498	0.5977019287373423	0.3504720804839943	-0.1821226182958143
D8B26_000070	D8B26_000070		0.37032882395545147	0.022206324438749474	0.008372664500314693	0.7870919217547702	2.769065772880486e-05	1.6138271408430027e-06	2.1976859019076713e-06	CPSG_05777	conserved hypothetical protein	CIMG_05591	hypothetical protein	HISTO_ZU.Contig65.eannot.2068.final_new	haloacid dehalogenase-like hydrolase	529	545	438	1128	681	705	3	97	2	67	3	101	13	1025	9	890	13	1263	18	11	14	240	317	348	1.0	-0.27186503670182993	-0.2628398168574276	-0.21763982533444537	-1.2210490577347293	-0.25225050895923434	-0.5865017403198827	-0.5472125134153097
D8B26_000071	D8B26_000071	SGD1	0.3448639872799606	1.1592547776681383e-06	1.1585330119124178e-08	0.3913291336651459	2.0651968589372987e-06	0.0020252280092741518	8.910859488314338e-05	CPSG_05778	conserved hypothetical protein	CIMG_05590	nuclear protein	HISTO_ZU.Contig65.Fgenesh_Aspergillus.96.final_new	nuclear protein	775	809	616	1433	1101	827	0	260	3	191	5	392	19	2366	24	2311	24	2617	73	62	60	697	862	888	1.0	0.7411001420936995	0.24429530284816478	0.5593017103372563	0.5293763246355954	-0.6850576773787036	0.6335614539179504	-0.43886590473640613
D8B26_000072	D8B26_000072	SRP14	0.018853193979074416	0.47987153139467703	4.608730793693891e-06	0.8022323942125031	0.05028800487100698	0.06003135384854285	0.020719271082540024	CPSG_05779	conserved hypothetical protein	CIMG_05589	signal recognition particle subunit SRP14	HISTO_ZU.Contig65.Fgenesh_histo.275.final_new	signal recognition particle 14kD protein	653	695	502	1179	642	664	2	104	4	78	2	150	23	1192	18	1193	19	1389	36	25	15	389	592	553	1.0	0.5165352154383964	0.5458269935470277	0.06837523634348809	-0.37243106306843554	-0.22276863590834783	-0.24310602143649604	-0.22986149132642006
D8B26_000073	D8B26_000073		0.4020582953477925	0.00015810048562020761	0.0031424525272767327	0.8848484664331748	0.00020447782919754266	0.03742564737819528	5.275328630640751e-06	CPSG_05780	conserved hypothetical protein	CIMG_05588	hypothetical protein	HISTO_ZU.Contig65-snap.156.final_new	Inp1 superfamily domain-containing protein	1179	1322	1039	1332	787	783	4	226	5	150	3	241	27	1720	13	1697	16	2028	62	46	38	396	525	614	1.0	0.2861778294042082	0.21370361613195252	0.3639491740725628	0.3381791747706005	0.13078326742951074	0.43107358531540596	0.4773114951136201
D8B26_000074	D8B26_000074		0.006583862995239206	5.118466565228184e-09	0.000863984028017325	0.4869514371884972	7.233112949017644e-07	0.052895858476289956	6.150743148611225e-07	CPSG_05783	MFS monosaccharide transporter	CIMG_13476	sugar porter (SP) family MFS transporter			84	92	89	402	155	247	5	11	1	2	0	12	0	112	1	115	0	124	21	23	9	44	67	82	1.0	-0.8388900189812813	-3.7053149276180086	-1.714651560365599	0.7454826561506226	1.0067566373182668	-2.3343483060996744	-1.3834801924898028
D8B26_000075	D8B26_000075		0.39021847806727866	2.261539877344757e-19	1.88887773050545e-11	0.01937262597420408	7.115742451281602e-08	9.154365753198172e-06	3.561154917242164e-10	CPSG_05784	methylated-DNA-protein-cysteine methyltransferase	CIMG_05586	methylated-DNA-[protein]-cysteine S-methyltransferase	HISTO_ZU.Contig65.eannot.2109.final_new	6-O-methylguanine DNA methyltransferase	503	568	468	1456	970	984	4	102	15	71	7	115	23	279	10	295	16	344	21	26	19	177	220	268	1.0	-1.1686122841590907	-0.2303201791114118	-2.453660568298978	-1.0544602142574226	0.9909944024608157	-0.9215975522165948	-0.9730445264255115
D8B26_000076	D8B26_000076		0.9045195338698336	3.1567475132222866e-11	3.455281701854692e-08	0.2606468951021388	0.0009079251692469689	0.00428198110057259	6.124191175293918e-06	CPSG_06471	conserved hypothetical protein	CIMG_04616	hypothetical protein			71	63	40	199	122	129	0	11	0	7	0	13	4	39	3	38	0	49	3	1	0	10	22	16	1.0	-2.027691644721249	-0.10466497313149672	-2.380502670296339	-2.1622515179864448	-9.233375599201498	-1.2098807984610087	-1.1897777423062357
D8B26_000077	D8B26_000077		2.7277805840040433e-22	4.663384165148453e-10	1.6604630760623938e-24	0.8161622145125766	0.2789285460791792	0.7720186050241832	0.7626932655289544	CPSG_05785	carbonic anhydrase	CIMG_05585	hypothetical protein			427	637	445	774	460	430	2	49	1	79	5	96	248	2048	215	1298	231	2020	20	20	21	4148	6191	6293	1.0	4.523012143555585	4.649156614438844	1.1409096671176615	-0.1132523769617391	0.34932842688106536	-0.22470473011328956	0.04602492044223989
D8B26_000078	D8B26_000078		0.07917076571563783	1.0665708443195463e-05	0.002300823129851735	0.944678680096497	0.4588929586453809	0.9852786958930496	2.0136930354581357e-05	CPSG_05786	predicted protein	CIMG_11572	hypothetical protein			159	221	130	138	80	86	0	18	0	6	1	17	0	70	0	56	1	90	6	3	3	20	21	35	1.0	-0.7953870478984832	-2.3282131237788395	-1.0430391859443784	-0.014494315724614324	-0.203910202869773	-0.24303618499045437	0.9198378174830669
D8B26_000079	D8B26_000079		0.00013379284628382967	2.151880035454231e-11	3.204589486100051e-14	0.09294914573301376	0.0002596787351839367	0.00012764713329693574	0.44175292765894864	CPSG_05789	ankyrin repeat and SAM domain-containing protein 6	CIMG_05582	hypothetical protein			1368	1670	1339	2108	1264	1352	3	174	4	165	2	204	13	1145	14	1092	11	1357	41	34	40	192	314	294	1.0	-1.367766813903788	-1.0546181494434819	-0.9466443595837755	-0.7120128222322464	-0.9943963602263636	-0.44721872134142965	0.07416065185791075
D8B26_000080	D8B26_000080		0.010508237409423075	0.4737758552496568	0.00029406296472587453	0.7938460971857846	0.5342768856637474	0.2194153626166412	0.00016925836186457743	CPSG_05790	CCR4-NOT transcription complex			HISTO_ZU.Contig65.eannot.2048.final_new	CCR4-NOT transcription complex	2855	3302	2580	3695	2113	2114	8	425	9	282	10	613	45	3987	49	3596	81	4414	107	124	118	1104	1557	1620	1.0	0.3224140500686359	0.4130890154029684	0.05981603397333192	0.15891583444144328	-0.14274745006371195	0.06114522939018619	0.33667605542390294
D8B26_000081	D8B26_000081		0.26756897784841605	0.0011447461903229595	0.039004839597262454	0.9921514852665075	0.0006759427858877281	0.23140736995835254	1.312962419663e-06	CPSG_05791	D-tyrosyl-tRNA(Tyr) deacylase	CIMG_05580	D-tyrosyl-tRNA(Tyr) deacylase	HISTO_ZU.Contig65.eannot.2108.final_new	D-tyrosyl-tRNA(Tyr) deacylase	2888	3160	2391	2931	2051	1858	4	517	7	285	15	592	42	3963	25	3815	32	4445	102	112	93	913	1198	1265	1.0	0.17460390078141766	-0.21840667538911895	0.2779986912580638	0.16066004369647144	-0.00944096159324941	0.3350512929787179	0.47474306616593015
D8B26_000082	D8B26_000082	CYP7	1.218823707957315e-09	2.296228874697312e-10	1.3389483965777597e-09	0.038998347671497596	2.109548457373888e-07	0.8180425128622296	8.42653693216179e-16	CPSG_05792	peptidyl-prolyl cis-trans isomerase	CIMG_05579	peptidyl-prolyl cis-trans isomerase	HISTO_ZU.Contig65.eannot.2107.final_new	peptidyl-prolyl cis-trans isomerase D	2964	2512	2158	10705	5592	5874	30	1675	44	1185	39	2275	224	16553	218	17775	235	19410	323	290	274	3961	5714	5629	1.0	0.687390605373784	0.8932348779380267	0.7534102125408867	0.02805167270257763	0.4492387035507216	0.5559008888032558	-1.3259617039165301
D8B26_000083	D8B26_000083		0.0003953311946204443	5.287995393727163e-19	3.182984210725894e-14	0.00578079828972314	7.277851081509966e-16	7.914327990064607e-11	4.801043401598672e-19	CPSG_05793	formamidase	CIMG_05578	formamidase	HISTO_ZU.Contig65.Fgenesh_histo.105.final_new	formamidase	121	132	127	5367	1574	3294	0	18	3	12	2	36	25	278	18	237	20	291	8	15	6	195	278	251	1.0	-2.5707102359749645	-1.3934703966328845	-4.167433829284867	-3.767226653546089	-2.9111067710539724	-4.585364684637892	-4.513012392411014
D8B26_000084	D8B26_000084		0.335048761926833	0.03303342477064327	0.40068668022317216	0.7582234379891045	0.48318605702881523	0.923427275446957	0.2472134881276782			CIMG_05577	hypothetical protein	HISTO_ZT.Contig1128f.Fgenesh_Aspergillus.15.final_new	hypothetical protein	30	25	13	24	11	21	0	2	0	2	0	2	0	14	0	16	0	14	2	0	0	5	9	4	1.0	-0.43328707765989993	-6.245263743322203	-0.8828568674685146	-0.1633115330263731	-6.245263743322203	-0.5653980365463211	0.450611661308899
D8B26_000085	D8B26_000085		1.4876341984709272e-29	5.235970284433081e-26	8.449448907777748e-30	0.003847819823627593	0.0004155409317551802	0.0021450178009757167	0.02512697406686948	CPSG_05795	hypothetical protein	CIMG_05576	hypothetical protein			538	623	479	607	445	389	4	132	5	91	7	137	63969	175031	67310	116510	65262	164032	44	27	25	1072450	1674720	1581270	1.0	12.73048808708568	12.983254041425374	7.736072885392352	0.7180193958101465	1.5341211617247332	0.6509147713200517	0.35469827939600745
D8B26_000086	D8B26_000086		0.01993902800939208	0.18710207632303139	0.08519008147820019	0.09235570276120326	0.00455354158115734	0.012482372252996166	0.0001352727847921718	CPSG_05796	carboxymethylenebutenolidase	CIMG_05574	carboxymethylenebutenolidase			1761	1816	1393	3263	1931	2202	4	326	4	202	7	425	34	3123	24	3221	29	3615	100	46	79	760	1015	1102	1.0	-0.1648923648085266	-0.5105436556597015	-0.12252269156351397	-0.39591299195516905	-0.9075492629325743	-0.32036263299907375	-0.3940493750718532
D8B26_000087	D8B26_000087		0.24773892067181585	4.3373315694042605e-06	0.00012727054893684674	0.1456258884943631	0.08704451239951554	0.3872863526288049	0.0008225177326848435	CPSG_05797	conserved hypothetical protein	CIMG_05573	hypothetical protein			529	571	488	1290	529	751	0	113	2	74	1	143	14	701	6	724	11	845	36	33	17	207	231	286	1.0	-0.5903423084497497	-0.44063336323149827	-0.6985373557339773	-0.22710838734253316	-1.670983906546135	-0.2845477461294214	-0.47642125205460334
D8B26_000088	D8B26_000088		0.4174574959599702	0.037009308501355385	0.0009525452597283317	0.17220435456949945	7.265838330144789e-06	0.030607985365757612	1.0289863445072725e-05	CPSG_05798	monoamine oxidase N	CIMG_05572	monoamine oxidase N	HISTO_DA.Contig93-snap.174.final_new	hypothetical protein	1290	1658	1249	3020	1908	1646	8	231	3	150	4	335	40	2766	24	2550	33	3104	79	77	52	640	816	807	1.0	-0.3220334392170664	-0.1723903419646398	-0.18559499928377762	-0.3288355118886974	-0.723329574728357	-0.5546618869435637	-0.45787204972161527
D8B26_000089	D8B26_000089		0.04925290487950073	0.7514547634387939	0.9690432225966857	0.00015748223969131489	0.0027989133967094596	1.3180539176211924e-09	0.12465828585043565	CPSG_05799	polyketide synthase	CIMG_05571	polyketide synthase			162	241	166	338	215	206	1	55	9	38	6	90	2	398	2	296	1	381	49	34	30	77	123	134	1.0	0.007521383443238925	-1.3412160984016295	-0.0487373673098503	1.8941832415211592	2.4667613308991636	0.5829378967768549	-0.23758359042006025
D8B26_000090	D8B26_000090		0.12655958443329232	0.00012721564429721854	2.013443631080006e-05	0.6546973592577161	0.8497602723413364	0.0003738595294086731	0.029878691335642638	CPSG_05800	conserved hypothetical protein	CIMG_05570	FAD binding domain-containing protein	HISTO_GY.Contig460.Fgenesh_Aspergillus.93.final_new	hypothetical protein	95	143	154	243	193	157	1	34	0	25	0	40	2	502	11	435	5	497	23	17	18	127	172	181	1.0	0.8796201186365304	0.8465290967132046	0.7104642615499444	1.2764211279976914	-1.1826273635678775	0.05474823627253562	-0.41828544187819183
D8B26_000091	D8B26_000091		0.2268326734473747	0.005937194126575821	0.6667619024413839	6.337466132327163e-08	0.00013577174820107848	1.6951073715837677e-17	0.0008469174300703268			CIMG_05569	type I polyketide synthase			421	528	382	533	253	292	10	74	15	65	10	145	1	378	3	380	7	412	137	143	96	102	188	152	1.0	-0.07041019938705564	-0.6886778825536981	-0.4058294322022824	3.1466173460039366	3.1192268097467393	0.733415962881995	0.5067114266668854
D8B26_000092	D8B26_000092		0.8798298745123808	7.909770553630319e-07	0.8448018653221454	2.1802968782095105e-20	9.30642713787583e-25	1.0396851046643438e-26	6.738494441076075e-24	CPSG_05803	citrinin biosynthesis oxydoreductase CtnB	CIMG_05565	citrinin biosynthesis oxydoreductase CtnB	HISTO_KF.Contig597.Fgenesh_histo.79.final_new	esterase/lipase superfamily domain-containing protein	1346	1796	1395	99	48	59	29	423	48	360	35	599	0	45	0	33	3	43	380	350	244	27	26	33	1.0	-0.05172999615899007	-0.19246495034938502	-1.304760601234046	6.882268032573571	7.162495137806749	5.403922278529702	4.64439143233161
D8B26_000093	D8B26_000093		1.142183608016794e-05	3.4211297459675463e-15	5.92948120879327e-18	9.78871766341358e-05	8.687282303019001e-05	2.599032353135265e-07	4.9623697518517104e-18	CPSG_05805	delta-6 fatty acid desaturase	CIMG_05563	fatty acid desaturase			3008	4179	3025	1097	589	795	7	183	16	162	13	255	0	282	2	313	3	409	77	75	71	23	31	50	1.0	-3.3784184009092915	-3.0517697737545206	-1.861699512733087	1.169609819178122	1.9292546051584276	0.6068045085408174	2.2165218273282727
D8B26_000094	D8B26_000094		4.0014098726275826e-07	9.164943557034508e-16	1.3822757032357014e-18	0.503785650539448	0.4171791984088758	1.4355711031958078e-10	0.001497099215532831	CPSG_05807	conserved hypothetical protein	CIMG_05561	hypothetical protein	HISTO_ZL.Contig1161c.fgenesh_plus.41.final_new	DUF2828 domain-containing protein	1341	1843	1251	1695	826	1296	3	224	10	150	7	288	4	473	3	479	1	544	157	141	114	47	69	76	1.0	-3.115954469090733	-2.9958240739139548	-1.902273083487684	1.4303797266911034	0.460138455702639	0.1153451940374041	0.3895260531556432
D8B26_000095	D8B26_000095		1.586851294831826e-07	2.7557172311444175e-14	1.6959729927293586e-19	0.8990811973934643	0.6894586131924288	4.472397721031085e-06	1.3420065659523691e-06	CPSG_05808	hypothetical protein	CIMG_05560	prp 5 CRoW domain-containing protein			2366	3006	2128	2260	1646	1676	4	303	12	216	7	422	3	934	13	1007	5	1245	133	116	134	113	127	135	1.0	-2.7128011674381556	-2.1740404306179744	-1.3862769297152897	0.7610881770995793	0.09214459100618505	0.05048522143649378	0.5796886807764038
D8B26_000096	D8B26_000096		0.034914145790895315	0.309562945489122	0.001060771291338018	0.9824502695590523	0.9005669272918223	0.18812557338468833	1.243577136089289e-05	CPSG_05809	conserved hypothetical protein			HISTO_GI.Contig363.eannot.1180.final_new		154	177	123	116	71	90	1	9	0	14	0	20	3	148	3	132	5	185	6	6	5	46	75	73	1.0	0.6696571310715452	1.2359558621314182	0.1816881773968985	0.6094469520893517	-0.08096586227638419	-0.04533469183269081	0.8805678501537423
D8B26_000097	D8B26_000097		0.014663937772404666	0.6160950980876257	6.259508568355202e-07	0.8386652019505483	0.30735200851986316	0.37698455658550534	0.9778089316186446	CPSG_05810	conserved hypothetical protein	CIMG_05558	hypothetical protein			1451	1522	1194	1795	1589	1233	5	238	7	147	4	307	11	2093	15	2177	23	2375	90	66	55	329	504	464	1.0	-0.6662544728699396	-0.6877076567430979	-0.054076994445340754	0.15965089506503516	-0.16340599658856145	-0.12986288002238205	0.0036394653488299312
D8B26_000098	D8B26_000098		2.625217385322449e-07	0.3104614767663951	0.7693693649336758	4.206483166558146e-13	0.7874382670172181	3.605759508361441e-08	0.004521329641990417	CPSG_05811	alkaline serine protease	CIMG_05557	subtilisin-like protease			294	379	342	407	191	239	18	52	33	16	18	59	18	344	13	306	30	431	42	43	32	84	138	125	1.0	-0.05644214328284958	2.1394447014629403	-0.16866842234436275	1.8249934847299483	4.456783079587493	-0.06949920226920515	0.4853855696791601
D8B26_000099	D8B26_000099		0.002651584577567019	0.15000802871922042	0.14361365505564067	0.8313728779402486	0.10049162176381654	0.30273646417131644	0.25079940032198833	CPSG_05812	predicted protein					128	137	154	210	111	94	0	11	1	12	0	22	5	165	3	143	13	183	13	4	6	57	83	81	1.0	0.3143269345332728	1.6191209506293354	-0.2839458570538103	0.49480309033255326	-0.6304155948728669	-0.5320802518192047	0.2344834631684939
D8B26_000100	D8B26_000100		0.6139854405699777	0.00017253224568767158	1.3002848842402523e-06	0.0002286913465785904	0.17808658399998278	1.1235801150509573e-07	0.3283075310857732	CPSG_05813	conserved hypothetical protein	CIMG_05553	hypothetical protein			122	109	105	140	95	97	3	24	7	17	1	28	2	82	0	79	2	118	20	26	12	14	18	17	1.0	-1.561922293026742	-0.481167000941813	-0.8149811555474257	2.1158675914301854	3.1122210299582536	0.374841889028447	0.1977215562379848
D8B26_000101	D8B26_000101		0.061872481308198106	0.0009161537255624227	2.1759917566845312e-05	0.9222654152865498	0.05073462625721284	0.12472103750254647	0.3303423374103337	CPSG_05814	transmembrane protein UsgS	CIMG_05552	transmembrane protein UsgS	HISTO_ZU.Contig65.fgenesh_plus.117.final_new	transmembrane protein	714	726	617	1052	637	530	2	99	4	73	3	124	18	1311	17	1255	16	1434	25	19	27	327	484	502	1.0	0.4535487428629396	0.4750922030755825	0.3169794320055568	-0.30176396830378177	0.11032125743956746	-0.23871654933689515	0.0934105885865676
D8B26_000102	D8B26_000102	LPD1	2.309021436468953e-05	3.5430610375578362e-12	4.167507085843243e-08	0.003186205906743807	1.025649776727271e-11	5.843910039181429e-06	5.921229464228967e-13	CPSG_05815	dihydrolipoamide dehydrogenase	CIMG_05551	dihydrolipoyl dehydrogenase	HISTO_ZU.Contig65.eannot.2106.final_new	dihydrolipoamide dehydrogenase	29572	31696	25655	22572	15981	14192	75	5060	110	3263	80	6581	417	44886	392	42390	376	50428	1059	935	862	8784	12090	12274	1.0	0.5202256400297324	0.417183763058069	0.8228882490950787	0.42874775742446414	0.3969955057289082	0.8010265022467948	0.8946476750442012
D8B26_000103	D8B26_000103		5.333500732021455e-06	1.9987031642977354e-16	5.052027512946892e-16	0.00013045078822316173	3.682298626849454e-17	2.9885846391116765e-11	3.1066088496501603e-18	CPSG_05816	metallo-beta-lactamase superfamily protein	CIMG_05549	metallo-beta-lactamase superfamily protein			396	404	332	4395	1876	2622	1	35	1	38	0	51	21	1047	14	757	14	994	18	18	23	180	349	283	1.0	-2.2345457390588206	-1.5717344614927804	-2.189848490642898	-2.5571299481249032	-4.046117234550938	-3.4787232216608808	-2.7584683386316824
D8B26_000104	D8B26_000104		1.250114011118558e-18	2.2713582161464546e-27	2.1548728504360756e-28	7.695361398595672e-09	5.774850625872122e-22	9.736090458025522e-19	1.897799169989181e-24	CPSG_05817	YjgH family protein	CIMG_13473	YjgH family protein			872	1048	746	9246	7007	6561	3	201	9	130	4	238	2	636	6	602	5	729	62	41	39	65	82	105	1.0	-5.325273279289199	-4.898584839003078	-4.111753159079626	-2.708492061735438	-2.463120034597949	-2.7016942215403206	-2.943296034205812
D8B26_000105	D8B26_000105		0.0029714753388270683	0.0003913341894117093	0.002738903647754428	1.0	8.102577903380976e-09	5.07563864475519e-09	0.8116537555381477	CPSG_05818	WD repeat protein	CIMG_11570	WD repeat protein	HISTO_ZU.Contig65.Fgenesh_histo.49.final_new	WD domain-containing protein	4045	4641	3523	5438	4455	3532	11	1108	24	788	17	1450	54	7803	58	7847	56	8756	335	318	257	1852	2521	2644	1.0	0.24020658647068613	-0.4415988529269094	0.2899020994580945	0.7379628856096636	0.0024620188605414366	0.6188330086711332	0.02008650577091879
D8B26_000106	D8B26_000106		0.9483992050624986	0.005640267803888755	0.3142467424780287	0.5518670845837875	0.0023440427368230047	0.024886240957516594	1.095002004833832e-05	CPSG_05819	DNA-directed RNA polymerase subunit II RPB10	CIMG_05546	DNA-directed RNA polymerase I, II, and III subunit rpabc5	HISTO_ZU.Contig65.Fgenesh_Neurospora.86.final_new	DNA-directed RNA polymerase N/8 kDa subunit superfamily	3651	3835	2995	3570	2877	2417	6	625	10	389	12	734	48	4794	42	4995	57	5621	166	134	132	1058	1476	1633	1.0	0.08164169740552986	-0.03758791924713678	0.2236642582925774	0.26203826025774996	-0.2914014359497753	0.2787652121145348	0.39967778943583476
D8B26_000107	D8B26_000107		0.011187415198498436	5.117565097848348e-09	1.2993126470664019e-05	0.5274425326263881	0.019897738896862714	0.4251400724515194	0.06748904429846024	CPSG_05820	conserved hypothetical protein	CIMG_05544	hypothetical protein	HISTO_ZU.Contig65.Fgenesh_Aspergillus.161.final_new	hypothetical protein	1356	1970	1472	2335	995	1407	4	206	9	155	11	213	15	1231	11	1059	17	1214	84	73	52	358	489	447	1.0	-0.6400865038173702	-0.8544921607403969	-0.9557313644009297	0.16801211944512	0.4413514544107821	-0.3513261778768943	0.22526236155176196
D8B26_000108	D8B26_000108	STL1	1.0279884216007386e-06	3.289985452692653e-06	2.639968603554081e-08	0.41458447615414773	0.04712186061198933	0.978820904096276	0.00014434111062687269	CPSG_05821	sugar transporter STL1	CIMG_05542	sugar porter (SP) family MFS transporter	HISTO_AL.Contig317.Fgenesh_Aspergillus.99.final_new	monosaccharide transporter	33	43	36	119	78	59	0	4	0	8	0	12	11	238	7	212	10	322	3	1	6	91	108	108	1.0	1.4751866288345834	2.712461193661568	1.0376766109382147	-0.022486449434666347	-8.412877807825978	-0.7559652296537797	-0.9972821631453611
D8B26_000109	D8B26_000109		5.862998908917312e-24	0.00027720493503492885	6.498117744738328e-13	1.8952784936356654e-26	8.239111965617599e-18	1.9042152327173663e-21	0.09460601365029113	CPSG_05822	conserved hypothetical protein	CIMG_05541	hypothetical protein	HISTO_ZU.Contig65-snap.109.final_new	hypothetical protein	257	372	245	318	206	232	688	761	1039	365	580	817	839	727	563	642	744	572	483	680	568	509	666	572	1.0	2.4094693364359663	7.392859658575744	0.8112387889944707	5.844063792590031	9.656392960383021	3.9834728835274693	0.3770246561929154
D8B26_000110	D8B26_000110		0.2930377854246488	5.662037358619687e-05	0.10659891166065547	0.24610755894988412	0.30020779843427164	0.4128123646620935	0.00014946964506094048	CPSG_05826	hypothetical protein					488	625	469	527	360	350	2	69	2	32	5	75	2	394	5	358	8	480	20	12	10	117	156	192	1.0	-0.22501655532891104	-0.4729905315774671	-0.5701573959065803	-0.2458334727086253	0.9278414571110429	-0.18178445673792948	0.5256463026593068
D8B26_000111	D8B26_000111		0.989358813557914	9.88545792656791e-10	0.01541066365579682	0.8330202725514168	0.00039247094805841017	0.06968104876417595	0.46807457627123744			CIMG_13205	hypothetical protein	HISTO_LN.Contig75.Fgenesh_Neurospora.13.final_new	hypothetical protein	170	226	186	225	176	190	0	6	2	13	1	26	3	97	3	90	4	106	16	14	8	44	68	75	1.0	-0.4950607620961688	-0.01254669190714321	-1.5887687791345937	0.6545182224475755	0.38679321557466223	-1.0997874310363247	0.13262728570806234
D8B26_000112	D8B26_000112		0.14842801008049195	0.0006959598597229855	4.885218052683573e-06	0.7833265105925517	0.32640781136384117	3.7434851285215444e-07	2.967689636958135e-09							412	544	380	323	217	206	0	37	1	29	1	38	8	270	4	241	7	281	37	22	20	143	201	188	1.0	0.7080846011450512	0.6006926593475791	-0.46804914968724765	1.3970479005147187	-0.5080296655568541	-0.1898418906188047	1.0120066589882062
D8B26_000113	D8B26_000113		0.03713531521003474	0.00013873810768570994	0.03839306934810065	0.957257541517842	0.9874892341333127	0.11286217550573975	1.068974751453656e-05							128	178	137	81	76	71	0	14	0	7	1	16	0	42	0	61	0	66	7	6	4	15	17	35	1.0	-0.6000263566451833	-8.283245143343985	-1.0083647248078922	0.8678532003857827	0.17680804952930657	-0.008228936312718564	1.1076386710076718
D8B26_000114	D8B26_000114		3.8373595559021146e-07	1.1798140581519757e-09	7.37331976614092e-14	0.7933085474901993	0.027667495211123362	0.12778120610228508	1.958365106585718e-07	CPSG_05828	conserved hypothetical protein	CIMG_05537	hypothetical protein			199	339	210	93	102	98	1	7	1	9	0	6	22	587	8	361	15	641	13	6	4	220	334	394	1.0	2.8398970576034	3.15579605144184	1.8360506215997048	0.9318313896059711	0.8059418788070245	-1.1142235783455665	1.4835396011105304
D8B26_000115	D8B26_000115		8.888143827111886e-05	5.614634543598814e-16	8.805022080652675e-16	0.013695642158503791	4.059376964341727e-15	8.51067254238216e-09	4.862098506295654e-15	CPSG_05829	2OG-Fe(2) oxygenase	CIMG_05536	oxidoreductase	HISTO_ZU.Contig65.eannot.2020.final_new	naringenin 3-dioxygenase, oxidoreductase	1048	1063	917	3806	2067	2331	3	158	8	93	4	200	31	1501	19	1395	29	1877	58	58	39	364	516	500	1.0	-1.3601635484093388	-0.7858935301654612	-1.3263730068282624	-1.0699216687080952	-1.0444835981461913	-1.53330499981687	-1.2391696410748534
D8B26_000116	D8B26_000116		0.03639279922240585	6.348288842246639e-16	0.02618394256449233	0.001457613445313321	6.015773475542385e-17	1.7685752612548852e-10	8.906357120276283e-17	CPSG_05830	conserved hypothetical protein	CIMG_05535	hypothetical protein	HISTO_ZU.Contig65.eannot.2082.final_new	integral membrane protein	427	505	397	2102	1616	1550	0	40	1	29	3	69	16	876	21	809	27	864	16	20	20	503	754	739	1.0	-0.23180210743728266	-0.4882327971334016	-1.6203092272474042	-1.934267825617725	-2.34984905171443	-2.6403808091424623	-1.830768286827065
D8B26_000117	D8B26_000117		0.0013649784460739779	0.018138993881237988	9.289690621736118e-09	0.9901836917766855	0.04951067775633842	0.06280827447190966	0.001202828155667102	CPSG_05831	DNA primase	CIMG_05534	DNA primase small subunit	HISTO_ZU.Contig65.genewise.88.final_new	DNA primase	1725	2078	1626	2323	1387	1515	4	303	7	202	9	435	42	2711	38	2680	43	3188	80	82	80	824	1203	1259	1.0	0.5248985921155842	0.49270520798930806	0.16347084766896006	0.21575857117912373	0.010030445177657808	0.16075322869425732	0.23727825050318269
D8B26_000118	D8B26_000118		2.4203391498714287e-06	7.711658636276176e-11	3.6783921000433375e-08	0.04876764205144718	4.643318719118243e-12	1.5853800005810186e-05	1.2972221385147032e-08	CPSG_05832	regulatory protein suaprga1	CIMG_05533	regulatory protein suaprga1	HISTO_ZU.Contig65.eannot.2083.final_new	regulatory protein SUAPRGA1	13599	14800	11812	12000	9447	7614	34	3157	47	2034	65	3839	281	25065	220	22915	239	27353	598	523	507	5272	6907	7034	1.0	0.589026574309755	0.5862112865011622	0.8037394402478075	0.47008079307151984	0.38334146323261514	0.9380326687913922	0.6324956687332723
D8B26_000119	D8B26_000119		0.01878380298722387	0.8704621618057194	0.0781992744866019	0.010161310590650325	0.5390558274643151	0.11384734114478824	0.06625518094070217	CPSG_05833	mitochondrial import inner membrane translocase subunit TIM17	CIMG_05532	mitochondrial import inner membrane translocase subunit tim-17			4424	4581	3718	6327	5263	4157	7	928	17	612	11	1118	67	7713	67	7159	79	8371	201	198	168	1697	2283	2335	1.0	-0.1418432931145529	-0.33238926511795	-0.014225297966211355	-0.17485765490936492	-0.800829977598883	0.05562299953182086	-0.14897735578831178
D8B26_000120	D8B26_000120		0.6860510338522291	3.303549152175587e-05	0.855586676320196	0.45112311633165997	0.05547886773343	0.46632366169561684	0.8214981482636325							284	230	180	326	207	230	0	24	0	19	1	48	6	224	7	209	2	246	9	10	6	89	114	123	1.0	-0.033475936076090604	0.22578783888183804	-0.7263194642293532	-0.2941679669996784	-1.5412488954515025	-0.43881193996470924	0.03860776172245555
D8B26_000121	D8B26_000121		0.0036121787895426697	0.0011921722959566412	0.9352722538553545	0.7004347957175246	0.19779349515006228	0.5347195414741853	0.9671414574353199	CPSG_05834	conserved hypothetical protein	CIMG_13471	hypothetical protein			216	288	219	399	204	230	1	46	1	22	0	42	10	260	11	274	8	340	18	10	10	91	134	140	1.0	0.02157414206541004	1.0740321963516724	-0.46770871760056104	0.20579410199918372	-0.6444340981228062	-0.2558837700553148	-0.006991805801929069
D8B26_000122	D8B26_000122		0.02937597776207319	1.511228818352576e-09	3.356491604583032e-07	0.4369356062491183	0.001028601081545146	0.0014878531744682115	0.0021299060396560514			CIMG_05530	hypothetical protein	HISTO_AZ.Contig47.Fgenesh_histo.24.final_new	hypothetical protein	46	59	43	171	49	100	0	7	0	2	0	6	0	23	0	18	0	25	0	0	0	5	6	11	1.0	-2.6110972524887965	-8.704782078776521	-2.773131491915039	-8.704782078776521	-8.704782078776521	-1.7248971053550066	-0.8920201732740854
D8B26_000123	D8B26_000123		5.409856704392035e-09	2.090862755997252e-18	2.759029773073044e-18	0.00162315912300325	4.2657892572497e-13	6.276719600239147e-11	1.537923258723197e-16	CPSG_05836	conserved hypothetical protein					211	243	238	9552	2273	5159	0	69	2	56	1	83	0	168	0	157	0	227	7	8	5	23	17	10	1.0	-7.118600264581556	-14.393542845128543	-5.422022899992983	-5.007434031793399	-4.351655823125963	-3.6217769134762015	-4.3521602896428115
D8B26_000124	D8B26_000124		9.087145469837615e-10	7.557599812692402e-13	1.4436173917870737e-20	0.12616532064541122	3.0475705509609463e-09	5.366091933915819e-10	4.435367063215715e-16	CPSG_05837	X-Pro dipeptidyl-peptidase	CIMG_05528	X-Pro dipeptidyl-peptidase			1213	1093	954	6135	2892	3679	6	357	10	218	13	448	15	2548	8	2451	20	2770	68	42	62	203	286	232	1.0	-2.91143765633871	-2.2825534623016424	-1.2352959602442375	-1.5366698581335732	-0.7124857086995976	-0.9715866333574824	-1.7513421110364877
D8B26_000125	D8B26_000125		0.9778131336207323	1.7822860280807635e-07	6.950969204013721e-07	0.3567008401307766	7.529770299276583e-05	0.721924193239854	0.00020250917291644998	CPSG_05838	small oligopeptide transporter	CIMG_05527	OPT family small oligopeptide transporter			518	593	485	1499	495	974	7	77	6	75	6	84	15	740	18	578	16	711	44	35	28	155	215	230	1.0	-1.0749787731891083	0.015069922166275127	-1.0654312898222602	-0.11673458952272914	0.7882221344686346	-0.9494724063599037	-0.6771763769417033
D8B26_000126	D8B26_000126		0.2499780978450108	4.9880014994670446e-05	0.022544250670419007	0.7791157047932078	2.8402542879136332e-05	0.006236841760320938	5.8465543780761275e-05	CPSG_05840	conserved hypothetical protein	CIMG_05526	translation machinery-associated protein 16	HISTO_ZU.Contig65.eannot.2084.final_new	translation machinery-associated protein	1781	1977	1552	1626	1516	1019	8	374	4	235	7	422	12	2772	17	2886	26	3122	86	83	74	605	770	848	1.0	0.26938286227351577	-0.36865050675735533	0.5006914588031789	0.5198842629624854	0.23881533870661792	0.6081361718269437	0.5055826644539665
D8B26_000127	D8B26_000127		0.2856621404158848	6.133335849341382e-07	0.0018722276915941133	0.7001690943453265	7.020685874493803e-05	0.4179644634417145	0.016638098910498198	CPSG_05841	exonuclease	CIMG_05525	exonuclease	HISTO_ZU.Contig65.Fgenesh_histo.62.final_new	exonuclease	1519	1738	1335	2169	1209	1152	6	295	7	260	1	416	33	2965	30	2969	25	3528	68	78	50	629	846	920	1.0	0.29926460290557017	0.23612677402871485	0.5305259556620555	0.13436100221123148	-0.2768899672960967	0.45490403846349486	0.22086210643376206
D8B26_000128	D8B26_000128		5.500797453435779e-07	1.9527153602509454e-11	1.6558814220781284e-11	0.5127014300579389	4.1114587173495305e-07	2.666087611314869e-06	0.1257113011554479	CPSG_05842	conserved hypothetical protein	CIMG_05523	hypothetical protein	HISTO_ZU.Contig65.eannot.2027.final_new	Fig1 superfamily domain-containing protein	2346	2636	2080	4115	2232	2364	9	346	9	226	9	416	26	2516	20	2447	29	2991	86	80	62	593	824	899	1.0	-0.697870198979032	-0.9417359001900055	-0.6671175146735973	-0.5941687024932427	-0.2755203119237265	-0.4757648362715798	-0.10312647105747386
D8B26_000129	D8B26_000129		0.7212464706632289	0.10608096041463073	5.7640199094965575e-05	0.684859563441783	0.00014543469490423553	0.010241268483036654	0.0001302620635048692	CPSG_05843	conserved hypothetical protein	CIMG_05522	hypothetical protein	HISTO_ZU.Contig65.eannot.2085.final_new		2511	3015	2351	3024	2114	1947	7	495	15	333	9	636	47	3654	42	3473	36	4283	103	131	118	1070	1336	1540	1.0	0.3478699095482383	0.0673156669229535	0.12426482447119118	0.3094575915547503	0.19258935254476883	0.35904743860194815	0.3246952503839654
D8B26_000130	D8B26_000130		0.706294171342486	0.3589846553149496	0.5513747950696362	0.9132166064966956	0.9484411676717681	0.6301454532390347	0.7733126885270863	CPSG_05844	hypothetical protein	CIMG_05521	RING finger domain-containing protein	HISTO_ZU.Contig65.eannot.2028.final_new	RING finger domain-containing protein	927	972	835	1513	919	790	6	174	7	113	0	228	18	1588	12	1582	28	1851	40	49	29	384	541	534	1.0	0.07115193543646274	0.11907645315444867	0.10353972308276077	-0.11120858628516464	0.10294385320902874	0.011127040675648991	-0.03548409332622974
D8B26_000131	D8B26_000131	SLD2	0.0009221490797111186	1.3985882546969498e-09	3.80075067242266e-07	0.9863100375649415	3.5118943521155578e-06	0.004141690987896058	6.444421674142272e-05	CPSG_05845	hypothetical protein	CIMG_11562	hypothetical protein	HISTO_ZU.Contig65-snap.121.final_new	DNA replication regulator sld2	502	642	471	605	359	327	0	108	4	79	1	162	14	1149	14	1174	16	1234	20	31	30	241	333	356	1.0	0.7364857219028915	1.0385987683068583	0.9274726485393482	0.6673980448099566	0.038069651744248055	0.7650734897780954	0.5142249622337094
D8B26_000132	D8B26_000132		0.627379123114554	5.214745708105092e-06	0.0002657352996257798	0.6199373120254734	0.9501082249715923	0.22612146221302926	0.5399651758812247	CPSG_05846	sucrase/ferredoxin domain-containing protein	CIMG_11561	sucrase/ferredoxin domain-containing protein	HISTO_ZU.Contig65.Fgenesh_histo.74.final_new	sucrase/ferredoxin domain-containing protein	48	60	59	114	67	44	0	16	0	10	0	10	2	21	0	39	0	19	0	3	0	2	4	19	1.0	-1.9443717593432965	-0.884583995074447	-2.0122416957803555	-1.5498025866495435	-8.211407590066827	0.0392491849456913	-0.21735393771882727
D8B26_000133	D8B26_000133		0.6231056622521668	0.6532484828068429	0.8120414458523901	0.6869363592498444	0.7214916872543512	0.4117749153242327	2.96632017854603e-05	CPSG_05847	conserved hypothetical protein	CIMG_05519	hypothetical protein	HISTO_ZU.Contig65-snap.124.final_new	C6 transcription factor	172	191	149	430	237	265	0	40	2	46	3	53	4	447	4	435	5	538	15	18	11	116	132	143	1.0	-0.03722096683835006	-0.25370748696413364	0.062412667869975236	0.24874320939183314	0.5038646361214164	-0.071858319076529	-0.6728755395311298
D8B26_000134	D8B26_000134	SMC4	1.1752055954068787e-10	6.624178836288453e-09	7.879764952468071e-15	0.006781961151349485	1.3458983314204024e-06	1.8829932811428187e-06	0.0012089802883075906	CPSG_05848	nuclear condensin complex subunit Smc4	CIMG_05518	nuclear condensin complex subunit Smc4	HISTO_ZU.Contig65.eannot.2102.final_new	condensin subunit	2942	3653	2847	4312	2381	2463	14	669	22	479	20	805	94	6293	93	6022	124	6900	213	157	157	1983	2838	2982	1.0	0.9804766844745082	1.0370170209690852	0.5359888710173931	0.5409796853631366	0.7027758586638895	0.4429116961225737	0.24229520989907813
D8B26_000135	D8B26_000135		0.19029015338955393	0.0012058249568539152	0.0004201845864524793	0.013095689934976278	2.4527229250792375e-05	0.14444137313446706	0.0008409935782076847	CPSG_05849	conserved hypothetical protein	CIMG_05517	hypothetical protein	HISTO_ZU.Contig65.fgenesh_plus.91.final_new	hypothetical protein	2264	2685	1981	3041	1803	1745	6	467	21	340	15	556	54	3647	30	3512	43	4230	110	91	94	906	1268	1293	1.0	0.2825290283349201	0.21362846340666874	0.24763710893075686	0.17537312644020137	0.7534965192016695	0.3939903563172867	0.2622462721777175
D8B26_000136	D8B26_000136		0.023662783522665095	7.05374021025089e-05	0.0001306009727521162	0.39875042729075466	0.021563283657800615	0.8684409265061883	0.7203437594530805	CPSG_05850	conserved hypothetical protein	CIMG_05516	CCCH zinc finger domain-containing protein			634	624	525	930	596	562	4	121	4	122	4	163	18	1284	21	1331	14	1567	33	23	25	298	507	446	1.0	0.4526362873896632	0.6033463007917194	0.45088760322668414	-0.04199563532417939	0.5985641882442994	0.3037669838195737	-0.04122018676383479
D8B26_000137	D8B26_000137	RPS20	2.4019771319414774e-07	4.243080270359031e-10	2.925851433980656e-11	0.00015270909932150648	1.581814536962758e-11	1.3841157282288212e-07	7.407157480636123e-07	CPSG_05851	40S ribosomal protein S20			HISTO_ZU.Contig65.eannot.2104.final_new	40S ribosomal protein S20	30421	31187	24350	28996	21818	17070	80	6875	151	4660	146	8723	638	54198	544	52282	554	62188	1489	1367	1267	14466	19187	19327	1.0	0.8369566871383272	0.6026488213239821	0.7510848468927943	0.5963395263388953	0.528732714004781	0.889493175270142	0.5125427875672864
D8B26_000138	D8B26_000138		0.00019902485356098257	0.9101629336740518	8.340966053861025e-05	0.4322624644416069	0.21978690784613011	0.9914671631772843	0.7734732755832563	CPSG_05852	conserved hypothetical protein	CIMG_05514	CUE domain-containing protein	HISTO_ZU.Contig65.Fgenesh_histo.87.final_new	hypothetical protein	698	822	676	1113	728	706	0	169	3	98	3	189	8	1155	4	1160	3	1396	48	25	29	222	264	301	1.0	-0.49360350380770585	-1.5091749189751205	-0.013405086579452653	-0.0030349770025258705	-0.6948410450029218	0.16000929359519311	-0.0333156171230345
D8B26_000139	D8B26_000139		0.4404036615849497	3.4801507510737883e-06	0.31235200248798495	0.5124734301190287	0.0002119945420918793	0.000420113231078099	6.351445860581827e-08	CPSG_05853	fatty acid desaturase	CIMG_05513	fatty acid desaturase	HISTO_ZU.Contig65.fgenesh_plus.139.final_new	fatty acid desaturase	5094	5932	4738	5181	3234	3259	13	487	9	349	14	556	50	8316	81	6613	83	9041	112	126	89	1326	2104	2024	1.0	0.09228279087673066	0.13281960819629093	0.481712296962569	-0.5125026901280703	-0.29871551402929436	-0.4088688079371759	0.6162150937169919
D8B26_000140	D8B26_000140		0.002101354837503974	0.005749063159807566	0.0670279688909215	0.8775230362562626	1.0409603700545598e-06	0.006534636374708882	1.4525920241118865e-10	CPSG_05854	phosphoglucomutase	CIMG_05512	phosphoglucomutase	HISTO_ZU.Contig65.fgenesh_plus.95.final_new		419	448	358	1367	852	720	1	91	5	46	4	123	20	1943	31	1435	31	1899	30	22	24	269	421	411	1.0	-0.21120970469465758	0.7508860609258396	0.30357636889997547	-0.6151691357720896	-0.14857918909846757	-0.852802904027516	-1.0666042162566158
D8B26_000141	D8B26_000141		0.00016284330824832086	1.1325812187320091e-09	6.852537582610012e-13	0.5080409599998233	5.238224669187981e-07	8.013864184776071e-07	1.27487472376378e-06	CPSG_05855	conserved hypothetical protein	CIMG_05511	hypothetical protein	HISTO_ER.Contig17.genewise.69.final_new	hypothetical protein	228	260	217	732	437	378	0	27	3	29	0	36	2	274	1	286	0	336	0	6	2	39	48	45	1.0	-2.328646932952777	-3.0870305476734656	-1.3225114382535528	-2.9275348214441053	-0.9551816426555702	-1.3963470070758075	-0.9321695902051987
D8B26_000142	D8B26_000142		0.17245312689456288	0.5595948097054134	0.001461465715964072	0.6054556547614639	0.5858474647634496	0.20805439922745628	0.003619727961836857							790	902	732	1025	566	637	0	133	3	74	3	168	16	1037	10	887	22	1195	23	28	22	337	437	458	1.0	0.35633400225256573	0.37196661753121013	-0.061977123197231615	-0.2765559703882066	-0.4896842463208823	0.07471715879001486	0.3138039953811891
D8B26_000143	D8B26_000143		0.2901344517712749	0.5345158462176824	0.0039043515056353256	0.7967266529666966	0.36851991802142475	0.07090787932624619	4.762881900087986e-05	CPSG_05856	ankyrin repeat protein	CIMG_05510	hypothetical protein	HISTO_ER.Contig17.Fgenesh_Neurospora.62.final_new	serine/threonine-protein kinase ripk4	295	406	311	303	192	237	1	49	1	33	0	51	2	341	4	353	2	462	8	4	6	124	144	169	1.0	0.445822598209235	-0.6266935969867862	0.08901358278840264	-0.7133009439912528	-0.48860125493520423	0.17939467914685148	0.6337146002767499
D8B26_000144	D8B26_000144		0.18293167296562646	0.00020728909138871684	0.0004571860987453475	0.3788168238791804	0.016702536963283242	0.0029222583463969997	0.5681536566478738	CPSG_05857	conserved hypothetical protein	CIMG_05509	hypothetical protein	HISTO_ZU.Contig65.fgenesh_plus.68.final_new	C6 zinc finger domain-containing protein	891	1011	786	1055	980	786	1	139	4	78	1	137	12	1034	6	885	17	1099	28	18	21	232	361	303	1.0	-0.4941657422823512	-0.4704303840817942	-0.49273643694949604	-0.7886872767292542	-0.8759120363335927	-0.38139622621029906	0.07407627840064443
D8B26_000145	D8B26_000145	RTA1	0.608208540607054	0.11464251170239138	0.4273566343967381	0.8992859611583345	0.48363530469183996	0.7322272806912258	0.42189010816067635	CPSG_05858	conserved hypothetical protein	CIMG_11559	RTA1 domain-containing protein	HISTO_ZU.Contig65.Fgenesh_histo.157.final_new	7-aminocholesterol resistance protein RTA1	101	91	80	146	105	99	1	17	0	4	0	27	0	149	4	106	4	153	7	3	2	30	57	47	1.0	-0.2020805469390167	0.43983535912840926	-0.34302991107238257	-0.23251186638162852	-0.41897173065206045	-0.24743694902163615	-0.18743042756458994
D8B26_000146	D8B26_000146	VPS66	3.057164520465036e-05	3.45626423620649e-05	7.369792993254917e-12	0.48326800547490106	0.15029849201946072	0.0012616249398805146	1.559293337848415e-06	CPSG_05859	vacuolar protein sorting protein Vps66	CIMG_05505	vacuolar protein sorting protein Vps66	HISTO_DA.Contig93.Fgenesh_histo.211.final_new	vacuolar protein sorting protein Vps66	1355	1372	1130	1426	803	858	1	198	6	110	1	243	41	1908	23	1811	33	2261	61	58	57	669	953	966	1.0	0.9525719289294977	0.9179408838723812	0.40982145780086804	0.5241410228932235	-0.5435922098992014	0.16137385835714305	0.5157561071070282
D8B26_000147	D8B26_000147		0.4443038478191346	0.9702788058116252	0.8365011580532565	0.26982359639407094	0.9266504506874041	0.6212562604626441	0.8109087269681328	CPSG_05860	high-affinity glucose transporter	CIMG_05504	sugar porter (SP) family MFS transporter	HISTO_DA.Contig93.Fgenesh_histo.243.final_new	MFS quinate transporter	28	36	15	34	20	29	2	1	0	4	0	9	1	45	2	29	0	50	1	1	0	9	10	15	1.0	-0.09543957021759987	1.0983047848706617	0.015087637815233269	-0.7286199899719213	2.6511451123050307	0.0671527161174661	0.09377051473553995
D8B26_000148	D8B26_000148		0.2578357557549863	0.6049726220966469	0.09496797035512251	0.7178495494015459	0.7208303200920549	0.5052812262018148	0.35569297531780675	CPSG_05861	conserved hypothetical protein	CIMG_05503	hypothetical protein	HISTO_DA.Contig93.Fgenesh_histo.248.final_new		20	29	21	52	20	32	0	10	0	8	0	1	0	38	0	33	0	62	0	2	0	9	6	10	1.0	-0.8303625767361669	-7.113061170766133	-0.19086569195503336	-1.0293558759683659	-7.113061170766133	0.22951512896048165	-0.37297083698216993
D8B26_000149	D8B26_000149		0.06686677495295883	6.48105685959341e-05	8.773564459086533e-07	0.6429611326322596	0.0005225259985871895	0.2281224098334198	7.2883900015038135e-06	CPSG_05862	kinesin motor protein	CIMG_05502	kinesin motor domain-containing protein	HISTO_DA.Contig93-snap.311.final_new	kinesin motor domain-containing protein	2599	3203	2466	3406	1850	1816	10	469	8	331	13	613	43	4155	50	4122	52	4820	117	125	70	1084	1668	1518	1.0	0.4902976673665038	0.31630536027899725	0.3602802264903765	0.1622417874255767	0.23015828652772696	0.34530572284989053	0.428867669464794
D8B26_000150	D8B26_000150		0.007713153593906734	2.859572395193165e-11	1.2780867994244083e-11	0.19735484408360987	4.599770646444772e-08	1.3578597661640269e-05	1.124410704323215e-06	CPSG_05863	cytochrome P450 67	CIMG_05501	benzoate 4-monooxygenase cytochrome P450			70	84	72	270	197	173	0	3	0	1	0	7	1	72	0	44	0	60	0	0	0	9	2	9	1.0	-3.78403294224607	-3.414532649880903	-2.417149042510523	-9.7504380294239	-9.7504380294239	-3.2180048488232305	-1.32490496863386
D8B26_000151	D8B26_000151		0.16655063091703004	0.269982608140058	0.609519737364527	0.007106431158469513	0.12534811335149929	0.010699944025805692	0.0005933265204797312	CPSG_05865	actin binding protein	CIMG_05499	actin-binding protein, variant	HISTO_DA.Contig93.Fgenesh_histo.254.final_new	coronin-like protein crn1	7521	8300	6476	9986	5502	5870	18	1030	14	753	20	1319	114	9467	82	8963	122	10940	265	243	209	2343	3313	3322	1.0	-0.03711406845454998	-0.15556314018255954	-0.07841812031370975	-0.23686595765791063	-0.6238061346914604	-0.11658327534587408	0.2588455608261124
D8B26_000152	D8B26_000152	URA7	0.6908374684529255	0.00018406083457402498	1.4135481698142082e-07	0.4970345340771385	1.7047088470480872e-07	8.027000935019755e-07	1.5170766503510493e-06	CPSG_05866	CTP synthase	CIMG_05498	CTP synthase	HISTO_ZU.Contig65.eannot.2121.final_new	CTP synthase	8594	10095	7613	7614	6969	5402	14	1754	38	1134	39	2211	120	12523	109	12336	130	14208	476	434	375	3620	4953	5032	1.0	0.6073338940032433	0.06326655119995998	0.37788411719238846	0.6468629986491553	0.2165457871518113	0.6305303776819872	0.5373590117668299
D8B26_000153	D8B26_000153		0.4952684396752544	0.0954776408773287	0.2528118561650573	0.9620149695809249	0.007712403185412664	0.00045474138081167873	2.1078154982222873e-10	CPSG_05867	conserved hypothetical protein	CIMG_05497	hypothetical protein	HISTO_DA.Contig93.Fgenesh_histo.261.final_new	hypothetical protein	2233	2425	1893	5638	3598	3440	8	558	30	392	11	752	60	5479	70	5233	66	6155	124	105	138	1317	1948	1910	1.0	-0.09632999121473462	-0.11214984709616022	-0.13835062348601715	-0.4589549556182806	0.021385928902608816	-0.25338585017877485	-0.7695734161063756
D8B26_000154	D8B26_000154	DPB3	0.0004226573480788253	4.4707154885890634e-11	6.846754907717516e-08	0.0050224422792962044	3.691903961476015e-11	1.7342616027883327e-07	7.420412308993539e-07	CPSG_05868	DNA polymerase epsilon subunit C	CIMG_05496	CBF/NF-Y family transcription factor	HISTO_DA.Contig93.Fgenesh_histo.264.final_new	DNA polymerase epsilon subunit Dpb3	2165	2231	1711	4288	2595	2575	4	258	4	205	9	361	28	2643	38	2689	38	3074	83	63	73	758	1094	1021	1.0	-0.5133609398902066	-0.5991527700889004	-0.7147992785318213	-0.7803895309835879	-1.0741538075197958	-0.8658527783647367	-0.44387239709141535
D8B26_000155	D8B26_000155		0.11277955025419373	0.9854787249537011	0.0004105383167720973	0.042771459281736576	0.7404166751844707	0.8603432185243555	0.268592938054608	CPSG_05869	conserved hypothetical protein	CIMG_05494	hypothetical protein	HISTO_DA.Contig93.eannot.2115.final_new	DNA polymerase epsilon subunit C	2211	2535	2134	3395	1901	2111	3	408	7	268	5	531	42	3433	38	3326	67	4031	111	111	78	979	1426	1547	1.0	0.29424479068696413	0.2531920560194527	-0.0016838518375867926	0.026379135567116737	-0.9003237386994273	0.03206579035726902	0.08753164879159042
D8B26_000156	D8B26_000156		0.4880297841053419	0.0010473536441242682	0.44539306550614643	0.4704520917285057	0.47475561315172193	0.00015725487385723078	0.01415058561777825							45	34	45	87	60	73	0	11	0	8	0	10	1	62	1	60	0	59	16	5	10	26	47	39	1.0	0.20239230482099388	-0.8923101881940905	-0.8418950826344652	1.7957171404937202	-8.219655268595666	-0.2856641393901738	-0.6480434889471535
D8B26_000157	D8B26_000157		0.8418421900451017	6.9456002896811955e-06	0.5163355911828974	0.37192024600722284	0.002607801644898235	1.0795519481125603e-08	0.4910825004430424	CPSG_05870	conserved hypothetical protein	CIMG_05493	hypothetical protein	HISTO_DA.Contig93.Fgenesh_histo.212.final_new	vegetative cell wall protein gp1	207	225	194	281	169	210	1	18	2	18	2	30	6	196	2	189	4	199	36	25	25	68	90	112	1.0	-0.10213242053692967	0.11091693442132003	-0.7316450782500569	1.6940969337449945	0.9856047829370396	-0.681113208346218	0.10097169877486456
D8B26_000158	D8B26_000158	ILV3	3.810420204381427e-14	9.242755040642412e-12	1.1253618090391573e-11	1.4638606601949253e-07	5.1962017586584893e-14	7.709491032864398e-12	1.440926117173754e-23	CPSG_05871	dihydroxy acid dehydratase	CIMG_05492	dihydroxy-acid dehydratase	HISTO_DA.Contig93.Fgenesh_histo.214.final_new	dihydroxy-acid dehydratase	1680	1724	1501	12671	8511	8469	13	774	14	503	14	1076	58	8502	37	7830	63	9513	227	178	193	2044	2788	2868	1.0	-0.7554373176555563	-1.6629871634393434	-0.7610978823427654	-0.9959817344981472	-1.4674790032829066	-1.0346196106231298	-2.418917553696468
D8B26_000159	D8B26_000159		3.1799350671231557e-06	0.008221239858950726	1.5247657358881113e-13	0.46584353221842645	0.0035965093550197305	0.10289261967261985	9.00402795286459e-16	CPSG_05872	conserved hypothetical protein	CIMG_05491	hypothetical protein			435	543	354	5327	1744	3196	2	807	12	477	10	996	9	5450	13	6701	5	7289	101	84	114	263	337	322	1.0	-2.227136871093768	-2.6233614651368176	0.4157900078970482	-0.40683137985969936	-0.6588131783770572	0.5092381366711884	-2.7251299534957316
D8B26_000160	D8B26_000160		0.9282705643905045	1.0831564889516165e-07	0.32469118115925344	0.5618754542743928	0.1928849004659368	0.00795713059041559	0.5834412920881423	CPSG_05876	protein kinase	CIMG_05489	CAMK protein kinase	HISTO_DA.Contig93.Fgenesh_Aspergillus.140.final_new	protein kinase	2499	2825	2261	4155	2100	2708	8	437	18	303	14	567	60	2948	43	2651	44	3446	154	163	125	943	1390	1334	1.0	-0.08128068155850628	-0.01765666795089264	-0.5307662792849853	0.31499432916562137	0.24152953621655182	-0.12111960573805555	-0.046473987236438356
D8B26_000161	D8B26_000161		0.9962011973876116	0.0002003519267005837	0.0528118247833513	0.7572194757905638	0.39798977686204295	0.33785975389348	0.4293255905905179	CPSG_05877	conserved hypothetical protein	CIMG_05488	hypothetical protein	HISTO_DA.Contig93-snap.303.final_new		14	18	10	30	11	20	0	1	0	0	0	5	0	7	1	8	0	8	0	1	4	2	5	5	1.0	-1.119799844490739	-0.018960391937605528	-1.8992113555134795	1.041040650834832	-6.355470761070398	-0.6875607927440153	-0.3454673981141541
D8B26_000162	D8B26_000162	TIM23	0.03897070495733207	0.029542981688186497	0.3491209210948206	0.8623196818444093	5.595871373840409e-05	0.13838094589618088	0.06528196288875657	CPSG_05878	mitochondrial import inner membrane translocase subunit tim23	CIMG_05487	mitochondrial import inner membrane translocase subunit	HISTO_DA.Contig93.eannot.2164.final_new	mitochondrial import inner membrane translocase subunit tim23	4570	4828	3887	5314	4444	3413	9	1041	14	627	25	1243	51	7302	53	7124	71	8098	206	207	195	1414	1974	2112	1.0	-0.08777491263025257	-0.3572405405182004	0.2002769102622728	0.18755261625377312	-0.08570270966146813	0.4376935119976061	0.17196300608758355
D8B26_000163	D8B26_000163		0.002986026321489765	1.5907539937280784e-05	5.622860793325793e-09	0.000772679062949723	3.2773311777768832e-06	1.5102688305997332e-06	0.013217374115258565	CPSG_05879	conserved hypothetical protein	CIMG_05486	HEAT repeat protein	HISTO_DA.Contig93-snap.305.final_new	HEAT repeat protein	1295	1500	1232	1560	1221	1075	13	340	10	191	13	390	33	2490	32	2339	35	2876	113	89	68	726	950	1073	1.0	0.68946440175371	0.6109528805373725	0.4242505949917517	0.7841807124760993	1.278115351233476	0.5536539907864354	0.22551477878523088
D8B26_000164	D8B26_000164		0.33243058504656237	0.009412893364591673	0.054119764392161734	0.74244101374503	0.5643967120434796	0.1050295302159413	0.39444846533077305	CPSG_05880	predicted protein			HISTO_DA.Contig93-snap.306.final_new	HEAT repeat containing protein	20	21	6	30	23	15	0	5	0	1	0	2	2	52	1	47	0	85	0	0	0	12	19	20	1.0	0.774692506211885	1.390050580147636	0.8668904240510354	-6.519182413439626	-6.519182413439626	-0.43295917294497144	-0.35355474353956595
D8B26_000165	D8B26_000165		1.8046855199611105e-05	0.5878055429929355	2.5758189301568012e-05	0.5518670845837875	9.760210931730601e-05	0.018386671147956363	0.4960154228129748	CPSG_05883	sorting nexin-41	CIMG_05484	sorting nexin-41	HISTO_DA.Contig93.eannot.2109.final_new	sorting nexin-41	3179	3623	2898	5176	2892	3375	8	507	13	339	16	583	103	5904	87	4937	92	6374	129	135	118	1716	2242	2291	1.0	0.33652213520862434	0.5634195903783581	0.03996411296401507	-0.25258793065651697	-0.22893220096977304	-0.343677031775859	-0.050572869430168914
D8B26_000166	D8B26_000166	UBP12	0.000449512935115616	0.12420559962644516	0.0721865477032193	0.5118601244055899	0.00730976566304407	0.005072565209414838	0.0018785295981664733	CPSG_05884	ubiquitin C-terminal hydrolase	CIMG_05483	ubiquitin C-terminal hydrolase	HISTO_DA.Contig93.eannot.2110.final_new	ubiquitin specific peptidase	4785	5771	4483	8334	5990	5583	24	1267	31	829	31	1650	76	8954	95	8608	76	9681	337	308	315	2532	3527	3538	1.0	0.13131417981973098	-0.444873027062517	-0.11212256034454349	0.2596514394141558	0.17078734830477585	0.21225577477206026	-0.23894573198302407
D8B26_000167	D8B26_000167		0.9626327625225114	0.002355241922630882	0.05667818927727524	0.7583392160739671	0.3450945018212117	0.12789804166567859	0.1482145441949468	CPSG_05885	conserved hypothetical protein	CIMG_05482	hypothetical protein	HISTO_GL.Contig59.Fgenesh_Neurospora.55.final_new	hypothetical protein	24	29	32	27	21	17	0	3	0	0	0	3	1	6	0	9	0	20	0	0	0	1	3	9	1.0	-1.115394960597417	-0.12407785100739208	-1.4286778307028987	-6.459945509178425	-6.459945509178425	-0.7871808772522271	0.5660171498659925
D8B26_000168	D8B26_000168		0.2773511481510288	0.5792581040475133	0.9065189416720728	0.5685768547429643	0.5508734601900046	0.7668166755470338	0.016048010964306553			CIMG_05479	hypothetical protein			32	51	25	27	18	23	0	6	1	5	0	3	0	32	0	27	0	28	0	0	2	8	8	15	1.0	0.05536273073620261	-6.528122890682061	-0.1995651747994943	-0.4427758151918774	1.9311765071787377	0.3653157163946176	0.8241743925392633
D8B26_000169	D8B26_000169		6.925199719326808e-08	0.000134704509407366	8.531008603014637e-16	0.7916820992024747	0.13599623828739918	0.38619017593210114	6.979654860216887e-14	CPSG_05891	hypothetical protein	CIMG_05478	TPR domain-containing protein	HISTO_DA.Contig93-snap.296.final_new		813	880	726	2397	1712	1496	5	342	8	238	6	405	45	3293	66	3172	74	3819	79	61	67	1474	2021	1993	1.0	1.162432261835449	0.9717030228718874	0.31428431637269233	-0.12206118610269244	-0.17385603690353793	0.1353001786637497	-1.036672788397547
D8B26_000170	D8B26_000170		0.006368830947878558	0.005866698129301026	3.257570740003317e-05	0.7680342282689309	0.464281807247536	0.8244898009884027	0.00021821969916922568	CPSG_05892	conserved hypothetical protein			HISTO_ZT.Contig1089.eannot.1543.final_new	serine/threonine protein kinase	1294	1502	1109	1409	1022	976	5	214	6	133	4	234	11	1289	15	1379	9	1574	61	45	36	289	407	409	1.0	-0.44270069003020535	-0.7194652845667303	-0.25162284117584505	0.0411066428320275	0.19620769606757127	0.0819183246896345	0.35908104009572606
D8B26_000171	D8B26_000171		0.019158950732155764	9.831338804168068e-10	3.3141975647821394e-08	0.39654867519346126	0.6201762054791293	0.10024284781859111	0.028302554173250213	CPSG_05893	conserved hypothetical protein	CIMG_13242	hypothetical protein	HISTO_ZT.Contig1089.Fgenesh_histo.63.final_new	hypothetical protein	139	126	110	116	78	105	0	20	0	5	0	18	0	24	0	23	0	39	2	2	1	4	5	11	1.0	-2.7085583338385537	-8.666042517120843	-2.3621434152405714	-1.2737720305627662	-8.666042517120843	-0.1796585093737045	0.49021959828160466
D8B26_000172	D8B26_000172		5.689463923371102e-13	1.8272140076821456e-12	2.640295984681912e-09	5.981597366473816e-07	7.221204729478666e-06	0.003679601504846222	0.0018554481732563027	CPSG_05895	elongation factor 3			HISTO_DA.Contig93.eannot.2161.final_new	elongation factor	61552	75881	57757	102883	95989	76778	131	9955	226	7168	251	13280	578	56444	522	54581	694	63627	3209	2970	2709	17471	25763	24097	1.0	-0.8806197029589519	-1.410412115088106	-1.2541428250971478	-0.3522268144527709	-0.8396712943277853	-0.5800113004752891	-0.3628399515343278
D8B26_000173	D8B26_000173		0.20213373918639746	2.197042624227229e-15	1.2216569682248168e-10	0.04496729200182006	3.8153938432076214e-05	0.022019096955662364	0.13023138939566165	CPSG_05897	3-hydroxybutyrate dehydrogenase type 2	CIMG_05476	short chain dehydrogenase			609	774	565	990	675	809	0	78	2	66	0	94	5	306	12	293	14	358	28	19	21	116	178	152	1.0	-1.297516117998631	-0.4416196691519581	-1.9467563394089642	-0.5650648467944517	-2.2572282529820655	-0.7438281507655949	-0.19124574318527582
D8B26_000174	D8B26_000174		2.1577962532043832e-14	0.057985652246760444	0.2111443435144048	1.0075051248528674e-15	0.004394687131994869	5.128132992666241e-10	0.12159455871438725	CPSG_05899	hypothetical protein	CIMG_05475	hypothetical protein	HISTO_DA.Contig93.eannot.2085.final_new	DUF1275 domain-containing protein	133	166	108	138	117	82	47	48	66	32	13	32	77	120	47	112	42	109	39	55	37	52	73	68	1.0	0.38402777663017257	4.865601866461361	-0.5390441306463503	3.2707553203197905	6.6197168241531905	1.0662656198660403	0.4365223262568922
D8B26_000175	D8B26_000175		0.6850995082960125	1.5392754976353771e-09	0.05429698094528804	0.6940937877047648	1.675952726422168e-07	0.004724121136599347	1.6545068644440557e-05	CPSG_05900	hypothetical protein	CIMG_05474	hypothetical protein			5337	6556	4957	6296	3887	3934	13	460	26	357	21	610	61	4374	54	3463	110	4592	150	140	145	1388	1928	2145	1.0	-0.17426359454753537	-0.0716079397204852	-0.7368682895066706	-0.3704562266049229	0.1611076948711088	-0.6522953546010379	0.43639837793461794
D8B26_000176	D8B26_000176		0.005567781181064659	3.964364546956426e-08	4.1312852724264994e-11	0.009223204873879549	0.0013148090347882898	0.0003997212301920522	0.019054633770426193	CPSG_05901	start control protein cdc10	CIMG_05472	APSES transcription factor	HISTO_DA.Contig93.fgenesh_plus.119.final_new	APSES transcription factor	700	971	724	1011	675	650	3	155	9	111	8	215	20	1697	18	1607	22	1880	59	40	41	474	669	706	1.0	0.8531629471247947	0.612405945777129	0.5934174111673034	0.5775110344275334	1.164025664833875	0.3577407428866685	0.2094687199800506
D8B26_000177	D8B26_000177		0.22653169905264972	0.016634126773373937	0.0001694495024198807	0.7438047204079301	1.3039678904759238e-06	0.026295164465552173	1.4829761096545617e-09	CPSG_05902	conserved hypothetical protein	CIMG_05471	hypothetical protein	HISTO_DA.Contig93.Fgenesh_Aspergillus.87.final_new	hypothetical protein	559	659	531	437	305	250	1	93	3	71	1	124	9	590	8	548	6	642	30	19	10	178	202	240	1.0	0.5262645555764196	0.46990098149656157	0.2916268618458945	0.5678764494623041	0.4056345686739485	0.8636736918402906	0.9999940330512892
D8B26_000178	D8B26_000178		0.10507919985022578	0.07507627377305372	6.315745874152017e-05	0.7499558004874822	0.010145214027185547	5.396637630572156e-05	0.0044672708734353125	CPSG_05903	hypothetical protein	CIMG_05470	23S rRNA (-N6)-methyltransferase	HISTO_DA.Contig93.Fgenesh_Aspergillus.85.final_new	DUF890 domain-containing protein	298	338	263	353	184	198	1	57	0	52	3	61	0	426	0	391	5	485	20	26	27	157	192	183	1.0	0.7583096184912672	-1.2803461484541538	0.28825294237572335	1.3335650017351646	0.5346290388440467	0.5701440958512303	0.4886331074865761
D8B26_000179	D8B26_000179	PRS1	0.40372254015335524	0.04132251562601943	0.0003585060411961681	0.0019760788546964057	2.7399428104506014e-07	2.7604037677008797e-08	1.47508467734638e-11	CPSG_05909	ribose phosphate diphosphokinase Prs1	CIMG_05468	ribose-phosphate diphosphokinase	HISTO_DA.Contig93.Fgenesh_histo.147.final_new	ribose-phosphate pyrophosphokinase 1	1821	2096	1569	4291	3357	2801	5	387	7	282	6	496	64	5644	47	5209	50	6383	98	68	69	1457	2050	2111	1.0	0.2825236137671901	-0.13866912215135488	0.14967520740118254	-0.8503946711053777	-1.1608681754977745	-0.5343918501291136	-0.769300949467816
D8B26_000180	D8B26_000180	MET8	0.793900339981997	0.08124332361892064	0.36540121406599557	0.3117323066284662	0.24856032663531177	0.01545832863357534	2.136186969024754e-05	CPSG_05910	siroheme synthase Met8	CIMG_05467	siroheme synthase domain-containing protein	HISTO_DA.Contig93.eannot.2159.final_new	siroheme biosynthesis protein MET8	1170	1189	1015	2239	1604	1384	4	247	1	171	8	354	25	2772	26	2667	41	3171	59	43	56	621	940	876	1.0	0.08675528237607101	0.06381958992528419	0.1597203753150363	-0.4096160561421936	-0.6190937078550109	-0.12945457920315087	-0.4537346715092515
D8B26_000181	D8B26_000181	MDH1	0.0028061438450989007	2.3385342626681102e-08	0.0001710100451773686	3.5469922742553905e-07	8.631693286071583e-12	3.2622636783111334e-10	4.285926366047209e-12	CPSG_05911	malate dehydrogenase	CIMG_05466	malate dehydrogenase, NAD-dependent	HISTO_DA.Contig93.eannot.2155.final_new	malate dehydrogenase	64230	69381	53970	51013	34767	28623	185	11682	263	7544	226	14388	822	82590	743	76841	754	93147	2844	2566	2337	16646	23029	22877	1.0	0.33201104010865834	0.280023575469375	0.5921834427726661	0.7638232098840683	0.6425777632944564	0.8765862698565373	0.8970431053918045
D8B26_000182	D8B26_000182		0.8974175789538724	0.5359892148965266	0.6105265255323062	0.0011927282772514764	1.513154469028502e-14	6.847876314751564e-11	1.8773530562859963e-17	CPSG_05912	conserved hypothetical protein	CIMG_05465	hypothetical protein	HISTO_GL.Contig285.Fgenesh_Aspergillus.14.final_new	hypothetical protein	120	138	103	1058	601	634	0	14	0	11	0	25	18	1065	5	928	14	1195	3	2	1	271	380	383	1.0	0.059418541708309174	-0.0440201301116729	-0.0690006140081179	-3.9166629088683935	-11.570441518431114	-2.8629118791432364	-2.4742778187829813
D8B26_000183	D8B26_000183	BOS1	1.8349664933135055e-08	3.198687017928949e-06	5.8146359227194336e-12	0.7967644887384329	0.022253797656569773	0.08971209730010136	0.24816838523802465	CPSG_05913	hypothetical protein	CIMG_05464	membrin	HISTO_DA.Contig93.Fgenesh_Aspergillus.59.final_new	synaptobrevin	682	751	606	1334	579	686	4	149	2	133	2	215	48	1758	36	1759	38	1982	47	38	43	671	897	845	1.0	1.1358010621113457	1.525415824918859	0.568856260479158	0.34014521478302406	-0.2648956637022209	0.30453360946508706	-0.1291267797963301
D8B26_000184	D8B26_000184		0.6977170586390138	0.001001622798816766	0.02674340118756637	0.3927295923131412	1.7362171667469751e-12	0.004284784186968137	0.0007506604073353284	CPSG_05914	conserved hypothetical protein	CIMG_05460	hypothetical protein	HISTO_DA.Contig93.Fgenesh_Aspergillus.62.final_new	hypothetical protein	1119	1183	1017	2408	1428	1284	3	75	7	50	2	92	21	3503	27	2334	30	4006	56	36	39	396	748	709	1.0	-0.2695712660283977	-0.11909853753125939	0.39466194239376323	-0.628458342174312	-0.6818034115512674	-1.8967948915861133	-0.42291718114612203
D8B26_000185	D8B26_000185	LAT1	0.0040237175179924966	3.6102365128781554e-07	1.4374389976300783e-07	0.7878425528876399	5.099762625919991e-10	6.161476393241397e-07	2.5024414817128514e-13	CPSG_05915	pyruvate dehydrogenase complex	CIMG_05459	pyruvate dehydrogenase complex dihydrolipoamide acetyltransferase	HISTO_DA.Contig93.fgenesh_plus.176.final_new	dihydrolipoamide S-acetyltransferase	21843	24758	19107	16918	11140	10973	31	3398	69	2334	42	4223	286	25549	243	24376	267	29493	914	703	609	6193	8834	8929	1.0	0.48594754055528666	0.2785160794154803	0.4655078166900138	0.4987859754683676	-0.07459589521048363	0.6708852220737775	0.9258344437376951
D8B26_000186	D8B26_000186	SEC7	1.0	0.822179918374228	6.127936001242418e-06	0.6532319400624522	0.10022692253795087	0.10691321567424986	0.0033023133357658265	CPSG_05917	guanyl-nucleotide exchange factor	CIMG_05458	guanyl-nucleotide exchange factor	HISTO_DA.Contig93.eannot.2051.final_new	protein transporter SEC7	4177	5101	3869	5967	3434	3581	15	751	26	553	14	923	63	6086	68	5857	86	6724	203	196	173	1907	2561	2697	1.0	0.3527228385230392	0.00793148644806442	-0.016373790489263452	0.1518807174906324	0.16642130976092806	0.12282371081669384	0.20796076783236053
D8B26_000187	D8B26_000187		1.9365215731204747e-13	1.5791174239507774e-18	2.3682876435884706e-20	0.005374631866675002	5.920069120498301e-10	3.693686639152769e-09	2.0728175915336547e-07	CPSG_05919	AAA family ATPase	CIMG_05457	AAA family ATPase	HISTO_DA.Contig93.Fgenesh_histo.117.final_new	AAA family ATPase	9229	12650	9856	10512	5154	7096	13	558	12	482	17	741	21	2412	11	2212	12	2812	123	157	123	384	567	598	1.0	-2.6728357652085406	-3.1030695820941916	-2.157811701853815	-1.1603527774164542	-1.030056938436963	-1.001843174363863	0.6709942481259419
D8B26_000188	D8B26_000188		0.029016147911730492	0.0021304923143413254	3.47724262737841e-05	0.43899764560709664	0.8665268715760561	0.8971467102360379	0.00028573676668648473	CPSG_05920	conserved hypothetical protein	CIMG_05456	hypothetical protein	HISTO_DA.Contig93.Fgenesh_histo.113.final_new		116	155	102	89	77	65	0	13	0	4	0	19	0	63	0	72	0	71	4	4	2	14	12	10	1.0	-1.4862023557535657	-8.292309778563231	-0.7298410868235248	0.09527742217414674	-8.292309778563231	-0.06645864189269313	0.845620091918017
D8B26_000189	D8B26_000189		0.5821535648175499	0.16281416151046166	0.47401816584000245	0.9014040961855848	0.7094077429068315	0.06244857013540508	0.009087106234909182	CPSG_05922	conserved hypothetical protein	CIMG_05455	hypothetical protein			8	26	17	8	6	3	0	1	0	0	0	3	1	0	0	7	0	3	0	5	0	0	1	3	1.0	-0.8381969132002484	1.7726777482131126	-1.2238858027276276	2.8298465112942983	-4.563182570037942	0.5373913405745904	1.7224879239174806
D8B26_000190	D8B26_000190		0.00943958575247262	4.754358104244943e-06	0.00015954254925378445	0.17795279484560983	0.00011685984160620385	0.005179425827317385	0.010586455948223484	CPSG_05923	conserved hypothetical protein	CIMG_05454	hypothetical protein	HISTO_DA.Contig93.Fgenesh_Aspergillus.259.final_new	hyphal growth and polarity protein HbrB	561	660	561	1123	711	668	1	92	2	53	1	115	8	840	4	673	10	912	34	14	15	176	303	298	1.0	-0.49620745979132147	-0.925457357239267	-0.5970517523386314	-0.6667782760215017	-1.245783001137101	-0.6228141617591003	-0.3008118720854732
D8B26_000191	D8B26_000191		0.004218422179925551	1.0731124090584112e-09	2.529038480893902e-10	0.15028772781003719	1.2171150129379367e-06	0.0090565542431844	0.8259489392277365	CPSG_05924	predicted protein			HISTO_ZT.Contig174.Fgenesh_histo.11.final_new	hypothetical protein	190	202	144	266	155	170	0	12	0	4	0	10	0	82	1	102	0	107	4	1	4	19	17	18	1.0	-2.236883700249708	-3.2862057584891455	-1.5657043031713709	-1.3853122120402561	-9.622520041736413	-1.8532024126581632	0.041047696510947466
D8B26_000192	D8B26_000192		0.21841199909226122	0.06542915502994112	0.6613992173179091	0.4844796488451171	0.3792132313055358	0.7061932567881162	0.2961921341806889	CPSG_05925	conserved hypothetical protein	CIMG_05452	phosphoric ester hydrolase			394	413	363	580	416	448	0	72	2	52	1	86	10	553	3	558	4	724	20	20	23	139	219	259	1.0	-0.06151674303433225	-0.5289830490283043	-0.23208810563350762	0.10733378923979625	-0.8935981505618036	-0.15163931322371876	-0.1383153187503514
D8B26_000193	D8B26_000193		0.0009497402091374974	7.209619763306001e-11	1.578890215010764e-10	0.7714805598813933	1.9232240076912294e-05	0.0014658652727476058	0.018302227290538563	CPSG_05928	conserved hypothetical protein	CIMG_05449	hypothetical protein			156	200	154	311	225	222	0	16	2	10	0	25	0	124	1	107	0	123	4	1	5	17	38	29	1.0	-1.9935542350971358	-3.6640632541694105	-1.661689390236262	-1.6110877347997636	-0.5434253810670793	-1.267223439838635	-0.40631321732054315
D8B26_000194	D8B26_000194		0.04926654343296688	0.00010763000627782879	0.005122672169793946	0.7178495494015459	0.00042880248354338165	0.5836289574999743	0.0021992956588064473	CPSG_05929	conserved hypothetical protein	CIMG_05448	hypothetical protein	HISTO_ZE.Contig158-snap.52.final_new	hypothetical protein	286	347	269	285	222	195	2	19	0	13	2	24	0	200	4	201	0	235	12	7	5	56	65	90	1.0	-0.5519875128721256	-1.5667998387863213	-0.7100031147656303	-0.24376071962126578	0.5689015926034103	-1.0163398644732042	0.52581420729706
D8B26_000195	D8B26_000195		0.036656523916266004	0.0028759201652626097	0.0010967690614751512	0.08596404790875752	1.2237783420794319e-08	6.714493452600763e-06	0.00044262896203932427	CPSG_05930	conserved hypothetical protein	CIMG_13466	hypothetical protein			818	882	795	1531	1006	1019	2	90	2	74	2	158	14	1420	14	1257	14	1702	31	25	21	324	454	479	1.0	-0.3108092431814594	-0.5096846323599987	-0.2639301734834826	-0.8921693700521863	-1.1782599858576683	-0.8345461478733119	-0.3301084605972924
D8B26_000196	D8B26_000196	AVA2	0.0026997746648709585	0.16756355965949626	0.00025508403383285035	5.167131506917416e-10	0.7698319531260444	0.15491165035299054	0.0017634053410097868	CPSG_05931	hypothetical protein	CIMG_05446	AvaB protein	HISTO_DA.Contig93.Fgenesh_histo.98.final_new	vacuolar morphogenesis protein AvaB	1465	1709	1268	2928	1641	1622	22	340	23	223	49	439	52	3201	47	3044	49	3460	118	90	73	909	1160	1294	1.0	0.3384793292067182	0.5320990115476704	0.11624785949615689	0.1976910029932609	2.016204144862198	0.032013430844701936	-0.28229786520648215
D8B26_000197	D8B26_000197		0.7017240287982237	0.1938593484993026	0.22307319665738434	0.9031697759029308	0.5368307259990677	0.8406948371760646	0.9774251613196588	CPSG_05932	predicted protein	CIMG_13422	hypothetical protein			4	10	0	4	6	6	0	0	0	0	0	1	0	0	0	7	0	3	0	1	0	0	0	2	1.0	-1.663183355940392	-4.4944776736260765	-1.1550641063048384	0.6102974969725597	-4.4944776736260765	-1.2700123372343965	-0.030686076591984794
D8B26_000198	D8B26_000198		0.10828669933835473	2.244619161294978e-05	0.004903147461260258	0.04985129277511092	3.3166324567732136e-08	0.0010001259740767343	0.35996555268018626	CPSG_05933	6-phosphofructo-2-kinase/fructose-2, 6-biphosphatase			HISTO_DA.Contig93.eannot.2153.final_new	fructose-2,6-bisphosphatase	1992	2127	1684	2934	2156	1837	3	183	3	146	7	331	37	2487	23	2281	33	2881	79	67	48	690	861	971	1.0	-0.2663871930856097	-0.329843869510992	-0.4224964836438707	-0.5267862588313406	-1.0292672136636007	-0.7712796380453951	-0.08422072819136409
D8B26_000199	D8B26_000199		0.7394840499257173	0.026349645020551864	0.020456769507378323	0.7782409266898689	0.7582683740963474	0.5188065860086977	0.23588886207250126	CPSG_05934	predicted protein					58	46	42	42	53	31	1	6	0	7	0	5	1	30	1	45	1	40	1	2	0	10	5	13	1.0	-0.9871348112385725	0.47781313423747296	-0.7035322250543945	-0.7703875313968026	1.0311996838526714	-0.17714275198809132	0.3680463022077538
D8B26_000200	D8B26_000200		0.00027175362587622537	4.6711307288988546e-05	5.376405575226824e-10	0.161876956877327	0.0030536730582793018	0.06089901412541102	0.2592577220298976	CPSG_05935	conserved hypothetical protein	CIMG_05442	phosphoglycerate mutase	HISTO_DA.Contig93.Fgenesh_histo.87.final_new	phosphoglycerate mutase	1688	1690	1424	1928	1560	1440	7	213	2	148	1	254	15	1802	13	1616	11	1944	64	45	50	302	379	449	1.0	-0.9550203372648404	-1.1098144875640001	-0.4598574977146189	-0.33911138009884384	-0.931906902069506	-0.38099484967441244	0.11828985585891955
D8B26_000201	D8B26_000201		0.8874706501647406	1.294580102805186e-05	0.01130489616582179	0.8581749913310667	0.4478300028240472	6.39298176891267e-05	0.0001478998120483033	CPSG_05936	myo-inositol transporter	CIMG_05441	sugar porter (SP) family MFS transporter	HISTO_DA.Contig93.eannot.2045.final_new	arabinose-proton symporter	218	295	231	598	341	326	1	69	3	62	0	86	7	359	4	350	9	460	29	32	37	107	154	161	1.0	-0.3721059839791369	-0.06716960829219766	-0.6540872707898787	0.9748477729925509	-0.2503881317938311	0.13245448202153653	-0.5684865548117582
D8B26_000202	D8B26_000202		0.3341471775752913	0.5763370714779746	0.35787693868157056	0.7844693542969513	0.06338117571458184	0.8831313137117851	0.3924929434477956							16	18	6	39	10	13	0	0	0	2	0	0	2	26	1	17	0	32	2	0	0	8	5	5	1.0	-0.5340384736679039	1.5562446836007786	-0.24386757570955683	-0.27105355599508335	-6.353008956158882	-2.199789303200455	-0.4154957217965695
D8B26_000203	D8B26_000203		0.010779951490581138	0.0008193639608201595	9.98479274141812e-07	0.12932063668665297	0.10811887053608389	0.9317286075167737	0.5967350742628436	CPSG_05937	conserved hypothetical protein					199	195	162	256	160	176	0	30	0	13	0	30	1	187	0	164	1	240	12	6	5	36	36	42	1.0	-1.1738470230951326	-2.306251983819854	-0.5649498595743966	-0.048016696318055004	-9.633016844315538	-0.38067168141891583	0.08892881409622351
D8B26_000204	D8B26_000204		4.885126736087922e-09	3.5769791629570433e-07	8.257111487527885e-20	0.592642162140993	0.0006431447191028508	0.5297927425787764	0.06226642625834146	CPSG_05938	conserved hypothetical protein	CIMG_05439	hypothetical protein	HISTO_DA.Contig93.Fgenesh_histo.81.final_new	GAL4 & fungal specific transcription factor domain-containing protein, priB	1553	1801	1315	2150	1272	1314	8	312	6	219	8	438	6	1450	2	1486	7	1842	73	51	52	117	162	133	1.0	-2.313187074406501	-2.3949461089060744	-0.5357595958418683	-0.10022121867713903	0.2975392959357463	0.35638582756910203	0.16384969407996153
D8B26_000205	D8B26_000205		0.5223319113839279	0.003798803277328453	3.726254488093898e-08	0.9635335300799902	0.08271251674733496	0.0027521248955313933	0.014310786636517787			CIMG_13758	hypothetical protein			55	62	53	125	82	82	0	7	1	6	0	17	0	74	3	88	0	108	1	0	0	4	11	9	1.0	-2.3841317580233032	-0.6890806259628712	-0.6543663375603558	-3.4952110129677916	-0.13979327410176348	-0.6315015030567608	-0.583300955270929
D8B26_000206	D8B26_000206		0.0015272270549297787	3.9956033407433234e-11	7.733089282304827e-14	0.5872590574139385	1.4972429475881378e-07	0.5930962387667029	9.036331591791596e-10	CPSG_05941	conserved hypothetical protein	CIMG_11540	hypothetical protein			98	99	79	497	206	301	2	10	1	10	3	22	0	136	0	127	2	147	14	13	7	14	8	17	1.0	-3.4455009126975633	-3.036388063285685	-1.8138068051612992	-0.21434351555631903	0.6802890020539147	-1.9076764707183875	-1.6514109387669913
D8B26_000207	D8B26_000207		0.00018252628866894803	1.332538058071282e-11	6.340398260789686e-12	0.7951528430784118	3.735831230754355e-09	0.29046894685413277	1.7467703452879891e-12	CPSG_05942	aldo/keto reductase	CIMG_05436	aldo/keto reductase	HISTO_DA.Contig93.Fgenesh_histo.68.final_new	aldo/keto reductase	191	180	179	894	463	593	1	30	2	36	3	39	2	345	2	322	4	411	24	25	15	81	85	101	1.0	-1.6531900792271221	-2.0188692683100116	-1.4008663788384923	-0.2776084865931102	-0.2975081025633613	-1.5434714796795836	-1.6268917235914733
D8B26_000208	D8B26_000208		0.1875053601753087	0.06432194190321469	0.7470399421304998	0.1728852157380878	0.0006920262069188975	0.00236319050523894	0.00023701429271364913	CPSG_05943	hypothetical protein	CIMG_05435	RING finger domain-containing protein	HISTO_DA.Contig93.eannot.2021.final_new	RING finger domain-containing protein	3693	3962	3136	6483	4715	3775	8	612	16	467	19	887	68	6595	69	6217	86	7224	167	165	147	1743	2395	2278	1.0	-0.02517839632424641	-0.1743881026645292	-0.1362594422139794	-0.3252684440971703	-0.4117865046065317	-0.2922482311537047	-0.29591982591124405
D8B26_000209	D8B26_000209	PRE8	0.5771256819522222	0.4674900978230805	0.08095584527760978	0.055235401496478535	0.005031990287006098	0.0004908804431275614	0.004520116954567102	CPSG_05944	proteasome component Pre8	CIMG_05434	proteasome component Pre8	HISTO_DA.Contig93-snap.254.final_new	proteasome subunit alpha	3889	3985	3252	7037	3847	3972	13	688	13	454	12	858	82	7265	58	6827	93	8225	156	145	149	1806	2511	2668	1.0	0.12679917516087932	-0.07658787363904884	0.05362158347488867	-0.37789238338805603	-0.5504250546557261	-0.2298771963262993	-0.214036272812932
D8B26_000210	D8B26_000210		0.00466041113237472	5.717455947750385e-06	7.689892991897065e-07	0.03395824608998125	3.1788340279353894e-07	1.830699842018931e-05	2.735783531770538e-09	CPSG_05945	RNA helicase/RNAse III	CIMG_05433	dicer-like protein 2	HISTO_DA.Contig93.Fgenesh_histo.59.final_new	dicer-like protein	582	608	474	1667	834	1028	1	111	0	68	3	128	8	1146	14	1058	10	1282	31	22	15	237	344	377	1.0	-0.6714191262507953	-0.8666353964519314	-0.5536802980452354	-1.0385595856259504	-1.7284239766204472	-0.8600589183888641	-0.8861776908175991
D8B26_000211	D8B26_000211		0.2373431149542692	0.06458050942900069	0.38230440680689975	0.7037348008341561	0.5419427487061035	0.9978836664642897	0.42210522573756964	CPSG_05946	conserved hypothetical protein	CIMG_05432	hypothetical protein			43	44	49	44	31	49	0	3	0	6	0	6	0	32	0	43	0	39	0	0	5	20	8	13	1.0	-0.4010617299087914	-7.403438839379439	-0.6882536420092383	-0.006682855375436507	-7.403438839379439	-0.41546081367994286	0.2981987599679136
D8B26_000212	D8B26_000212		0.02102425750487816	0.0003738686725880348	1.4928032596088605e-07	0.6457899595763149	0.04434249445881208	0.027435535052764873	0.15923242125766704	CPSG_05947	small nuclear ribonucleoprotein	CIMG_05431	small nuclear ribonucleoprotein	HISTO_DA.Contig93.Fgenesh_histo.51.final_new		1037	1057	844	1416	804	851	3	210	2	125	4	232	23	1853	19	1652	30	2146	45	57	53	533	697	769	1.0	0.5900885809610437	0.49535577672217096	0.3342621789807319	0.3501042718225216	-0.36458849969583723	0.21964107764970026	0.12885216186751472
D8B26_000213	D8B26_000213		0.027224220890490147	0.36699926782455683	0.2168854552653235	0.5618754542743928	0.005080482597162361	0.019411839170366096	0.12993632051250809	CPSG_05948	pre-rRNA processing protein Rrp12	CIMG_05430	pre-rRNA processing protein Rrp12	HISTO_DA.Contig93.eannot.2145.final_new		4402	4905	3766	4802	4610	3378	17	939	8	572	15	1182	40	5733	62	5701	56	6518	258	215	198	1701	2208	2387	1.0	0.13879341583812088	-0.47722629046706144	-0.10203776409662117	0.35068054916521163	-0.3172757392715074	0.3466412965485862	0.1716500514208077
D8B26_000214	D8B26_000214		0.758258119716364	8.830465058687838e-08	0.00025720057688556435	0.25704659362547033	4.276977123157814e-10	2.8443948774218312e-09	7.5498226592116e-11	CPSG_05949	conserved hypothetical protein	CIMG_05429	hypothetical protein			1601	1814	1455	5349	2401	3261	2	289	13	200	13	346	63	3334	47	2946	63	3747	65	44	56	868	1415	1313	1.0	-0.39904256634271285	-0.06652742517082443	-0.6638471639816657	-1.3892498777120588	-0.5576498357033527	-1.044677413087097	-0.9685985752179358
D8B26_000215	D8B26_000215	CYC8	0.027648183037898594	1.1241452856551885e-06	0.0009401702215245955	0.21183796557732837	3.8286261769825457e-07	0.06335163595975894	0.6945886015043612	CPSG_05951	transcriptional corepressor Cyc8	CIMG_05427	transcriptional corepressor Cyc8	HISTO_DA.Contig93.eannot.2019.final_new	transcriptional repressor	1766	1937	1617	2520	1644	1697	5	201	4	144	5	243	24	2059	13	1701	34	2326	79	65	50	575	775	696	1.0	-0.320212634725007	-0.4756983499624075	-0.5101371851703858	-0.2822430619633485	-0.6770002156020675	-0.6733325248234433	0.03730355442406096
D8B26_000216	D8B26_000216	RPL3	0.001653416297426179	1.2361088746357034e-08	7.212491947701121e-10	0.02423681160991649	5.02010524790341e-09	1.231033250893802e-07	4.377778236138593e-05	CPSG_05953	60S ribosomal protein L3	CIMG_05425	60S ribosomal protein L3	HISTO_DA.Contig93.eannot.2144.final_new	large subunit ribosomal protein L3	80339	87044	67904	84674	62793	53161	214	17309	387	11836	328	23215	1421	145827	1353	145624	1412	173658	4535	4012	3686	38725	53846	54073	1.0	0.7339658191775911	0.30603571154972625	0.6468546089662678	0.5962736722501845	0.26153543799472273	0.6857731728849333	0.3980087733295913
D8B26_000217	D8B26_000217		0.01443693602289983	0.011296204349936344	0.0025902022391409056	0.005068356934403084	1.341575181850043e-10	0.0004590145839349803	0.0004213255881225018	CPSG_05954	conserved hypothetical protein	CIMG_05424	hypothetical protein			1488	1615	1315	2891	1835	1715	3	152	0	120	4	203	33	3911	16	2988	24	4240	57	63	48	541	866	881	1.0	-0.30123422509496195	-0.559501618469419	0.23626227429977112	-0.6115924607637524	-1.8014141238311514	-1.107241739764368	-0.3566539543289047
D8B26_000218	D8B26_000218		6.869536698277738e-06	0.197554657882792	4.2723232134685195e-10	0.36238005718413263	2.1929331473723415e-05	0.10807455345092236	0.06550344521058081	CPSG_05955	Na(+)/H(+) antiporter 1	CIMG_11536	plasma membrane antiporter			992	1058	862	1633	1102	1041	0	125	4	80	5	189	2	2081	5	1740	11	2290	43	39	40	198	331	300	1.0	-1.0012601120170976	-1.8173776498386833	0.1334619179527427	-0.3115159854762857	-0.6811462515695922	-0.6331317246242898	-0.19706510011289913
D8B26_000219	D8B26_000219	SKN1	2.3233046306547673e-05	4.487645195846296e-19	7.590508966344885e-11	0.02346619326924375	1.9003251515417859e-06	0.1049212387756799	0.014836648086092261	CPSG_05958	beta-1,6 glucan synthetase	CIMG_05421	beta-glucan synthesis-associated protein KRE6	HISTO_DA.Contig93.Fgenesh_Aspergillus.185.final_new	beta-glucan synthesis-associated protein KRE6	1333	1747	1315	2403	1790	1532	12	223	20	146	7	236	51	9284	54	8680	62	10549	111	83	77	1126	1686	1599	1.0	0.8063987281612015	0.7885082537934581	1.7502603123200997	0.229133232869271	0.8289812767865329	-0.6008925707674672	-0.21508965364867874
D8B26_000220	D8B26_000220		2.484601553067499e-07	4.208777525691981e-13	6.5494157258516264e-15	3.4808801067963466e-12	3.4594515059742215e-06	1.1990588322548357e-08	2.0597154498512177e-08	CPSG_05959	conserved hypothetical protein	CIMG_05420	hypothetical protein	HISTO_DA.Contig93.Fgenesh_histo.235.final_new	hypothetical protein	5557	6276	4999	6034	3293	3857	47	878	67	723	52	1204	44	3240	35	3341	33	3721	309	266	272	723	979	955	1.0	-1.0999242417698518	-0.9694685684029484	-0.8971447098979574	0.6953869314219557	1.7386205507042294	0.4324783899940388	0.5434192015437446
D8B26_000222	D8B26_000222		0.00042857887105168894	2.4233365646582003e-06	2.584018151951683e-08	0.4173451731545501	3.303676897799986e-05	0.004251883438053634	5.4997644542157185e-14	CPSG_05962	pyruvate dehydrogenase kinase	CIMG_05416	pyruvate dehydrogenase kinase, variant	HISTO_DA.Contig93.eannot.2018.final_new	pyruvate dehydrogenase	1620	1681	1356	4997	2626	3259	6	454	11	306	16	538	41	3743	40	3564	38	4535	135	116	90	858	1108	1210	1.0	-0.5661472280298878	-0.604296934867957	-0.42418751013427436	-0.34443956610752063	-0.317890175106165	-0.4079494638092593	-1.0319254699784777
D8B26_000223	D8B26_000223		0.07014609243037943	0.05937470583086295	0.0004264407286995087	0.27034710455404803	0.08196045860780425	0.33996962359818156	1.565913324652464e-08	CPSG_05963	conserved hypothetical protein	CIMG_05415	hypothetical protein, variant			1308	1542	1248	1245	854	777	2	171	3	109	1	255	9	1528	13	1464	12	1792	58	30	42	255	344	367	1.0	-0.3805177003396715	-0.5061939843329957	0.17537210886690835	0.17090187782746818	-0.8704357036313428	0.1996178159170051	0.6886141967680773
D8B26_000224	D8B26_000224		0.6664871841841891	0.7220983626427921	0.01782167873531712	0.15970254250603516	0.057949400619275004	0.556807498372366	0.147443599745516	CPSG_05964	conserved hypothetical protein	CIMG_05414	hypothetical protein	HISTO_ZZ.Contig127a.Fgenesh_Neurospora.35.final_new	serine/threonine protein kinase	206	255	232	284	214	164	0	26	0	15	0	35	5	300	4	299	0	333	7	5	10	52	88	70	1.0	-0.46540524729190474	-0.304170454056257	-0.06192333493444526	-0.2693206324655303	-9.794843346871271	-0.4863726192689271	0.24773349519210067
D8B26_000225	D8B26_000225		0.7193618995750406	0.008039065763777034	0.14452162189422946	0.2795932019750904	0.0022157370458718087	0.12851045903285382	0.4736656241669198	CPSG_05966	conserved hypothetical protein	CIMG_05412	hypothetical protein	HISTO_HS.Contig68.eannot.1948.final_new	hypothetical protein	157	209	145	272	138	122	0	11	0	7	0	21	0	168	4	155	3	201	3	4	4	45	110	132	1.0	0.31143802807467946	-0.315140746932256	-0.5449874491039292	-0.9172917141369845	-9.443692667945722	-1.0982577995495577	0.14932566018882162
D8B26_000226	D8B26_000226		0.5585672939215909	2.9177310324924395e-06	0.678787420021716	0.4974245365325289	3.3171038687087985e-06	0.4659902885118934	0.683516495910808							160	244	165	318	175	186	0	14	1	7	0	19	3	173	6	165	5	212	12	5	5	63	106	112	1.0	-0.07174509160323539	0.31325786385666593	-0.8455113170467518	-0.29290047250479145	-1.354213884554391	-1.4291201490440135	-0.06761520209135469
D8B26_000227	D8B26_000227		0.7665234276058073	1.6886489353955155e-05	0.6465272737123585	0.7116734492097038	0.10268765695298289	0.8574917863624624	0.4848901077082063			CIMG_11532	hypothetical protein			319	360	305	522	323	338	1	76	2	49	3	98	6	863	8	680	4	954	15	19	15	142	206	188	1.0	0.056365262240390616	-0.13728266624048244	0.5196841764391863	0.05185938137477303	0.41443250737087517	0.23471921974004611	-0.0816284719617068
D8B26_000228	D8B26_000228		0.6120881701796677	0.02191572214689478	0.0033728997835441726	0.8827075817179205	0.0023143268920085705	0.46966980118791	0.521415153694575	CPSG_05969	conserved hypothetical protein	CIMG_11531	hypothetical protein			47	56	46	66	61	59	0	3	0	3	1	4	0	57	2	65	0	67	1	2	2	7	18	18	1.0	-0.9461944827766458	-0.6623245491215609	-0.5523193103849191	-0.5965338736218359	0.4697896588290184	-1.585594359626923	-0.16479693856031918
D8B26_000229	D8B26_000229	EXO70	2.3225146850734628e-06	2.833559410798399e-10	2.503836683653099e-09	0.894047888222046	2.1160658242804666e-09	1.4189594394775103e-05	9.638071182436046e-08	CPSG_05971	exocyst complex protein exo70			HISTO_DA.Contig93.eannot.2017.final_new	exocyst complex protein exo70	2335	2619	1988	2468	1534	1465	2	489	7	318	13	628	50	4055	67	4053	48	4838	121	105	103	969	1424	1307	1.0	0.6403541606053484	0.8575279406402596	0.6957485131972458	0.5960415850935471	0.08530495125169413	0.7158909563732092	0.5296361493983562
D8B26_000230	D8B26_000230		0.04970319358595941	3.450166927524403e-09	5.835996810353054e-06	0.7207957227721813	0.0013772191427848296	2.5752908800012702e-06	0.00019104711228423471	CPSG_05972	phospholipase A2	CIMG_11529	phospholipase A2	HISTO_DA.Contig93-snap.234.final_new	phospholipase A2	2451	2706	2131	3041	1837	1862	12	426	9	307	8	572	53	4951	35	4308	51	5429	132	131	140	961	1401	1485	1.0	0.3885235415803457	0.30496638234745926	0.5747784312388581	0.5902180139574629	0.18615145430065208	0.2810481791909535	0.2994552784514706
D8B26_000231	D8B26_000231		0.37736420667545967	0.34812573066924213	0.0012064311531508626	0.13660148903754005	0.007804916277635421	0.9201500434719165	0.17822679705241962	CPSG_05973	pentatricopeptide repeat protein	CIMG_11528	pentatricopeptide repeat domain-containing protein	HISTO_DA.Contig93.Fgenesh_histo.225.final_new	pentatricopeptide repeat protein	1181	1403	1151	1575	1133	1115	2	260	2	196	3	303	20	1900	17	1888	18	2258	80	38	35	546	790	795	1.0	0.33538664804627977	-0.23555365492423064	0.09102378937787049	-0.02155352058847787	-1.0707912882455608	0.3088924925562084	0.1327292614457814
D8B26_000232	D8B26_000232		0.09321166809334001	6.74843493413909e-05	0.012319439675032403	0.16536515661279058	0.9775054724697236	0.7680514503542626	0.001139373366001813	CPSG_05974	conserved hypothetical protein	CIMG_05407	hypothetical protein			274	262	254	277	164	168	0	31	0	25	0	40	2	156	2	176	0	195	6	10	6	67	53	65	1.0	-0.49663089531290433	-1.340581457842053	-0.7530285601809209	-0.13927794083419776	-9.663532269211917	-0.009057223818572381	0.570983120063846
D8B26_000233	D8B26_000233		0.2522122977248634	5.2828418604174005e-05	0.0014922186959480848	0.6858289278475255	0.8412561302453159	0.6249212397768281	0.9019134941038772	CPSG_05975	phosphatase TPIP gamma	CIMG_05406	dual specificity phosphatase	HISTO_DA.Contig93.Fgenesh_histo.222.final_new	dual specificity phosphatase	504	465	362	751	386	415	1	86	1	57	2	94	5	1169	8	935	5	1201	11	22	22	109	192	182	1.0	-0.47347772220537737	-0.5068556157406124	0.5582081695262582	-0.14773984901620482	-0.5390161700790398	-0.03785806754047481	-0.0182232669297616
D8B26_000234	D8B26_000234		6.544850415455971e-05	1.2838353910682648e-06	6.294550013990126e-06	0.7356985041286159	0.0003129820180614705	0.6770637734608849	0.6596735213170011	CPSG_05976	small nuclear ribonucleoprotein	CIMG_11527	small nuclear ribonucleoprotein	HISTO_DA.Contig93.Fgenesh_histo.219.final_new	small nuclear ribonucleoprotein	1720	1893	1392	2496	1620	1432	5	356	10	237	9	524	45	3586	48	3391	52	3794	79	86	65	852	1171	1114	1.0	0.3841841035337233	0.6475203301462142	0.41231278416893624	0.05738489486089721	0.1899854256090841	0.3237882813561776	0.03449467070526789
D8B26_000235	D8B26_000235		0.47063814039125773	0.0623460148181318	0.20780403493345567	0.7704826074184555	0.9484794878170315	0.8381780191853611	0.0003421154057952089	CPSG_05977	conserved hypothetical protein	CIMG_05405	hypothetical protein	HISTO_DA.Contig93.Fgenesh_histo.216.final_new	hypothetical protein	4009	4796	3617	5430	3132	3107	6	630	21	446	21	771	59	5239	71	4476	78	5724	191	154	127	1417	1956	1998	1.0	0.09341497426778611	0.1050679639274779	-0.13655752747334474	0.027464774527341026	0.12386342145743917	0.006581867272250213	0.28337487292909486
D8B26_000236	D8B26_000236		1.053274977694064e-09	0.0004512170150227973	6.488398954440808e-18	0.5872590574139385	0.00011458933903895942	0.00152459211606808	3.641403923052346e-06	CPSG_05978	conserved hypothetical protein	CIMG_05404	hypothetical protein	HISTO_GY.Contig460.Fgenesh_histo.136.final_new	hypothetical protein	3557	3667	2926	3344	2541	2023	9	603	16	405	12	739	10	2713	4	3023	4	3314	196	148	99	239	285	269	1.0	-2.121214871014284	-2.8889385721287573	-0.36673581771228436	0.4679542206919367	0.2877088091113885	0.45748117790084797	0.5314859109737383
D8B26_000237	D8B26_000237		9.201737595146919e-09	2.1030329225113006e-13	2.0895528459594876e-16	0.002368443736894259	1.925003754582906e-09	3.306788984483467e-07	2.84244740882603e-06	CPSG_05979	histone acetyltransferase type B catalytic subunit	CIMG_05403	histone acetyltransferase type B catalytic subunit	HISTO_DA.Contig93.Fgenesh_Aspergillus.129.final_new	hypothetical protein	1737	1793	1475	1954	1121	1156	12	394	6	255	16	468	47	3804	55	3703	57	4416	119	93	76	1157	1626	1638	1.0	1.2718922437886915	1.1778195566697292	0.9525588968540395	0.775522862037303	1.0930369878609139	0.7361291245732281	0.4369924814124975
D8B26_000238	D8B26_000238		0.06305439692915711	7.956711040090614e-10	4.6912665955669415e-06	4.389771090142198e-13	5.329242776830204e-26	2.893442573629734e-24	0.00022128907572741138	CPSG_05980	hydantoinase/oxoprolinase	CIMG_05402	hypothetical protein			312	317	287	610	369	394	15	1063	18	680	24	1309	7	1189	14	1054	13	1154	242	252	209	215	327	319	1.0	0.5223067279913817	0.5662691440758847	0.7595804203817231	3.681149926102977	3.4501537047125166	3.794261212500654	-0.39646463769810447
D8B26_000239	D8B26_000239		0.0153645782159908	2.6743913477972454e-06	7.597113514785855e-10	0.000872104783212909	4.1045915590818446e-18	2.1748523935729133e-11	2.929420766428383e-12							449	488	351	227	102	135	1	221	3	146	7	267	0	120	0	112	1	120	33	32	38	9	22	15	1.0	-2.1139800396558988	-2.923698660281319	-0.9280277897070767	2.4935487744352494	2.65471291263006	3.113477453355493	1.6674742764887582
D8B26_000240	D8B26_000240		1.0273911111024602e-06	8.94588092978088e-12	5.969444610537624e-18	1.7054177739423534e-06	4.24389690544901e-22	2.3092292746479355e-17	1.690731251116595e-16	CPSG_05981	NCS1 nucleoside transporter	CIMG_05401	NCS1 nucleoside transporter			2504	2876	2248	1343	601	896	7	1075	20	771	19	1399	1	594	2	596	2	757	216	172	175	48	77	71	1.0	-2.6436651602940495	-3.23073670760767	-1.0845210482193328	2.3248294472023736	2.1028077121995565	2.854543014043121	1.6214873497409619
D8B26_000241	D8B26_000241	ZIP9	0.15999645109998634	0.8064486822689555	6.728080079345631e-06	0.45721592410332745	0.0008031231131721075	0.210886087138334	0.21731338279565007	CPSG_05982	ZIP metal ion transporter	CIMG_05400	ZIP metal ion transporter	HISTO_DA.Contig93.eannot.2137.final_new	zinc transporter ZIP9	2550	2860	2385	3728	2220	2362	8	327	9	278	8	454	43	4007	66	3583	52	4409	112	107	79	1175	1766	1831	1.0	0.3939454393808327	0.21604944626154307	-0.019825104505654768	-0.15490101454066327	-0.33347681783389854	-0.3142800510838173	0.09563028644948479
D8B26_000242	D8B26_000242		4.7433341603887414e-07	3.1371370844431436e-09	3.5874111368311135e-09	0.09687795240568779	0.000226504309442892	0.000132158599753371	0.023807108788027144	CPSG_05983	F-box and WD repeat-containing protein	CIMG_05399	F-box and WD repeat protein	HISTO_DA.Contig93.eannot.2135.final_new	F-box and WD repeat-containing protein	2560	2953	2271	4458	2718	2897	2	403	8	316	14	510	21	2998	16	2802	37	3575	92	99	85	694	974	1087	1.0	-0.6770758970790716	-1.1896000167192404	-0.6593445596759948	-0.5435289728768765	-0.6766372709301963	-0.37875516000596837	-0.1918380342373316
D8B26_000243	D8B26_000243		7.132486763335847e-06	8.469999731520564e-13	5.045687284127556e-16	0.02940556320945681	0.001175845012687934	0.000384165334802325	1.94175909213491e-13	CPSG_05984	conserved hypothetical protein	CIMG_05398	hypothetical protein			1209	1389	1079	559	406	297	0	42	0	36	0	49	0	189	0	156	0	191	7	5	7	14	11	8	1.0	-4.039496194328788	-10.718551056805321	-1.7843361816703251	-1.4057478768607892	-10.718551056805321	-0.6557333919485561	1.7243299034229034
D8B26_000244	D8B26_000244		0.7141627778089654	0.34812573066924213	0.15714888606262847	0.9373107700605392	0.3302292751027169	0.031070320502440484	1.888807963806042e-09	CPSG_05985	conserved hypothetical protein	CIMG_05395	hypothetical protein	HISTO_DA.Contig93.eannot.2134.final_new	hypothetical protein	2562	2692	2113	2416	1427	1500	7	292	12	227	2	385	32	2328	26	2295	36	2792	104	74	81	651	925	941	1.0	0.11609453134893082	0.0766343061900607	-0.07561056116083896	0.28288743401085653	0.05361459334988928	0.09372407503036437	0.6504704603496575
D8B26_000245	D8B26_000245		0.0005569264673895628	3.6026526863792416e-06	1.696630456669564e-10	1.0	0.2641232929731521	0.6020235885409763	0.4579097679028003	CPSG_05986	Sad1-interacting factor 2	CIMG_05394	Sad1-interacting factor 2	HISTO_DA.Contig93.Fgenesh_Aspergillus.118.final_new	sporulation protein RMD1	246	307	214	400	182	226	0	34	3	34	0	36	18	702	7	606	12	765	8	8	11	222	407	325	1.0	1.4509663611947066	1.473844876034849	0.8288018868369403	-0.23266425914313327	-0.011887275175572299	-0.2717441538804735	0.1255606896032312
D8B26_000246	D8B26_000246		0.24953686189847754	0.6976476631615618	0.11204454990314522	0.03323942258068028	0.00022752395965219512	4.048719649661497e-12	0.3467705720932383	CPSG_05987	conserved hypothetical protein	CIMG_05393	hypothetical protein	HISTO_LG.Contig392.Fgenesh_histo.40.final_new	hypothetical protein	23	20	29	23	20	22	1	7	1	10	1	17	0	29	0	41	0	35	19	20	18	14	16	13	1.0	0.5872127490375612	-6.470764422491306	0.1277538674804747	4.426903133097836	3.57254750049919	1.6851359544926234	0.32088846641725277
D8B26_000247	D8B26_000247		0.07050485439793934	0.5126295171322569	0.8968541654957458	0.2766519277524917	0.25291573024809283	0.4697889802313211	0.030446651356623892	CPSG_05988	conserved hypothetical protein	CIMG_05392	hypothetical protein			2437	2589	2099	3740	2929	2427	3	460	12	292	10	621	40	4211	28	3909	55	4889	115	122	106	1055	1439	1559	1.0	0.012312961764379833	-0.32789483231908767	-0.05668128413889819	-0.10069523646112041	-0.4887346053251332	-0.1119141012859581	-0.18749695544165004
D8B26_000248	D8B26_000248		2.3531105730051486e-05	0.0720385764627015	3.7679981468498167e-06	0.9952967276279956	0.4006433901690864	0.07379779383949481	0.5135809841568648	CPSG_05989	conserved hypothetical protein	CIMG_05391	CTD kinase subunit gamma	HISTO_DA.Contig93.eannot.1992.final_new	CTD kinase subunit 3	1403	1583	1244	1854	1671	1378	5	224	9	182	5	344	13	2025	8	1987	11	2522	51	54	56	366	577	545	1.0	-0.5641254150234414	-1.3953153951595823	-0.17802230180797868	-0.317381057587324	-0.009299781147456988	-0.10226068158977472	-0.06799713441092292
D8B26_000249	D8B26_000249	PRO3	0.5274305302000756	0.5987139536317366	0.02686683445071991	0.29513724763055565	0.003110575909024208	0.010218054261646663	0.01137884803198395	CPSG_05990	pyrroline-5-carboxylate reductase	CIMG_05390	pyrroline-5-carboxylate reductase	HISTO_DA.Contig93.Fgenesh_histo.191.final_new	pyrroline-5-carboxylate reductase	3060	3068	2525	3575	2520	2466	4	377	11	282	9	499	59	4051	44	3705	52	4608	121	85	76	1123	1503	1584	1.0	0.16092533177207854	0.0977242964788426	-0.03871739229799822	-0.297544165693412	-0.4560169824424117	-0.25231794822454817	0.18455804995040828
D8B26_000250	D8B26_000250		0.9735955422918114	0.3187780924370589	0.39833292512402824	1.0	0.020400401515826165	0.9671873295305823	4.181115334573548e-09	CPSG_05991	voltage-gated chloride channel protein	CIMG_05389	chloride channel protein 3	HISTO_DA.Contig93-snap.223.final_new	chloride channel protein	1391	1420	1140	3317	1866	1759	5	303	10	232	11	408	40	2994	43	2963	32	3567	96	93	83	738	1194	1214	1.0	0.06591611215570801	0.00725736771321217	-0.0760047556372253	-0.006880556446907986	-0.0014991835102926363	-0.20988465327113004	-0.6090834771180696
D8B26_000251	D8B26_000251	MDN1	0.018390378309972446	1.0765884747340594e-08	6.107340716248133e-09	0.1909279529473704	6.0297828327557735e-09	9.669283428671112e-08	0.003935389507516391	CPSG_05992	hypothetical protein	CIMG_05388	midasin	HISTO_DA.Contig93.Fgenesh_Aspergillus.103.final_new	midasin	2846	3349	2478	3267	2635	2113	12	724	22	488	10	993	62	6050	51	5987	68	6903	194	225	151	1504	1955	2280	1.0	0.695203632051344	0.41088721130157313	0.6690955268838585	0.8103645550645988	0.5094043754880009	0.7537261746934526	0.2718751887313414
D8B26_000252	D8B26_000252		0.03408544621055146	0.030815180212485842	3.5661359537769094e-05	0.8943990122177287	0.8318727925818546	0.05898375415385897	0.7343292160745779	CPSG_05993	conserved hypothetical protein	CIMG_05387	hypothetical protein	HISTO_DA.Contig93.eannot.1985.final_new	hypothetical protein	746	915	699	1097	755	736	1	135	6	103	2	168	9	1017	10	1075	9	1195	25	35	20	186	298	327	1.0	-0.4963919005333324	-0.6392807741320072	-0.2156405832850217	-0.3808070244824289	-0.14057526034787465	-0.029423724550124833	0.03677609835939874
D8B26_000253	D8B26_000253		0.9758518499989169	0.055035180102913896	0.11160443214147711	0.33928759274979614	0.14646192889799023	0.17095361856998714	0.14518840150292187	CPSG_05994	conserved hypothetical protein	CIMG_05386	hypothetical protein	HISTO_DA.Contig93-snap.217.final_new	hypothetical protein	748	896	628	1232	881	726	7	183	2	122	7	207	18	1572	16	1441	14	1746	44	52	39	297	421	385	1.0	-0.16735306897856903	0.010579718141169741	0.18832009526221785	0.24714107702228685	0.566649572756395	0.17637452783983082	-0.1492064872897761
D8B26_000254	D8B26_000254		5.500797453435779e-07	0.008951646873590497	7.269827915288442e-09	0.6410347051539104	0.1191911256822613	0.3619495561704114	0.923554467262921	CPSG_05995	lectin family integral membrane protein	CIMG_05385	lectin family integral membrane protein	HISTO_DA.Contig93.Fgenesh_Neurospora.36.final_new	lectin	5370	5997	4787	8461	4712	5199	15	896	25	627	23	1192	134	7489	146	7556	162	8796	253	223	214	2840	3990	4194	1.0	0.46973958350949707	0.5346046818464761	-0.1651179156700344	-0.07805468352757654	-0.13864704201866399	-0.10518769536077927	0.007682259586298287
D8B26_000255	D8B26_000255	TIM13	0.2802652046820173	7.269505971108216e-12	3.9171164421768006e-11	0.06503764858019662	1.7566174724348423e-10	2.6919091612756164e-09	0.0004250857544163156	CPSG_05996	mitochondrial intermembrane space translocase subunit Tim	CIMG_05384	mitochondrial intermembrane space translocase subunit Tim	HISTO_DA.Contig93.eannot.2129.final_new	mitochondrial import inner membrane translocase subunit TIM13	3382	3585	2826	4012	2690	2436	17	802	11	533	22	1099	55	7512	58	7065	58	8285	219	210	197	1809	2303	2415	1.0	0.7175770231520934	0.15938102159463585	0.7695489891602729	0.7774615263032363	0.5266782003288156	0.7238451079795786	0.27978689168379645
D8B26_000256	D8B26_000256		0.21216436321733953	0.4381157966203838	1.6028262557668316e-06	0.8468243258995348	0.07443740380096626	0.0375341175278831	3.7412326957566172e-06	CPSG_05997	cAMP-dependent protein kinase type 2	CIMG_13464	AGC/PKA protein kinase			2978	3423	2717	3576	2030	2265	3	454	13	335	16	599	53	3573	44	3420	53	4037	116	136	116	1144	1697	1755	1.0	0.4225587893825875	0.19337811079123973	-0.058571923333325455	0.2358147893991479	0.10040885118750055	0.15131659559711927	0.40078524744711425
D8B26_000257	D8B26_000257		0.05197466505682441	0.8970950500135094	9.315636401142489e-10	0.9836855320514447	0.02530414372877535	0.29825839631417794	0.0025112036011698704	CPSG_05998	stress activated MAP kinase interacting protein	CIMG_13463	stress activated MAP kinase interacting protein	HISTO_DA.Contig93.Fgenesh_histo.158.final_new		2193	2660	2038	2983	1722	1832	4	293	13	219	8	373	66	3177	30	2719	42	3582	92	74	68	1168	1647	1815	1.0	0.7035121524651528	0.3413362773921414	-0.011996178923689392	-0.15241084402217753	0.014520473998164897	-0.22567399657968018	0.26398715879767465
D8B26_000258	D8B26_000258		5.595123091656382e-05	0.9058428128657069	1.647720711664755e-05	0.4817989811953913	6.902889993376726e-09	0.023625932286435596	1.0755867279873313e-10	CPSG_05999	mitochondrial carrier protein	CIMG_05381	hypothetical protein	HISTO_DA.Contig93.Fgenesh_histo.151.final_new	mitochondrial carrier protein	324	343	283	1082	544	592	3	52	5	35	4	73	18	1092	27	879	27	1206	21	22	19	335	532	487	1.0	0.5054308587855185	0.9807230236443969	-0.013511756017984213	-0.49050683574962534	0.5332932164071711	-1.125720318942983	-1.0145488809709033
D8B26_000259	D8B26_000259		0.018581405445190203	4.6359531093407943e-07	0.003115278192045746	0.0008989429266548204	1.1900503294288564e-05	0.009328156905042002	3.8616125669173594e-08	CPSG_06001	histone	CIMG_05379	histone	HISTO_DA.Contig93.eannot.1956.final_new	histone h4	8747	9864	7818	18160	11149	11527	32	1833	45	1201	32	2151	199	15302	187	13663	209	16950	521	463	439	4019	5823	5751	1.0	-0.19188005776966313	-0.19919813403742914	-0.3834630058812782	-0.19564397303128006	-0.5069818363917553	-0.32698393795313097	-0.44469784520750233
D8B26_000260	D8B26_000260		0.5522803120329319	0.449580119658732	0.008923668680852368	0.752887972820283	0.08758196137717877	0.30943494203023836	0.0427182186165971	CPSG_06002	conserved hypothetical protein	CIMG_05378	hypothetical protein	HISTO_LF.Contig359-snap.99.final_new	hypothetical protein	6	12	9	25	16	18	0	0	0	3	0	0	0	33	2	33	0	39	1	3	1	13	22	19	1.0	1.0562670150256093	1.0078399880214555	0.2736746413123205	1.0728095530927377	-6.320187638742487	-1.6066862812427873	-0.9323493892257492
D8B26_000261	D8B26_000261	GAC1	6.857693271975976e-08	0.0036695249379926427	6.2712463184117e-14	0.672745393137268	1.7888748504706663e-09	0.6152550609961643	0.1173131870980408	CPSG_06003	conserved hypothetical protein			HISTO_DA.Contig93.Fgenesh_Neurospora.21.final_new	protein phosphatase regulatory subunit Gac1	1174	1443	1107	1402	1061	1177	6	53	9	65	3	114	62	2292	60	1845	47	2791	62	49	50	1146	1651	1625	1.0	1.4457315372989836	1.4411439681341938	0.3352281926033108	0.11409964362429285	0.34788196560211276	-1.3575800720812083	0.18128657327224842
D8B26_000262	D8B26_000262		0.8695028875268345	0.1225217658236534	0.06230492548202832	0.7223517827653545	0.012658676404252545	0.7646958041042828	0.008243894370143359	CPSG_06005	hypothetical protein					9	14	7	30	17	30	0	1	0	0	0	1	1	63	0	33	0	66	1	0	3	11	21	24	1.0	0.7150563144786909	-0.3723385563710176	0.4987435175589392	0.3665321959147402	-6.708214318958337	-2.562152074581782	-1.1746776749655876
D8B26_000263	D8B26_000263		0.02443308729328342	0.00394076562580104	8.023945497483548e-10	0.8261523329943186	0.00021023178166870244	0.09380770075723743	0.055926116961146105	CPSG_06006	conserved hypothetical protein	CIMG_05374	hypothetical protein			559	650	536	644	492	472	0	53	3	43	2	50	2	637	6	434	4	721	23	9	13	63	90	104	1.0	-1.4718978689072664	-1.1859961459854809	-0.42755147527953385	-0.5382972324944414	-0.3137480580011748	-0.8203712683020118	0.2795460991495046
D8B26_000264	D8B26_000264		0.00028032887480464625	0.2474694826918526	1.3558502664582571e-06	0.009194293652297913	1.340042922591006e-07	0.0009699953967920006	6.483359069973781e-07	CPSG_06007	conserved hypothetical protein	CIMG_05373	RING finger domain-containing protein	HISTO_DA.Contig93.Fgenesh_histo.129.final_new	RING finger domain-containing protein	894	964	742	1876	1208	1108	1	134	3	100	1	183	14	2227	8	1834	16	2511	40	39	37	321	502	474	1.0	-0.4960731362722056	-0.882341799426755	0.09466362846424572	-0.5263991936644555	-1.6693595428731196	-0.6802447878187434	-0.505141529976135
D8B26_000265	D8B26_000265		0.6486710097809248	0.0022179144538809273	0.002264691466902877	0.05586524352473424	0.00010055281770197164	0.00678775782940541	0.3810321027570897	CPSG_06008	EBP domain-containing protein	CIMG_05372	EBP domain-containing protein	HISTO_DA.Contig93.eannot.2123.final_new	EBP domain-containing protein	1391	1587	1166	2204	1418	1311	1	200	3	144	5	249	22	2011	32	1860	23	2220	55	56	40	483	624	686	1.0	-0.25701596171163354	-0.0968797317283728	-0.24525034395607165	-0.3831350902820316	-1.0573272067102637	-0.4036420685266782	-0.07043868963775307
D8B26_000267	D8B26_000267		0.02909748033184046	3.925887220898369e-13	0.002648980321322269	0.002082000257219818	1.2455552593105894e-12	2.621132314860172e-10	8.374513816910041e-15	CPSG_06009	annexin	CIMG_05370	annexin	HISTO_DA.Contig93.Fgenesh_histo.118.final_new	annexin	2846	3125	2677	9783	5089	6231	11	535	18	412	16	769	91	5386	109	4825	90	6126	157	139	138	2008	2900	2829	1.0	-0.23797511434479843	-0.2699488035295089	-0.9114747574146747	-0.944817471400223	-0.8220529795636128	-0.9637376685998692	-1.0883490651605396
D8B26_000268	D8B26_000268		6.172003142218652e-06	7.999939673786005e-14	6.98083086334703e-16	0.009861915141929408	7.019672583213325e-10	1.6121463126647775e-08	3.813238120055585e-19	CPSG_06010	hypothetical protein					835	853	665	5131	2705	3153	4	307	7	219	8	401	30	2264	33	2191	27	2660	97	70	40	466	560	658	1.0	-1.488916585379288	-1.0159357217647493	-1.1660240959963446	-1.0773664203135074	-1.1227617208651577	-0.906444574744109	-2.027162306723181
D8B26_000269	D8B26_000269		0.7368021454353578	0.07737128541026385	0.10388240551537409	0.6815662662174204	0.43665850221025615	0.48570353545651906	0.3512602458063197			CIMG_05366	hypothetical protein			28	44	34	43	34	20	0	6	0	2	0	3	1	35	0	22	0	38	0	2	0	3	12	11	1.0	-0.7014803177067281	-0.6906189126531805	-0.5794779043799232	-0.9427891993597164	-7.026495400918875	-0.4854104296855848	0.3083154425101088
D8B26_000270	D8B26_000270	MRPL31	0.02301916283888483	8.035575677502342e-06	1.1447267139451624e-05	0.2852401778600429	2.262021605007671e-06	0.22174622208731665	0.0019802136478698287	CPSG_06014	mitochondrial ribosomal protein subunit L31	CIMG_05365	hypothetical protein	HISTO_DA.Contig93.eannot.1954.final_new	mitochondrial 54S ribosomal protein YmL31	2317	2485	1957	2727	2048	1657	4	487	8	318	5	629	53	3915	42	3879	44	4539	113	100	75	1016	1299	1336	1.0	0.37755246857131974	0.35817706929964166	0.3768422609474464	0.15099824721475955	-0.5352593759595191	0.46469585051667517	0.2430358084154087
D8B26_000271	D8B26_000271	TAZ1	0.00025779911703431536	2.2980077743869738e-10	7.962103278599065e-12	0.11360329369388387	2.416019216935865e-10	8.519082631585116e-06	0.038175474946255845	CPSG_06015	tafazzin	CIMG_05364	monolysocardiolipin acyltransferase	HISTO_DA.Contig93.eannot.2108.final_new	tafazzin	1528	1195	1048	1646	1130	844	4	433	14	304	9	584	33	3442	35	3470	54	4069	106	69	105	1033	1361	1319	1.0	1.2490692893843394	1.0161064286109385	1.0559392344416794	0.9622587125334499	0.9772871055597274	1.1952222523146043	0.2535422406584839
D8B26_000272	D8B26_000272		5.312035610584171e-19	1.1546392277931015e-16	7.381639565994067e-19	0.22434622955792682	4.337936138729225e-08	7.619423584898389e-07	0.3540453826957662	CPSG_06017	amino acid permease	CIMG_05362	amino acid permease			2837	3028	2382	4174	2810	2716	15	713	19	530	14	906	176	10001	177	8797	189	10455	205	190	156	2615	3685	3780	1.0	1.244638196766741	1.7319927868704683	1.033730193805557	0.49825097281125996	0.37416648424817145	0.4714192679811986	-0.059845127287994536
D8B26_000273	D8B26_000273		0.7405618979675896	0.007520220413196561	0.10601157190830922	0.12691754600972072	4.2245832207559116e-06	0.046623484551210216	0.8469726824794941	CPSG_06018	conserved hypothetical protein	CIMG_05360	hypothetical protein	HISTO_DA.Contig93.Fgenesh_histo.96.final_new	tafazzin, conserved protein	1262	1442	1137	2008	1137	1285	2	182	3	99	4	192	26	1813	20	1644	24	2053	57	37	48	523	741	870	1.0	0.14273820407257304	-0.07759559389547166	-0.23338614578598987	-0.3124678694848817	-0.8983399286914101	-0.576309980910166	-0.018312466299817972
D8B26_000274	D8B26_000274	DBP9	0.0003681755602425669	0.12295028067161864	0.025179572215842324	0.835568868533323	0.004619298887507802	0.008511398466137285	0.05139496721515795	CPSG_06019	ATP-dependent RNA helicase	CIMG_05359	ATP-dependent RNA helicase DBP9	HISTO_DA.Contig93.eannot.1953.final_new	ATP-dependent RNA helicase DBP9	2830	2990	2453	4263	3309	2845	11	680	16	520	16	815	44	4626	20	4424	46	5083	187	168	170	1089	1457	1463	1.0	-0.1953140809013202	-0.686495814110196	-0.13050207847412193	0.3165940811194904	0.09876788657395655	0.2716027410946031	-0.1684973249790454
D8B26_000275	D8B26_000275		0.0638781867997996	0.18478084375171924	0.1762151184938438	0.5273830703195024	0.010403396304755924	0.47675081466380154	0.48847755379908103	CPSG_06026	conserved hypothetical protein	CIMG_05288	hypothetical protein			50	51	49	85	66	44	0	7	0	1	0	4	0	85	0	63	0	78	3	0	2	21	16	26	1.0	-0.4238591380134123	-8.031018353389708	-0.33812896480414123	-0.6387959828658559	-8.031018353389708	-1.369426317830708	-0.19208714543573702
D8B26_000276	D8B26_000276		0.13835708482625317	0.10441481224441776	0.5400239329445233	0.5649763531561415	0.0008085972272279473	0.23685973791868023	0.00123293317472788			CIMG_05286	hypothetical protein			128	174	140	319	197	241	0	22	1	9	4	33	6	308	10	268	5	353	19	10	12	62	131	117	1.0	-0.11474224491032138	0.7195141173797102	-0.2697797214490643	0.4260911083057624	0.7845584160787522	-0.9389851802852933	-0.6036938816725362
D8B26_000277	D8B26_000277		0.09956571563907284	0.6717873681445076	0.06521566167034379	0.07206540049131735	0.008782242970294363	0.064357801877913	0.379994862991841	CPSG_06029	conserved hypothetical protein	CIMG_05284	hypothetical protein	HISTO_DA.Contig93.Fgenesh_histo.75.final_new	hypothetical protein	3106	3650	2657	5111	2477	2740	5	474	4	326	14	544	47	4623	39	4387	53	5451	123	111	108	1239	1803	1880	1.0	0.1559206558489138	-0.2834622220016428	-0.03693053287687596	-0.23855283733269703	-0.7396130826056935	-0.25548903591735495	0.07555384891673725
D8B26_000278	D8B26_000278		6.038200336204466e-14	1.57688244847535e-16	1.1330226561963003e-21	0.0024758610031812263	5.7050772066408084e-05	0.00015957085937813134	1.878817529082869e-06	CPSG_06031	conserved hypothetical protein	CIMG_05283	hypothetical protein	HISTO_DA.Contig93-snap.198.final_new	hypothetical protein	1801	1985	1704	3559	2729	2197	5	340	3	246	5	443	3	1582	4	1620	2	1745	91	74	74	189	255	258	1.0	-2.408751734228496	-3.9914942129946342	-1.340337821608071	-0.5184552226033702	-1.3232537645797897	-0.40946887322882497	-0.4555194011134753
D8B26_000279	D8B26_000279		6.834910250939744e-06	3.741874519222825e-09	2.7258305760772325e-13	0.9614943925407349	8.516033356001129e-09	6.645384502190588e-06	0.9582464429337516	CPSG_06035	arginyl-tRNA synthetase	CIMG_05280	arginyl-tRNA synthetase	HISTO_DA.Contig93.eannot.1949.final_new	arginyl-tRNA synthetase	5933	6302	4874	8328	5803	5316	15	1519	33	1033	25	1902	160	12798	146	13011	147	14937	395	341	299	3704	5354	5569	1.0	0.7735427220773783	0.46837797670985754	0.5067638937965772	0.4019784598063285	-0.03011251828933137	0.5105743818740186	-0.012922530664336216
D8B26_000280	D8B26_000280		0.36398449833978863	5.869594025439082e-10	0.0006026630304665323	0.27532021725002176	1.2942932418093857e-06	0.027833537211539167	7.393806775811704e-12	CPSG_06036	NADH-cytochrome b5 reductase 1	CIMG_05279	NADH-cytochrome b5 reductase 1	HISTO_DA.Contig93-snap.196.final_new	NADH-cytochrome b5 reductase	10068	10455	8131	8640	6037	5212	17	1422	39	974	34	1816	124	13865	114	13622	119	15979	322	317	267	2654	3831	3813	1.0	0.2415175428751996	0.09616882313507881	0.5709841094292798	0.18431441300489912	0.24241917768711446	0.40013476134818676	0.7030583194771741
D8B26_000281	D8B26_000281		0.30280416394605963	0.0008993223480553278	0.00016398588857686813	1.0	0.0063187299918461715	0.30922855261151244	0.6198431098085306	CPSG_06037	conserved hypothetical protein	CIMG_05278	hypothetical protein	HISTO_DA.Contig93.Fgenesh_Aspergillus.14.final_new	GIG1(induced by GlcNAc in Ca), DUF3605 superfamily domain-containing protein	1764	1979	1507	2606	1736	1729	9	289	8	191	6	347	28	2479	28	2285	33	2786	71	87	65	562	780	819	1.0	-0.30097281201420784	-0.19926531096124572	-0.24639959594099126	-0.12844860218295243	-0.011077169580143823	-0.23636279371858754	-0.03742461575848381
D8B26_000282	D8B26_000282		0.2845067168154641	5.3048394894380214e-05	3.375741038666712e-09	0.6054675293074585	2.7709968634987817e-06	6.610681030641789e-07	0.0008808356416152562	CPSG_06038	chromosome segregation protein sudA	CIMG_05277	chromosome segregation protein sudA	HISTO_DA.Contig93.Fgenesh_histo.60.final_new	chromosome segregation protein sudA	2286	2800	2250	3085	1804	2036	10	512	14	359	7	649	41	4070	47	4050	43	4650	134	151	146	1210	1641	1713	1.0	0.5990268168667958	0.17849064347083468	0.3330077989078519	0.644967027175962	0.23770965272985714	0.4611614209250631	0.26692239793297795
D8B26_000283	D8B26_000283	RIO1	0.746150445852716	0.00011168111326252035	6.402748225536824e-05	0.3535566370361998	0.18560165642988333	0.11764049926090019	6.254726162159524e-13	CPSG_06039	serine/threonine-protein kinase RIO1	CIMG_05276	serine/threonine-protein kinase RIO1	HISTO_DA.Contig93.Fgenesh_Aspergillus.10.final_new	serine/threonine-protein kinase RIO1	1534	1607	1319	3954	3058	2531	6	589	8	357	14	735	53	5653	49	5680	52	6322	125	121	93	1438	1892	1986	1.0	0.3410211962496742	-0.06929071416793224	0.3212319051093638	-0.18795813951060164	-0.3907358418793951	0.11511614587099936	-0.9301414532438593
D8B26_000284	D8B26_000284		0.00035175515865129683	0.008361759059560712	1.5230161726612854e-10	8.437177785278289e-07	0.7040701697924058	1.791113565337033e-08	5.438234936901581e-10	CPSG_06043	conserved hypothetical protein	CIMG_05274	hypothetical protein	HISTO_DA.Contig93.Fgenesh_Aspergillus.4.final_new	hypothetical protein	1989	2441	1976	2083	1180	1362	11	255	19	185	20	313	14	1847	12	1903	18	2116	113	107	104	314	414	466	1.0	-0.7515750065436484	-0.8112821293860825	-0.20309182978547927	0.8153658444537673	1.5106002033641448	0.037220886746067904	0.6568150247376586
D8B26_000285	D8B26_000285		0.8158484677346091	0.9248725566625824	0.18046401037760165	0.9393037118244019	0.4155546358890382	0.7095774102657376	0.9012108697150982			CIMG_05273	hypothetical protein			3	0	2	2	0	3	0	0	0	0	0	0	0	2	0	4	0	2	0	0	0	0	0	0	1.0	-2.940019242339774	-2.940019242339774	0.11203753657829887	-2.940019242339774	-2.940019242339774	-2.940019242339774	0.162568224540731
D8B26_000286	D8B26_000286		0.06540670635978504	0.30058790964142296	0.018317503560916337	0.5275733402967897	0.022973836759262664	0.7856939291080992	0.02461217916278933	CPSG_06046	sulfur metabolite repression control protein	CIMG_05271	sulfur metabolite repression control protein	HISTO_DA.Contig93.Fgenesh_histo.54.final_new	sulfur metabolite repression control protein	2071	2615	1933	2584	2030	1772	2	258	10	217	7	397	31	3336	18	2990	33	3845	93	80	94	599	863	967	1.0	-0.22475537240451027	-0.40538374136603683	0.09432605667258491	0.0457279638013123	-0.3775906876995945	-0.24907081194959702	0.2079548613920785
D8B26_000287	D8B26_000287		0.07761103172924654	0.001530271375288832	0.0006608256636799717	0.30376127658270957	0.05569457262141685	0.5020830707751563	0.18470942363556933	CPSG_06048	kinase activator	CIMG_05269	kinase activator			882	981	875	1572	986	902	1	204	7	143	12	308	26	2153	19	1893	33	2354	46	63	42	470	799	705	1.0	0.38644347224691367	0.43520171321072104	0.3406924545311138	0.13470666474654944	0.608364771431456	0.24052832648480083	-0.14335023330465912
D8B26_000288	D8B26_000288		5.424747019201128e-06	1.815985669759379e-11	3.3312873410881707e-15	0.42816360287896654	0.3327615804067049	0.02018438329186601	0.00030884162197783346	CPSG_06049	conserved hypothetical protein	CIMG_11508	dehydrogenase			448	596	417	524	313	318	0	60	1	28	1	76	0	184	0	183	0	239	10	10	7	11	18	30	1.0	-3.0859668263427995	-10.586115373979865	-1.4789429212297776	-0.7678968248323432	-1.128536533899859	-0.17707332229941594	0.5203940174041489
D8B26_000289	D8B26_000289		0.1423680907400928	0.11184504804210707	0.01320281833206792	0.6890003062316289	0.039708423374436995	0.8753205689830345	0.2919452483725966							14	44	20	41	43	30	0	3	0	1	0	2	2	75	4	67	0	98	2	0	2	30	38	25	1.0	0.890325244902975	1.6284609791052738	0.49384355283435594	-0.205903873918125	-7.279014338497616	-1.60159392661755	-0.3936566474623356
D8B26_000290	D8B26_000290		0.10912848119382436	0.8875575975730539	0.05393335872250539	0.40721565853733316	0.4322911686275712	0.8406948371760646	0.7060507560623168	CPSG_06050	conserved hypothetical protein	CIMG_13447	MFS transporter			59	88	60	102	59	86	0	7	0	6	0	20	5	126	2	101	2	130	3	4	2	41	52	54	1.0	0.4409644704110723	1.1096588215307737	-0.03193098235284361	-0.14344967062425185	-8.380102452690274	-0.2781151854607314	-0.08750733631982623
D8B26_000291	D8B26_000291		0.842217044066741	4.312867192755548e-11	0.009961001275911794	0.8614748909072907	0.762339768703631	0.12150377936961768	0.0017224242214352475	CPSG_06051	conserved hypothetical protein	CIMG_05265	hypothetical protein	HISTO_DA.Contig93-snap.188.final_new	NADB Rossman superfamily domain-containing protein	1259	1539	1119	1688	848	1010	0	211	7	122	5	244	20	828	23	786	18	911	52	65	52	332	463	455	1.0	-0.28623393856115964	0.05886453960234257	-1.0221948301045525	0.27461118680426183	-0.15217772531587279	0.041225525946963916	0.3396900615917876
D8B26_000292	D8B26_000292	BST1	0.0005378634903827744	0.4233817477107786	1.8623845960798162e-07	0.9137904969126315	0.3597536499880287	0.07102688908628386	2.913103035705555e-07	CPSG_06052	GPI inositol-deacylase	CIMG_05264	GPI inositol-deacylase	HISTO_DA.Contig93.genewise.178.final_new	GPI inositol-deacylase	1340	1525	1127	1361	915	817	2	156	5	100	4	207	6	1303	7	1392	13	1629	60	48	42	254	307	321	1.0	-0.6054532027527405	-0.99484976081582	-0.07059440678771277	0.2762059378575863	-0.09824003389249765	-0.10131432505943945	0.5455183711179397
D8B26_000293	D8B26_000293		0.0008922739150466818	5.14281197448264e-06	0.3836098429807165	0.00011560486238297303	1.2295439374670843e-06	0.0007165644632563616	8.988723318476283e-11							2655	3299	2427	2509	1684	1629	11	476	21	296	17	530	21	3611	19	3512	21	4065	119	85	107	657	827	944	1.0	-0.06761380816773509	-0.6824876402047317	0.3843880168585557	0.41289756032707203	1.1386098994333955	0.4816827982097393	0.6967224001623604
D8B26_000294	D8B26_000294		0.37668180405052315	0.005401722696639106	0.09829480176445562	0.9382500296975667	0.07269531512918587	0.7880440724706835	0.3476916634391487	CPSG_06053	DEAD box helicase	CIMG_05263	DEAD/DEAH box helicase	HISTO_DA.Contig93.Fgenesh_histo.24.final_new	DEAD/DEAH box helicase	1195	1468	1104	1841	1148	1063	2	243	5	166	9	322	33	2250	16	2222	28	2474	55	49	52	497	739	707	1.0	0.14240582579341576	0.18870568808081017	0.23478029808678724	-0.045871508806715144	0.06024877723577965	0.17869436612385955	0.08089602956808266
D8B26_000295	D8B26_000295		0.9850185129998194	3.6120204834447583e-09	3.6701119739240903e-07	0.9358548536811918	1.4925132437648376e-05	0.06898701174495317	0.19112976072665702	CPSG_06054	conserved hypothetical protein	CIMG_05262	hypothetical protein	HISTO_DA.Contig93-snap.185.final_new	hypothetical protein	1569	1674	1326	2181	1416	1224	7	347	2	239	10	477	29	3647	30	3377	21	3943	78	83	68	789	1076	1128	1.0	0.5167432332299015	-0.005649678955862277	0.6406198951421614	0.25574424736903517	0.05977166186531959	0.46444831100530015	0.11065175239859679
D8B26_000296	D8B26_000296	RSC8	5.943332155775568e-07	5.4473755734784025e-06	7.081200735420517e-12	0.3903185852964665	0.0030527922327967406	0.0008323406728814621	0.00696661177194204	CPSG_06055	RSC complex subunit	CIMG_05261	RSC complex subunit	HISTO_DA.Contig93.Fgenesh_histo.22.final_new	SWI/SNF complex transcription regulator	3558	4301	3269	5025	2928	3098	11	647	23	563	17	830	98	6765	102	6524	95	7480	208	182	166	2092	3004	2898	1.0	0.7381168982028595	0.6816127898646562	0.36675356249411034	0.3386971832357694	0.28518856038835705	0.2376731126715158	0.19674673439606563
D8B26_000297	D8B26_000297	CHL12	0.006392791110299161	1.1974580819228512e-07	3.699559337760518e-11	0.5256209159875789	0.0009894271806888256	0.11432953372753032	0.014623382913914443	CPSG_06056	sister chromatid cohesion factor	CIMG_05260	sister chromatid cohesion factor	HISTO_DA.Contig93.Fgenesh_histo.21.final_new	chromosome transmission fidelity protein	1166	1445	1073	1662	1008	950	5	220	2	177	3	337	33	2350	32	2484	23	2881	58	64	48	705	1021	1079	1.0	0.8347180223816727	0.5485571743970086	0.5486631802404734	0.242111023544131	-0.44951198704150763	0.34982044165565257	0.21326938998201317
D8B26_000298	D8B26_000298		7.848135749639946e-12	2.7966901704032413e-25	6.189713568929719e-24	0.18884372444742795	2.8618945596429017e-06	0.0014690089708488867	4.319787707476689e-18	CPSG_06057	conserved hypothetical protein					969	1168	819	5615	3101	4250	7	433	17	359	10	573	12	328	11	295	9	342	140	135	103	96	105	151	1.0	-4.010217038233227	-2.7682396678096852	-4.305000043084331	-0.46391194417704235	-0.544642983118222	-0.5965732229148039	-1.9635684358385914
D8B26_000299	D8B26_000299		0.0005364042163360296	2.043252611270913e-15	1.5130543101944318e-08	1.6400895059061325e-06	1.6560733348404857e-16	4.985302845582486e-13	1.7815883892881837e-12	CPSG_06059	electron transfer flavoprotein alpha-subunit	CIMG_05258	electron transfer flavoprotein alpha-subunit	HISTO_DA.Contig93.eannot.2122.final_new	electron transfer flavoprotein alpha-subunit	12207	12702	10285	9898	6602	5964	38	2976	62	1863	55	3791	193	22906	141	22334	153	25151	686	556	526	3857	5082	5219	1.0	0.5362109079285282	0.3713036179200263	1.0967915868145746	0.9741534598550183	0.8579036186302235	1.2519941237349992	0.8299324817662685
D8B26_000300	D8B26_000300		0.8749532803972672	0.006850536679045923	1.8033109438088192e-06	0.13976453754894433	0.1579442655894468	0.00867004258167416	8.265192508653433e-05	CPSG_06060	conserved hypothetical protein	CIMG_11502	ribosome biogenesis protein UTP30	HISTO_DA.Contig93.eannot.2120.final_new	electron transfer flavoprotein alpha-subunit	2794	3207	2505	4775	3851	3218	8	572	13	415	11	793	66	6451	66	6415	73	7414	132	144	118	1848	2554	2564	1.0	0.4101482428315385	0.024605401382782128	0.20071673519144562	-0.287100710260805	-0.5167864750325055	-0.11584398578013008	-0.3201495593742488
D8B26_000301	D8B26_000301		0.5961805822424602	0.8912636563713394	0.13221932262157687	0.8684221101095497	0.3108988302137519	0.39409268632155453	0.3792167401507738	CPSG_06061	hypothetical protein					4	12	11	9	5	7	0	1	0	0	0	0	0	12	0	4	0	13	0	0	0	1	2	0	1.0	-1.509992430030412	-4.859723002383946	-0.08783793973453226	-4.859723002383946	-4.859723002383946	-1.632588534173108	0.5297720194862021
D8B26_000302	D8B26_000302		0.0005224766239384123	5.138168412265092e-16	6.868181306297625e-13	0.5162038450922782	4.65073836919805e-06	0.0004908804431275614	1.1839101134944432e-13	CPSG_06062	conserved hypothetical protein	CIMG_11500	hypothetical protein	HISTO_ZT.Contig181.eannot.1662.final_new	hypothetical protein	217	240	209	1158	808	897	1	59	1	72	5	106	3	297	9	227	4	290	14	26	17	83	123	133	1.0	-1.9057330956667227	-1.6031524050593362	-2.3879838417196892	-1.0253854818389505	-0.659605706447749	-0.9606626091230634	-1.940114217136972
D8B26_000303	D8B26_000303		2.0170808546347083e-19	3.292455282447916e-08	8.065616964837857e-19	2.2573188343679654e-06	1.5808877806960663e-05	3.999988836770289e-06	3.101805393758217e-05	CPSG_06065	SUN domain-containing protein	CIMG_05254	SUN domain-containing protein	HISTO_DA.Contig93.Fgenesh_histo.6.final_new	cell wall synthesis protein	123167	143487	110349	144021	92137	87875	212	12704	311	9391	301	16288	533	98431	417	99356	426	114932	3527	3094	2696	11244	16033	15553	1.0	-1.7196859716432331	-1.9776714655599088	-0.6017649955945884	-0.47695595348072495	-0.575387833475042	-0.4223033738022956	0.3997632866519652
D8B26_000305	D8B26_000305		8.789070672894175e-13	4.6547701129226604e-07	1.2021392435644165e-19	0.8940881568187615	8.45272190086204e-09	1.7229825050538784e-05	0.34081149017293555	CPSG_06067	glycosyl transferase	CIMG_05252	glycosyl transferase	HISTO_DA.Contig93.Fgenesh_histo.4.final_new	glycosyl transferase	416	495	432	705	496	442	0	29	4	31	3	40	56	1287	36	1097	46	1436	5	6	11	963	1328	1307	1.0	2.324994056818669	2.319421658872993	0.6555863864252632	-1.580852654649903	0.156288132829103	-1.3904416054834463	-0.11134566829158532
D8B26_000306	D8B26_000306	TOS4	0.0005583168551086481	3.3467196904083475e-06	9.056642199576807e-08	0.4269635194595912	1.0603447106834993e-06	0.0007425632605875123	4.103164582474623e-06	CPSG_06068	transcription factor Tos4	CIMG_05251	transcription factor Tos4	HISTO_DA.Contig93.Fgenesh_histo.3.final_new	transcription factor Tos4	967	1071	830	1131	641	583	4	167	3	148	6	255	23	1543	24	1425	20	1785	58	42	38	393	585	578	1.0	0.617064677375238	0.7862338489298922	0.4791605732488134	0.5701123660099066	0.5591834631239644	0.6229636932484625	0.48571764919809185
D8B26_000307	D8B26_000307		5.702116858692621e-05	0.05932704858445759	9.790710505915579e-08	0.5203070779387302	0.8846805445194698	0.9472832093078684	0.07587118517836167	CPSG_06069	chitinase	CIMG_05250	chitinase 6	HISTO_EA.Contig33.genewise.35.final_new	chitinase	1547	1800	1466	2631	1583	1763	6	299	11	197	11	451	55	2597	52	2408	48	2993	93	83	61	947	1331	1373	1.0	0.4838949396640563	0.6303377738274701	-0.1356038006789115	-0.01562294870184905	0.29866694007423156	-0.02968390061765015	-0.13102149488073583
D8B26_000308	D8B26_000308		0.22254435584701066	0.0003718748176572317	0.001471716335596254	0.614298397530054	5.532405427145362e-07	0.00356682624219089	1.5216846922255073e-12	CPSG_06072	cyclohexanone monooxygenase	CIMG_05248	monooxygenase	HISTO_DA.Contig93.Fgenesh_Aspergillus.173.final_new	flavin-binding monooxygenase	130	182	123	752	354	537	0	33	3	31	1	48	7	510	7	554	5	604	11	11	12	124	195	188	1.0	-0.49568790627038806	-0.525542926196171	-0.5206853034904685	-0.9407458753139026	-0.6372684586756043	-1.2158124343740104	-1.7319803170466888
D8B26_000309	D8B26_000309		0.33493276230567476	0.4553811735330663	0.021801613831151135	0.4061469817606925	0.9843676698626437	0.3601687722722632	0.059174000753054595	CPSG_06073	conserved hypothetical protein	CIMG_05247	hypothetical protein			112	122	93	128	62	87	0	10	2	5	1	30	2	166	1	114	5	175	8	5	3	23	30	23	1.0	-0.6537467748217062	0.7916282030496518	0.16526792475098598	0.5349669770041443	1.5130881504359412	0.00926206397299436	0.42645894357662045
D8B26_000310	D8B26_000310		0.7919876843608155	0.0003305983660375722	0.25989355049472157	0.22352234015498754	0.005919694989250685	0.0009685092077834205	0.06114621601091559							183	212	175	246	148	138	1	21	3	16	1	14	4	414	4	302	2	432	15	16	13	53	66	82	1.0	-0.19722571674093928	0.17659774664661246	0.5613924889493999	1.0574258054684955	1.3126550686771403	-0.7127317665332538	0.29151432715876346
D8B26_000311	D8B26_000311	UPF2	0.2819190589208461	0.0002099628007542364	3.1867676459132336e-06	0.689886860422603	0.945350217516275	0.08567446544319683	0.003512017528213663	CPSG_06074	nonsense-mediated mRNA decay factor	CIMG_05246	nonsense-mediated mRNA decay factor	HISTO_DA.Contig93-snap.173.final_new	nonsense-mediated mRNA decay protein	3893	4490	3662	5119	3321	3349	13	637	14	458	13	797	89	6758	54	6222	75	8035	201	173	157	1656	2457	2600	1.0	0.3728265889075157	0.13683011881515533	0.27261033489738434	0.16613267319908553	-0.1678152767863948	0.0065528907046597945	0.209095029603646
D8B26_000312	D8B26_000312		0.41190772193918257	0.0003105170063112959	0.0003625846192031107	0.2630934906353869	0.0009815088249950344	0.308858678891838	0.19088563941741116	CPSG_06075	thiamine pyrophosphokinase Thi80	CIMG_05245	thiamine pyrophosphokinase	HISTO_DA.Contig93.Fgenesh_Aspergillus.139.final_new		617	684	527	956	660	648	2	149	6	120	6	221	10	1425	13	1393	22	1546	31	47	27	326	496	496	1.0	0.4014092904497951	0.23651623967974217	0.38651164918124514	0.20438248531527306	0.6893694690223401	0.426258070857715	-0.1384475156838087
D8B26_000313	D8B26_000313		0.6528657535306838	1.4861357919513764e-07	0.4126572427705399	0.736691796630515	0.07444343098437288	0.10825769735288164	1.304808244712041e-07	CPSG_06076	conserved hypothetical protein					732	860	704	610	424	406	1	88	3	70	0	126	11	378	6	356	4	434	22	40	15	151	221	211	1.0	-0.11657786465803942	-0.20800864100996996	-0.8640236184861634	0.40970810237358374	-0.4624232064003008	0.29496164859050805	0.8467601544392133
D8B26_000314	D8B26_000314	MIA40	1.3308731031256048e-05	6.294681511952775e-13	1.8344285685958067e-14	0.11743760809588774	1.399068772067938e-14	1.7779716169248656e-11	1.1188063091391378e-10	CPSG_06077	mitochondrial intermembrane space protein Mia40	CIMG_05240	mitochondrial intermembrane space protein Mia40	HISTO_DA.Contig93.eannot.2117.final_new	intermembrane space import and assembly protein	3441	3495	2744	3006	2094	1827	11	735	15	563	12	987	71	5801	59	5761	53	6351	194	179	169	1527	2113	2213	1.0	0.9495088394521438	0.6540488037489471	0.8168015813745392	0.9655634985974334	0.5247806251285094	1.0457240855128374	0.6597841519971371
D8B26_000315	D8B26_000315		0.31595439267199915	0.20460572011145714	0.0112119349774351	0.045614740661083175	0.8471926627666124	0.548420623433391	0.001958740660987121	CPSG_06078	conserved hypothetical protein	CIMG_05239	hypothetical protein	HISTO_DA.Contig93.Fgenesh_histo.359.final_new	hypothetical protein	2618	3011	2390	3464	1827	2165	4	457	7	234	2	475	51	3067	51	3211	40	3715	122	84	71	995	1406	1409	1.0	0.24167407542698943	0.19981546069903722	-0.11700068520439476	-0.09724587622163462	-1.1119687977891397	-0.023075375926091747	0.29959417675196276
D8B26_000316	D8B26_000316		2.0799913866922134e-05	0.00017776360904999915	0.0017651453628531035	0.7704826074184555	0.7885688075423155	0.8970054465052755	0.22198407921556526	CPSG_06080	mitochondrial carrier protein	CIMG_05238	mitochondrial carrier protein	HISTO_DA.Contig93.Fgenesh_histo.361.final_new	mitoferrin	4994	5467	4333	6000	5030	4275	10	807	20	571	25	1080	47	6002	48	5636	63	6577	255	199	180	1540	2050	2041	1.0	-0.2701118312926052	-0.72875085639393	-0.3310836341957975	0.017278826372608542	-0.11434896548418706	-0.026463490138825565	0.10206399339937089
D8B26_000317	D8B26_000317		0.3918267448914931	0.19429167545431894	0.43520706271542575	0.7496382156218703	0.6615290411515147	0.9763985520154194	0.41431213150504054	CPSG_06082	conserved hypothetical protein	CIMG_11497	hypothetical protein			23	31	26	29	27	16	0	4	0	5	0	0	3	29	0	21	0	24	1	1	1	4	7	13	1.0	-0.39504906944113555	1.3000599530194155	-0.5113464201778942	0.05304305360841945	-6.608575531281981	-0.3404843832541595	0.3250208923891513
D8B26_000318	D8B26_000318		0.7235634459478015	0.3521120231385594	0.7493153959753979	0.9099553263661678	0.2230397474446358	0.5740022286765496	0.24996830668831696			CIMG_11496	hypothetical protein			2	0	1	5	3	1	0	0	0	0	0	0	0	3	0	3	0	1	0	0	0	1	3	1	1.0	0.3313105697449491	-3.6960886217392606	-0.8115802288911239	-3.6960886217392606	-3.6960886217392606	-3.6960886217392606	-1.223741868757012
D8B26_000319	D8B26_000319		0.0058530945028612905	0.6427878626485427	7.260855289224995e-06	0.13299242140612327	0.024752625007251693	0.7270764206255588	0.06970220316795811	CPSG_06084	conserved hypothetical protein	CIMG_11495	hypothetical protein	HISTO_DA.Contig93.Fgenesh_histo.363.final_new	UPF0121 superfamily domain-containing protein	6793	7786	6094	10013	5680	5846	18	1251	25	909	20	1701	150	10439	158	9818	131	11820	312	337	227	3165	4404	4514	1.0	0.377996570520277	0.3005106436022493	0.035788337772650655	0.036518926375732154	-0.3632692732302633	0.17782570598871125	0.1360342003323606
D8B26_000320	D8B26_000320		0.6751765772167829	0.6127249365996403	0.17304338750345838	0.8943990122177287	0.4825966659422146	0.5005012492123418	0.07491999552761286	CPSG_06085	conserved hypothetical protein	CIMG_05235	hypothetical protein			11	16	8	6	2	9	0	0	0	1	0	0	0	5	0	1	0	13	0	0	0	0	0	2	1.0	-1.7403768468150593	-4.5717274823264935	-0.38659242687460693	-4.5717274823264935	-4.5717274823264935	-1.3419822283167042	1.178885166966947
D8B26_000321	D8B26_000321	CDC3	5.965847881996197e-19	9.001974154825311e-09	2.0563684195612622e-19	0.0073392109220281965	6.225397554428739e-05	9.88024298045834e-05	0.009687531613394808	CPSG_06086	septin AspB	CIMG_05234	septin AspB	HISTO_DA.Contig93.Fgenesh_histo.365.final_new	cell division control protein 3	21213	25255	19395	28521	18199	17705	38	2638	69	1975	76	3325	81	19332	45	19866	73	23066	719	636	620	2232	3324	3002	1.0	-1.7142684737422949	-2.440472307767839	-0.6013419925585445	-0.38053702438930864	-0.42499986106688936	-0.3634095526558585	0.21182673546120917
D8B26_000322	D8B26_000322		0.0017416878566212126	0.4297666938502003	4.943768014737751e-06	0.3553295348304843	2.9083620909792106e-06	0.001039045602240361	1.7312632761644536e-07	CPSG_06088	conserved hypothetical protein			HISTO_DA.Contig93.Fgenesh_Aspergillus.127.final_new	hypothetical protein	535	646	482	1518	1093	866	1	107	0	77	6	100	4	1765	9	1753	10	1967	42	21	11	232	327	346	1.0	-0.7484301114933349	-1.341510018405004	0.10476986947897088	-0.917967532330665	-0.9199469244863329	-0.9541440288995763	-0.8873681581971818
D8B26_000323	D8B26_000323	RFC1	0.004822576030275267	4.570140563039148e-09	1.4562285668023815e-11	0.2918593729607301	6.161839304327044e-07	1.9398459894857466e-06	2.1967497935990305e-07	CPSG_06089	chromosome transmission fidelity factor	CIMG_05232	chromosome transmission fidelity factor	HISTO_DA.Contig93.Fgenesh_histo.356.final_new	chromosome transmission fidelity factor	1866	2262	1802	2210	1231	1282	9	354	9	283	7	461	45	3362	33	3330	35	3915	128	112	67	937	1323	1392	1.0	0.8387453461880251	0.5294604583071774	0.6292382408658487	0.7104030514229681	0.4931204529315165	0.5646326304913123	0.5246088484514922
D8B26_000324	D8B26_000324	MRPL16	0.9013366991431885	4.4375620386791856e-08	1.3138874885053457e-06	0.6738189989627505	3.013853441439174e-09	0.0034507351281248713	7.483123298539381e-06	CPSG_06090	mitochondrial large ribosomal subunit protein L16	CIMG_05231	ribosomal protein L16	HISTO_DA.Contig93.Fgenesh_histo.171.final_new	60S ribosomal protein L16	3564	3614	2927	3482	2650	2237	7	830	17	492	13	925	52	6131	46	5773	41	6681	147	140	149	1484	1784	1867	1.0	0.4899286194652952	-0.026208746240882493	0.5846660769734787	0.3705497956543008	0.200413640324174	0.7323699163234398	0.43980832963524635
D8B26_000325	D8B26_000325	RFC5	1.4765274722539505e-08	1.258808482579222e-10	3.692272225562415e-15	0.7169928019581957	2.06443265540351e-09	0.014568271286355386	4.0181232665670054e-10	CPSG_06091	hypothetical protein	CIMG_05230	replication factor C subunit 5	HISTO_DA.Contig93-snap.158.final_new	activator 1 subunit 5	1344	1469	1192	1214	844	770	2	267	4	176	7	308	32	2163	40	2151	37	2449	51	51	43	683	957	1040	1.0	1.1102823784792426	1.1971396543643948	0.700226108030111	0.35271443702935396	0.2663174862281802	0.7303695862177441	0.6783241365142987
D8B26_000326	D8B26_000326	COX11	0.016143038863419123	1.2357928164558153e-05	0.0013407971147977066	0.7320091331172891	1.4410690521397797e-06	0.8747140326736879	4.981027060769365e-12	CPSG_06092	mitochondrial cytochrome c oxidase assembly factor	CIMG_05229	mitochondrial cytochrome c oxidase assembly factor Cox11p	HISTO_DA.Contig93.eannot.2098.final_new	mitochondrial cytochrome c oxidase assembly factor	5501	6086	4771	4689	3252	2854	12	764	8	569	17	1020	84	6911	67	5902	74	7546	158	157	124	1392	2082	2146	1.0	0.2448505622869431	0.3113151351485473	0.3560503508579127	0.01961516445713385	-0.15210901988635653	0.44582402964485596	0.7762936601218862
D8B26_000327	D8B26_000327		0.9861571893660269	0.0028939159435518182	0.0879689475695604	0.5877667765209956	0.0006772046449055732	0.27936887507313357	8.866147145530054e-05	CPSG_06093	conserved hypothetical protein	CIMG_11493	hypothetical protein			13	20	19	91	42	45	0	1	0	1	0	2	0	45	0	36	3	53	0	1	2	18	7	24	1.0	-0.6273177527791287	0.03246001106421877	-0.9365019157597477	-1.2125060817826454	-7.875655510050979	-2.769967188504363	-1.5559973512336915
D8B26_000328	D8B26_000328		0.34235711284117254	0.7194690435105788	0.733902321872925	0.7623087267829597	0.5743057778986811	0.5693873998300135	0.830516979906602	CPSG_06095	conserved hypothetical protein	CIMG_13444	hypothetical protein			14	19	16	22	18	12	0	3	0	3	0	0	0	24	0	21	0	24	1	0	0	7	8	5	1.0	-0.17503469677853417	-6.139888577902874	-0.14294021000758417	-1.036007651968658	-6.139888577902874	-0.4529168849099018	0.09371666659013837
D8B26_000329	D8B26_000329		0.008385910957461882	1.4913437342203853e-14	9.988055393820707e-12	0.06428558730256301	1.625013902316971e-07	1.1236228352303503e-06	1.8757714402624022e-08	CPSG_06096	HD domain-containing protein	CIMG_05226	phosphoribosyl-aminoimidazole-succinocarboxamide synthase			329	394	278	1044	564	625	0	66	2	40	0	54	6	326	7	269	5	314	6	12	8	95	114	126	1.0	-1.5194155429516871	-1.0392742711489498	-1.8318229054297246	-1.7630562385225397	-2.0713572992420404	-1.1294199405746637	-0.9660095847366095
D8B26_000330	D8B26_000330		0.007348309978973823	0.0014454679541069325	3.093317710179341e-11	0.0009688135953178443	6.091265108577598e-13	1.0272381250130528e-11	2.2675390572751193e-06	CPSG_06098	integral membrane protein	CIMG_05224	integral membrane protein			3014	3626	2979	3399	2094	2095	1	135	2	107	3	194	27	3308	32	2291	24	3358	22	30	16	375	671	618	1.0	-1.0001109249636728	-0.6097070809759249	-0.3152730114893779	-2.1538595133674723	-2.2622502967278124	-1.4718140733017482	0.5289820737566375
D8B26_000331	D8B26_000331		0.007361288386567243	0.00039136196201690023	9.865726022522852e-11	0.6322074070804206	0.005905001985587606	0.9182267618806176	4.1261773429749034e-08	CPSG_06099	integral membrane protein	CIMG_05223	integral membrane protein	HISTO_DA.Contig93.Fgenesh_histo.164.final_new	integral membrane protein	1094	1329	1073	999	536	582	6	77	0	53	5	106	4	641	5	674	5	854	48	21	17	78	126	121	1.0	-1.4930893682327337	-1.3231033154430782	-0.505168926346157	0.03268999329128466	0.470170839335872	-0.5066274395284939	0.9219550095381169
D8B26_000332	D8B26_000332		0.09165381022063969	0.14220977225012285	0.0006493262923410897	0.5693278712436779	0.7244429734129169	0.22571357369895248	0.00019820106358674615							97	133	80	99	34	41	0	9	0	5	0	10	0	66	0	61	0	61	1	6	5	10	6	11	1.0	-1.4338672653370985	-7.826465910440303	-0.3943457552624269	0.8275267235222598	-7.826465910440303	-0.17125601741302454	1.0423595806950332
D8B26_000333	D8B26_000333		0.006764170095740958	9.788217474332989e-11	2.029293937476388e-12	0.4742969454460364	1.600034552028956e-10	0.00029954508139531916	2.0649380834214448e-13	CPSG_06101	conserved hypothetical protein	CIMG_05222	HLH transcription factor	HISTO_DA.Contig93.Fgenesh_histo.160.final_new	HLH transcription factor	326	387	234	2377	826	1282	6	67	1	44	3	68	13	744	10	747	11	843	25	28	28	142	194	163	1.0	-1.911571096843894	-1.0908105577264375	-1.4408004263857637	-1.09193375619421	-0.7141936093352873	-1.9416842306186355	-2.0187959259359127
D8B26_000334	D8B26_000334	FTA7	0.0006271856599682419	0.003751184925837602	4.851958054917452e-11	0.9924829593950519	0.10295809379765528	0.03811430014035369	0.9801188545891841	CPSG_06102	conserved hypothetical protein	CIMG_05221	kinetochore protein Fta7	HISTO_DA.Contig93.eannot.2069.final_new	kinetochore protein fta7	571	603	478	832	514	525	5	122	0	82	2	150	23	1175	22	1020	18	1298	30	27	46	470	689	644	1.0	1.1453330568573634	1.0099104198838615	0.34751186701115944	0.4681866918999649	-0.01874354987954639	0.2459313699407579	0.003765144561648249
D8B26_000335	D8B26_000335	RDS2	0.008383699342380271	0.0007334554316395283	0.019285017660870235	0.8887987369146182	0.009629332261403754	0.0044119993474083605	0.15182898881442983	CPSG_06103	Zn cluster transcription factor Rds2	CIMG_05220	Zn cluster transcription factor Rds2	HISTO_DA.Contig93.eannot.2066.final_new	Zn cluster transcription factor Rds2	2617	3017	2373	4172	2848	2745	18	443	11	310	10	582	41	3876	38	3675	42	4338	129	108	71	941	1397	1435	1.0	-0.18864460921662599	-0.44318801868718	-0.27727517484018516	-0.355852356820202	0.0665044136749805	-0.23575131172818425	-0.1141437881234729
D8B26_000336	D8B26_000336		0.7215049558174825	0.9011208436897277	0.34699244348282776	0.281606441555227	0.0017461513649745066	0.2523549482778777	1.71245571422651e-06	CPSG_06104	predicted protein	CIMG_11491	hypothetical protein	HISTO_DA.Contig93.Fgenesh_Aspergillus.78.final_new	hypothetical protein	52	51	42	162	117	113	0	14	0	6	0	9	1	182	3	178	4	209	7	2	1	56	56	85	1.0	0.19722070595324176	0.2742101399708356	-0.025908282225491634	-0.6606502649345101	-9.046106431893055	-1.114833231547223	-1.259541701469644
D8B26_000337	D8B26_000337		5.853269255517305e-08	0.26518530183960176	6.910277278219852e-13	0.8660561533736859	1.515916370125176e-07	0.123675142044087	1.3276929844080485e-10	CPSG_06105	WD repeat protein	CIMG_05219	WD repeat protein	HISTO_DA.Contig93.Fgenesh_Aspergillus.76.final_new		2768	3201	2441	2523	1837	1588	6	439	9	313	6	635	14	3057	8	2778	14	3467	96	100	76	388	488	508	1.0	-0.9100853096876959	-1.478087984465916	0.08077730706494259	0.18359647948341928	-0.1169840491496013	0.5263892047555025	0.669273114610264
D8B26_000338	D8B26_000338		0.2624188440503445	0.05640871425768639	0.05244089950376289	0.8322380312843723	0.0037358656824985057	0.744427101368453	0.0008717304954240272	CPSG_06107	conserved hypothetical protein	CIMG_05218	mitochondrion organization and biogenesis protein	HISTO_DA.Contig93.Fgenesh_histo.124.final_new	mitochondrion organization and biogenesis protein	1347	1584	1282	1581	1165	988	3	268	8	175	5	319	8	2025	17	1962	26	2279	58	43	56	404	503	511	1.0	-0.20124966081800885	-0.30391741618057605	0.18506840421628368	0.06426417805385867	0.1610642319565033	0.34410936492860844	0.346658098866884
D8B26_000339	D8B26_000339	RGP1	1.7260932122065986e-05	2.7127695988796123e-05	3.6576505867567335e-05	0.12358979954823741	0.06409217622487931	0.6469246941893411	0.007078478517640784	CPSG_06108	intracellular protein transporter	CIMG_11489	intracellular protein transporter	HISTO_DA.Contig93.Fgenesh_histo.127.final_new	RGP1 protein	626	614	548	1313	623	661	10	108	5	81	3	147	35	1725	23	1628	35	1946	35	39	35	415	616	556	1.0	0.5222037192312814	1.1304260006239688	0.5109078917119645	0.1066021941929301	0.9053690879913017	-0.26916338785621763	-0.3166066743902447
D8B26_000340	D8B26_000340	MOB1	0.037335219422570856	0.8503694544815444	2.3370345063628497e-05	0.539476065218018	0.03143845052174247	0.02024815032679858	0.32192499002003544	CPSG_06109	protein kinase regulator	CIMG_05217	protein kinase regulator	HISTO_DA.Contig93.eannot.2090.final_new	protein kinase	1825	1874	1556	2732	1829	1723	7	281	4	217	8	379	32	2971	28	2782	21	3399	77	74	53	593	761	751	1.0	-0.37684658802337373	-0.38080208518817626	-0.015491148836141205	-0.30617750724206877	-0.3332920925419878	-0.19613045953286976	-0.07802220729268
D8B26_000341	D8B26_000341		0.008985008621858283	0.0007226749466208676	8.132579073384361e-05	0.8927884009317714	5.496388781670116e-07	0.015260408235100472	3.033511683474264e-07	CPSG_06110	ATP synthase oligomycin sensitivity conferral protein	CIMG_05216	ATP synthase F1, delta subunit			25178	25958	20503	26703	17398	15914	65	4376	90	2889	77	5732	413	33858	386	32261	368	38350	1004	898	831	8492	11664	11951	1.0	0.2985199230895425	0.2197633839722438	0.24896141189930535	0.19058240633278759	0.029731811057738356	0.43032500350596226	0.43905850423216297
D8B26_000342	D8B26_000342		5.988713976881238e-20	0.26397661735197897	0.012591823717200515	1.127960567252435e-22	8.44652286548674e-09	2.2839274235101783e-15	0.8100084115518305	CPSG_06111	conserved hypothetical protein	CIMG_05215	hypothetical protein	HISTO_DA.Contig93.Fgenesh_histo.107.final_new	hypothetical protein	1020	1195	885	1960	906	902	542	686	996	459	1458	831	1592	1373	820	1389	786	1767	906	517	432	697	846	784	1.0	0.5632186107743468	5.706091749357881	-0.24588256271602116	3.6460847222096975	7.724849828481053	1.761418416908048	-0.057958621629382506
D8B26_000343	D8B26_000343		0.21219019081194632	0.45936418036824533	0.4962706143175191	0.6879158685870568	0.5401775390468123	0.7016819495774045	0.8205341428018925							40	35	25	35	51	19	0	6	0	2	0	5	0	41	0	38	0	53	0	2	1	12	11	15	1.0	-0.2874749765578168	-7.16670765183041	-0.248907579103382	-0.504314235722358	-7.16670765183041	-0.3904007721106199	0.084549856844139
D8B26_000344	D8B26_000344		0.0016246351070757976	0.0001557839066416078	0.0006619431792742367	0.6705102192420309	0.02711267959355356	0.3660776078508241	0.4839915634391134	CPSG_06113	conserved hypothetical protein	CIMG_05213	hypothetical protein	HISTO_DA.Contig93.Fgenesh_Aspergillus.43.final_new	hypothetical protein	3089	3465	2615	4696	3101	2944	11	504	13	338	12	685	42	4167	49	3954	38	4783	143	160	99	1018	1414	1481	1.0	-0.2629526526578393	-0.48101432134166267	-0.29166655898308574	-0.10024501922569469	-0.18408305347339812	-0.179988515997267	-0.052047690747948114
D8B26_000345	D8B26_000345		0.5938591257961576	0.012203190360592772	0.025026232931293375	0.5885192144770196	0.30329715008866587	0.38069547676610804	0.8080903864166706	CPSG_06114	diphthamide synthesis protein	CIMG_05212	diphthamide biosynthesis protein 1	HISTO_DA.Contig93-snap.140.final_new	diphthamide biosynthesis protein	1092	1107	846	1480	1043	967	1	180	2	156	7	275	25	1856	14	1969	14	2286	64	48	45	497	646	644	1.0	0.22828975590552417	-0.15071332058339784	0.24556658901485412	0.15877397858804887	-0.41896068079056065	0.12359804071527825	-0.026228867764314334
D8B26_000346	D8B26_000346		0.3079002663047298	1.22578947612985e-05	6.216162546184613e-07	0.862460492540204	0.0006740387139689376	0.1821251122101897	0.010238595089995767	CPSG_06115	conserved hypothetical protein	CIMG_05211	hypothetical protein	HISTO_ZU.Contig2.genewise.10.final_new	hypothetical protein	26	39	31	80	42	57	0	5	1	0	0	2	1	37	0	30	0	38	1	1	1	5	5	4	1.0	-2.4466174872781346	-1.5694082073608735	-1.3115903759188476	-1.2436857320783659	0.5540644868936373	-2.011223516727167	-0.7117908755263648
D8B26_000347	D8B26_000347	HCL1	1.0268498711750712e-14	8.961381985988073e-13	3.497936529381875e-11	2.5971765305143785e-22	2.0864002695231696e-14	3.138571059332941e-15	4.5535571468753166e-11	CPSG_06117	hydroxymethylglutaryl-CoA lyase	CIMG_05209	hydroxymethylglutaryl-CoA lyase	HISTO_DA.Contig93.Fgenesh_histo.97.final_new	hydroxymethylglutaryl-CoA lyase	6429	6517	5047	4148	3311	2451	179	1593	238	1041	170	1855	214	11077	169	10424	243	12501	524	487	360	2479	3194	3163	1.0	1.027880251931532	1.8991325300107094	1.212134990713035	1.7721699567311509	3.9595401444209597	1.493549293018361	1.0276338062415435
D8B26_000348	D8B26_000348		0.2591372165088408	0.09664266848091961	0.0181463387565687	1.5777271748481062e-06	0.15323809540208316	0.0010421518856961755	0.000961829036195523	CPSG_06118	hypothetical protein	CIMG_05208	hypothetical protein	HISTO_DA.Contig93-snap.137.final_new		613	730	553	589	535	433	10	103	10	69	12	125	12	653	10	618	13	757	39	40	28	176	201	171	1.0	-0.324198383310761	0.392723877433858	-0.2043900888701824	0.7482868816664001	2.404100244032779	0.2247686554617053	0.4315465616854434
D8B26_000349	D8B26_000349	ARG8	0.2210967533127294	0.10153541544454538	0.3790839088138248	0.1488297277971608	0.010746054151821753	0.01296643024377502	0.05896742831356059	CPSG_06120	acetylornithine aminotransferase	CIMG_05206	acetylornithine/succinylornithine family transaminase	HISTO_DA.Contig93-snap.136.final_new	acetylornithine aminotransferase	2332	2742	2197	3714	2745	2497	4	395	10	309	9	545	51	4035	37	3797	44	4433	121	100	78	1112	1523	1480	1.0	0.06322927860895712	-0.20060403637041233	-0.11424657119043086	-0.279285169066194	-0.5838253472654518	-0.2097193607628929	-0.13486761347870493
D8B26_000350	D8B26_000350		2.1141165442748463e-25	2.4255783697074005e-07	0.03019224326944526	5.722553737807632e-30	1.6622300797707375e-09	9.78090420283651e-21	3.2415024103706496e-08	CPSG_06121	lipase	CIMG_05205	lipase	HISTO_DA.Contig93.Fgenesh_Neurospora.11.final_new	hormone-sensitive lipase	903	952	778	2270	1223	1259	335	431	585	300	417	585	413	1514	359	1365	362	1792	357	394	326	494	681	591	1.0	-0.20325440421131463	3.8541166589685383	-0.5607847501992546	2.526629914792621	6.22648747272799	0.8085721989542218	-0.6482793937643506
D8B26_000351	D8B26_000351		0.18170140468170518	0.3633001524392825	0.03465072332193866	0.764084791634747	0.003961431417239173	0.0019343445832934597	3.7682911123528163e-06	CPSG_06122	golgi integral membrane protein	CIMG_05201	protein btn1	HISTO_DA.Contig93-snap.134.final_new	golgi integral membrane protein	211	282	236	702	319	388	0	57	3	34	1	61	10	617	8	544	14	708	11	9	7	136	184	167	1.0	-0.3003256360331776	0.4683493161753478	-0.11855181759201483	-1.03158464725624	-0.39383360449667787	-0.5349242984123939	-0.7375044081751874
D8B26_000352	D8B26_000352		0.49513000544715535	0.001660154594392272	0.0035260134379493917	0.8297550754215046	0.02648824815512772	0.8308769147356059	0.844481686134236							19	10	5	20	11	5	0	0	0	0	0	0	0	4	0	5	0	2	1	0	0	0	1	0	1.0	-3.5786769970122965	-5.600552048859101	-2.136277313125253	-0.4967231178356129	-5.600552048859101	-5.600552048859101	0.11197094868243693
D8B26_000353	D8B26_000353		2.8023391746840807e-05	1.0933427455292038e-13	3.6240823611508303e-09	0.012382976983703038	7.84436638093192e-10	0.009954693948587192	0.006841700006753263	CPSG_06126	conserved hypothetical protein	CIMG_05199	hypothetical protein	HISTO_DA.Contig93-snap.133.final_new	possible extensin, Rxt3 and LCCL domain-containing protein	2564	3133	2380	4726	2960	2823	3	334	9	234	10	472	37	2695	43	2581	28	3047	127	107	111	794	1173	1121	1.0	-0.5661872688849687	-0.6979849436811054	-0.8840403500260373	-0.27862053087731803	-0.8579882449410886	-0.6936220771596463	-0.19577145885037
D8B26_000354	D8B26_000354		3.067886099600943e-07	0.005481212771467291	2.5767732079556066e-20	0.4843783042770434	0.009711180602156196	0.0054594108017313354	0.0014529972552491128	CPSG_06127	hypothetical protein	CIMG_05198	endoplasmic reticulum-resident kdel protein	HISTO_AAD.Contig1.eannot.1032.final_new	DUF821 domain-containing protein	745	980	685	931	649	536	1	91	1	60	3	110	0	750	1	847	2	908	41	47	34	14	21	23	1.0	-3.985888173914579	-3.5568850397263656	-0.30680281306272456	0.5278227692367382	-0.686834046117488	-0.3731269285147476	0.3622679140789423
D8B26_000355	D8B26_000355		3.3737067886259266e-07	0.020583056888173946	6.191729508920003e-10	6.415986371415327e-07	6.16286595621636e-12	2.8867407605184587e-10	2.163096177812226e-12	CPSG_06129	carnitine acetyl transferase	CIMG_05196	carnitine acetyl transferase	HISTO_DA.Contig93.Fgenesh_Neurospora.326.final_new	carnitine acetyl transferase	4504	5010	3842	14108	6795	8541	12	821	15	547	10	1017	102	12464	88	11494	89	13139	202	190	201	2079	2883	2697	1.0	-0.7169923202997781	-0.7978826177451944	-0.19386094258431907	-0.9617273002404049	-1.5730672206325522	-0.9579681142516016	-0.9374396530467076
D8B26_000356	D8B26_000356		0.27424466519976703	0.00012764420393891757	2.52253630761553e-07	0.11127944983344025	9.674450448545014e-10	4.7229397137887663e-07	0.8075758448792355	CPSG_06130	conserved hypothetical protein	CIMG_05195	hypothetical protein	HISTO_DA.Contig93.Fgenesh_histo.77.final_new	hypothetical protein	1713	1937	1615	2781	1765	1565	3	183	5	126	5	204	23	3842	32	3250	32	4303	52	32	39	401	726	680	1.0	-0.566200841077561	-0.22538671084515313	0.3505901342346305	-0.9827679986392105	-0.8302091564513393	-0.9131671904048763	-0.022834991678059188
D8B26_000357	D8B26_000357		0.18719480006711847	2.4267243036524234e-10	3.6283873109066105e-08	0.3913249026654961	4.511473746910053e-05	0.002464126979411575	0.003702069509793206	CPSG_06131	alpha/beta hydrolase	CIMG_05194	alpha/beta hydrolase	HISTO_DA.Contig93-snap.60.final_new	alpha/beta hydrolase	45	95	57	196	82	114	0	1	0	5	0	6	0	27	2	26	0	32	0	1	0	3	12	10	1.0	-2.738870292923513	-1.6816138810843353	-2.717441762656591	-3.9047196683987506	-9.009475365450408	-2.3439205854219796	-0.7931886766904627
D8B26_000358	D8B26_000358		5.973857408299321e-06	1.0711133415781266e-05	5.650682553033121e-09	0.13407783919792401	7.056041842297293e-08	0.018815646380756723	4.666573106586789e-07	CPSG_06132	conserved hypothetical protein	CIMG_05192	hypothetical protein			2970	3739	2881	3664	1996	2096	8	248	4	170	6	352	16	2857	22	2566	22	3015	107	64	74	549	790	765	1.0	-0.6666257359314778	-1.0953465227725392	-0.4116960847374278	-0.3240738275254046	-0.6921200013578017	-0.6763191262458297	0.5040895352750685
D8B26_000359	D8B26_000359	SEC62	1.8338925158164893e-07	0.9755092216039866	2.5551410283625327e-10	0.7960623494222684	0.5288492802250684	0.5725661354935649	0.6671154571758443	CPSG_06133	translocation protein Sec62	CIMG_05176	Sec62 family protein translocation protein	HISTO_DA.Contig93.eannot.2037.final_new	translocation protein sec62	4496	4642	3719	6512	3736	4059	19	782	24	589	15	976	125	6616	154	6526	119	7780	196	182	165	2452	3830	3832	1.0	0.6955084670316888	0.7434530193802549	0.0028699897771903306	-0.06657294290878905	0.10215336891695287	0.05630750808952214	0.03607549078953544
D8B26_000360	D8B26_000360		0.001358669544002206	8.364973266944978e-05	1.6567924456156106e-06	0.15202119123591484	0.00017408865194130176	0.013089788676465488	7.259916444977312e-05	CPSG_06134	conserved hypothetical protein	CIMG_05175	lectin C-type domain-containing protein	HISTO_DA.Contig93.Fgenesh_Aspergillus.15.final_new	lectin C-type domain-containing protein	1743	1939	1543	2073	1303	1342	10	305	6	239	11	417	33	2870	40	2576	42	3189	98	78	59	721	1004	1047	1.0	0.42791518464892886	0.5406001812453533	0.31659534726981303	0.3121238499820049	0.590378299072038	0.35201478148142334	0.32752706722925884
D8B26_000361	D8B26_000361		0.03940719325834663	9.47282752337056e-10	5.4933197696312195e-09	0.7299274829894236	9.807401648477113e-13	0.000535475310756472	3.760156427570872e-11	CPSG_06135	NADPH-adrenodoxin reductase Arh1	CIMG_05174	NADPH-adrenodoxin reductase Arh1	HISTO_DA.Contig93.eannot.2035.final_new	NADPH:adrenodoxin oxidoreductase	2458	2554	2003	2090	1400	1306	3	485	11	353	7	642	29	3532	35	3372	39	3892	81	87	93	842	1162	1124	1.0	0.5808670406254725	0.3560377816176341	0.6159750317321331	0.44556261641777184	0.19829681094256976	0.9468847846276778	0.7266059432119988
D8B26_000362	D8B26_000362		0.19875916946918906	0.023347878179355575	0.32742713724109923	0.6789378421223587	0.0002048565460531127	0.29685557359516296	0.00024237558847493506	CPSG_06136	conserved hypothetical protein	CIMG_05173	hypothetical protein	HISTO_DA.Contig93.Fgenesh_Aspergillus.11.final_new	hypothetical protein	6146	7245	5447	8280	4495	4451	12	1182	26	756	20	1552	90	8980	60	8964	100	10382	225	257	249	1998	2902	2937	1.0	0.0825209789843129	-0.18419358170108618	0.1900431742246033	0.11779534607708657	-0.15324352136088804	0.3548073004253745	0.33212846397140033
D8B26_000363	D8B26_000363		0.5675071570582179	4.002132974065198e-05	0.07510567415105855	0.19790570452922607	0.39094668495148804	0.6794977899918151	0.0038749693401009277	CPSG_06137	conserved hypothetical protein	CIMG_05172	hypothetical protein	HISTO_DA.Contig93.Fgenesh_histo.45.final_new	hypothetical protein	182	228	186	221	134	130	0	37	0	17	0	35	4	410	1	323	1	426	9	10	3	75	84	102	1.0	0.3145511880716635	-0.42961247484953585	0.707571593904811	0.18618419139136583	-9.335437696105535	0.2048844922415881	0.4853640585787868
D8B26_000364	D8B26_000364	SEC17	0.7732331138052904	0.00018083057377455767	0.9331869233815933	0.5548680425597678	0.004737696352168819	0.0011035796731003824	0.0010368246143114372	CPSG_06138	vesicular-fusion protein sec17	CIMG_05171	vesicular-fusion protein sec17	HISTO_DA.Contig93.eannot.2033.final_new	vesicular-fusion protein sec17	2534	2951	2247	4820	2680	3106	5	443	17	335	12	640	70	4070	39	3851	62	4561	126	98	95	1169	1697	1774	1.0	0.007437070301422005	-0.04904812368631443	-0.3103397930467379	-0.4047339718072023	-0.24191736227973135	-0.25410595129187397	-0.26937865150467133
D8B26_000365	D8B26_000365		0.015469875250471098	0.8532458002582901	0.11427774551314225	0.028815548994668438	0.0005633119019207149	0.44439613075304196	4.88141886094085e-10	CPSG_06139	conserved hypothetical protein	CIMG_11484	hypothetical protein	HISTO_DA.Contig93.Fgenesh_Neurospora.313.final_new	DUF726 domain-containing protein	1051	1293	1032	993	622	654	7	152	6	116	5	206	20	1080	20	1025	16	1273	33	34	33	300	373	419	1.0	0.14405564314550207	0.5580008600636414	0.01722967311887404	0.13971487025486345	1.060321060584029	0.38602039292228363	0.7525134624352787
D8B26_000366	D8B26_000366		7.707194294755716e-21	1.7281648978699227e-15	6.30325690484495e-24	1.3816676582019001e-07	2.72455100515226e-20	6.10237411817286e-19	7.175729463924163e-13	CPSG_06140	conserved hypothetical protein	CIMG_05170	TAM domain methyltransferase	HISTO_JG.Contig207.Fgenesh_histo.35.final_new	TAM domain methyltransferase	1401	1652	1283	1144	745	744	7	587	12	350	21	681	112	2812	102	2603	116	3019	167	147	160	1586	2226	2234	1.0	2.393370273760541	2.9001015630723415	1.1246315811239098	2.169946178297939	1.9930483011551583	1.9356254316997357	0.8965004246655526
D8B26_000367	D8B26_000367		0.016902542443867276	0.0446087669508623	1.0721185653888372e-10	0.002758771764297815	3.6454494885552236e-10	1.1289584030033957e-08	6.039604767264871e-10	CPSG_06141	DUF726 domain-containing protein	CIMG_05169	hypothetical protein	HISTO_DA.Contig93-snap.121.final_new	DUF726 domain-containing protein	439	596	448	378	222	203	1	100	8	73	3	147	12	453	6	394	7	547	35	37	26	200	297	299	1.0	1.19413535220701	0.9074577041460857	0.2510746790816097	1.6218656826953335	1.983647773637342	1.3252736155606277	1.076495679636726
D8B26_000368	D8B26_000368		0.14891541786268647	0.03976228129781987	0.0653315989426885	0.6346137451393307	0.888203657766715	0.2016764193974144	0.0001448198168307943			CIMG_05168	hemolysin-III channel protein Izh2			88	103	90	47	34	56	0	9	0	5	0	7	0	41	0	41	0	49	5	6	0	15	12	9	1.0	-0.741360555105357	-7.550417930136607	-0.6405732660515898	0.9721467450917155	-7.550417930136607	-0.08242342670366584	1.1897046888895157
D8B26_000369	D8B26_000369	TSR1	7.904948008051498e-06	0.3299535278792387	0.7797088042121838	0.06525380676369602	0.3285869773595254	0.32730362889703357	1.592746324092802e-05	CPSG_06143	pre-rRNA processing protein Tsr1	CIMG_05167	pre-rRNA processing protein Tsr1	HISTO_DA.Contig93.fgenesh_plus.84.final_new	ribosome biogenesis protein TSR1	3879	4231	3411	6816	6254	4558	9	887	17	605	18	1213	61	7880	50	7728	54	9221	273	198	191	2124	2867	3021	1.0	0.027739913103602302	-0.8726704100268987	-0.09270086326491221	-0.12765314884342915	-0.6423479256276521	-0.10134653349121696	-0.46462299214928876
D8B26_000370	D8B26_000370	UTP7	0.013743268449167451	0.5489826286977277	0.6584541985277573	0.957257541517842	0.04778969300467056	0.11078972709306083	0.6774833049292012	CPSG_06144	small nucleolar ribonucleoprotein complex subunit	CIMG_05166	small nucleolar ribonucleoprotein complex subunit	HISTO_DA.Contig93.Fgenesh_histo.34.final_new	U3 snoRNP-associated protein Utp7	1358	1454	1124	1736	1603	1169	3	284	7	210	7	375	9	2306	21	2193	17	2559	83	69	71	549	751	777	1.0	0.049081308809906854	-0.713756425702916	0.0636318959126627	0.2762749101607102	-0.04449055382100624	0.24123807440686854	-0.046493444513223986
D8B26_000371	D8B26_000371		0.112809677270288	0.6117749194540564	0.387376535910541	0.010461469146136314	3.0261792273299735e-07	8.95184395450561e-07	2.2584769248173154e-06	CPSG_06145	CobW/P47K family protein	CIMG_05165	urease accessory protein UreG	HISTO_DA.Contig93.Fgenesh_histo.31.final_new	CobW/P47K family protein	4340	4207	3406	8177	5150	4767	9	718	20	477	14	835	119	8555	118	7568	105	9653	198	159	125	2126	2985	3107	1.0	0.06365294793461972	0.18265076622997475	-0.03837510581316094	-0.5841092808448534	-0.6735090830850573	-0.4987158642847855	-0.4086745372309836
D8B26_000372	D8B26_000372		2.643289194567379e-20	0.711716575857312	3.5309898898316676e-06	4.328983685367202e-25	3.352882878073469e-08	2.393747914368358e-15	0.46302036052785017	CPSG_06146	PTAB	CIMG_05164	PtaB protein	HISTO_DA.Contig93.Fgenesh_Aspergillus.354.final_new	PtaB protein	3985	4801	3611	6058	3410	3692	778	1406	1224	981	637	1789	935	6645	746	6034	850	7185	705	921	783	2567	3463	3380	1.0	0.7305740700506307	3.531570601579578	0.053027711850327675	2.218066334327182	5.7465685756091585	1.0018277061572882	0.10359299697844195
D8B26_000373	D8B26_000373		0.9229115011576601	0.1535876000876195	0.2134934441360711	0.9748031179178585	0.7389332842690746	0.8809335479870607	0.15909429266981756	CPSG_08650	conserved hypothetical protein	CIMG_05163	hypothetical protein			1	3	2	0	0	1	0	0	0	0	0	0	0	3	0	0	0	6	0	0	0	0	0	3	1.0	2.121460084601128	-1.2247068388597069	1.9713175690707114	-1.2247068388597069	-1.2247068388597069	-1.2247068388597069	2.1091676797095675
D8B26_000374	D8B26_000374		0.3206828472891628	0.049000807327661475	0.0012876768533734563	0.8871434796183244	0.0023313175797413425	0.02946884045954071	7.006043417597624e-06	CPSG_08649	conserved hypothetical protein	CIMG_05151	mitochondrial AAA ATPase	HISTO_DA.Contig93.Fgenesh_Aspergillus.350.final_new	spastin	5430	6415	4755	5799	4235	3945	11	921	28	623	12	1185	79	7425	74	7169	61	8502	221	216	224	1925	2665	2835	1.0	0.26653628136139457	-0.1448573279856337	0.1548521940047822	0.23026696743334393	-0.0789109945220496	0.26859407055265255	0.40899270732706927
D8B26_000375	D8B26_000375		0.0001335937307086592	3.331569665625958e-07	1.980107734410024e-10	0.363007538655527	0.2735425296684069	0.11332795290369396	0.001783072082266036	CPSG_08648	conserved hypothetical protein	CIMG_05150	hypothetical protein	HISTO_DA.Contig93-snap.114.final_new	hypothetical protein	381	426	306	904	378	459	3	104	6	73	2	129	29	1421	16	1210	20	1570	32	38	19	386	632	614	1.0	1.134086475514609	1.1958241347256966	0.7551235097205449	0.39253610063670247	0.7717062541326668	0.179370425056951	-0.42740613330284366
D8B26_000376	D8B26_000376		0.07312296151206554	0.3187780924370589	0.37968823276270863	0.8990811973934643	0.1641377981935737	0.5165511143228454	0.7497320513038707	CPSG_08647	predicted protein					9	1	7	6	7	3	0	0	0	0	0	0	3	3	0	2	0	8	0	0	0	1	6	5	1.0	0.7470544852371134	3.422803170244688	-0.808249773243945	-4.485792983796076	-4.485792983796076	-4.485792983796076	0.26298792782480973
D8B26_000377	D8B26_000377		0.12196147123193792	0.00010224992006729075	0.0397254185279265	0.7780790285521737	0.0019606284254186255	0.45107830057103765	0.22968514386983788	CPSG_08645	conserved hypothetical protein	CIMG_05128	hypothetical protein			4700	5033	4055	7245	4981	4531	26	1151	23	709	10	1460	120	10253	97	9760	109	11645	251	208	174	2185	2940	3161	1.0	0.17627573896915832	0.21017258991830956	0.3590070970138155	-0.09137171609281432	-0.11094273353113222	0.2923485487221799	-0.10466587897308152
D8B26_000378	D8B26_000378		0.8334707287723097	0.33167655055437467	0.15334677059983662	0.7019943853825935	0.011082325755470359	0.21530924219232236	0.00015695828635059914							60	71	43	28	19	34	0	6	0	9	0	15	1	23	0	35	0	38	4	2	1	4	8	11	1.0	-0.6355532779186189	-0.45390538964607635	-0.3240399797111292	1.083976972718544	-6.789786698400549	1.1865568440829406	1.2509940045816073
D8B26_000379	D8B26_000379	MUS7	0.09913178289796923	2.0044225329525654e-06	1.4345107187041644e-09	0.7430009220787178	0.00016184184093360788	0.04426209070444424	7.307599064884457e-05	CPSG_08642	conserved hypothetical protein	CIMG_05124	hypothetical protein	HISTO_DA.Contig93-snap.113.final_new	DNA repair protein Mus7	1481	1766	1307	1865	1128	1101	4	308	7	178	7	358	26	2590	29	2549	30	2864	88	62	47	745	982	1042	1.0	0.6438628989211219	0.3183760336047477	0.42434335437810733	0.27064999059153083	0.21657793309316145	0.3704421965049487	0.3394885489218785
D8B26_000380	D8B26_000380		0.3404684894375078	0.13147736715417202	0.3874392686014924	0.6521520489095975	0.004078183108118952	0.23246632380934826	2.452793938318344e-05	CPSG_08641	conserved hypothetical protein			HISTO_DA.Contig93.Fgenesh_histo.17.final_new		1814	1999	1559	1673	1451	1014	4	286	4	201	4	395	21	2221	23	2189	13	2504	59	54	84	527	685	749	1.0	0.10237636097152408	-0.30057646194994614	0.16919424098780314	0.2379371078044968	-0.41050946753293643	0.39038713308731354	0.537254948260081
D8B26_000381	D8B26_000381		0.04667832498749298	0.980310988655331	0.3794419029399945	0.35205798078425604	0.28263788894194486	0.3546106870856487	3.5929642534234993e-05	CPSG_08640	conserved hypothetical protein	CIMG_05122	ino eighty subunit 2	HISTO_DA.Contig93.Fgenesh_Neurospora.298.final_new		1841	2255	1755	2143	1490	1469	7	300	9	206	10	376	18	2385	30	2406	17	2739	89	66	70	538	764	838	1.0	-0.07276264941512749	-0.4052421083093233	-0.0023049538382555012	0.12830480431399702	0.40993732657132964	0.10167939132746581	0.36545264643198416
D8B26_000382	D8B26_000382		0.5685043076548452	0.1451409153594254	0.45547681178572763	0.9269755726153686	0.3612913959515943	0.4493604271978851	0.08857494372943918	CPSG_08639	conserved hypothetical protein	CIMG_05121	peroxin 14/17	HISTO_DA.Contig93-snap.111.final_new	peroxin 14/17	686	722	542	1287	560	731	2	122	2	96	5	148	12	1374	13	1233	12	1524	45	37	31	300	374	354	1.0	-0.08745185830978609	-0.19070522780334198	0.15767074250809193	0.16237150315632434	-0.09223520355387664	-0.12981568141945551	-0.19199038980621658
D8B26_000383	D8B26_000383	SEC31	1.3006074938428463e-09	7.942351059859364e-05	2.0658404223574307e-15	0.07502639583788254	4.765477383073083e-05	6.1658441493766276e-06	6.672901401387318e-05	CPSG_08638	protein transporter sec31			HISTO_DA.Contig93.eannot.2011.final_new	protein transporter SEC31	5864	6855	5234	7745	4303	4618	13	1092	33	785	37	1424	158	9499	158	9287	159	10862	340	289	264	3623	5406	5335	1.0	0.9923958711935253	0.7823646003883694	0.292840551841023	0.4351392399268961	0.39841693062914396	0.32515206467756186	0.3008013600106199
D8B26_000384	D8B26_000384		1.463566400582575e-08	1.5169640023992196e-08	6.760302574354424e-16	0.6000535492819011	1.3055288964374462e-06	0.001437346748984235	0.0003430535611254279							593	698	563	718	419	466	2	129	0	94	2	198	32	1327	18	1166	32	1388	34	34	32	548	762	729	1.0	1.550348635582863	1.612389847013443	0.7266434899011741	0.6456755162086603	-0.6034831623823482	0.71109471350848	0.3949639740511025
D8B26_000385	D8B26_000385		0.0031989828031741773	0.5464094988666731	1.6285604103174176e-05	0.6204360247680419	0.0007380059577526478	0.3342554196638401	0.0033785615218435545	CPSG_08637	peptidyl-prolyl cis-trans isomerase	CIMG_05119	peptidyl prolyl cis-trans isomerase Cyclophilin	HISTO_DA.Contig93.eannot.2014.final_new		807	973	688	1513	960	894	2	123	9	89	5	201	34	1547	22	1460	28	1738	44	40	36	527	690	747	1.0	0.42653027503813423	0.5790485301630567	-0.05326280030091229	-0.16138094328451297	0.3235957867938134	-0.3890661792423637	-0.267335248499448
D8B26_000386	D8B26_000386		1.7275264677399908e-06	3.154018133974412e-07	0.0019502876375396523	0.001637495327077225	0.22471571728296896	0.0009751347141824361	8.923518444379691e-07	CPSG_08636	hypothetical protein	CIMG_05118	hypothetical protein			22049	23053	19557	23867	16157	14227	39	2745	61	1860	47	3550	236	37730	183	31380	213	40658	681	612	487	5297	7154	7619	1.0	-0.23729172681979147	-0.5256500818284315	0.4603487427900956	-0.29087349828472614	-0.4894463713681273	-0.094237562831513	0.4376096005578435
D8B26_000387	D8B26_000387		0.0006199040892873411	0.0013572100218661872	0.018145817169744578	0.08027268294813926	0.6018781085907778	0.000988709507979091	1.2228616530844544e-06	CPSG_08635	cytochrome c oxidase polypeptide VIb	CIMG_11481	cytochrome c oxidase polypeptide vib	HISTO_DA.Contig93.Fgenesh_histo.7.final_new	cytochrome c oxidase subunit VIb	17609	16893	14320	16636	12133	9965	28	2307	51	1463	35	2670	192	24480	141	20155	150	25494	445	427	342	3996	5167	5454	1.0	-0.2102482028649896	-0.43328303913457544	0.29492194087933	-0.36048347276234827	-0.37878734657829893	0.05071504731211813	0.5119247609464839
D8B26_000388	D8B26_000388	DIC1	0.43345686196887495	0.07522987177610786	0.2104316857598364	0.494320682882894	0.0037283298214863883	0.8144116884724958	0.0075875587633527615	CPSG_08634	mitochondrial dicarboxylate carrier	CIMG_05117	mitochondrial dicarboxylate carrier	HISTO_DA.Contig93.Fgenesh_histo.5.final_new	mitochondrial dicarboxylate transporter	3465	3634	2936	4391	2785	2757	6	645	9	437	16	786	55	5276	55	4700	70	5960	127	154	108	1225	1646	1737	1.0	0.09105851389650112	0.1136329965628018	0.1269536999270973	-0.029046186792311503	-0.2858766143074604	0.23727129641704156	0.1974809275104306
D8B26_000389	D8B26_000389	TRF1	7.344805751879548e-10	1.3158093743280343e-14	6.717064174691138e-17	4.3104168174754714e-05	5.458705881753297e-13	1.524900259319752e-09	1.8983271326707633e-14	CPSG_08633	phenylalanyl-tRNA synthetase alpha subunit	CIMG_05116	phenylalanyl-tRNA synthetase	HISTO_DA.Contig93.Fgenesh_Aspergillus.334.final_new	phenylalanyl-tRNA synthetase	5542	6178	4891	4484	2941	2666	15	958	35	666	22	1251	109	9311	103	8522	100	9849	241	201	216	2544	3430	3507	1.0	1.1124051273125914	0.8872369224578516	0.9067166281033104	0.7094790515824207	0.9066692785035031	0.8335223046489271	0.9022551774339634
D8B26_000390	D8B26_000390		3.2161957523201427e-07	0.5225156680587363	9.378156495873737e-07	0.03552268478034253	0.752687925620207	0.011527113046138371	0.3351908308256063	CPSG_08632	mitochondrial co-chaperone GrpE	CIMG_05115	co-chaperone GrpE	HISTO_DA.Contig93.eannot.2005.final_new	mitochondrial grpe	7023	8066	6133	8919	7367	5951	17	1255	28	786	12	1506	79	10254	58	9956	64	11679	255	250	234	1851	2512	2530	1.0	-0.5142311213011183	-0.915016891075481	-0.05747092308775688	-0.28904501215908895	-0.5938296358640511	-0.032040454021509915	0.08658540397760998
D8B26_000391	D8B26_000391		0.009582967067695304	6.43854164151794e-12	5.278753921858147e-12	0.7927189518811277	0.03357086180975493	0.6175741943533474	1.8184882374870697e-10	CPSG_08631	conserved hypothetical protein	CIMG_13421	hypothetical protein	HISTO_DA.Contig93.Fgenesh_histo.372.final_new	hypothetical protein	135	183	147	2179	361	1222	6	132	4	83	8	137	1	175	3	200	8	226	69	55	42	24	25	48	1.0	-3.9965318414589577	-2.310333844887805	-3.115443838616086	0.21926809051578064	0.41448692713688096	-0.6834546085782399	-2.7520497606400633
D8B26_000392	D8B26_000392		0.13357720807228016	9.390602887562956e-08	4.849162852775708e-06	0.9003844742475386	0.001759694325961037	0.0029973510988944812	2.7423201746725956e-10	CPSG_08627	conserved hypothetical protein	CIMG_05110	hypothetical protein	HISTO_ZZ.Contig127a.eannot.1373.final_new	carboxy-cis,cis-muconate cyclase	326	497	399	168	100	147	1	38	1	38	0	45	0	83	2	72	0	62	17	9	14	15	27	23	1.0	-1.4895076536471026	-1.8041317228213292	-1.491077734582462	1.2533693456599002	0.327261057372812	0.8690901877978727	1.723212621923628
D8B26_000393	D8B26_000393		0.6630228635298739	5.299772305473193e-06	0.0035260134379493917	0.6125196261220621	0.015361197822918617	0.1073394875837432	1.2831919971883118e-08							165	255	221	85	44	78	0	20	1	17	1	25	0	40	0	24	5	38	10	3	4	10	13	19	1.0	-1.1092935082253947	0.5166157195122648	-1.5751924570418148	1.0236232822794775	1.3314374241314617	0.9005074745552674	1.8022764247536645
D8B26_000394	D8B26_000394		0.0009269255538895457	1.4837954357834953e-06	6.266000748261443e-06	0.4300826347153078	0.7099199501448215	0.00041118522392395664	2.7749446637321697e-12	CPSG_08624	calcineurin binding protein	CIMG_05107	calcineurin binding protein	HISTO_DA.Contig93-snap.105.final_new	calcineurin binding protein	2504	3493	2599	1848	1315	1371	5	221	13	204	6	330	14	1544	11	1263	13	1769	98	95	82	319	562	498	1.0	-0.5486988138506752	-1.0178579679859947	-0.5643312540860357	0.5819405887032519	0.4560659073655716	0.04770062354321718	1.0807450363378188
D8B26_000395	D8B26_000395		1.5254594677289623e-14	7.916036745651226e-18	6.2971632177880625e-21	2.038790310601056e-07	2.6406916443715608e-20	3.375873917479843e-15	5.97195082717211e-22	CPSG_08623	conserved hypothetical protein	CIMG_05106	NCS1 nucleoside transporter			1361	1498	1218	7211	4483	4568	7	243	4	166	7	316	24	3164	18	3311	27	3840	80	76	76	589	796	865	1.0	-1.6554960353112231	-1.980139663684205	-1.2086352368986355	-1.4843302707516055	-1.778201997972906	-1.84283811667005	-1.81229195240138
D8B26_000396	D8B26_000396		0.3520820263063082	0.007660214534993391	0.00015027860481457863	0.08148949605699948	0.8830168135115977	0.7429559392098904	0.028793659390994767	CPSG_08622	arginine-tRNA-protein transferase	CIMG_05105	arginine-tRNA-protein transferase 1	HISTO_GL.Contig233.eannot.1165.final_new	arginine-tRNA-protein transferase	321	410	320	628	370	433	0	94	1	48	0	82	11	844	10	771	9	996	23	24	14	225	309	348	1.0	0.4947580696127047	0.3227671810310397	0.3098311142820455	0.08922687623078843	-2.4430604433180965	-0.026050807612803074	-0.26622517497605197
D8B26_000397	D8B26_000397	RPB3	0.8850460805586543	0.00013491582880171833	1.4172649042423112e-08	0.02311867026803797	4.659578865052807e-05	0.0004867988926217463	0.00015968672131679034	CPSG_08621	DNA-directed RNA polymerase 2 subunit RPB3	CIMG_05104	RNA polymerase II subunit 3	HISTO_GL.Contig233.eannot.1152.final_new	DNA-directed RNA polymerase II polypeptide	2687	3141	2277	3198	2219	2057	9	524	13	350	23	658	41	4369	47	4121	40	4938	141	139	111	1202	1696	1782	1.0	0.5115804952447398	0.02531262484597482	0.2841224603280207	0.3792156930035749	0.6538332647627282	0.34938301170114866	0.2857039595678429
D8B26_000398	D8B26_000398		0.00028138960894133594	1.6025041622768216e-12	1.6863511348009352e-10	0.07605647673635257	4.3869351438063494e-08	9.509756233371916e-05	0.04042526058773061	CPSG_08620	nudix/MutT family protein	CIMG_05103	nudix/MutT family protein	HISTO_GL.Contig233.eannot.1167.final_new	NUDIX/MutT family protein	1712	1918	1547	2087	1548	1407	2	149	5	103	2	197	23	1166	6	1054	13	1204	54	31	35	299	391	448	1.0	-0.9661430494347806	-1.024204107748875	-1.1246666512851409	-0.7665703281229034	-1.1077449807686353	-0.8615958861113593	0.2044115126970729
D8B26_000399	D8B26_000399		0.1080780609100141	0.8455890628698157	0.0001468638179341869	0.5885192144770196	0.2850142371766921	0.15798984750173256	0.0023979517531883573	CPSG_08617	conserved hypothetical protein	CIMG_05101	hypothetical protein			81	109	75	97	44	29	0	10	0	12	0	14	0	74	0	94	0	83	8	4	1	8	7	5	1.0	-1.8267580849141862	-7.7926635021449115	0.05652093120348369	0.9692029038189037	-7.7926635021449115	0.45438392481503914	0.8551124531529933
D8B26_000400	D8B26_000400		0.7202620704921915	0.5642852705838793	4.4530832950670984e-05	0.7116734492097038	0.6772686851513698	0.4951489459334963	0.3057206922810346	CPSG_08616	conserved hypothetical protein	CIMG_05100	hypothetical protein			11	36	24	53	23	32	0	1	0	5	0	8	0	46	0	46	1	43	2	0	5	0	1	3	1.0	-3.443650814638705	-0.8333259294392203	-0.21081551175487293	0.709417322228403	-7.169007241627167	-0.2861296819361567	-0.4115227472893891
D8B26_000401	D8B26_000401		0.48623403441017804	2.786567809561816e-07	0.5156690154744733	0.06781171066654106	0.264544688386013	0.001563272070077364	0.2969154470879864	CPSG_08615	conserved hypothetical protein	CIMG_05099	hypothetical protein	HISTO_GL.Contig233.Fgenesh_histo.49.final_new		450	502	399	819	354	543	1	68	8	52	6	118	9	454	6	402	8	525	43	40	31	190	269	231	1.0	-0.09403066115629351	-0.30305552521214146	-0.8504515999219103	0.7492066064740435	1.2148306754561167	-0.19743133170612054	-0.14517201263975907
D8B26_000404	D8B26_000404		0.24285020745020666	0.0015301082110469916	0.0006973248572942584	0.9003844742475386	0.5220054683858406	0.275756798921883	0.7494547328252854	CPSG_08613	conserved hypothetical protein	CIMG_05097	hypothetical protein	HISTO_FJ.Contig636.Fgenesh_histo.4.final_new	hypothetical protein	396	597	380	711	373	426	3	73	1	61	1	83	4	499	8	520	5	565	12	21	14	107	194	142	1.0	-0.560492943272466	-0.5563552123328576	-0.4655046714182495	-0.3442475374381604	-0.18238825195386665	-0.12370355814812131	0.04881142677428828
D8B26_000406	D8B26_000406		0.0336179992946232	1.0082411694690424e-16	1.8276451502064596e-10	2.4770154321423776e-10	1.198108509481613e-16	7.208108623187264e-15	0.7432608312440284	CPSG_08612	cytochrome c					11833	12517	10194	16851	12348	10501	99	5860	120	3639	106	7272	194	50164	180	45716	199	55060	1278	1234	1181	7790	10392	10539	1.0	0.7245324882126373	-0.2252132189443566	1.3629638217691908	1.2129794156909717	1.1055231165172121	1.380518602053562	-0.028453028180555614
D8B26_000407	D8B26_000407		0.0001702617569539666	0.00010834488120030468	0.26117447929817894	0.9782005858031897	0.012930446984978493	0.42978559866914123	2.2400255148495386e-05	CPSG_08611	conserved hypothetical protein	CIMG_05095	hypothetical protein	HISTO_GL.Contig233.Fgenesh_histo.10.final_new	hypothetical protein	2212	2367	1853	3869	2873	2571	4	635	15	403	16	700	36	5798	27	5124	35	6302	127	125	100	1045	1362	1447	1.0	-0.0873042672354122	-0.6862471204862338	0.317914340403341	-0.09726509003838525	-0.03577542395931113	0.21398278733299836	-0.36858450549098365
D8B26_000408	D8B26_000408		0.12974327625662457	3.751817332414369e-07	4.023474937427313e-06	0.5711739042028091	0.0012685158627799365	0.5446518920151558	0.9036798957214784	CPSG_08610	3' exoribonuclease	CIMG_05094	3' exoribonuclease	HISTO_GL.Contig233.genewise.18.final_new	hypothetical protein	1096	1189	982	1665	1113	967	5	235	10	158	3	367	17	2397	15	2455	17	2926	61	51	48	585	797	848	1.0	0.4514817355861958	-0.35380914539332775	0.5026088070590378	0.09721028677675368	0.339393891994275	0.32984741207988516	-0.011489265137558758
D8B26_000409	D8B26_000409	IME2	4.118744430952144e-20	5.020693582631218e-10	3.57460513784573e-24	0.017903350113899572	0.013651266529161779	9.036854047393903e-05	2.404476512337101e-12	CPSG_08609	meiosis induction protein kinase	CIMG_05093	CMGC/RCK/MAK protein kinase	HISTO_GL.Contig233.fgenesh_plus.16.final_new	sporulation protein kinase	14695	18096	14184	14343	9117	8754	22	1953	38	1383	31	2431	21	10205	19	9932	28	11666	354	323	337	736	1128	1102	1.0	-2.247006451924233	-2.985986068039828	-0.5688580608117214	-0.33831688774820784	-0.42788963008024145	0.17140765552209497	0.7269400280239354
D8B26_000410	D8B26_000410		1.3663009015085028e-06	2.5162494942018226e-12	3.1120682951881605e-19	0.14873712494526864	0.0001690771847333263	0.001337209784086211	0.03675311493182922	CPSG_08607	conserved hypothetical protein	CIMG_05092	hypothetical protein	HISTO_GL.Contig233.Fgenesh_Aspergillus.3.final_new	hypothetical protein	1066	1283	1013	2177	1145	1276	3	167	4	103	1	215	7	867	3	846	6	925	29	43	38	32	100	75	1.0	-3.2687169120718726	-2.247682155944756	-1.3323001772897234	-0.7188055781339396	-1.1090242973998259	-0.5877670269651205	-0.2520669509398227
D8B26_000411	D8B26_000411		0.05574366434737779	3.783716187507024e-05	0.8684765137773299	0.7280954848922423	0.005955836209220942	0.6383784429739497	6.793575733288725e-06	CPSG_08604	conserved hypothetical protein	CIMG_05090	hypothetical protein			1967	2245	1749	2105	1328	1301	2	208	6	150	7	232	19	1653	8	1477	29	1945	45	69	63	546	752	791	1.0	0.018578446865439843	-0.5012792470968296	-0.4545498557195571	-0.09008891759648646	-0.26294050856985535	-0.3460315287311589	0.5147630854955476
D8B26_000412	D8B26_000412		0.43403589934630377	0.5980385643686325	0.5607338729382331	0.4814705801559629	0.8244223565860967	0.015419770231788563	0.6989715667431255	CPSG_08603	conserved hypothetical protein	CIMG_05089	OB-fold nucleic acid binding domain-containing protein	HISTO_GL.Contig233.Fgenesh_histo.22.final_new	OB-fold nucleic acid binding domain-containing protein	517	652	493	814	601	525	4	95	0	75	0	153	5	968	11	921	10	1127	21	8	18	218	350	339	1.0	0.0823117256815915	-0.33181389172423215	0.07120597829393334	-0.7337431393227638	-0.8909858820337618	0.041151255769905346	-0.05530004506845772
D8B26_000413	D8B26_000413		6.405295337279488e-11	2.62546098281851e-07	1.1421903371973277e-10	0.010423916415305405	0.0009736799284795142	0.0002993863966440581	2.040430988098206e-12	CPSG_08602	tryptophanyl-tRNA synthetase	CIMG_05088	tryptophan-tRNA ligase	HISTO_GL.Contig59.eannot.1280.final_new	transfer RNA-Trp synthetase	4437	4464	3759	10854	6938	7100	13	1096	35	753	17	1502	67	8463	60	8686	64	9757	285	276	225	1799	2499	2603	1.0	-0.6579501280299072	-1.1296748650858703	-0.4425710088080699	-0.34518232240443353	-0.5497353891447058	-0.26065571847800484	-0.794425689109197
D8B26_000414	D8B26_000414		0.556488833255932	0.7283215610519661	0.15534999867284452	0.8545634905672451	0.05066689799760969	0.9600126103328637	0.8347721079218376							10	5	7	13	6	4	0	0	0	0	0	0	0	12	0	8	0	9	1	0	0	2	0	2	1.0	-1.243821303630936	-4.974416300301196	-0.1969208949375101	0.12940941680904097	-4.974416300301196	-4.974416300301196	0.1302952725599778
D8B26_000415	D8B26_000415		0.0023703990193201696	0.009871253480077915	2.093768780345483e-09	0.08327323785653973	0.00039583920106006247	0.58815355067716	0.7718424320864768	CPSG_08601	hypothetical protein	CIMG_05087	major facilitator superfamily transporter protein			250	267	195	331	222	223	0	31	0	12	0	24	1	283	0	256	1	334	13	7	7	37	40	33	1.0	-1.6159273380395405	-2.699171559475977	-0.3923702033833265	-0.20908886037460178	-10.025963808046924	-0.8928620895091268	0.04753500267434532
D8B26_000416	D8B26_000416		6.045992877617014e-09	3.2941945053630005e-21	1.2178026757361444e-20	0.0006544076411272557	6.846030163203759e-17	3.4982338771672677e-12	2.986429442770612e-17	CPSG_08600	conserved hypothetical protein	CIMG_05086	hypothetical protein	HISTO_LF.Contig359.Fgenesh_histo.298.final_new	SET domain-containing protein	287	375	254	4148	1718	2850	0	18	0	11	2	31	8	145	1	120	0	202	6	7	6	18	36	25	1.0	-5.56479848774086	-3.997942519335408	-4.759926812782718	-4.175017172299524	-4.029707599432616	-4.520141309186035	-3.054235825144413
D8B26_000417	D8B26_000417		1.4918186422426384e-06	1.011909817203779e-17	1.8369424071384133e-16	0.012798153622447034	7.762180353545701e-13	6.382383277400192e-09	5.56083156519911e-16							47	59	40	1392	483	827	0	5	0	3	0	10	0	44	0	39	0	56	1	0	1	4	6	13	1.0	-5.619754641880426	-11.775670241746235	-4.783272216264095	-5.692026866638585	-11.775670241746235	-4.536589154182326	-3.9829773715983974
D8B26_000418	D8B26_000418		0.5729711242009875	0.03489841762261918	0.08028449530513286	0.514370257041388	0.8868969270161231	0.6015488949648852	0.007994187414937248	CPSG_08599	DRAP deaminase	CIMG_05085	DRAP deaminase	HISTO_GL.Contig303.eannot.1093.final_new	hypothetical protein	338	358	342	364	257	230	0	50	6	22	0	62	1	315	8	276	9	385	10	12	7	77	119	98	1.0	-0.3411167115562624	0.3312837601663135	-0.366018523014548	-0.23682985367380568	0.8806644406052919	-0.03922126514029677	0.4697006721659104
D8B26_000419	D8B26_000419		0.6665925654015794	0.05530213321269912	6.1025952379236295e-06	0.38847304116241266	0.7560396607020022	0.98797655120245	0.00273154756032067	CPSG_08598	DnaJ domain-containing protein	CIMG_05084	DnaJ domain-containing protein	HISTO_GL.Contig303.eannot.1086.final_new	DnaJ domain-containing protein	471	493	398	494	337	297	0	45	7	52	1	92	4	661	4	605	8	735	18	20	7	201	324	320	1.0	0.7710734021823248	-0.24082509249073464	0.27230267031181093	-0.007040680256895829	0.8940216206315211	0.06634122493181428	0.452954820277583
D8B26_000420	D8B26_000420		6.941046345883934e-07	0.2357859927258115	8.091868882176592e-12	0.8614861802524052	0.8516056092812905	0.7035842430558591	1.0858517785439775e-10	CPSG_08597	conserved hypothetical protein	CIMG_05082	universal stress protein family domain-containing protein	HISTO_GL.Contig303.Fgenesh_Neurospora.4.final_new	universal stress protein	3346	4058	3259	3255	1814	2088	7	370	14	271	8	479	61	3628	68	3352	89	4211	135	86	76	1397	2132	2107	1.0	0.8537142086763764	0.8699221517058668	0.09709647006394348	0.05576530195213933	0.09799661230181746	-0.020041875883449915	0.7644146407320934
D8B26_000421	D8B26_000421		0.018780424764322647	4.5772871082134295e-05	3.201573674039734e-05	0.004194907744222984	1.2588547250041028e-13	8.158301548383927e-15	8.027244918237586e-15	CPSG_08595	carboxypeptidase	CIMG_05080	carboxypeptidase	HISTO_GL.Contig303.Fgenesh_histo.5.final_new	carboxypeptidase	1514	1700	1364	611	606	428	6	283	6	191	8	364	5	550	2	553	6	592	119	107	96	131	162	181	1.0	-0.6280228592230631	-1.1164734221899126	-0.5393760432858024	2.2573294514434865	1.643686927453611	1.6359811795304522	1.6248412243447927
D8B26_000422	D8B26_000422		0.05992375119713637	5.8163593964580226e-08	5.2561195439862934e-06	0.5181060798553927	0.0001604228082803586	0.05808897366229092	3.5452894942033353e-06							15	32	26	218	48	103	0	1	0	3	0	3	0	27	0	22	0	39	0	0	3	11	6	10	1.0	-2.4879296743765638	-8.882902411281687	-2.5465962673831166	-2.219100052102437	-8.882902411281687	-2.9846978697352045	-2.0814738589726156
D8B26_000423	D8B26_000423		1.3186903843100994e-23	9.100414751766185e-10	1.8324846380719648e-17	1.3953647019911954e-25	1.0074249653440899e-19	4.130340516643213e-22	0.013241446544311105	CPSG_08593	hypothetical protein	CIMG_05078	extracellular serine-rich protein	HISTO_ZL.Contig1131.Fgenesh_histo.234.final_new	extracellular serine-rich protein	3038	3220	2467	6685	3647	3999	36109	32517	52844	23054	30752	41975	40208	27429	28176	20001	35101	23081	29656	38521	32244	31889	35338	28294	1.0	3.989224101933042	8.763341450828298	1.7664930569883859	7.482807137698675	11.142337724496684	5.429273603786678	-0.5204579102962265
D8B26_000424	D8B26_000424		4.800161214369557e-05	0.09298797940956995	0.006867886460710074	0.6632612005839854	0.00012282438430166655	0.0018496826527620545	0.6770524341916874	CPSG_08591	vacuolar ATP synthase subunit B	CIMG_05077	V-type proton ATPase subunit B	HISTO_GL.Contig303.fgenesh_plus.1.final_new	vacuolar ATP synthase subunit B	9303	10541	8119	15012	8552	9116	19	1321	57	982	39	1803	115	14168	143	13143	128	16275	403	331	321	3216	4430	4569	1.0	-0.21068164005516274	-0.49025808545550803	-0.12815987851426677	-0.29843331289908326	-0.10857856308326205	-0.3362334709884025	-0.03405459653871368
D8B26_000425	D8B26_000425	TRP5	2.2397300645397385e-15	1.2068099862361085e-14	2.3000002388973387e-14	1.9723704945151534e-06	1.0335073663726453e-10	3.7116126675116826e-09	1.4737538871392508e-12	CPSG_08589	bifunctional tryptophan synthase TRPB	CIMG_05075	tryptophan synthase	HISTO_GL.Contig303.eannot.1087.final_new	bifunctional tryptophan synthase TRPB	8208	9220	7135	19303	13524	12350	28	1604	35	1127	38	2028	100	11975	93	11260	114	13511	423	417	380	2883	4002	4285	1.0	-0.8299240175538746	-1.310988967546058	-0.8604195143226099	-0.572322171560524	-0.7737932490185999	-0.608045207285446	-0.7082140166991924
D8B26_000426	D8B26_000426	MED1	6.638300845226685e-14	4.632713427551538e-16	2.5608480374898905e-07	3.166476776022306e-23	0.041299075402084925	2.3755535559321495e-05	0.5217537821369199	CPSG_08588	transcriptional regulator Medusa	CIMG_05073	transcriptional regulator Medusa	HISTO_GL.Contig118.eannot.1004.final_new	transcriptional regulator medusa	5155	5397	4858	9040	4739	4988	283	868	452	615	283	997	351	2758	257	2461	357	2991	338	416	357	1322	1809	1900	1.0	-0.6763487999224734	1.6403055234772492	-1.720511935024433	0.5989619457480136	3.8647129909890046	-0.23559851474252397	-0.07064957081035474
D8B26_000427	D8B26_000427		0.7427782035063274	1.0102797110623058e-08	0.00023385141717363766	0.30503563521795163	3.1474577017365956e-06	0.003730371410014065	0.007977958588115262	CPSG_08584	conserved hypothetical protein	CIMG_05071	hypothetical protein			79	100	75	128	161	135	0	3	0	3	0	6	3	63	2	50	1	74	2	0	1	21	32	40	1.0	-1.0533820272494359	-0.30123164031407434	-1.7910866809902934	-2.546495013597467	-9.20743885297214	-2.5455797953677024	-0.6177016519599938
D8B26_000428	D8B26_000428		2.888936630302347e-07	6.736582907902197e-16	8.65290160170569e-19	0.019258214512871033	1.536389339985424e-10	3.7999330189379596e-07	1.2511118192354806e-11	CPSG_08583	alcohol dehydrogenase	CIMG_05070	alcohol dehydrogenase	HISTO_GL.Contig285.fgenesh_plus.1.final_new	alcohol dehydrogenase	383	393	310	1774	839	1122	0	46	2	39	0	79	0	309	0	326	4	377	19	9	11	19	21	43	1.0	-4.273593572687867	-3.944084822650636	-2.4165337821854886	-1.919101626308582	-2.8086700891849175	-1.848918885799466	-1.581037153282905
D8B26_000429	D8B26_000429		0.004757063707564802	0.0025869677082054864	1.6972130575627106e-05	0.6453230177761891	0.43903223259427276	0.6801110757587798	0.24941266837892787	CPSG_08582	conserved hypothetical protein	CIMG_05069	hypothetical protein			175	227	148	225	154	160	0	21	0	20	1	35	0	200	1	162	0	197	9	6	4	37	48	35	1.0	-0.9711867519932055	-3.167957798534376	-0.5090275314791516	-0.19372201385691057	-1.0441551742122017	-0.19020977661818686	0.1924784414740519
D8B26_000430	D8B26_000430		1.397955583198685e-07	0.2638723519178106	0.01325242623800378	0.5148163050802901	0.29814414645796994	0.10210204726175608	0.7218777580680543	CPSG_08580	hypothetical protein	CIMG_11469	GYF domain-containing protein	HISTO_GL.Contig285.genewise.3.final_new	GYF domain-containing protein	6997	8171	6435	9831	7621	6279	23	1275	30	982	27	1811	73	10730	84	10341	77	12158	394	332	339	2359	3422	3432	1.0	-0.18737902942639767	-0.7797001161829663	-0.08376268267826106	0.15117950038730982	-0.18933555107761751	0.08331999474837151	0.02845837479208227
D8B26_000431	D8B26_000431		1.4918460722817347e-21	1.646970302657761e-23	2.0901178879832886e-24	1.560724070997556e-19	9.30642713787583e-25	3.765010788185661e-24	8.291938653383358e-25	CPSG_08579	hypothetical protein	CIMG_11468	aminotransferase	HISTO_GL.Contig285.eannot.1063.final_new	aminotransferase family protein (LolT)	5821	6267	4882	88626	49486	60418	11	868	23	625	19	1099	148	12321	113	12835	173	13288	230	168	204	2651	3615	3669	1.0	-3.1185954971961536	-2.9382892904791755	-2.9133244367814117	-3.716834342017118	-3.832477125643025	-3.6065965140417626	-3.3654958904700267
D8B26_000432	D8B26_000432		0.0005767950902008741	0.6532484828068429	0.0011289264937904596	0.1346522807952779	0.12534658248467834	0.0010697080303239453	0.004723997433691414	CPSG_08578	conserved hypothetical protein	CIMG_05064	hypothetical protein	HISTO_GL.Contig285.Fgenesh_histo.10.final_new	RING finger domain-containing protein	950	1142	919	1954	1099	1123	4	189	1	160	3	230	42	1918	40	1738	30	2241	37	31	40	551	854	860	1.0	0.32236558253346453	0.6955959737940723	-0.04311468422494994	-0.6115211140666421	-0.972494674092973	-0.1743641243178453	-0.2748231042594179
D8B26_000433	D8B26_000433	FIS1	0.0003285546699151353	0.8535986396012213	1.004721254238547e-07	0.13183745991648063	0.3054764584723203	0.18053190440337838	0.0012996405752652349	CPSG_08577	mitochondrial membrane fission protein	CIMG_05063	mitochondria fission 1 protein	HISTO_GL.Contig285.fgenesh_plus.6.final_new	mitochondria fission 1 protein	3916	4619	3767	5029	3329	3089	12	665	11	489	6	787	53	5396	31	5116	37	6104	136	121	149	929	1177	1235	1.0	-0.5739288306704257	-0.6656515190577328	-0.016731400514085584	-0.16934322992712347	-0.5850476371005142	0.09694535774271396	0.2853969175146287
D8B26_000434	D8B26_000434	SPC24	0.2580593445449371	0.07000135175566044	0.2759616883409238	0.7207957227721813	0.9636907510377567	0.8903077144205744	0.01634135847547645	CPSG_08576	conserved hypothetical protein	CIMG_05062	kinetochore protein Spc24, fungi type	HISTO_GL.Contig285.eannot.1062.final_new	kinetochore protein spc24	1210	1208	1010	1599	832	880	6	173	2	112	7	242	29	1757	21	1606	17	2095	37	39	51	415	547	578	1.0	0.11880303345054136	0.2965789502018403	0.1875436753582532	-0.03235022552282928	0.27766680199831006	0.007723632885957165	0.25744587695468457
D8B26_000435	D8B26_000435	BMS1	6.087284438878653e-05	0.8423983745428807	0.07764907071215614	0.812883659027869	0.000585057772836547	0.0006368474892277223	0.019726130115776414	CPSG_08575	ribosome biogenesis protein	CIMG_05061	ribosome biogenesis protein	HISTO_GL.Contig285.eannot.1079.final_new	GTP binding protein Bms1	4069	4591	3515	4480	3914	3111	9	844	21	551	11	1060	30	5401	43	5244	32	6373	210	204	231	1509	2028	2242	1.0	0.17197313865321145	-0.9055626234377067	-0.020721341421283526	0.46297759727644	-0.12679230746772205	0.38142781192436964	0.2299452978600307
D8B26_000436	D8B26_000436		0.48466373717190075	0.628497175761078	0.011286117647768329	0.19863788117994063	0.11446502618457181	0.008462103958107883	2.390625505250228e-07							470	594	421	297	278	221	1	55	2	40	5	71	6	435	1	381	11	446	24	17	19	140	134	211	1.0	0.45825844750837763	0.4013622973027714	0.08330589578811264	0.8836012890926304	1.3699801122994741	0.3550569087780006	1.0449451524928877
D8B26_000437	D8B26_000437		0.7688640317273762	0.015765740517316128	0.17523221532448824	0.81434086264569	0.709259413243094	0.0032892672351585097	0.00015896797566116697	CPSG_08573	conserved hypothetical protein	CIMG_05059	hypothetical protein	HISTO_KF.Contig601.Fgenesh_Neurospora.21.final_new	serine/threonine protein kinase Sgk2	1717	2124	1709	1881	1422	1276	8	225	9	183	3	303	41	1870	15	1710	17	2094	102	94	69	567	759	923	1.0	0.1498010436075116	-0.08881299060357387	-0.26161144158709576	0.5138002760513449	0.18384825259416473	-0.05228816116088313	0.4420918298133797
D8B26_000438	D8B26_000438		0.43306482302612576	4.423680221422233e-09	0.24587313625631138	0.8210689094667551	0.0029879944094015625	0.07651227117062923	9.658355873809238e-06	CPSG_08572	hypothetical protein	CIMG_05058	meiotic chromosome segregation protein			1588	1749	1374	1798	898	1006	2	239	5	170	5	360	25	852	11	989	35	1082	59	76	48	381	531	534	1.0	-0.13339000763109607	0.2183645429748346	-0.8671108646599776	0.3309637686842869	-0.20666419862304053	0.39206312181011865	0.5535693894326076
D8B26_000439	D8B26_000439		0.0142902755606963	5.53586827517578e-20	1.0410678200429465e-07	0.1887616771916298	3.528589961620356e-13	5.124352389039457e-07	4.745372116725092e-11	CPSG_08571	conserved hypothetical protein	CIMG_05057	hypothetical protein	HISTO_KF.Contig597.Fgenesh_histo.59.final_new	extracellular tungstate binding protein	958	1052	833	2944	1951	1724	4	110	7	66	4	168	44	579	69	489	40	621	44	32	46	488	649	611	1.0	-0.7144446792077148	0.470689090689618	-2.521731647181604	-1.1129704948207206	-0.7449559046698635	-1.6327598057581287	-1.0354525943174644
D8B26_000440	D8B26_000440		0.6110076222881621	2.681727135242164e-05	0.0029724423808070556	0.6000535492819011	0.021257696188973774	0.6808285184178461	0.9317594516058442	CPSG_08570	ribosomal protein L1	CIMG_05056	TIGR02569 family protein			217	268	203	359	183	233	0	27	3	15	2	38	9	224	5	187	2	211	20	12	3	50	70	97	1.0	-0.6352468618710163	0.3124067745326642	-0.8559324508581445	0.1794225224033431	0.7696845313251721	-0.6270682097558783	0.0178016674396168
D8B26_000441	D8B26_000441		1.862804419655437e-06	1.617169825591003e-06	6.349938942832063e-09	0.18595610675822874	0.010714065886560356	1.2366199060903343e-06	4.0099445988705395e-07	CPSG_08568	hypothetical protein	CIMG_11467	hypothetical protein	HISTO_GL.Contig285.fgenesh_plus.20.final_new	hypothetical protein	277	279	230	193	119	114	1	39	1	34	3	31	6	91	16	102	13	101	18	17	25	135	161	180	1.0	1.3674646209535142	2.299478859786012	-1.0763953228653553	1.8244383124414925	1.6291949540341264	0.6390415778877995	1.0709046495775496
D8B26_000442	D8B26_000442		0.06495409070868563	1.411209177811459e-07	0.00020475447675081658	0.07785962905014024	0.5164404729387527	0.2589001747825416	0.07282251044371985	CPSG_08567	conserved hypothetical protein	CIMG_05055	hypothetical protein	HISTO_DA.Contig93.Fgenesh_histo.8.final_new		251	331	271	394	184	237	0	41	0	30	0	45	3	195	1	181	2	209	13	5	6	49	85	84	1.0	-0.6915606187267007	-1.1641585846618163	-1.00878447363573	-0.4232165804977093	-10.069880118739274	-0.13953655072909923	0.267862521390763
D8B26_000443	D8B26_000443		0.4611458055963661	0.0011112251818775375	0.0648088390744648	0.7253635777300284	0.7950139351687462	0.3346771448159498	0.00024336094339340715	CPSG_08566	conserved hypothetical protein	CIMG_05054	hypothetical protein	HISTO_GL.Contig285.Fgenesh_histo.16.final_new	hypothetical protein	287	409	286	343	181	217	1	31	2	37	1	54	5	234	7	232	4	289	8	16	13	61	87	111	1.0	-0.31513178936481295	0.3771732388853009	-0.5174410343498433	0.3330592938450746	0.5143990164661112	0.060055738608078654	0.5910457833971842
D8B26_000444	D8B26_000444		0.48466373717190075	0.5901077018061742	0.7675025285155448	0.6845674717361915	0.005348727907574013	0.029887595627980577	0.1678622082669468	CPSG_08565	conserved hypothetical protein	CIMG_11466	hypothetical protein	HISTO_HS.Contig68.Fgenesh_histo.87.final_new	alpha/beta hydrolase	71	75	53	131	70	81	0	6	2	7	0	7	2	182	2	113	3	150	0	1	2	29	51	36	1.0	-0.07618956392583175	0.5756411905770163	0.11467833685647241	-1.8893667084810188	0.9045980919688604	-1.151741893976354	-0.3141021421155802
D8B26_000445	D8B26_000445		0.265191438742495	0.8078175592064651	0.00862092713064807	0.019115309690800966	0.00041633484919918686	0.004210241651600881	3.1526366405917484e-05	CPSG_08563	mitochondrial pyruvate dehydrogenase kinase	CIMG_05052	mitochondrial pyruvate dehydrogenase kinase	HISTO_GL.Contig285.eannot.1082.final_new	pyruvate dehydrogenase kinase	1010	1139	851	1117	635	755	6	176	6	137	8	221	20	1155	10	1038	21	1434	48	44	48	341	481	488	1.0	0.26215596846496625	0.2813202495876173	-0.024328543619836444	0.4855458170732369	1.0712592306071207	0.42457118846832703	0.4394050146845245
D8B26_000446	D8B26_000446		0.8633328210485923	0.018878695588346064	0.020272283146535577	0.24111831442768986	0.29389862436443726	0.5935400566645834	0.3698460737924739	CPSG_08562	propionyl-CoA carboxylase subunit beta	CIMG_05051	propionyl-CoA carboxylase	HISTO_GL.Contig285-snap.18.final_new		97	152	112	207	122	133	0	21	0	13	0	26	2	183	1	130	4	188	9	10	3	40	39	62	1.0	-0.5080305582509385	-0.14145037406820843	-0.43558239276936683	0.25252523147199596	-9.268741415286259	-0.2969548555113542	-0.17435341016846215
D8B26_000447	D8B26_000447		0.610887150887113	0.18548113864204593	0.012110934313716376	0.39923698720050443	0.1105073148355843	0.3984486082102521	1.4299748243268425e-06	CPSG_08561	acetyl-/propionyl-coenzyme A carboxylase subunit alpha	CIMG_13412	carboxylase:pyruvate/acetyl-CoA/propionyl-CoA	HISTO_GL.Contig285.fgenesh_plus.18.final_new	carboxylase:pyruvate/acetyl-CoA/propionyl-CoA	30	26	25	138	61	70	0	14	0	5	0	9	1	95	1	118	1	103	2	4	1	23	21	27	1.0	-0.6871363375138763	-0.5565357241934433	-0.28427667255890504	-0.5902450198768023	-8.465572330752765	-0.5860992275481894	-1.5118251181718214
D8B26_000448	D8B26_000448		0.7503391163920137	0.782017094156479	0.09740198232357623	0.016225924356166183	0.9471164490517573	0.08910377861384843	0.0570638476224745	CPSG_08560	conserved hypothetical protein	CIMG_13411	hypothetical protein			25	16	14	20	9	7	1	1	0	0	2	5	0	16	0	18	1	23	2	1	2	2	2	3	1.0	-1.1129179390661152	0.7343449504971468	0.12219511088543757	1.7916878785236094	4.442790362938382	0.06667695100846056	0.7982798993256944
D8B26_000449	D8B26_000449		0.021561978277374567	2.7012441342189914e-08	8.356718243681191e-06	0.07064584001862571	0.00020463441127100405	0.0009286548946727624	0.0002205093729083131	CPSG_08559	conserved hypothetical protein	CIMG_05048	hypothetical protein	HISTO_GL.Contig285.Fgenesh_histo.28.final_new	hypothetical protein	212	212	154	538	240	290	0	31	0	15	0	40	3	224	0	200	3	243	8	4	2	63	71	101	1.0	-0.9536068778978892	-1.5424137207909354	-1.199008352627309	-1.5773125676762907	-10.447703465997181	-0.9641781646376636	-0.6744143647333848
D8B26_000450	D8B26_000450		0.0019572374211811196	5.268842969253159e-07	5.324355858865566e-08	0.024138037842563454	0.00022657005296359626	0.028253770649713243	9.344749764997974e-06	CPSG_08558	DNA mismatch repair protein	CIMG_05047	DNA mismatch repair protein MutL	HISTO_GL.Contig285.Fgenesh_Aspergillus.22.final_new		1835	2258	1783	2394	1467	1395	6	348	13	236	15	459	39	3232	47	3139	36	3824	94	80	75	793	1201	1192	1.0	0.4779652143149205	0.48037814309783156	0.40961763928077416	0.2523802676230164	0.7727301779920942	0.3162881203092599	0.3499380385235907
D8B26_000451	D8B26_000451		0.06367758461645434	0.2451813196718161	0.2330379731800278	0.9222963723169638	0.0016179949023352575	0.4149562374259045	0.17187650001145532	CPSG_08557	membrane protein TMS1	CIMG_05046	membrane protein TMS1			2024	2272	1863	3811	1681	2344	4	305	14	230	10	404	59	3361	39	3180	68	3893	100	107	73	908	1397	1357	1.0	0.12012056412918007	0.3633597237912761	-0.115137115231785	-0.13743828627633808	-0.06633016868216947	-0.3864074213552848	-0.13835048889922164
D8B26_000452	D8B26_000452		0.3744216480678163	0.06969422454033136	0.00022109589236784453	0.347563852485516	3.525761101491985e-05	0.002246214623137478	1.2473158376886754e-05	CPSG_08556	conserved hypothetical protein	CIMG_05045	MFS transporter	HISTO_GL.Contig285.Fgenesh_Aspergillus.20.final_new	MFS transporter	453	519	445	1151	635	658	2	88	3	51	0	99	7	958	7	934	19	1191	21	22	14	203	262	285	1.0	-0.48799457329923457	-0.29529484146049295	-0.204832615835176	-0.7620645847932788	-0.8775779576051291	-0.6990834324637826	-0.5851955541891769
D8B26_000453	D8B26_000453		0.004847113935616264	0.08508583986564015	0.11940289638464803	0.49927688954176186	0.7129171906638228	0.291562040474443	3.9142485491218834e-05	CPSG_08555	GATA transcription factor	CIMG_05044	protein GZF3	HISTO_GL.Contig285.eannot.1070.final_new	GATA transcription factor	2350	2626	2230	2843	1839	1717	10	352	4	228	5	415	51	2848	44	2526	52	3185	94	108	79	829	1044	1155	1.0	0.12409958934290898	0.45752480394103495	-0.13343358334551675	0.1373416576918656	-0.3522367946858928	-0.036423892064694464	0.357982523788719
D8B26_000454	D8B26_000454	LSB6	0.5238503802455934	0.5542417639638146	0.016070112358589187	0.2890950312524385	0.3145700311577499	0.9244436427647866	0.003868009682050029	CPSG_08554	phosphatidylinositol 4-kinase	CIMG_05043	phosphatidylinositol 4-kinase type II subunit alpha	HISTO_GL.Contig285.Fgenesh_histo.30.final_new	phosphatidylinositol 4-kinase	2336	2609	2050	2955	1932	1853	11	404	14	242	9	511	30	3227	25	3129	49	3889	101	103	69	884	1218	1260	1.0	0.19248491594653408	-0.12118185522175318	0.047030547308941816	0.014873874183766681	0.4066447399971921	0.09166098456177454	0.2327476804920487
D8B26_000455	D8B26_000455		0.801481712355702	0.16499288430055536	0.6449471755448142	0.777747237098565	0.4078509155673925	0.18145663401835416	0.3482057871100329	CPSG_08553	SNF2 family helicase/ATPase	CIMG_05042	SNF2 family helicase/ATPase	HISTO_GL.Contig285.Fgenesh_histo.27.final_new	transcription termination factor 2	637	944	628	1024	669	606	2	134	5	93	0	174	16	946	19	969	6	1079	37	41	35	276	389	378	1.0	0.060590958632781966	0.0949544898206565	-0.1672201890884917	0.3013800329725698	-0.31881231971131163	0.12773617996848524	0.11715469847389047
D8B26_000456	D8B26_000456	SRB7	0.00015179600424135187	4.263801123157142e-08	4.352539904885898e-10	0.059475352625518924	0.000527666368629269	0.0006931673322930088	0.18803220970681606	CPSG_08552	conserved hypothetical protein	CIMG_05041	mediator for RNA polymerase II transcription subunit 21	HISTO_GL.Contig285.Fgenesh_histo.24.final_new	RNA polymerase II transcription mediator family protein	408	441	340	597	327	311	1	94	4	67	6	114	12	936	14	915	18	1104	26	25	30	290	368	365	1.0	0.9538586356998976	1.1095789954788673	0.7254122879514107	0.7370779070607432	1.246259036168	0.5033085875443232	0.14652542616348233
D8B26_000457	D8B26_000457		0.3118002620858076	0.011395639049771164	0.05050542418094427	0.7208252523121585	0.8928722980132374	0.7790395010556657	0.008467674687724558	CPSG_08551	conserved hypothetical protein	CIMG_05040	hypothetical protein	HISTO_GL.Contig285.eannot.1066.final_new	DUF3431 superfamily domain-containing protein	490	641	474	677	365	412	2	84	1	42	1	102	9	568	2	521	7	610	25	14	22	141	193	189	1.0	-0.26306335027516076	-0.4240505024949079	-0.31462018566924554	0.08195545921841882	-0.4535309362920163	-0.025184911654837046	0.33263526541855815
D8B26_000458	D8B26_000458		0.49532689291372056	0.0006795112736421961	0.005842599228200644	0.033748442568271655	0.003108947542170098	0.0021232177947360835	0.0005242564758624858	CPSG_08550	conserved hypothetical protein	CIMG_05039	hypothetical protein	HISTO_GL.Contig285.eannot.1065.final_new	hypothetical protein	676	783	624	778	511	483	0	69	0	41	1	97	8	665	3	605	14	697	14	11	15	157	225	228	1.0	-0.34336550240330244	-0.24959752147115047	-0.401319900211451	-0.8244086355927414	-2.7505289167308042	-0.46257016040867444	0.41368902345593106
D8B26_000459	D8B26_000459		0.21734659442747484	0.5274212812485507	0.012888814213529264	0.08123751342433744	0.13408249876483128	0.03199000445888314	0.6708845043557422	CPSG_08549	conserved hypothetical protein	CIMG_05038	CCCH zinc finger and RRM domain-containing protein	HISTO_GL.Contig286.Fgenesh_Aspergillus.3.final_new	CCCH zinc finger and RRM domain-containing protein	1614	1818	1504	2358	1866	1478	3	355	6	251	2	413	22	2905	26	2704	32	3182	98	97	89	823	950	1154	1.0	0.22683303767244353	-0.27087131885519583	0.05683637679681147	0.3026055219579205	-0.9950337419896773	0.15429016601037834	-0.04023997293543633
D8B26_000460	D8B26_000460		0.10509504786505468	0.1068551377805714	0.5510065857703653	0.5341696725228879	0.04530543740196404	0.15067785169033185	0.23775182483823248	CPSG_08548	conserved hypothetical protein	CIMG_05037	hypothetical protein			77	95	61	104	57	53	0	8	0	1	0	8	5	84	0	54	4	95	0	2	1	22	21	38	1.0	-0.18713959570348782	1.3402837353192742	-0.41945464830920975	-1.4859231230673688	-8.148189386452117	-0.9935343778629586	0.31319485714956896
D8B26_000461	D8B26_000461		0.5065646905430907	7.458599931801186e-05	1.8404060734332244e-06	0.31534427399563303	0.5494729769219947	1.5748241169364494e-05	3.5997094881763693e-09	CPSG_08546	short-chain dehydrogenase/reductase SDR	CIMG_05036	short chain dehydrogenase/reductase SDR	HISTO_GL.Contig286.fgenesh_plus.1.final_new	beta-ketoacyl-acyl carrier protein reductase	221	239	194	98	63	64	0	10	2	14	1	18	1	63	0	47	1	43	6	19	13	6	12	4	1.0	-2.140784650770108	-0.9105883308031529	-1.0988366795773423	2.078926400035774	1.8034920896835	0.22902606281397095	1.717637297614394
D8B26_000462	D8B26_000462		0.49300530527321446	0.08006473073682127	0.0011431947613895596	0.7310908238995307	0.04525800033727204	0.8425936879532833	2.5547798517397956e-06	CPSG_08545	conserved hypothetical protein	CIMG_05035	hypothetical protein	HISTO_GL.Contig286.Fgenesh_histo.1.final_new	hypothetical protein	420	578	442	452	241	267	4	66	1	42	0	90	6	554	9	534	5	558	13	11	16	139	209	246	1.0	0.5096370491193993	0.3298999953357636	0.24406728651966267	0.07532228000660703	0.4706532528504898	0.3756028675155061	0.7778147484653782
D8B26_000463	D8B26_000463	EFT1	0.2900433407610576	0.0063126088175047106	2.0097279242507413e-08	0.2479583197054989	2.819065271782181e-05	0.00022482146847315835	0.05250906709395658	CPSG_08544	elongation factor 2	CIMG_05034	elongation factor 2	HISTO_GL.Contig286.eannot.1052.final_new	elongation factor 2	56047	57505	47336	71174	48391	42112	158	11542	241	8274	290	14814	939	91378	879	88438	1106	102152	3163	2809	2430	28554	39773	41615	1.0	0.6390082309036779	0.10800184977954726	0.2500609205659775	0.374747536353955	0.1589394969854254	0.42529742397108133	0.1759368110073407
D8B26_000464	D8B26_000464	CSF1	0.0004527970145045441	0.4147475716260526	3.126320525713745e-06	0.10359801570084463	7.884417245868579e-05	0.00016903869263958855	0.0076154582659527965	CPSG_08543	conserved hypothetical protein	CIMG_05033	fermentation associated protein	HISTO_GL.Contig286-snap.5.final_new	fermentation associated protein	1550	1815	1641	3234	1783	1732	6	248	3	195	6	355	22	3116	19	2864	26	3323	66	56	58	529	787	813	1.0	-0.4497511256586097	-0.7320911437376649	-0.06578800133951686	-0.5611033008177377	-0.7509260864858812	-0.4121972183824283	-0.22062052621286105
D8B26_000465	D8B26_000465		0.006932506443989037	3.611028762910536e-14	1.503780241108541e-08	0.8623196818444093	0.05433959940984682	0.10601490467976882	0.05530725288865689	CPSG_08541	conserved hypothetical protein	CIMG_05031	hypothetical protein	HISTO_GL.Contig286.Fgenesh_histo.14.final_new	hypothetical protein	1324	1732	1400	2020	826	1389	3	192	10	113	5	226	17	448	11	495	4	606	85	77	54	193	311	325	1.0	-1.1446433960018803	-1.1279276728344816	-1.9865466096773012	0.36725053254685425	0.1776146726453395	-0.3346543784541817	0.274640881075363
D8B26_000466	D8B26_000466		0.006775020984877634	2.7679507794700142e-05	0.9540413738594903	0.9921514852665075	9.425526852191073e-05	0.0002256399180691508	4.641211297296397e-07	CPSG_08540	dynactin	CIMG_05030	dynactin	HISTO_GL.Contig286.Fgenesh_histo.5.final_new	p150 dynactin NUDM	2239	2697	2024	2709	1535	1511	4	429	8	283	10	458	24	3364	19	3404	22	3891	122	86	107	659	948	903	1.0	0.0177554085205284	-0.5512164505175363	0.3544426586405547	0.4707781209830926	0.023384424774960052	0.37487493643991443	0.46968577023370306
D8B26_000467	D8B26_000467		0.6138305988725935	5.848280352229128e-05	0.037804771184487836	0.5518670845837875	0.04064259086861052	0.03593851062797809	8.374652069884577e-05							209	202	164	129	92	124	3	36	0	22	0	27	2	345	3	289	3	311	6	11	11	69	74	69	1.0	0.4826501157881427	0.4448552665515286	0.8803377091122073	0.9986411831371257	1.1709412859860584	0.6116690273358159	0.8940182376190542
D8B26_000468	D8B26_000468		0.20023153424243312	0.0003449992660776224	4.268435326806888e-08	0.843057329096483	0.04585991434579439	0.1347420873781998	0.00392683346814027	CPSG_08538	conserved hypothetical protein	CIMG_05028	hypothetical protein	HISTO_GL.Contig286.Fgenesh_histo.7.final_new	hemerythrin HHE cation binding domain-containing protein	615	627	537	677	454	455	3	76	1	44	3	86	9	556	7	517	3	656	13	20	16	92	131	148	1.0	-0.9091147318555529	-0.4898951665688574	-0.4381532188102798	-0.37755692712978645	0.20869250136188855	-0.3078495045632065	0.3430761045773096
D8B26_000469	D8B26_000469		0.3214494418120498	0.33996803644244766	0.008893911084891246	0.31999239776354077	0.03237540201075312	0.09926055699800523	0.0002159190700074677	CPSG_08537	pyrimidine 5'-nucleotidase			HISTO_GL.Contig286.fgenesh_plus.7.final_new	pyrimidine 5'-nucleotidase	897	923	740	1679	1081	1051	2	178	6	137	1	189	32	1854	18	1805	25	2317	42	46	36	478	802	725	1.0	0.2615392382164769	0.2316305873709531	0.09170864303780289	-0.2974301298287489	-0.6886689095703646	-0.2562029376630428	-0.3922846352221843
D8B26_000470	D8B26_000470		0.1822651872369094	0.4208662433630159	0.10986986701349494	0.0656378960785488	0.06969097930275885	0.5737931463879791	0.4563850242071208	CPSG_08536	conserved hypothetical protein	CIMG_05026	hypothetical protein	HISTO_GL.Contig286-snap.12.final_new	hypothetical protein	1728	2036	1593	2646	1951	1679	2	391	8	261	3	477	31	2829	30	2728	28	3340	85	89	92	801	1040	1163	1.0	0.12463411186143909	-0.2507385839284575	-0.062265149024391446	0.07613651023347061	-0.8891769202645293	0.16028894384078998	-0.0590758344151312
D8B26_000471	D8B26_000471		0.029016147911730492	0.006928047639435427	0.5921066920521482	0.5215722689066076	0.0005997139710430986	0.24230141990632367	0.02796425363263838	CPSG_08534	KH domain-containing protein	CIMG_13410	KH domain-containing protein	HISTO_GL.Contig286.fgenesh_plus.6.final_new	KH domain-containing protein	3231	4192	3176	4788	2918	2996	3	475	15	327	16	569	42	4384	45	4258	55	4924	151	113	125	1180	1628	1717	1.0	-0.04184181934387856	-0.3326070652502857	-0.20632908661733546	-0.13420892723561226	-0.25972478147071826	-0.3108001686009752	0.16794219047216574
D8B26_000472	D8B26_000472		9.730889938716382e-13	2.6886723178100613e-10	1.0702666221455208e-10	1.4679661356321581e-05	2.1487238598181095e-08	0.00015265666805375789	0.004279488493789669	CPSG_08533	chitin synthase 5	CIMG_05022	chitin synthase 5	HISTO_GL.Contig286.fgenesh_plus.8.final_new	chitin synthase	11976	14718	11486	15523	10671	10712	18	1259	35	1032	24	1747	87	11240	76	10600	100	13018	429	356	379	2654	3589	3932	1.0	-0.6760904918435434	-1.2474137225151396	-0.6505716638901418	-0.3535438157710626	-0.8817430745967046	-0.5508464690588403	0.21545418515323345
D8B26_000473	D8B26_000473		4.103604305891971e-09	1.0432596220621578e-07	1.2438402790617372e-07	0.3883169933295736	4.2185779148799295e-05	0.032716596207081665	0.017154695456363122	CPSG_08531	class V chitin synthase			HISTO_ZL.Contig1161e.eannot.1276.final_new	chitin synthase	13696	17501	13343	18699	13311	12580	43	1885	57	1399	52	2480	144	15756	150	14840	170	18054	598	536	471	3790	5232	5497	1.0	-0.4363992028326638	-0.7007113350122544	-0.44265573923158935	-0.16724832830575875	-0.16943397109971223	-0.3161355190136222	0.16276548463003865
D8B26_000474	D8B26_000474		0.0005057329680605225	0.002078241678838492	1.203682654576261e-13	0.03189977139108008	8.213175280205976e-08	0.008647371351993949	0.0018037532772609602	CPSG_08530	phospholipase D	CIMG_05020	phospholipase D active site-containing protein	HISTO_ZL.Contig1161e.genewise.6.final_new	IQ calmodulin-binding domain-containing protein	567	727	605	1468	636	829	1	65	1	59	0	83	4	1024	9	975	4	1211	32	22	19	92	141	118	1.0	-1.8309882919780023	-1.495836185621005	-0.3913755193880666	-0.6527890967008453	-2.4445642870138515	-1.1350400171262829	-0.41054128214622565
D8B26_000475	D8B26_000475		3.7336512888986484e-06	2.9475494715264108e-15	1.731338207037619e-14	0.01638001538711392	1.8661596195717058e-13	1.3842572068691118e-09	3.8984992848426884e-17	CPSG_08529	acetolactate synthase catalytic subunit	CIMG_05019	thiamine pyrophosphate enzyme	HISTO_ZL.Contig1161e.eannot.1277.final_new	acetolactate synthase	342	373	285	3946	1411	1931	0	79	2	57	5	90	13	785	6	795	12	867	19	20	19	221	259	252	1.0	-2.0449214595533096	-1.9158925944882064	-2.0625008853321902	-2.2660701323191703	-1.925049560421304	-2.29739960573934	-2.6231310565232566
D8B26_000476	D8B26_000476		0.09286305071487892	0.14656353331536312	0.7989061874556163	0.1349944590431576	0.0004687710730392206	0.12632149977470297	2.5465430956446395e-08	CPSG_08528	TatD DNase family Scn1	CIMG_05018	Cut9 interacting protein Scn1	HISTO_ZL.Contig1161e.eannot.1232.final_new	Cut9 interacting protein Scn1	77	114	95	435	214	254	0	32	0	7	0	31	14	354	5	341	7	401	5	7	10	83	131	164	1.0	-0.05114548838687395	0.8004914167752369	-0.25313883975730717	-0.6915905074594886	-10.217917610655046	-1.03363684007535	-1.4547811699852373
D8B26_000477	D8B26_000477		1.8744478282946654e-22	0.4796377121740214	0.00020426850169569718	4.174675516793964e-25	3.21970895917794e-11	7.960891104253858e-19	5.806406438828016e-08	CPSG_08527	hypothetical protein	CIMG_11460	hypothetical protein			222	264	183	1391	438	540	994	509	2327	368	2496	718	1771	1297	1489	1075	1078	1258	895	735	734	507	659	557	1.0	0.8340029617891459	6.860748746788881	0.14734049129517732	4.723524798596631	9.371964332013702	2.149891567640237	-1.5641789866414046
D8B26_000478	D8B26_000478		0.5754939162425979	0.001971627098319458	9.975217044586124e-06	8.16863031731514e-05	9.597358733385484e-07	9.364255534323645e-05	0.014320612590222883	CPSG_08526	alpha/beta hydrolase	CIMG_11458	alpha/beta hydrolase	HISTO_ZL.Contig1161e.fgenesh_plus.6.final_new	abhydrolase domain-containing protein	2781	3337	2542	4098	2389	2370	14	609	28	459	21	785	62	4748	44	4573	51	5510	161	163	134	1279	1770	1727	1.0	0.3219042114529559	0.0943264289999588	0.20273718937299937	0.3840762412273072	0.9142589820137089	0.4079181024608848	0.15942111886295948
D8B26_000479	D8B26_000479	SPO7	0.11987365630761773	0.001124368197511417	0.2729531115226228	0.5390955809730398	0.0004167213976550202	0.20221922246303042	1.7023820533339189e-09	CPSG_08525	conserved hypothetical protein	CIMG_05016	hypothetical protein	HISTO_ZL.Contig1161e.eannot.1278.final_new	spo7-like protein	1428	1833	1295	1438	747	811	4	211	7	168	4	255	10	1783	9	1707	17	1947	51	57	31	387	524	475	1.0	0.11275399182026234	-0.45819224101784417	0.32975532006718644	0.23339686594132614	0.41735352586176494	0.438950852734897	0.8009571429644738
D8B26_000480	D8B26_000480	MCM3	1.2053681771375882e-06	3.6558837058446644e-07	3.154191706818199e-13	0.7097536848061463	0.00038187428471307986	0.00017445760496994636	7.502881541669943e-12	CPSG_08524	DNA replication licensing factor MCM3	CIMG_05014	DNA replication licensing factor mcm3	HISTO_ZL.Contig1161e.Fgenesh_Aspergillus.80.final_new	DNA replication licensing factor MCM3	2884	3655	2657	2735	1708	1776	6	417	10	297	11	511	61	3887	55	3924	62	4474	114	136	87	1298	1759	1810	1.0	0.844574697719753	0.7719565445716777	0.42934548242264564	0.4366244514878831	0.18915605901534793	0.30582746616283063	0.7395979637548008
D8B26_000481	D8B26_000481	CYA5	0.7957342127675648	3.8281147864982094e-05	2.8762340896642708e-05	0.9666461683050146	1.3435781795294207e-05	0.07263012603843906	0.002368942556212063	CPSG_08522	conserved hypothetical protein	CIMG_05013	pentatricopeptide repeat domain-containing protein	HISTO_ZL.Contig1161e-snap.39.final_new	translation regulator (Cya5)	2098	2193	1758	3257	2576	2192	7	565	15	434	8	731	38	5001	48	4622	44	5575	127	131	118	1188	1668	1708	1.0	0.3615424686793456	-0.06789769631333066	0.34718749967805906	0.20975563387425014	-0.046694992401680964	0.41874681804316366	-0.24650966785583497
D8B26_000482	D8B26_000482	SRP68	0.41314585521135994	0.010328578496903345	0.004997287416939049	0.5722170903870618	0.0030125640225597116	0.0025118238787980407	3.1846838914453075e-06	CPSG_08521	signal recognition particle	CIMG_05012	signal recognition particle	HISTO_ZL.Contig1161e.genewise.48.final_new	signal recognition particle 68	2070	2269	1860	3866	2717	2498	6	418	12	294	11	521	65	5039	44	4533	57	5594	118	101	71	1201	1627	1748	1.0	0.19916674287294464	0.11616101919499179	0.17647646494327546	-0.3374585097164997	-0.2625560164115884	-0.24150955777136626	-0.37710505133141325
D8B26_000483	D8B26_000483		9.055662847928464e-18	8.851269208134951e-11	3.0209094969299444e-21	7.935046879997427e-06	1.017253704124799e-07	1.6513128618618782e-09	0.5195908720346186	CPSG_08518	cytochrome P450 sterol C-22 desaturase	CIMG_05009	cytochrome P450 sterol C-22 desaturase	HISTO_ZL.Contig1161e.Fgenesh_histo.57.final_new	cytochrome P450 sterol C-22 desaturase	13687	14838	11794	16913	13991	12145	28	1505	26	1214	28	1914	39	12365	31	11061	43	13915	377	324	295	1103	1576	1553	1.0	-2.1805473326624707	-2.70510022151725	-0.7911503765220649	-0.8214897301502398	-1.023544331873391	-0.5827691156137669	0.056137559808507986
D8B26_000484	D8B26_000484		0.5946235424587971	0.010384852397266857	0.030993263836439435	0.41673923183607403	0.0003868140965356168	0.06929539956818774	0.06823640754961985	CPSG_08517	conserved hypothetical protein	CIMG_05004	hypothetical protein			75	91	67	148	118	95	0	1	0	10	0	5	2	116	0	78	2	155	1	2	2	19	39	46	1.0	-0.6200261191854489	-0.6064997350593728	-0.6243510000725906	-1.5348918594077101	-8.928401349451457	-1.8408188945670183	-0.46311267905446923
D8B26_000485	D8B26_000485		0.9368218688092066	0.1041620465725215	0.06204103061812281	0.7201181054458761	0.38400939965986614	0.49070780247637047	0.2645781920942948							27	21	20	42	24	40	0	8	0	0	0	3	1	47	1	20	0	35	1	1	0	1	13	10	1.0	-0.9590584472823906	0.16069088161537787	-0.6156429685977386	-1.0838245166030116	-7.166702704866262	-0.6299996134543893	-0.4631768776147744
D8B26_000486	D8B26_000486		0.14217350554316704	0.0007114731876599571	0.006560331844082487	0.17390228886933193	0.125864485333671	0.0018867675682231473	0.1718962903408458	CPSG_08516	rhodanese domain-containing protein	CIMG_05003	rhodanese domain-containing protein			3412	3530	2847	5425	3304	3248	24	722	19	454	16	910	69	7077	72	6300	87	7537	141	128	106	1581	2211	2190	1.0	0.20398453727327517	0.1916465969707926	0.25877594061547293	-0.3471810633297838	0.38538030156565606	0.12315153939889577	-0.10158799169314628
D8B26_000487	D8B26_000487		0.932649624599425	0.00037151118189422076	0.0001020047010449346	0.7297074230256807	0.00021930234974837094	0.20296591803434405	0.055630917972441095	CPSG_08515	eukaryotic translation initiation factor 5B	CIMG_05002	translation initiation factor aIF-2	HISTO_ZL.Contig1161e.fgenesh_plus.10.final_new	eukaryotic translation initiation factor 5B	9616	10678	8442	14886	11449	9560	30	2597	60	1698	57	2981	184	21089	191	20884	222	23796	580	476	521	5264	7238	7528	1.0	0.3392345944525257	-0.026896344540019587	0.3054742920237	0.12249409048524598	0.08522449204019428	0.33186747012207196	-0.15655047942203015
D8B26_000488	D8B26_000488		0.5384063165826698	0.7364402649387086	0.2242792868495592	0.05378015675549235	3.0239306862919817e-06	0.0003748314648006581	3.197688099401283e-07	CPSG_08514	conserved hypothetical protein	CIMG_05001	hypothetical protein	HISTO_ZL.Contig1161e.fgenesh_plus.11.final_new	thermotolerance protein	640	800	623	1546	922	936	3	114	1	87	1	161	25	1695	18	1548	20	1825	31	28	29	394	604	596	1.0	0.10446898017776142	0.1512571590315967	0.029317300085777785	-0.6211291575779558	-1.3635665057271886	-0.5811720175833739	-0.5349182199282473
D8B26_000489	D8B26_000489	GYP10	3.328215366465744e-05	0.0006702601915256024	4.198842120347237e-09	0.9298582632796648	0.603991686162991	0.6426118071426431	0.03951818011042587	CPSG_08513	hypothetical protein	CIMG_05000	TBC domain-containing protein	HISTO_ZL.Contig1161e.eannot.1288.final_new	GTPase activating protein gyp10	616	551	517	1061	623	573	1	113	3	100	4	160	25	1341	21	1321	31	1541	31	41	24	418	642	650	1.0	0.8056500895311467	1.0413448792911932	0.3601814125504365	0.10457991548217432	-0.08696608039697981	0.07087268640491787	-0.21804946945369064
D8B26_000490	D8B26_000490		0.22131080548900292	1.0932956010171014e-05	1.1368284307528603e-07	0.9242856063903856	0.005911435306215179	0.01820863385426532	0.0011843746581882448	CPSG_08512	NAD dehydrogenase	CIMG_04999	NAD dehydrogenase	HISTO_ZL.Contig1161e-snap.48.final_new	hypothetical protein	1529	1645	1220	1829	1193	1127	3	281	5	178	7	332	29	2476	23	2531	30	2874	62	71	72	651	940	990	1.0	0.5081876329587384	0.23839210978559391	0.3738025444116215	0.3087412034793455	-0.07389707126886742	0.25405737134331546	0.2609614608487399
D8B26_000491	D8B26_000491		0.00037056205290265974	0.000310979405299449	2.5580345452746577e-11	0.1503739521619213	0.00011947335252283507	0.11264855869031618	0.5216750650524941	CPSG_08511	conserved hypothetical protein	CIMG_04998	hypothetical protein			812	913	719	1207	911	751	1	102	2	73	2	156	8	1054	6	1070	9	1198	41	28	26	168	220	239	1.0	-1.0060665716386135	-1.0736872573015603	-0.3504284886470151	-0.28526564884831523	-1.1369851714472925	-0.4893911907851273	-0.06128852341744263
D8B26_000492	D8B26_000492	VPS52	4.997606808090412e-06	7.3694412519931576e-09	1.2226989988743097e-08	0.8650371662567996	0.0001459477880701037	0.29627038496919783	0.41812136483325774	CPSG_08510	vacuolar protein sorting-associated protein 52	CIMG_04997	Vps52/Sac2 family protein	HISTO_ZL.Contig1161e-snap.47.final_new	Vps52/Sac2 family protein	2382	2563	2088	4046	2288	2110	9	573	15	382	10	699	65	5552	66	5389	87	6566	144	113	104	1321	1955	1910	1.0	0.5138989021861161	0.6467641288144816	0.5204615556685219	0.11743875735368473	0.10497835648313174	0.317223071386362	-0.05798367087977325
D8B26_000493	D8B26_000493		0.0003170019803477855	5.9137498101943795e-09	1.5618601433110853e-10	0.009200171930912843	7.969197116570292e-09	0.00011137468690589379	0.10378050846258219	CPSG_08509	eukaryotic translation initiation factor 5A-2	CIMG_04996	eukaryotic translation initiation factor 5A	HISTO_ZL.Contig1161e.eannot.1255.final_new	eukaryotic translation initiation factor 5A-2	24552	24670	19553	37257	24717	23077	109	7211	132	4671	160	8706	618	60292	568	58869	610	69347	1623	1410	1303	16153	21634	22300	1.0	0.697417627441725	0.33259987717655976	0.5930896691588021	0.347575601933095	0.31516686052834236	0.5946858477946995	-0.1271158014647613
D8B26_000494	D8B26_000494	RRN7	0.7849570706918904	0.022640413359131962	0.31235321550805806	0.9980388956273054	0.08627988330896713	0.039772485085012244	0.005510092966535875	CPSG_08508	conserved hypothetical protein	CIMG_11456	RNA polymerase I-specific transcription initiation factor RRN7	HISTO_ZL.Contig1161e.Fgenesh_histo.75.final_new	RNA polymerase I specific transcription initiation factor Rrn7	353	388	320	580	555	420	3	60	3	41	0	106	8	633	10	553	11	699	33	32	26	194	275	301	1.0	0.1450972838919889	0.12079358719511957	-0.31137252599364695	0.5142902076149786	-0.012633584883790521	-0.31361822666310846	-0.40295707950226345
D8B26_000495	D8B26_000495		0.7974350102825681	0.007754818259929211	0.07381963189376628	0.9202699162722964	0.0006076496386548508	0.0011930287306163776	0.09091921482800254	CPSG_08506	Yip1 domain family	CIMG_04994	Yip1 domain family protein	HISTO_ZL.Contig1161e.eannot.1290.final_new	Yip1 domain-containing protein	1834	2118	1693	3229	1866	2018	9	309	7	194	12	379	46	2919	36	2749	41	3198	63	90	49	662	1015	1116	1.0	-0.15457950605695153	0.05315153418529977	-0.22682023665976492	-0.4867127176106546	0.05813827321550069	-0.3624333920330042	-0.14466365702478234
D8B26_000496	D8B26_000496		0.008237099493802065	8.535920793537196e-07	0.46984003818131287	0.04701595803168574	0.5289514585458692	0.7067538314096331	0.005710786385602249							3474	3686	2908	3959	3127	2582	4	549	8	352	10	595	37	3409	40	3227	44	3861	131	132	113	1095	1431	1573	1.0	-0.05757554079554288	-0.43884409695237864	-0.45335035008242824	-0.0581233729525195	-0.7608996227902637	-0.05758401384200816	0.22086890740308696
D8B26_000497	D8B26_000497		0.039283429416295194	0.009500633976724156	0.00017929986723627843	0.40406764064138306	7.085903555685246e-05	0.0006676343961960471	0.0007274113646945352	CPSG_08505	polyadenylate-binding protein	CIMG_04993	polyadenylate-binding protein, cytoplasmic and nuclear	HISTO_ZL.Contig1161e.Fgenesh_histo.79.final_new	polyadenylate-binding protein	24633	27832	21446	25979	22010	17582	64	4711	71	3271	91	6177	321	37559	327	36124	308	41888	1297	1104	1017	9790	13947	13724	1.0	0.3608271758230015	-0.22618926520233226	0.2370896124960463	0.3521672286696569	-0.16413888784840364	0.40158886622598194	0.323733205501105
D8B26_000498	D8B26_000498		1.0956547077600032e-10	0.08314349941457297	0.028704080407841233	1.770960769002078e-20	0.00026219553845282774	7.391940475766413e-08	0.4290760711822749	CPSG_08504	E3 ubiquitin-protein ligase NEDD4	CIMG_04992	IQ and HECT domain-containing protein	HISTO_ZL.Contig1161e.fgenesh_plus.25.final_new	IQ and HECT domain-containing protein	2463	2919	2453	3963	2197	2336	105	648	203	388	105	792	126	4616	104	4276	146	5009	197	245	183	1055	1591	1662	1.0	0.22474782233455828	1.4150497408064755	0.17327361630457322	0.8970766032735328	3.687462061883508	0.4350635046743737	0.08223063628550506
D8B26_000499	D8B26_000499	YML27	0.5087125035242135	0.0006220823779581458	0.017675159836083323	0.36733155047257915	0.020443975654480494	0.8645701537241586	0.0661362445030229	CPSG_08503	50S ribosomal protein YmL27	CIMG_04991	50S ribosomal protein YmL27	HISTO_ZL.Contig1161e.Fgenesh_Aspergillus.8.final_new	50S ribosomal protein YmL27	2907	2953	2329	3265	2770	2042	5	550	10	348	7	668	28	5042	39	4622	57	5633	129	108	98	1127	1445	1628	1.0	0.23488884145495306	-0.14724289863701007	0.34631227096844497	0.030279323985371906	-0.5036994132497157	0.25425624241065214	0.17991120352439455
D8B26_000500	D8B26_000500	UTP14	2.165751336326666e-06	0.0064257059951357545	0.0060130328241054885	0.1791525045486397	0.30849440264475575	0.10815881558874531	0.36431751271874124	CPSG_08502	small nucleolar ribonucleoprotein complex subunit Utp14	CIMG_04990	small nucleolar ribonucleoprotein complex subunit Utp14	HISTO_ZL.Contig1161e.eannot.1223.final_new	small nucleolar ribonucleoprotein complex subunit Utp14	4313	4600	3686	4961	4746	3358	7	730	15	573	12	1006	33	5269	28	5070	39	5885	216	199	207	1242	1738	1826	1.0	-0.2841251080515621	-1.1670028213843113	-0.2764217268821739	0.21820879850457497	-0.5857246705371368	0.11237082288816012	0.09270599391962712
D8B26_000501	D8B26_000501	ENG1	0.00011637848243790022	0.008173086746918218	1.8376653656646198e-07	0.5203070779387302	7.662613262068901e-06	0.0023010933627213913	4.541841634952638e-10	CPSG_08500	endo-1,3-beta-glucanase	CIMG_04988	endo-1,3-beta-glucanase	HISTO_ZL.Contig1161e.eannot.1224.final_new	endo-1,3-beta-glucanase Engl1	11414	14900	12211	10298	6591	6214	15	657	29	717	30	1044	75	9338	66	7812	94	10773	253	242	191	1438	2524	2385	1.0	-0.6803574182012347	-0.7179082713350722	-0.28264385714175194	-0.4284130168638273	-0.2474787822516792	-0.5825852455102101	0.9232595889187579
D8B26_000502	D8B26_000502	VCX1	2.9718479867890344e-05	1.637003221554777e-17	6.766869284735401e-14	0.2732494124544128	0.000527666368629269	0.065400757275416	2.3226752374873042e-07	CPSG_08498	calcium ion transporter Vcx1	CIMG_11453	calcium/proton exchanger	HISTO_ZL.Contig1161e.eannot.1229.final_new	calcium/proton exchanger	3521	4625	3447	4285	2214	2724	10	372	9	284	6	486	26	1506	25	1463	32	1716	120	99	91	512	615	704	1.0	-1.1161279989313981	-0.8828029388457918	-1.516267309678309	-0.23832577683670342	-0.473406144671506	-0.34948089049808456	0.5208291301462448
D8B26_000503	D8B26_000503		0.0005441551704800123	0.01579533118169094	0.803547222733093	1.0	0.01752398864306682	0.1743877287946311	0.0012652704616727703	CPSG_08496	30S ribosomal protein S7	CIMG_04985	30S ribosomal protein S7	HISTO_ZL.Contig1161e.Fgenesh_histo.13.final_new	30S ribosomal protein S7	6552	7275	5918	8204	5815	5220	15	1157	29	783	29	1532	89	10289	73	9790	89	11441	272	231	214	2229	2955	3151	1.0	-0.016365854656031298	-0.3702945445981718	0.15074929026189382	-0.11190585469263903	-0.015007496908002505	0.15881435694029045	0.21083539088172537
D8B26_000504	D8B26_000504		5.756571235841609e-09	3.972828191769821e-19	2.047825945784977e-18	3.268080817452003e-05	1.1225648761832271e-18	2.5626985497467993e-14	2.4866491514488517e-19	CPSG_08495	hypothetical protein	CIMG_11452	hypothetical protein			1851	1899	1646	8877	4802	4831	6	282	12	232	11	367	46	2927	50	3013	54	3423	107	86	72	730	1135	1085	1.0	-1.4337310677306834	-1.0229433533177104	-1.510908754693038	-1.4601672260004488	-1.2565393550708324	-1.7133911768039647	-1.568433138328783
D8B26_000505	D8B26_000505		5.015682802100949e-21	1.7663718583163427e-13	2.165836945989302e-25	0.9059945562389838	0.0002140201435863288	0.43603291535570743	0.02570279499877951	CPSG_08492	extracelular serine carboxypeptidase			HISTO_ZL.Contig1161e.Fgenesh_Aspergillus.24.final_new	extracelular serine carboxypeptidase	24602	26453	20414	31524	18284	20024	71	4862	90	3561	97	6093	21	12441	8	15420	13	16341	994	839	783	555	734	608	1.0	-3.9861580713811207	-4.7937745470091695	-1.203953065522625	-0.08956451090161881	-0.03128764517014823	0.39465710729256315	0.21931060869804267
D8B26_000506	D8B26_000506		6.145875785232347e-11	5.977995698638801e-17	2.2581983214455907e-16	1.9800733754598758e-05	9.128477063179177e-05	3.1392050950601606e-09	3.464682505315536e-10	CPSG_08491	conserved hypothetical protein	CIMG_04982	hypothetical protein	HISTO_ZL.Contig1131.genewise.174.final_new	sterigmatocystin 8-O-methyltransferase	46203	54539	42217	22455	24176	14590	17	2061	31	1665	29	2507	92	4008	70	5392	83	4256	362	270	306	1255	1652	1731	1.0	-2.5674977297296535	-2.1121668796276354	-2.747215846599987	-1.4292788969044388	-1.6446555938876055	-0.6712838888994471	1.357041897246401
D8B26_000507	D8B26_000507	PHO91	1.9279114464136325e-07	2.4702943423996896e-11	1.2548665931823806e-07	0.4093166986695133	4.279776154909206e-13	1.413454059724461e-07	1.29022510208393e-13	CPSG_08489	SPX domain-containing protein	CIMG_11449	divalent anion:Na+ symporter (DASS) family transporter	HISTO_ZL.Contig1161e.Fgenesh_Aspergillus.26.final_new	SPX domain-containing protein	1614	2286	1678	5526	3494	3613	9	296	20	244	10	393	34	3629	38	3329	29	3824	104	105	85	961	1423	1470	1.0	-0.5236876148464132	-1.0684900408500235	-0.782192196785068	-0.7836435734697427	-0.3051030382110602	-1.1074192570800765	-1.0053649557189448
D8B26_000508	D8B26_000508		0.004594833096699542	0.00011302112153174234	6.617070186547921e-07	0.42816360287896654	0.00017613476931850042	0.007317514386394082	9.635360472830497e-15	CPSG_08488	ribonuclease T2-like protein	CIMG_11448	ribonuclease T2-like protein	HISTO_ZL.Contig658.eannot.1279.final_new	ribonuclease T2-like protein	2584	3002	2345	1762	1231	1146	8	274	5	206	8	387	13	1538	13	1502	18	1799	91	62	62	366	460	438	1.0	-0.5135174512867523	-0.6643588399082682	-0.33675209499861936	0.3664087873137847	0.40900297569336064	0.37944393797026504	1.1099630986888076
D8B26_000509	D8B26_000509	RPS8	7.779211613355666e-06	1.7061250666564623e-09	6.125561595136769e-11	0.006397453208316118	4.239874634641545e-11	2.4249537616225484e-07	3.0938442485274185e-06	CPSG_08487	40S ribosomal protein S8e	CIMG_04980	40S ribosomal protein S8-B	HISTO_ZL.Contig1161e.eannot.1252.final_new	40S ribosomal protein S8E	51812	54378	42308	51633	38447	31860	155	11840	224	7786	202	15236	934	93071	928	89773	956	105574	2668	2398	2126	24730	33692	33437	1.0	0.7813102152309389	0.4549501688436558	0.6779668701739378	0.5483495570645669	0.3190320363858338	0.8188315525542913	0.4533313851687187
D8B26_000510	D8B26_000510		0.48139575804693996	8.851016595905633e-07	0.0026429996197003887	0.3130837513583319	0.0066236830674314285	0.005072565209414838	0.03131262561798295	CPSG_08486	Ser/Thr protein phosphatase	CIMG_04979	Ser/Thr protein phosphatase	HISTO_LY.Contig16.Fgenesh_histo.15.final_new	serine/threonine phosphatase	911	1213	863	1679	1158	1104	5	161	0	122	4	209	22	1188	14	1165	22	1441	46	29	32	339	460	568	1.0	-0.34468832904982416	-0.1958633177587301	-0.6185638135852546	-0.5687152677179396	-0.7419487132046878	-0.3609504605307284	-0.23290632531101607
D8B26_000511	D8B26_000511	HEX1	4.884290606018033e-21	1.2087487794789923e-20	3.100475426191193e-18	5.116631088436754e-10	1.9654212524100375e-18	2.1484750639605743e-16	0.01207886327887712	CPSG_08485	chitobiase	CIMG_04978	chitobiase	HISTO_LY.Contig16.Fgenesh_histo.9.final_new	chitobiase	6704	8331	6414	9541	5997	6035	4	386	8	304	5	527	469	3288	428	3168	435	3760	103	111	75	5744	8531	8236	1.0	1.2557368591377267	1.8836150735418054	-1.6311154773145022	-1.5787325814711097	-2.2712369026177486	-1.497586209139914	0.17135176555779535
D8B26_000512	D8B26_000512		4.1855605471951633e-05	0.011743938943490463	0.0001118191113369515	0.008140591015136773	0.008253998097918254	0.11004748383960553	0.0058559705987130325	CPSG_08484	hypothetical protein	CIMG_04976	hypothetical protein	HISTO_DK.Contig309.eannot.1023.final_new	SH3 and Ded_cyto domain-containing protein	1929	2258	1886	3529	2229	2339	2	389	9	270	2	416	27	3404	25	3279	21	3602	106	80	94	767	975	1012	1.0	-0.3556541555932913	-0.8964663435463168	-0.2078766608005143	-0.21229350858355686	-1.2492141572048663	-0.25731697383836316	-0.23473715070497436
D8B26_000513	D8B26_000513	SEC3	0.025337618295648415	0.0007865000673218654	6.88011877887777e-06	0.8927884009317714	0.6211365917269541	0.5267599035046193	2.5209758581611245e-05	CPSG_08483	conserved hypothetical protein	CIMG_04975	exocyst complex component Sec3	HISTO_LY.Contig10.Fgenesh_Aspergillus.3.final_new	exocyst complex component Sec3	1241	1477	1082	2528	1396	1671	4	310	8	202	8	346	40	3203	39	3001	42	3674	77	57	75	815	1167	1246	1.0	0.40509917510267635	0.3745141973694277	0.27138576688582616	-0.09097867919630155	-0.08486606871379045	-0.04847890750108014	-0.37507132494434353
D8B26_000514	D8B26_000514		0.6624464861534252	7.457702822197733e-10	5.0761901783173307e-08	0.26367286461424744	1.4931155891237358e-09	7.308889352976213e-05	2.02697316297704e-06	CPSG_08482	conserved hypothetical protein	CIMG_04974	hypothetical protein			2539	2669	2108	4993	4229	2989	19	1256	14	813	30	1585	60	10362	83	10566	77	11935	266	254	213	2296	3278	3152	1.0	0.6942858022678932	0.08777411228750236	0.8579214664839322	0.5665931619834761	0.4236709403765891	0.8793318596817008	-0.576789608483563
D8B26_000515	D8B26_000515		0.0014963254485064886	0.001292551243649438	0.011252532869312182	0.5803853383872241	0.006875349271079137	0.2811839450561222	7.032887215033746e-05	CPSG_08481	conserved hypothetical protein	CIMG_04973	F-box domain-containing protein			168	228	167	546	246	249	3	29	1	34	2	44	11	693	15	634	12	721	10	10	11	168	215	190	1.0	0.387147686093702	1.1660795970723625	0.4669243757374864	-0.3823385748041222	0.6429127104794369	-0.5846065453777989	-0.6665335960421322
D8B26_000516	D8B26_000516		0.11762964490982533	0.003552298390108314	0.6293175708183933	0.39308375788909206	0.1553871612082827	0.7754249754532712	0.21773543369618578	CPSG_08480	cytochrome P450 monooxygenase	CIMG_04972	cytochrome P450 monooxygenase	HISTO_AS.Contig189.Fgenesh_histo.3.final_new	cytochrome P450 monooxygenase	2460	2740	2125	4339	2447	2337	14	559	18	378	12	647	62	5146	81	4841	39	5965	116	127	105	978	1475	1348	1.0	-0.046485982573868705	0.2766515747225021	0.27239273135547365	-0.04571097274070505	0.3646511649794412	0.14704708079156012	-0.11557007222665942
D8B26_000517	D8B26_000517		0.13223960391213724	3.1278152470579327e-07	0.00415173767714355	0.5595704499340669	0.0028510416532524143	0.33637757337135665	1.9189365744164313e-05	CPSG_08479	conserved hypothetical protein	CIMG_04971	hypothetical protein	HISTO_AS.Contig189.eannot.1034.final_new	mitochondrial 37S ribosomal protein YmS-T	3932	4177	3363	4277	3196	2803	10	658	14	442	9	851	48	6460	50	6436	51	7413	155	154	135	1315	1905	2001	1.0	0.20057948079057744	-0.22256969449656364	0.4157581021447808	0.0977448966219691	-0.2586821371387182	0.22905336151284372	0.3260032578093606
D8B26_000518	D8B26_000518		0.148871059564187	0.00030367578387792513	0.0021769871435893084	0.5497398596643858	0.8868969270161231	0.2085669527978155	0.1813911057664577	CPSG_08478	conserved hypothetical protein	CIMG_04970	hypothetical protein	HISTO_AS.Contig189.Fgenesh_histo.4.final_new	hypothetical protein	461	501	414	774	564	431	6	82	3	55	1	144	10	1246	11	1040	21	1371	27	16	12	277	377	384	1.0	0.428537435666238	0.5014309647689222	0.4903885760868954	-0.36719299926918586	0.5735940419579343	-0.027673258253051128	-0.18044036438080333
D8B26_000519	D8B26_000519		0.21180968538674166	0.6752362235354766	0.3896186795441889	0.6875102081739064	0.09784795406278742	0.052220401776686284	0.1178736457582143	CPSG_08477	conserved hypothetical protein	CIMG_04969	hypothetical protein	HISTO_AS.Contig189.Fgenesh_histo.5.final_new	hypothetical protein	18	14	18	37	17	31	0	1	0	1	0	4	0	40	0	45	0	52	0	0	0	5	15	9	1.0	-0.3565017522182981	-6.840265005448704	0.13373263723980255	-6.840265005448704	-6.840265005448704	-1.16726414652506	-0.5725377906019038
D8B26_000520	D8B26_000520		0.11706349667137354	0.0001610672535160587	0.01608948495354245	0.8058624765758543	0.005191992859016732	0.209629554669445	2.6500559802580526e-05	CPSG_08476	short-chain dehydrogenase	CIMG_04968	short chain dehydrogenase	HISTO_DM.Contig936.Fgenesh_Aspergillus.25.final_new	short-chain dehydrogenase	10	13	15	78	27	42	1	4	0	1	0	1	0	132	0	154	0	147	2	0	0	33	34	37	1.0	0.7302593489682027	-7.59859848987306	1.0342216169881824	-1.5163499388754538	0.8636854028356723	-1.919256894738787	-1.7234872447108702
D8B26_000521	D8B26_000521		1.1495600270833442e-07	1.3555830161565781e-11	7.153818367930005e-18	0.3596025006085298	0.0867453092195335	0.7247653540624565	0.32895516462367763	CPSG_08475	conserved hypothetical protein	CIMG_04967	hypothetical protein	HISTO_AS.Contig189-snap.3.final_new	hypothetical protein	1505	1795	1411	2234	1129	1599	3	217	5	146	4	320	5	953	5	1076	4	1263	67	60	80	111	127	148	1.0	-2.477630247488636	-2.5640412564894386	-1.141884645656508	0.07002995155336174	-0.6493567069848686	-0.22393913117654451	0.10995258176497859
D8B26_000522	D8B26_000522		0.09955328629483298	0.0001573192009962216	0.7560893150067067	0.5792627571394872	0.5493947021565079	0.035158723254486886	0.48492024038056947	CPSG_08474	predicted protein					47	45	31	53	37	32	0	8	0	1	0	7	0	127	0	101	0	122	5	5	2	15	24	18	1.0	0.09895132741547871	-7.357719360662794	0.9640339816436301	1.2915096518925122	-7.357719360662794	-0.2887929966782987	0.1894121084459394
D8B26_000523	D8B26_000523		0.21576286826919372	0.11921274964519712	1.1838476941059755e-06	0.22088270463544915	0.0001334545846435178	0.11489433607881258	0.2559818377961137	CPSG_08473	conserved hypothetical protein	CIMG_04966	hypothetical protein			180	203	123	234	129	135	0	10	0	5	0	16	3	315	0	243	1	315	7	1	3	23	29	31	1.0	-1.3700369883495294	-1.0452037707561743	0.2682835557464888	-0.843455014970409	-9.367319547362944	-1.3504007075880424	0.2078921779409766
D8B26_000524	D8B26_000524		4.150693244479724e-13	0.6207132939925537	7.323270173150818e-19	8.018303771542624e-05	3.070829418485522e-14	1.7551370204879764e-11	2.5131205831700164e-14	CPSG_08472	hypothetical protein	CIMG_04963	siderophore biosynthesis protein	HISTO_LY.Contig10.genewise.3.final_new	siderophore biosynthesis protein	1788	1915	1461	5499	3202	3448	5	305	6	180	4	346	15	5781	11	5595	10	6877	56	73	69	461	564	646	1.0	-1.6538614393707198	-2.4916785494255476	0.03896960574689193	-1.2845781202720354	-1.6161072869823248	-1.2193979905031131	-1.0480175748113498
D8B26_000525	D8B26_000525		1.4874381741004097e-07	9.63856361651807e-11	3.681790125431436e-12	0.0003428414248087093	1.0396593073426728e-11	2.2740319590197892e-09	2.8551560477410683e-05	CPSG_08471	60S ribosomal protein L15	CIMG_04962	60S ribosomal protein L15	HISTO_DA.Contig94.eannot.1029.final_new	60S ribosomal protein	35842	38237	29577	37950	28040	23627	118	9042	189	5779	157	11309	757	70993	751	70598	729	81872	2089	1952	1751	18834	26106	26482	1.0	0.859489254954108	0.5670459400319907	0.7544935633373874	0.6827370140982056	0.4336057248645842	0.8473685926457905	0.37864073921161046
D8B26_000526	D8B26_000526		0.41341790832488723	0.38649245442440766	0.40927735408505533	0.7964595722251215	0.384838713864745	0.6796859972669105	0.2620857661963624	CPSG_08469	conserved hypothetical protein	CIMG_04961	hypothetical protein	HISTO_DA.Contig94-snap.7.final_new	hypothetical protein	25	21	11	14	17	14	0	3	0	0	0	1	0	14	0	14	0	23	1	0	0	4	8	2	1.0	-0.49389901063329145	-5.950867241607499	-0.38731570956607225	-0.8469942219025388	-5.950867241607499	-0.8452635235918158	0.49368785043135216
D8B26_000527	D8B26_000527		0.00041808525513292044	0.10471190576713404	1.4167900303261335e-07	0.9475706734029015	2.6845225059285405e-06	0.39474262526597065	0.058413134945336426							297	384	364	692	406	390	1	32	2	27	3	35	0	597	3	492	0	737	18	15	15	54	88	142	1.0	-1.1946662327421598	-3.035360530370388	-0.2529181726553169	-0.2968721068209652	0.09636830018399237	-1.3157783566861865	-0.3081009615033468
D8B26_000528	D8B26_000528	NIT27	1.071313280603041e-06	1.3648332440139822e-05	3.11742042768384e-08	0.7007957350847058	1.0546144779745005e-06	0.527924797460274	0.45758615896183763	CPSG_08468	hypothetical protein	CIMG_04960	PSP1 domain-containing protein	HISTO_DA.Contig94.eannot.1032.final_new	PSP1 domain-containing protein	1436	1841	1405	2527	1429	1611	5	194	4	139	9	253	10	3683	7	3116	18	3938	86	72	78	411	578	586	1.0	-0.6176108863708332	-1.4069807731914654	0.4001227553111043	0.09232806748104243	-0.22682154576927477	-0.5949141311069481	-0.06377691854271185
D8B26_000529	D8B26_000529		0.00038609155482865614	4.077604971627096e-05	0.0011315687422016527	0.7656847944976582	0.0019979421478558716	0.0008114020263168505	0.35176605313347675	CPSG_08467	NifU family protein	CIMG_04958	HIRA-interacting protein 5	HISTO_DA.Contig93.eannot.2068.final_new	HIRA-interacting protein 5	3431	3839	3115	5266	3674	3376	7	574	23	350	13	730	52	7874	38	6691	51	8442	154	118	107	1107	1672	1756	1.0	-0.2606092024373412	-0.5579515425198388	0.3386240839094066	-0.38904605197685904	-0.13513707965022562	-0.27002951293540745	-0.07195117099508416
D8B26_000530	D8B26_000530		0.7439857450418415	0.8852375026434388	0.4717118963501072	0.7379541099643787	0.0001368381788093435	0.9504060708568035	0.0007900492978927886							177	152	147	382	186	231	0	18	2	18	0	29	5	407	6	364	4	409	11	12	8	94	145	134	1.0	0.11318654650575125	0.18263704074586926	0.029798419916368467	-0.026583277367787556	-0.5868136627087204	-0.9533414052299272	-0.5412282097149722
D8B26_000531	D8B26_000531		0.08994351927894108	4.8196442832876655e-05	4.441043862763393e-06	0.013116084095404698	2.425268684868158e-07	0.65865548046557	2.0164851115919095e-05	CPSG_08466	ras guanyl-nucleotide exchange factor RasGEF	CIMG_04957	Ras guanyl-nucleotide exchange factor RasGEF	HISTO_DA.Contig93-snap.2.final_new	rap guanine nucleotide exchange factor 5	2157	2586	1974	4186	2698	2976	8	352	5	259	6	445	69	6167	54	5489	75	6970	123	157	132	1466	2224	2122	1.0	0.41983960624025224	0.25012780256557443	0.35154444275869273	0.05704016573838199	-0.9897576875842027	-0.5831677977546481	-0.38524247742103024
D8B26_000532	D8B26_000532		0.014679000205845245	0.007719889911093346	0.001840773447881264	0.8490375740305017	0.15428285959574833	0.17957411221265085	1.9350068101901848e-06	CPSG_08465	conserved hypothetical protein	CIMG_04956	HIT finger domain-containing protein			922	992	949	843	608	585	2	83	2	85	5	110	7	832	4	739	6	834	34	17	14	174	258	237	1.0	-0.42282952736872187	-1.0181493336209442	-0.3239533287388132	-0.3432744831435948	0.2023384144458253	-0.22451684235919372	0.667805051214495
D8B26_000533	D8B26_000533		0.9782375710375963	0.13037243486610892	0.13757358813062948	0.14021056307973367	0.7825886099815311	0.016073380578073303	2.8438969601971477e-06	CPSG_08464	conserved hypothetical protein	CIMG_04955	hypothetical protein	HISTO_DA.Contig93.Fgenesh_Aspergillus.32.final_new	Ras guanyl-nucleotide exchange factor RasGEF, putative	2291	2441	1854	2338	1578	1521	9	297	10	210	12	343	31	3031	21	2483	40	3225	62	52	56	709	853	1028	1.0	0.12487546686327168	0.007151587910005152	0.12291885891391248	-0.3606093335151994	0.578247898429837	-0.029794492003175133	0.449438677859041
D8B26_000534	D8B26_000534	PCL1	0.8942013935223871	5.015270007536326e-05	5.036492981101684e-06	0.011163439018474294	0.000838778017185541	0.11413353972424102	7.622401320112204e-09	CPSG_08463	cyclin	CIMG_13406	cyclin	HISTO_DA.Contig93-snap.4.final_new	cyclin (Pcl1)	687	863	620	545	380	384	0	55	0	26	0	60	5	401	8	440	8	503	23	27	18	95	121	137	1.0	-0.704181940432818	-0.07403205905642816	-0.5268824581206166	0.3646678801371475	-10.78552311901074	-0.5862866484360649	0.892760151480325
D8B26_000535	D8B26_000535		0.00012916580159988634	0.023140326100181383	0.0015791014670539433	0.26134734299431844	0.9444453782447321	9.203969180593847e-06	0.00011838818146836489	CPSG_08460	conserved hypothetical protein					4747	5709	4341	6326	3785	3734	11	673	24	515	30	1012	52	6925	51	6880	57	8692	274	247	223	1302	1867	1978	1.0	-0.22499130678155865	-0.5256076706018392	0.15327494830013777	0.43584493705173527	0.31033342539738173	-0.006454456233010595	0.2843454320521456
D8B26_000536	D8B26_000536		0.23209985768107894	1.4562009818643476e-06	1.997324909387921e-05	0.3963032015268023	0.19954585475398617	0.07647178095352104	0.008332812737666872	CPSG_08459	predicted protein					73	60	51	156	71	109	0	6	0	16	0	16	1	50	0	67	1	64	1	3	1	11	22	18	1.0	-1.5113223101733002	-1.477427722265036	-1.4274154262682808	-1.411174215245499	-8.804108037982054	-0.475362924121854	-0.6738931035503398
D8B26_000537	D8B26_000537		0.28523719438373474	9.870223857808474e-08	1.684809053459188e-06	0.39857573156291226	6.384513160543717e-05	0.0035893225327948922	1.0569329959165742e-10	CPSG_08458	predicted protein	CIMG_04951	hypothetical protein	HISTO_GX.Contig297.eannot.1540.final_new	hypothetical protein	12	7	7	139	65	90	0	6	0	2	0	2	0	46	1	35	1	49	0	1	0	12	14	8	1.0	-1.8853564491760841	-1.2811511887493554	-1.7110321717094283	-3.5035758266302057	-8.608334632845564	-2.2017264236233487	-3.271031057931278
D8B26_000538	D8B26_000538		0.0005207401778930169	8.757701347169307e-09	1.1485540043468787e-07	0.9614206504011431	0.010850189723627947	0.05317273892273334	0.010431710781265494	CPSG_08457	conserved hypothetical protein	CIMG_04950	serine/threonine protein kinase			2920	3290	2541	3650	2466	2459	12	398	9	257	11	530	33	2828	39	2572	21	3111	101	103	89	706	954	961	1.0	-0.5193524296714902	-0.6347719425885404	-0.5735916990290539	-0.23549915812792127	-0.03468408644528311	-0.22807447787118426	0.19969295256468592
D8B26_000539	D8B26_000539		0.3374319712142563	0.426110090733624	0.6812768310031775	0.5212181230851951	0.6711348073733097	0.5360688744039265	0.812931150124934	CPSG_08456	conserved hypothetical protein	CIMG_04949	hypothetical protein			21	22	10	18	18	19	1	1	0	3	0	3	0	43	0	28	0	29	0	0	1	4	7	10	1.0	-0.21072466888014427	-6.236387706532303	0.2924405610927164	-1.1307583454741148	2.226296220926188	-0.33772810822662813	0.10261272355508315
D8B26_000540	D8B26_000540		0.14095108032262385	4.872619483560582e-07	0.0001969843823812446	0.09388393777539863	1.9221373353289518e-08	0.021488087710673728	1.1617049537793656e-07	CPSG_08455	conserved hypothetical protein	CIMG_04948	hypothetical protein			108	122	78	423	171	228	0	11	0	5	0	10	4	180	2	175	1	222	7	5	4	64	68	73	1.0	-0.7588609373841577	-0.937838923330201	-1.0282811336506716	-1.0019761057973673	-10.06590041839351	-2.2951315441417552	-1.2026256012334324
D8B26_000541	D8B26_000541		0.9666430078697686	0.007702611792199995	0.1793795339233555	0.43929520823645124	0.03591924272748457	0.5015005985568718	0.00031449548881763836			CIMG_04947	arsenical-resistance protein	HISTO_FE.Contig19-snap.94.final_new	arsenite resistance protein, conidia-enriched transcript	24	33	25	92	43	53	1	3	0	6	1	7	2	58	0	49	1	71	3	3	4	15	24	24	1.0	-0.36444603106260803	-0.053013154853281265	-0.6161420990490767	0.42809787855416137	1.4984244847206303	-0.8829084327696436	-0.9943878215327069
D8B26_000542	D8B26_000542	VEG136	0.002573233757317444	0.002716464613846849	3.2895997356499913e-06	0.3717616403570953	0.022718626904393465	0.10624727955687559	9.221430244529288e-07	CPSG_08453	PP-loop ATPase superfamily protein	CIMG_11442	cytoplasmic tRNA 2-thiolation protein 1	HISTO_DF.Contig537.eannot.1352.final_new	VEG136 protein	930	887	753	1801	1350	1130	4	204	1	135	6	235	12	1673	15	1636	15	1870	49	50	44	327	498	478	1.0	-0.5338436002503593	-0.7824812645928938	-0.2881940906670046	-0.27018871479047263	-0.5759108842513384	-0.26070376410199064	-0.5628481128268931
D8B26_000543	D8B26_000543	HUL4	0.21883128020553697	2.1192090240403793e-15	9.77182289138743e-10	0.9314742197018886	0.602130112524982	0.13838094589618088	0.018189252530660338	CPSG_08452	E3 ubiquitin-protein ligase HUWE1	CIMG_11441	ubiquitin-protein ligase	HISTO_FE.Contig19.eannot.1802.final_new	ubiquitin-protein ligase E3	2105	2662	2053	2940	1746	1907	10	344	6	275	8	475	16	1145	28	1088	47	1266	103	112	92	391	618	582	1.0	-0.8565758433940279	-0.2772944397814957	-1.4634852800760327	0.22325417274997064	-0.058351708178370515	0.06086682902459854	0.2307152802631503
D8B26_000544	D8B26_000544		1.2268027811156059e-26	8.098449857489628e-17	1.882413437012843e-26	2.374416112622304e-18	1.9919024502606955e-17	1.7107762720385577e-18	5.493976741525713e-21	CPSG_08451	alcohol dehydrogenase	CIMG_04945	chlorophyll synthesis pathway protein BchC	HISTO_FE.Contig19.Fgenesh_histo.38.final_new	NADP-dependent mannitol dehydrogenase	30676	33495	26688	166875	115531	106597	103	8025	171	5653	146	9892	139	74140	123	75432	152	83228	1891	1816	1537	4935	6665	6278	1.0	-3.2465778306448194	-3.9853787116322805	-1.2988648774619498	-1.5767927188125792	-1.8271056788740452	-1.4008845907607328	-1.9246003951975568
D8B26_000545	D8B26_000545		0.20082604678056729	0.005330422439512094	4.1569193743326274e-05	0.20417109257622892	0.006473954394641344	0.6404865255237518	0.1078226640858029	CPSG_08450	conserved hypothetical protein	CIMG_04944	protein FRG1	HISTO_FE.Contig19.eannot.1806.final_new	fascin superfamily domain-containing protein	853	1031	787	1191	748	761	0	85	3	97	2	153	13	1042	10	1001	12	1211	37	38	26	219	307	312	1.0	-0.4908928053260227	-0.3696691625724843	-0.28467476398373104	-0.09742924732621733	-1.0396229353140864	-0.3589499265522453	0.16357285672005697
D8B26_000546	D8B26_000546		3.053678044811491e-05	8.98105645947891e-10	7.425842080673155e-10	0.23374538336998069	0.226119315591862	0.00022250264588454373	9.096500869377102e-09	CPSG_08449	conserved hypothetical protein	CIMG_04943	hypothetical protein	HISTO_FE.Contig19.Fgenesh_Aspergillus.41.final_new	RING finger domain-containing protein	3287	3755	3058	3575	1833	2242	6	416	17	315	16	576	29	2295	17	2163	21	2507	161	131	124	540	682	793	1.0	-0.7108304765951128	-0.9206010071435787	-0.6721094037568391	0.4572323007625837	0.43491923628393203	0.11103018556106992	0.5983338046973838
D8B26_000547	D8B26_000547		0.08559424959983297	0.01848441488688055	0.0027355379906195444	0.7782294680234373	0.018068129107240975	0.009329069770326147	0.005139805045617546	CPSG_08448	predicted protein	CIMG_11440	hypothetical protein			18	27	23	58	45	38	0	4	1	2	0	3	0	37	0	49	0	47	0	0	0	4	9	15	1.0	-1.1411890095220159	-7.572563283717701	-0.6376402285824793	-7.572563283717701	0.8867765506101043	-1.3183544900266657	-0.8713742744009332
D8B26_000548	D8B26_000548	NGG1	0.9302038552999342	0.005041522877286702	0.16574931410130264	0.6815662662174204	0.0009647119932810458	0.22727537070487167	0.03041420058028121	CPSG_08447	transcriptional regulator Ngg1	CIMG_04942	transcriptional regulator Ngg1	HISTO_FE.Contig19.eannot.1807.final_new	ada histone acetyltransferase complex component	1654	2057	1658	2484	1300	1593	3	215	6	166	8	277	25	2181	33	1946	30	2472	84	56	48	576	785	768	1.0	-0.12447514271429745	-0.021042617769329232	-0.24837850612006054	-0.18609205799153453	-0.2561456344935995	-0.3677980021240866	0.19113083184354654
D8B26_000549	D8B26_000549	NPR2	0.14213023469946529	0.004534147273670532	0.032414974421065015	0.752887972820283	0.030144691202406926	0.8646537815791152	0.3430385813946457	CPSG_08446	nitrogen permease regulator Npr2	CIMG_04941	nitrogen permease regulator Npr2	HISTO_FE.Contig19.Fgenesh_histo.48.final_new	nitrogen permease regulator family	1946	2047	1692	3015	2053	1760	2	283	11	216	10	450	24	2836	36	2624	34	3021	96	103	79	688	969	966	1.0	-0.18226137820293822	-0.28147441451737226	-0.23787406494368463	0.02659965739294878	-0.17741745181848412	-0.21144296015095487	-0.08031005328918697
D8B26_000550	D8B26_000550		0.7830934534807534	8.572394907721155e-05	0.30586080995364257	0.911948550821592	4.3893365899992696e-07	0.032415946983993076	2.4054417953472297e-08	CPSG_08445	hypothetical protein	CIMG_04940	C2H2 type zinc finger domain-containing protein	HISTO_DM.Contig933.genewise.14.final_new	C2H2 finger domain-containing protein	792	866	686	1745	1310	1142	4	147	7	93	6	176	17	1439	22	1582	28	1718	57	39	37	445	686	599	1.0	-0.0968916372697373	-0.08357896886763846	-0.3895227040412512	-0.352220533528672	0.07583624286585125	-0.7043238279771573	-0.673323178475851
D8B26_000551	D8B26_000551		0.0005774055452046644	0.004146840347129497	3.838179985086287e-07	0.9231300443666025	0.05560084978518426	0.8500432270061624	0.2733679056924301	CPSG_08444	cytochrome P450	CIMG_04939	cytochrome P450			592	721	547	974	680	601	3	131	3	93	2	198	5	924	7	851	5	980	37	31	25	173	237	234	1.0	-0.6133058577491848	-1.155189852204629	-0.2669409308088352	0.038261416128120666	-0.10441958588124886	0.21322763223092342	-0.10339944411535555
D8B26_000552	D8B26_000552		2.9231058275785346e-06	1.2397901679641284e-09	8.498444329793825e-16	0.6925705601947106	0.0007072446582329089	0.007728684372464748	1.6242859057030143e-05	CPSG_08442	conserved hypothetical protein	CIMG_04938	hypothetical protein	HISTO_FE.Contig19-snap.8.final_new	hypothetical protein	1897	2231	1641	1954	1417	1325	3	144	7	150	5	277	11	1317	6	1192	10	1528	50	51	37	163	258	244	1.0	-1.6409587916425021	-1.5569003319236356	-0.788326409121807	-0.45968320446463756	-0.2673696885876128	-0.41184372364943334	0.4597084452195679
D8B26_000553	D8B26_000553		0.02741467028437176	9.130340925878088e-05	1.9688401905104718e-07	0.7001690943453265	0.07744618064321812	0.8341094413662736	0.7204345765874928			CIMG_11370	hypothetical protein			64	95	72	110	94	72	1	11	0	8	1	8	0	80	0	48	0	68	4	4	2	11	7	4	1.0	-2.4393175904275695	-8.54548904201242	-1.0585370441209396	-0.15795796626964753	0.9143417069678248	-0.7114992715350307	-0.09246206819263267
D8B26_000554	D8B26_000554		0.0022599212165125768	2.478778294795558e-06	7.909232514873748e-05	0.9234550932664988	0.0013324801333500225	0.034391092336909596	1.1688752753572986e-05	CPSG_08439	conserved hypothetical protein	CIMG_04936	DNA repair protein	HISTO_FE.Contig19.eannot.1808.final_new		414	497	372	389	229	269	0	63	2	53	1	102	5	768	16	604	13	839	14	24	17	151	203	254	1.0	0.6460146743229128	1.1940639471426027	0.7586742126355277	0.6333518143989023	-0.17164104392670942	0.6159358017274387	0.7096075046874171
D8B26_000555	D8B26_000555	URE2	1.0551743791981334e-11	1.210593020483372e-16	2.5136711632207858e-18	0.006414056033742941	4.3505357038142346e-13	2.5321536629176107e-09	4.141601240424711e-18	CPSG_08438	urease			HISTO_FE.Contig19.fgenesh_plus.117.final_new	urease	403	391	334	1758	1076	1046	0	75	1	59	3	116	53	4395	62	4105	61	4835	21	20	16	1154	1714	1708	1.0	1.4375549181200493	1.4448510044154532	1.2353381455675339	-1.4378748910469559	-1.8767488418164853	-1.3064332195471995	-1.59112259850033
D8B26_000556	D8B26_000556		0.019328266066885973	0.5684496592882038	1.249639073807585e-05	0.8623196818444093	0.5772005486957181	0.4158752913763263	0.03350286754416241	CPSG_08437	conserved hypothetical protein	CIMG_04934	hypothetical protein	HISTO_FE.Contig19.eannot.1876.final_new	high mobility group (HMG) protein	2448	2839	2244	4318	2610	2530	8	489	16	367	14	591	49	4461	36	4120	41	4845	141	109	105	864	1246	1161	1.0	-0.3240376341285994	-0.32118429125591336	-0.03748460078953136	-0.08371361347068786	0.08700179457716387	-0.04245103227872306	-0.1384364084430997
D8B26_000558	D8B26_000558		5.296741197936913e-11	5.7051236152755224e-12	2.2578308233000388e-12	0.6141440016686331	1.8186072104872237e-12	1.4207070425989818e-10	8.947045542231685e-12	CPSG_08435	NADH-cytochrome b5 reductase 2	CIMG_04932	NADH-cytochrome b5 reductase 2	HISTO_FE.Contig19.eannot.1877.final_new	NADH-cytochrome b5 reductase	11889	12582	10005	10333	7214	6044	21	2100	40	1548	37	2957	247	18601	217	17915	243	21207	528	554	476	4533	6300	6610	1.0	0.758662048270141	0.8373495233210578	0.7361137299092585	0.7255378623634517	0.12269869787725281	0.8016835779289625	0.7271311481719639
D8B26_000559	D8B26_000559		0.5906791951045349	0.7483436513285311	0.22067529152726095	0.6446085841977297	0.009137418137222245	0.1371764053621887	0.054092063950623576	CPSG_08434	predicted protein	CIMG_11436	hypothetical protein			23	18	28	55	36	35	0	0	0	2	0	3	0	66	0	38	1	69	0	1	0	16	14	9	1.0	-0.4790299773785226	-1.0680434505573961	-0.1013438223450716	-2.2989759471794184	-7.403736692229571	-1.9840877234678553	-0.6723203616791499
D8B26_000560	D8B26_000560		6.255663969040845e-08	4.197782983051083e-09	3.6172426582176916e-12	0.006209785094274339	7.100049180389431e-12	6.596494360448476e-09	2.2809487160694687e-06	CPSG_08433	60S ribosomal protein L18A	CIMG_04931	60S ribosomal protein L20-B	HISTO_FE.Contig19.Fgenesh_histo.136.final_new	60S ribosomal protein L20	42898	41291	32931	40993	29110	25304	117	9691	174	6469	171	12690	819	69951	849	69606	792	82880	2201	2020	1904	20598	28401	29115	1.0	0.902232466437548	0.6188069404952293	0.6600613984465575	0.6785008108082851	0.3423394174885336	0.9032984330225036	0.47036618568793914
D8B26_000561	D8B26_000561	CSN12	0.013874275318718335	0.09266996476270956	6.694482808700514e-08	0.19610349641788613	0.07285518928695975	0.3749460186092724	0.26604682793100487	CPSG_08432	hypothetical protein	CIMG_04930	PCI domain-containing protein	HISTO_FE.Contig19.eannot.1811.final_new	COP9 signalosome complex subunit	1055	1289	948	1503	953	983	8	176	5	168	8	293	31	1864	20	1751	34	2038	57	38	59	608	858	931	1.0	0.6703295087707606	0.557888398809589	0.16270589643898586	0.16302711094335298	0.6826247459716486	0.21218383391884263	0.11206401751666883
D8B26_000562	D8B26_000562		1.5035671975283559e-06	0.9466205925830806	2.1991504901976525e-11	0.9836849297302737	0.017622033775072935	0.01010050828582094	0.7832272017315045	CPSG_08431	conserved hypothetical protein	CIMG_04929	hypothetical protein	HISTO_FE.Contig19.fgenesh_plus.120.final_new	BTB superfamily domain-containing protein	1512	1842	1350	2226	1751	1403	1	357	9	278	11	418	12	2497	4	2520	7	2912	103	115	75	307	398	343	1.0	-1.1683598336702106	-1.9851212827713136	-0.008226289872208428	0.42887451302947627	0.01893457921035017	0.2930237492905637	-0.03189556774518689
D8B26_000563	D8B26_000563		0.3457830270427961	4.530210569338484e-10	5.044007787093636e-10	0.0027839006106241764	3.2401361949897556e-10	6.804531372041999e-07	3.4053905945035405e-09	CPSG_08429	lysyl-tRNA synthetase	CIMG_04928	lysyl-tRNA synthetase	HISTO_FE.Contig19.Fgenesh_histo.151.final_new	lysyl-tRNA synthetase	2876	3328	2478	2976	2020	1784	15	586	16	380	15	750	41	4932	38	4419	47	5535	132	146	127	1129	1617	1703	1.0	0.584527825541254	0.1487075910739655	0.5786402102211504	0.5804273899963913	0.8355952679133481	0.6559310856164835	0.5335916652825226
D8B26_000564	D8B26_000564		0.04092904991339603	2.451659290728104e-07	5.950065823790074e-07	0.10630518595198596	7.440547250544121e-10	1.4221177914827103e-06	2.6030143009083796e-10	CPSG_08428	mitochondrial import inner membrane translocase subunit Tim10			HISTO_FE.Contig19.eannot.1812.final_new	mitochondrial import inner membrane translocase subunit tim10	2688	3126	2428	2208	1852	1420	7	540	13	347	13	649	47	3813	35	3575	39	4313	124	116	123	892	1263	1295	1.0	0.5069839246015535	0.3773801886842731	0.5196086789551838	0.709755162018023	0.6406553339856078	0.7882414464851049	0.7477098851026976
D8B26_000565	D8B26_000565	STB2	0.977680948375387	0.7640356290789106	0.6495572316169563	0.8017053087811934	0.07776460361053654	0.061268770683301846	0.07527443284296446	CPSG_08427	conserved hypothetical protein	CIMG_04927	Sin3 complex subunit	HISTO_FE.Contig19.Fgenesh_Aspergillus.132.final_new	Sin3p binding protein	1981	2239	1762	3514	1910	2190	5	335	9	240	12	500	29	3443	34	3287	63	4169	88	92	71	877	1237	1279	1.0	0.041219861714284774	-0.006980326056827404	-0.027144353781293675	-0.26713578483224903	-0.14490939130933242	-0.17749048396621772	-0.15552427487661705
D8B26_000566	D8B26_000566		0.4831275862052674	0.0016499320352671384	0.00017278874870514644	0.67034600952302	0.0054149457999513664	0.8621623133011178	0.00012042453506716975							382	384	349	399	220	246	0	56	1	53	1	84	3	580	7	524	8	588	18	9	9	167	195	190	1.0	0.5704939286909521	0.3228775068359932	0.42715633175521706	0.06469848515667688	-0.708656072041846	0.49637983480427444	0.5625836532225427
D8B26_000567	D8B26_000567	RMD5	0.18158569075537473	0.1365003069502021	0.015481202863650878	0.8803768882389883	0.511608682470211	0.01214880396647392	0.034803013865807114	CPSG_08426	conserved hypothetical protein	CIMG_04926	hypothetical protein	HISTO_FE.Contig19.eannot.1813.final_new	RMND5A protein	1431	1655	1285	2073	1101	1234	6	253	10	169	2	309	24	2286	31	2058	33	2652	49	39	43	552	859	804	1.0	0.21608066752024013	0.27008565646513033	0.1265825197430796	-0.41142872702590966	0.11897548653303561	0.07033323747914576	0.18432926786186468
D8B26_000568	D8B26_000568		0.03537531025672461	1.200898142348005e-06	1.5282751485576294e-10	0.5649763531561415	0.009852226080335378	0.4105232825777175	0.38223821906054206	CPSG_08425	conserved hypothetical protein			HISTO_FE.Contig19.Fgenesh_histo.159.final_new	hypothetical protein	157	202	180	340	153	207	0	14	1	17	0	35	0	134	1	160	2	176	11	2	8	16	19	19	1.0	-2.4684087920541407	-1.940700227359603	-1.104071245186291	-0.3938321838388137	-1.3899259110033741	-0.7445595604139728	-0.17026870655887272
D8B26_000569	D8B26_000569		0.4481428839882032	5.1652261592563566e-09	1.1958496808193054e-05	0.1628275969813723	6.355096636827297e-07	0.0061118586050895145	1.7036485495687505e-07	CPSG_08422	hypothetical protein	CIMG_04923	hypothetical protein	HISTO_FE.Contig19.Fgenesh_histo.161.final_new	PcbC domain-containing protein	353	430	328	1104	530	719	0	56	0	43	3	76	11	550	8	523	13	595	22	24	9	140	242	245	1.0	-0.7070102819192924	-0.28590453355264484	-1.0322169841424624	-0.7623529222645534	-1.5617875584927394	-1.0869782719376873	-0.8878631572195086
D8B26_000570	D8B26_000570		0.8901743636549992	0.0014235592183748245	0.004177909149721481	0.6973296325384101	0.0025018590788984654	0.32692175338872	0.0074465369386464							11	11	8	39	19	16	0	0	0	1	0	0	0	16	1	17	0	13	0	1	0	3	4	4	1.0	-1.5050767975109394	-0.285446443466271	-1.1952707998064016	-1.517185043947931	-6.621953923726527	-3.3923789186957896	-1.085169332308773
D8B26_000571	D8B26_000571		0.0017175968432087913	2.134042826092996e-06	5.741624505308176e-09	0.057164674178876995	0.0006722573298271177	0.00012590664500942303	0.16021287744026	CPSG_08421	cytochrome P450 oxidoreductase	CIMG_04922	cytochrome P450 oxidoreductase			492	563	473	671	439	438	0	59	0	38	1	72	5	442	2	481	3	550	7	11	10	79	138	125	1.0	-0.9912095749756371	-1.3774291542212536	-0.6280763140044683	-1.1461503608626196	-2.5587561666421634	-0.5541621961782357	0.16100115840688828
D8B26_000572	D8B26_000572		0.3711074326198938	0.008218978551121178	0.002794596460928258	0.725488488454413	0.10494798814597697	0.6178164808709902	0.006252321644651556	CPSG_08420	conserved hypothetical protein	CIMG_04921	hypothetical protein	HISTO_FE.Contig19.Fgenesh_Neurospora.141.final_new	hypothetical protein	1089	1177	982	1305	881	899	3	187	7	124	4	251	12	1712	25	1632	23	2018	51	38	43	441	595	606	1.0	0.27971791183188255	0.20649044154499674	0.2324756961838279	0.08757097819823256	0.24366453164137436	0.172740874075041	0.24789486483301276
D8B26_000573	D8B26_000573		0.018236901315491362	0.00022998448370906198	7.837701905209231e-07	0.9336038920145588	0.04755515828296812	0.08643663062073458	0.00298132262734016	CPSG_08419	conserved hypothetical protein	CIMG_04920	hypothetical protein	HISTO_FE.Contig19.Fgenesh_histo.164.final_new	cytochrome P450, conidia-enriched transcript	124	168	148	135	69	111	0	8	1	8	0	14	0	107	0	68	0	72	2	1	2	7	15	14	1.0	-1.9314985985927637	-8.725456171316056	-0.9001535565706091	-1.3325549539426282	-0.26587809324438066	-0.7492649612113548	0.6608668391874897
D8B26_000574	D8B26_000574		0.028880358165003974	0.1802751036568955	0.5839412096773064	0.4916943606037214	1.1060918223191447e-06	0.24064537668880867	1.6668790054552757e-11	CPSG_08417	peroxisomal ABC transporter	CIMG_04919	peroxisomal ABC transporter	HISTO_FE.Contig19-snap.24.final_new	peroxisomal half ABC transporter	771	845	675	2488	1433	1497	0	176	13	123	2	225	19	2301	14	2264	29	2633	69	63	55	601	810	841	1.0	-0.05707858293660352	-0.5401122381413654	-0.13216286901665208	-0.2023348911236516	-0.45177366364761046	-0.7138409014680478	-1.0495902807962285
D8B26_000575	D8B26_000575		1.2780987099699344e-12	7.883636596610478e-11	1.5768245128365896e-17	0.011564385889196723	0.0003605838005780511	0.09145382500367669	0.02512697406686948	CPSG_08416	phosphoprotein phosphatase	CIMG_04918	dullard-like phosphatase domain-containing protein	HISTO_FE.Contig19.Fgenesh_Aspergillus.152.final_new	plasma membrane phosphatase required for sodium stress response	6032	7525	5710	8291	5422	5411	11	838	10	563	23	1030	38	5200	21	5236	26	6111	255	250	173	814	1061	1050	1.0	-1.509984501699643	-1.9193777696760725	-0.7667637784521546	-0.18263284274562658	-0.7297006873181944	-0.33482464422657243	0.184140968075356
D8B26_000576	D8B26_000576		0.7470803140841626	0.04231232572293117	0.001651115689540278	0.6962099555582216	0.07204647860904949	0.9789111495829338	0.00046589746151935306	CPSG_08413	predicted protein	CIMG_12551	hypothetical protein			44	91	59	41	25	31	0	0	0	3	0	3	1	33	0	24	0	30	2	2	0	6	4	2	1.0	-1.7866425333207399	-0.6961207999877072	-0.7057391015671443	0.0395787238527877	-7.032001271253798	-1.352394784125168	1.1642819061742165
D8B26_000577	D8B26_000577		0.00012122626170747143	4.964588320957553e-06	0.000337109705109889	0.9174161066015789	0.22273513453950036	0.7849006514754674	0.03341233429142615	CPSG_08412	phosphotransferase	CIMG_10419	hypothetical protein			1268	1560	1124	1778	1077	1054	5	230	7	169	2	280	7	1219	14	1271	8	1590	57	41	52	342	454	512	1.0	-0.3749046040225826	-1.16559988691553	-0.48673875485496926	-0.050770466684489396	-0.07841353036017767	0.13524924863451757	0.19993156573804632
D8B26_000578	D8B26_000578		0.1886292203732222	0.6930968170688784	0.20747023875699505	0.6705102192420309	0.8410495629231255	0.15041776020640626	0.1428309901646229	CPSG_08411	conserved hypothetical protein	CIMG_10420	hypothetical protein			41	50	33	52	18	33	0	5	0	2	0	8	0	56	0	46	0	61	5	4	0	9	7	15	1.0	-0.5130520385972034	-7.098593741651014	0.12304928703216661	1.1350351770361549	-7.098593741651014	-0.12271615868949373	0.45840772287767345
D8B26_000579	D8B26_000579		0.006353939113020636	4.250406276958139e-10	7.615614533134155e-06	0.005939587973379086	1.6311295041010453e-06	7.497882332079206e-10	3.216040838934357e-11			CIMG_10356	hypothetical protein			2047	2509	1806	1756	1193	1143	9	289	11	223	11	442	11	1127	16	1140	17	1387	132	107	94	310	536	476	1.0	-0.4481081814371204	-0.645597340545628	-0.7246656814401709	1.0159164011607074	0.9878677541565015	0.5309142258593181	0.8059588811101827
D8B26_000580	D8B26_000580		0.8028763755325209	0.35905123279363405	0.0010315969057704188	0.8623196818444093	0.003778576585059899	0.012247926497789894	0.044904696892236626			CIMG_12548	hypothetical protein			247	267	203	288	180	198	1	47	1	38	0	70	4	309	5	277	1	309	13	16	15	56	71	70	1.0	-0.5590408796219704	-0.1600827589180083	-0.12724643184034426	0.7219261631427107	-0.3437521365616627	0.5371882649159302	0.2823280282463084
D8B26_000581	D8B26_000581		1.0	1.0	1.0	1.0	1.0	1.0	1.0	CPSG_10042	conserved hypothetical protein	CIMG_13493	hypothetical protein			0	0	0	0	0	0	0	0	0	0	0	0	0	0	0	0	0	0	0	0	0	0	0	0	1.0	0.0	0.0	0.0	0.0	0.0	0.0	-0.0
D8B26_000582	D8B26_000582		0.06761736122963424	0.8741875179945633	0.13361987614282902	0.026041461429693793	0.2187050223737447	0.11320501388602913	0.1955033336194804	CPSG_08752	conserved hypothetical protein					1463	1634	1248	2433	1396	1458	8	285	15	188	11	302	35	2498	37	2281	37	2867	64	60	59	628	890	953	1.0	0.10738289714453098	0.3110497443220151	-0.012055613509437988	-0.1963437315705337	0.7675809296352942	-0.10409244461037166	-0.09271612941963725
D8B26_000583	D8B26_000583		0.0013876170717585206	0.00011878971472504779	4.529024870507705e-08	0.06082913588548934	0.00011347497598707292	0.006408369956936837	0.0001588058781543203							201	242	186	562	299	300	0	35	0	30	0	25	0	333	1	287	2	445	12	5	4	50	68	80	1.0	-1.3328798028692947	-2.6688074646841975	-0.6641317639770867	-1.1238761838676703	-10.577727284926384	-0.9985215162950793	-0.6813371350974355
D8B26_000584	D8B26_000584		0.000268846521838764	6.495418859272738e-06	2.6569142600563613e-12	0.8726394927134437	0.0012788549656702214	0.0019114212331366438	0.8901030941864263	CPSG_08751	phosphotransferase	CIMG_02947	phosphotransferase enzyme family protein			621	733	531	981	531	608	2	75	4	38	3	121	2	621	2	604	6	764	14	12	20	89	97	114	1.0	-1.6049115941505652	-1.8155827267869575	-0.6361333069435954	-0.8674117054815016	0.1693768364845807	-0.5450280334167388	0.019140761623700805
D8B26_000585	D8B26_000585		6.168462814803528e-09	1.7010003053417528e-21	9.537957566601078e-21	0.00021899960982696683	1.4627403397240052e-16	1.4135540910374746e-12	3.0323501906008043e-12	CPSG_08750	predicted protein					801	987	820	5076	1790	3347	0	22	0	25	1	44	7	151	1	127	4	196	5	5	8	28	28	33	1.0	-5.604062335445631	-3.7991924612727983	-4.9516396524033635	-4.467655707818813	-5.2429635075578	-4.13037838106029	-1.752790282764356
D8B26_000586	D8B26_000586		5.960484090125698e-05	0.06432194190321469	0.028345418911856088	0.11248211702938961	0.29965664680405574	0.767731171166881	0.01734026781481265	CPSG_08749	conserved hypothetical protein	CIMG_02972	CMGC/SRPK protein kinase			1456	1559	1273	2514	1532	1514	1	282	7	169	4	386	19	2438	12	2253	19	2682	84	75	69	561	823	756	1.0	-0.1734033162327436	-0.891169332548033	-0.13921589269102239	0.04258118447387672	-0.8128836556961676	-0.09449639924675189	-0.18563037574499822
D8B26_000587	D8B26_000587		0.5402596209955927	0.6703188881631352	0.41740510079734866	0.8489530168542246	0.7324541321723762	0.32730362889703357	0.3368686146602852	CPSG_08748	predicted protein					7	17	8	10	5	10	0	0	0	0	0	3	0	12	0	10	0	9	0	0	0	1	3	3	1.0	-0.6205746825582404	-5.10634316387228	-0.23479499616397212	-5.10634316387228	-5.10634316387228	-0.4074121871807734	0.5162666326638963
D8B26_000588	D8B26_000588		0.9300286231433984	0.0012553982977617849	0.004541325858834026	0.8230160468908875	9.122970244930494e-05	0.4754759809848267	0.43079499980063835	CPSG_08747	hypothetical protein	CIMG_02925	CMGC protein kinase	HISTO_GB.Contig114.Fgenesh_histo.32.final_new	protein kinase	580	715	519	911	593	683	0	74	6	54	1	79	14	763	17	732	5	899	23	26	28	209	249	263	1.0	-0.40902692806492497	-0.03693719222651311	-0.4377097754914472	-0.19477623387828136	-0.26540356842993007	-0.7597205151326455	-0.10647111604958791
D8B26_000589	D8B26_000589		0.1614421098483558	0.20441821408726715	0.17025537279633002	0.11161009064627357	0.01003175162773024	0.11160258801178882	0.000653294791538949	CPSG_08746	hypothetical protein	CIMG_02924	hypothetical protein			140	158	159	349	234	213	0	29	0	19	0	34	6	426	11	434	4	476	6	12	2	95	144	171	1.0	0.23041300609443613	0.6561127857175966	0.19580305888799585	-0.6715305636783483	-10.056715106692	-0.6324263185132681	-0.6115955089889242
D8B26_000590	D8B26_000590		0.037311071891348246	1.4010259350145755e-05	0.024891527058440777	0.8794736755738997	0.05080287894675283	0.35180435773012003	0.12830226176380222							153	170	158	300	176	178	0	40	1	41	2	56	7	494	4	491	10	594	9	16	8	72	146	154	1.0	0.3733985020805498	0.9456006889269005	0.7250073816366392	0.34379170965577543	0.27704924947445475	0.40910875548125786	-0.24829118343888038
D8B26_000591	D8B26_000591		0.7091993908409555	0.012929522839262247	0.7727741201162839	0.9508948510670571	0.8932809298592556	0.478445860647202	0.016048696887119816	CPSG_08745	hypothetical protein	CIMG_02923	SET domain-containing protein	HISTO_LG.Contig392.Fgenesh_Aspergillus.187.final_new	SET domain-containing protein	277	318	244	560	317	362	4	66	1	55	0	79	7	773	1	717	10	839	30	12	16	154	195	206	1.0	0.04826656282665047	-0.201052242436966	0.36368894707989724	0.22919387501251365	0.09390777853957459	0.030581960943544564	-0.3768435711630815
D8B26_000592	D8B26_000592	LCP5	0.005538915892850658	0.06525701913364124	0.0013932050021087338	0.5809554136966105	0.5613550082267769	0.0017664571695049285	0.00024899030595382205	CPSG_08744	conserved hypothetical protein	CIMG_02887	U3 small nucleolar ribonucleoprotein Lcp5	HISTO_KF.Contig597-snap.114.final_new	U3 small nucleolar ribonucleoprotein Lcp5	2373	2463	1935	3873	3378	2529	11	510	13	353	7	661	32	4280	36	4020	44	4658	123	91	72	935	1268	1265	1.0	-0.3217438891627597	-0.5749747031213716	-0.17224707471319817	-0.48229204679710114	-0.2882108141295838	-0.06471942631543098	-0.37595026090577166
D8B26_000593	D8B26_000593		0.4229025417889609	0.04135240322782725	0.8323202070210338	0.9362268701730798	0.02380390702707506	0.9760089142538169	0.38958751583618195	CPSG_08743	conserved hypothetical protein	CIMG_02886	hypothetical protein			44	63	61	103	63	56	0	2	1	7	0	9	3	151	1	114	2	173	4	3	2	18	34	41	1.0	-0.058831329457592986	0.6971532753538002	0.428924855623131	0.02756620990281259	0.2510819077105589	-0.9626708865908722	-0.20676906770222048
D8B26_000594	D8B26_000594		0.9339649001012651	0.2479189520135	0.07695549597709068	0.9090592494448165	0.00012271201336645448	0.17072969131877427	3.9704384414014037e-07	CPSG_08742	conserved hypothetical protein	CIMG_02885	flavin-binding monooxygenase-like protein	HISTO_KF.Contig597.fgenesh_plus.23.final_new		95	81	66	303	135	192	0	16	2	10	0	17	2	301	4	219	4	276	6	6	4	49	89	77	1.0	-0.34194710239716686	-0.05871262339514761	-0.1964279724854236	-0.6363040595586946	-0.24374519405142742	-1.205051092061644	-1.17746357776146
D8B26_000595	D8B26_000595		0.5074310094333572	0.7602959855928685	0.03188194482706159	0.08484569233122541	0.04608858233032134	0.10447125526661652	0.0018343621251904025	CPSG_08741	conserved hypothetical protein	CIMG_02884	hypothetical protein	HISTO_KF.Contig597.Fgenesh_histo.145.final_new	PCI domain-containing protein	1066	1109	929	2023	1153	1188	6	283	14	178	7	339	22	1963	15	2008	28	2517	91	53	61	426	589	628	1.0	-0.20049064386900428	-0.15741201956570172	0.028432812751740852	0.2422197825473487	0.713181586595276	0.2087715871132214	-0.29477294914962915
D8B26_000596	D8B26_000596		1.11948639771852e-19	0.8326186490191809	9.743788177089072e-21	0.00034422396380118074	9.17974245944578e-09	2.8427069507226873e-09	2.3000875939322014e-09	CPSG_08740	conserved hypothetical protein	CIMG_02883	hypothetical protein	HISTO_EA.Contig33.Fgenesh_Neurospora.146.final_new		5178	5830	4538	5171	3239	3263	18	924	34	672	26	1202	217	5822	285	5150	272	6355	267	275	233	4283	6215	6493	1.0	1.7344490736850078	1.988913950611977	0.016730853665709235	0.733957535260864	0.8120911866811994	0.5882666984179998	0.5944466764635524
D8B26_000597	D8B26_000597		0.15008486729188347	0.0032667312702627837	0.002471498308154926	0.7967644887384329	0.27875138038132957	0.9953054537223017	0.19891764637628942	CPSG_08739	alkaline protease	CIMG_02881	subtilisin-like protease			346	426	321	466	344	263	0	45	0	31	3	71	2	386	1	331	7	423	15	8	20	81	121	119	1.0	-0.5481047564553698	-0.8482290448453509	-0.46956238519042065	0.0033174054248887802	-0.4470433050817516	-0.23343805858651767	0.2028165134034835
D8B26_000598	D8B26_000598	CRC1	1.2168645766462056e-10	0.002977826520231246	2.0664977898300468e-13	0.0015084177820965322	5.186484511830799e-11	9.654901114725624e-09	6.847841248777485e-06	CPSG_08738	mitochondrial carnitine/acylcarnitine carrier protein	CIMG_02880	mitochondrial carnitine:acyl carnitine carrier	HISTO_KF.Contig597.Fgenesh_histo.148.final_new	carnitine/acyl carnitine carrier	6221	6521	5288	7360	4109	4402	9	484	6	346	16	610	32	9326	29	8092	39	9480	131	119	111	944	1255	1427	1.0	-0.9201463305818146	-1.3970110536837952	0.2236718348884667	-0.799777141897823	-0.9465037780853017	-0.7995064741727189	0.3803443970631805
D8B26_000599	D8B26_000599		0.0005930630951777449	0.0013560606201296226	5.08590772364871e-07	0.32871317102978903	0.019954516234869723	0.12790083007084696	0.034841997960680424	CPSG_08737	conserved hypothetical protein	CIMG_02878	hypothetical protein	HISTO_KF.Contig597.Fgenesh_Aspergillus.86.final_new	zinc-finger of transcription factor IIIC complex domain-containing protein	463	582	467	615	390	386	4	113	6	77	0	104	7	914	23	884	24	1002	26	23	26	278	409	420	1.0	0.8642813510027113	1.21413917825844	0.4587599881976535	0.43300130578322804	0.9195525584923332	0.41996074022670193	0.30242566527334047
D8B26_000600	D8B26_000600		0.6714625896335662	0.01794460237396836	0.02246553285012378	0.6437495978149381	0.000133308443007254	0.00035333562939628144	0.017340744434304337	CPSG_08736	conserved hypothetical protein	CIMG_02877	hypothetical protein			903	894	774	1140	719	605	8	191	3	135	1	234	12	1359	12	1313	21	1595	55	54	48	338	473	459	1.0	0.25475459975622267	0.13643925478012398	0.25009993469690583	0.6847207882487041	0.37271712690407666	0.5239880859678882	0.25891988295984525
D8B26_000601	D8B26_000601	ALG1	2.706398260622756e-06	3.602288334540708e-05	6.399500191545906e-10	0.8578493617431814	0.00519448875256001	0.0007122164736238545	0.03096038119825861	CPSG_08735	beta-1,4-mannosyltransferase	CIMG_02876	beta-1,4-mannosyltransferase	HISTO_KF.Contig597.eannot.1392.final_new	beta-1,4-mannosyltransferase	1119	1087	942	1571	792	766	4	203	6	152	3	270	45	1921	22	2047	48	2216	65	64	59	624	973	882	1.0	0.8912456775175044	1.1652289976941748	0.46660624457240474	0.62209217376834	0.16121111547635464	0.35728363668663643	0.2280855270755716
D8B26_000602	D8B26_000602		1.7853814757598755e-07	0.4534214916462844	7.251750824074461e-05	0.2724713212673069	0.0008139037257957986	0.004210241651600881	0.6324331386184877	CPSG_08734	CDF zinc transporter	CIMG_02875	cation diffusion facilitator family transporter	HISTO_KF.Contig597-snap.106.final_new	cation efflux protein/zinc transporter	5735	6609	5051	8108	5611	5341	10	905	20	586	29	1025	65	8502	63	8433	53	10177	232	215	183	1627	2498	2620	1.0	-0.3215266404738337	-0.8275951666026905	-0.05607853804069469	-0.2856460460563211	-0.30984239731805185	-0.28052871050708683	0.03721175647788622
D8B26_000603	D8B26_000603		4.19922947027043e-07	2.233889716770658e-15	5.3427743169239535e-09	1.176752917554963e-12	1.353291406994254e-17	1.1181214883785773e-16	2.5608087022466e-14	CPSG_08733	acetyl-CoA acetyltransferase	CIMG_02874	acetyl-CoA C-acetyltransferase	HISTO_KF.Contig597.eannot.1393.final_new	acetyl-CoA acetyltransferase	16662	16761	13711	12864	6756	7496	65	3864	99	2515	102	4909	227	28804	208	25164	232	30139	1056	875	785	4734	6302	6167	1.0	0.5686725265226809	0.5752536171277836	1.1015985192627777	1.3417302659150139	1.387179602027675	1.3939543039245657	1.0016890187592928
D8B26_000604	D8B26_000604		0.7591028076499989	3.760097264384683e-08	0.0032000815555213212	0.11743760809588774	1.7823843623419336e-07	1.8945980610001875e-07	3.3078237468028346e-14	CPSG_08732	5'-nucleotidase	CIMG_02873	5'-nucleotidase	HISTO_KF.Contig597.eannot.1470.final_new	2'3'-cyclic-nucleotide 2'-phosphodiesterase	1107	1193	981	3695	2002	2211	3	277	11	202	5	345	35	2699	49	2263	53	2923	65	58	49	777	1025	1073	1.0	-0.2439479594927098	0.06460465006263048	-0.5441886134140231	-0.8640084884973591	-0.6492320032115868	-0.5967636957386416	-1.070779788186335
D8B26_000605	D8B26_000605		0.8256109316250534	0.005064704112510591	0.02220612008663425	0.5981652688883659	0.008978388434241731	0.6152900266673539	0.037876201512238236	CPSG_08731	conserved hypothetical protein	CIMG_02872	hypothetical protein			31	27	22	66	33	46	0	4	0	0	0	3	0	36	0	35	3	46	0	2	2	11	10	13	1.0	-0.8798771875891055	0.30778185125268853	-0.8538774988388443	-0.5256264016906135	-7.600320852095418	-1.7083695683952922	-0.6665832878441164
D8B26_000606	D8B26_000606		0.2510879776632419	2.6916708304286044e-06	8.096602077764632e-05	0.5350956134463062	0.0014145086539359224	0.7995369957450048	0.5889121463428999	CPSG_08730	conserved hypothetical protein	CIMG_02871	phosphoglycerate mutase	HISTO_KF.Contig597.Fgenesh_Aspergillus.115.final_new	phosphoglycerate mutase	855	1131	852	1344	1012	935	3	126	3	101	3	178	16	1065	12	1056	17	1311	61	35	42	277	394	409	1.0	-0.43041691338761645	-0.3112166764412006	-0.513129483589139	0.04802942894974568	-0.493700142601555	-0.3936339730153905	-0.053621128681516646
D8B26_000607	D8B26_000607		0.0007691923410697192	0.8521822783121931	0.0015909581347144147	0.4562493214449547	0.004723139725997672	0.09911056595999593	8.813167828268765e-05	CPSG_08728	kinesin motor protein	CIMG_02869	kinesin heavy chain	HISTO_KF.Contig597.Fgenesh_histo.9.final_new	kinesin heavy chain	6576	7541	5739	8103	5120	5118	23	1117	34	802	23	1472	75	8527	88	8285	69	9847	279	266	264	1858	2486	2473	1.0	-0.22537644950180027	-0.4028249308830359	-0.013683006403835603	0.14532688375507657	0.1986066278125887	0.21013048187563768	0.29355268300957693
D8B26_000608	D8B26_000608		0.4531317337093402	0.15363475498133566	0.0002095939670367389	0.03327951327920623	1.7236264282811116e-05	0.00010668583717854036	2.5084034518576757e-05	CPSG_08727	ubiquitin-conjugating enzyme	CIMG_02868	ubiquitin-conjugating enzyme E2 2	HISTO_KF.Contig597.eannot.1415.final_new	ubiquitin-conjugating enzyme	979	889	692	1916	1206	1035	1	138	2	99	2	187	16	1711	15	1639	29	2125	39	21	31	324	539	468	1.0	-0.4398526217788112	-0.20374332513092558	-0.1480839052402416	-0.8578056431837393	-1.6491072743733892	-0.6377520740836455	-0.5063795415571783
D8B26_000609	D8B26_000609		0.5635978247799419	0.44780638318512916	0.8030982265327448	0.8660561533736859	0.08560787599388389	0.009190611542608479	6.363853758536823e-07							235	245	213	181	114	116	0	18	1	11	1	19	1	195	1	171	3	186	14	5	12	43	71	72	1.0	0.04769504040959307	-0.4600513765427895	-0.12324632329268652	0.9145880678138117	0.3541508592571769	-0.4493891059107455	0.9379065310635968
D8B26_000610	D8B26_000610		0.15509288769020618	0.1439225811341874	0.5335156896479034	0.7131901907624383	0.05832556596755657	0.6198646362272642	0.006340606146819552			CIMG_02866	CMGC/SRPK protein kinase			42	47	46	119	79	70	0	10	2	9	0	4	4	118	5	70	1	116	2	0	6	30	35	37	1.0	-0.18914182774823884	1.1569843286051091	-0.37317873471379065	-0.41553183807537414	0.9706149319515399	-0.8753477734997309	-0.7985912018149257
D8B26_000611	D8B26_000611		0.4442966644812248	4.990343430120989e-05	0.00504174622584298	0.0029639821079640205	5.032474853970734e-05	0.08378353848898679	0.030886793009483566	CPSG_08725	endosomal integral membrane protein	CIMG_02864	endosomal integral membrane protein	HISTO_KF.Contig597-snap.99.final_new	endosomal P24A protein	3067	3438	2838	4659	2477	2530	8	646	26	441	27	865	62	5615	56	5468	56	6324	159	150	123	1223	1810	1773	1.0	0.21074093685957435	0.12919092851847913	0.32146233663431584	0.18429654123790365	0.7507320338556955	0.355917001683433	0.15908578522988315
D8B26_000612	D8B26_000612	NCS1	0.7800608571553084	0.9551334137126787	0.0007630093956385152	0.781028645130187	0.1316239970698799	0.9280752941489839	0.19800998631711517	CPSG_08724	calcium sensor	CIMG_12617	calcium-binding protein NCS-1	HISTO_KF.Contig597.Fgenesh_Aspergillus.79.final_new	calcium sensor protein	363	392	288	480	273	302	0	59	2	45	1	97	8	492	3	483	5	575	13	11	19	184	215	233	1.0	0.4734206602662382	-0.13659241661682453	0.008435507145146251	0.037298435511352125	-0.41382397401723353	0.25182411864416804	0.16863450889292128
D8B26_000613	D8B26_000613		0.839132974194742	0.009387340182022863	0.023634212944850377	0.6293796902967924	0.024141975507808337	0.10460184443492984	0.00021179207706114407	CPSG_08723	conserved hypothetical protein	CIMG_02862	hypothetical protein	HISTO_KF.Contig597.Fgenesh_histo.147.final_new	hypothetical protein	5881	6881	5462	7846	4127	4608	13	916	31	770	26	1311	100	6832	96	6138	84	7641	314	251	180	1579	2342	2338	1.0	-0.1930894527719854	0.032789140533739304	-0.2210730924205953	0.1795097886978484	0.16682638903973673	0.20501903826502477	0.337144772742657
D8B26_000614	D8B26_000614		0.009347738489173137	0.8807199828546494	0.0044939180286938975	0.2157187665255402	0.027834522052406715	9.121279168306381e-05	0.0010141154390750618	CPSG_08722	ubiquitin-conjugating enzyme E2	CIMG_02861	ubiquitin-conjugating enzyme E2	HISTO_KF.Contig597.eannot.1391.final_new	ubiquitin-conjugating enzyme	4325	4827	3640	7575	4899	4607	18	818	17	567	16	1051	75	8273	76	7675	80	8866	166	178	173	1761	2244	2453	1.0	-0.19992211497347032	-0.30676827451181826	-0.011201859998348183	-0.39579070272951783	-0.344941003836393	-0.1639534027210708	-0.2371465990056982
D8B26_000615	D8B26_000615		2.291072655779937e-07	6.328159244592512e-16	5.147876456474351e-17	0.06800920237954416	1.178784512167236e-10	1.7843592234386894e-08	2.9426054981782262e-15	CPSG_08721	chitinase	CIMG_02860	chitinase 3	HISTO_KF.Contig470.Fgenesh_histo.2.final_new	chitinase	203	225	207	1793	1099	918	0	42	1	47	3	74	0	374	0	250	4	400	10	12	5	48	73	53	1.0	-3.2327811142204563	-3.9740012160363336	-2.4363225779411897	-2.4783886341137276	-1.839673756426546	-1.8782559666206478	-2.3796049357961264
D8B26_000616	D8B26_000616		0.00023783505812559092	6.931430243369215e-11	2.377500888799264e-13	0.15793902438431998	6.781989936366752e-05	0.003095772222631232	0.9566387380958681	CPSG_08719	aspartate aminotransferase	CIMG_02848	aminotransferase			829	959	765	1298	791	801	0	105	2	77	3	120	7	653	5	652	7	769	38	15	21	112	151	186	1.0	-1.487558181392932	-1.3442226555402264	-1.0271022153263056	-0.6417519815568883	-1.1330700991637173	-0.5998584556966396	0.007024031317979916
D8B26_000617	D8B26_000617		0.13798783500047854	0.6320372858707586	0.4146471596184607	0.9069408503281157	0.6777942734050718	0.5556753686630233	0.005271614529679263	CPSG_08718	predicted protein	CIMG_11027	hypothetical protein			21	16	4	3	4	5	0	3	0	0	0	0	1	8	0	9	1	6	0	0	0	4	2	3	1.0	0.7432615937046202	3.229159710323869	0.3613663253349223	-4.0973912639507315	-4.0973912639507315	0.6090861751849399	1.87513778580949
D8B26_000618	D8B26_000618		7.083822417831763e-06	1.4732767780465259e-08	1.0372527001806721e-10	0.6211806245099937	2.675681247464045e-06	0.0074224285053880405	0.0082780486484878	CPSG_08717	conserved hypothetical protein	CIMG_02847	hypothetical protein	HISTO_KF.Contig597-snap.97.final_new	hypothetical protein	1379	1487	1198	1865	1119	1093	4	286	7	195	8	400	35	2733	41	2644	38	2979	69	68	66	731	980	1048	1.0	0.6439978238080475	0.7493223058029684	0.4937468803266775	0.3270196449451591	0.3015422574634951	0.4361816244958113	0.18668535217184903
D8B26_000619	D8B26_000619		0.5408859192474987	1.7927204294882594e-08	0.2102182760446414	0.6596891330640386	0.47541617018613336	0.5239618581722363	0.6480672015934872	CPSG_08716	MFS transporter	CIMG_02846	MFS transporter	HISTO_KF.Contig597-snap.96.final_new	hypothetical protein	235	356	266	391	242	282	0	41	1	24	1	68	5	202	0	177	7	216	15	15	13	93	117	135	1.0	-0.2151399687347381	-0.3605914685359085	-1.1794604936755209	0.22616594962647596	-0.8061141362450809	-0.15903176367174937	0.07655875286690789
D8B26_000620	D8B26_000620		0.00770182638845394	0.005977079868603829	0.008662570446651606	0.31056335952663566	0.1496706783870124	0.0014042195603290015	2.522606279358192e-06			CIMG_02845	MFS multidrug transporter	HISTO_KF.Contig597.eannot.1388.final_new	multidrug transporter	168	216	185	143	89	87	0	27	0	18	0	21	0	127	0	86	0	109	11	9	11	25	31	34	1.0	-0.62135292803484	-8.735266052838302	-0.5335117002607233	1.2835959115256017	-8.735266052838302	0.3877166273131836	1.020689414488032
D8B26_000621	D8B26_000621		0.6634803870101627	0.01645858781989813	0.07861545105646763	0.7088262082211968	0.6619885417319769	0.454494509040131	0.03538174076509897	CPSG_08713	conserved hypothetical protein	CIMG_02844	hypothetical protein	HISTO_KF.Contig597-snap.94.final_new	hypothetical protein	998	1099	874	1365	827	760	1	149	3	109	5	231	9	1211	17	1064	19	1400	38	37	31	264	437	437	1.0	-0.17596227773871403	-0.1232755755883041	-0.22844652884471456	-0.14326776799925803	-0.30813079982256114	0.054041934146626974	0.20275913996297934
D8B26_000622	D8B26_000622		0.05745312668331647	1.6616961864976044e-12	1.2528756192641343e-19	4.328766936701474e-17	3.2111933866959494e-09	0.9870163812447645	0.0427182186165971	CPSG_08710	GTPase activating protein	CIMG_02838	GTPase activating protein	HISTO_KF.Contig597.fgenesh_plus.34.final_new	EVI5-like protein	5660	6983	5582	8689	4981	4998	81	624	131	436	119	762	151	4659	121	4582	91	5397	272	233	232	594	845	872	1.0	-1.8035245057674676	0.2322071277695942	-0.8887254128144156	-0.0024194563733891047	2.2346951236345225	-0.6915896338425292	0.16189867647308673
D8B26_000623	D8B26_000623	TOP2	0.030326883142308483	3.604424393773475e-06	4.4485345176498586e-10	0.008834500879491678	4.073229774513657e-06	1.10792507332816e-07	2.2338171147947639e-07	CPSG_08707	DNA topoisomerase 2	CIMG_02836	DNA topoisomerase 2	HISTO_KF.Contig597.Fgenesh_histo.118.final_new	DNA topoisomerase II	8065	10376	7771	9445	6118	5503	38	1553	44	1064	32	1908	122	12911	140	12992	155	15217	471	389	411	3811	5387	5396	1.0	0.6719766619363791	0.24627945472760368	0.4165008319515425	0.600141410304281	0.5184848462796979	0.43399084381186587	0.49755010240060565
D8B26_000624	D8B26_000624	XBP1	0.09441672560726408	0.8974542268663132	0.1740984057958079	0.348948428591437	0.4554855471307621	0.2523549482778777	0.1130305757283386	CPSG_08706	conserved hypothetical protein	CIMG_02834	APSES transcription factor Xbp1	HISTO_KF.Contig597.eannot.1484.final_new	APSES transcription factor Xbp1	279	305	260	397	210	234	0	40	0	28	1	53	8	438	7	329	7	441	14	17	11	106	142	165	1.0	0.1839818196486756	0.6578306656131776	-0.017866040195979063	0.3349544832776774	-1.6603799438654836	-0.1376768165236243	0.20388354138010395
D8B26_000625	D8B26_000625		0.20157749865926317	3.680774917733816e-06	1.3651300730234469e-05	0.9019449770280359	0.003940543314734449	0.48881732952719276	0.01861076822960278	CPSG_08705	conserved hypothetical protein	CIMG_02833	hypothetical protein			77	84	46	156	99	92	0	10	0	8	1	6	0	84	2	57	0	70	1	4	5	17	15	22	1.0	-1.4726520442557094	-1.5278730351668024	-1.2605756427919048	-0.4642689521403052	-0.39563354849828747	-1.188723702022896	-0.5670607617500191
D8B26_000626	D8B26_000626		0.04843702289630776	0.008652183790668832	0.16421903622364914	0.008328667561651803	0.0002341523484985945	0.009190611542608479	0.002661705805036832	CPSG_08703	hypothetical protein	CIMG_02831	hypothetical protein	HISTO_KF.Contig597.eannot.1433.final_new	cell lysis protein cwl1	9436	10333	8327	11340	8194	7472	21	1126	29	818	21	1611	129	11102	124	10729	142	13234	321	285	316	2810	4144	4177	1.0	-0.09977320305900643	-0.20919117095824893	-0.19201167809862782	-0.23637525029202136	-0.5450253815034051	-0.3020416689838744	0.22566946326413564
D8B26_000627	D8B26_000627		0.9802296059511166	5.57329551489121e-08	0.7513642163005494	0.3540368642237149	0.0002169413306923303	0.05640698386302365	1.521552346998259e-11	CPSG_08702	acyl-CoA dehydrogenase			HISTO_KF.Contig597.eannot.1432.final_new	acyl-CoA dehydrogenase	1544	1806	1478	1053	605	643	1	44	2	70	1	110	14	2145	8	1581	16	2285	19	23	21	220	365	390	1.0	-0.04444888775611929	-0.012281961526929867	0.8351560798212971	-0.5363107560105007	-1.1206973987859512	-0.7028791525629586	1.2604073641825948
D8B26_000628	D8B26_000628		7.897255066514704e-07	5.2144959729137695e-09	3.856009167012731e-12	0.01865351975754473	3.5882732593467604e-08	0.0013359653333385169	0.00024107532363615172	CPSG_08701	conserved hypothetical protein	CIMG_02829	inner centromere protein	HISTO_KF.Contig597-snap.85.final_new	inner centromere protein	2781	3369	2651	3970	2004	2176	16	658	22	440	12	866	67	5902	89	5608	80	6413	157	132	130	1712	2268	2336	1.0	0.861050477784395	0.8189009303877244	0.6132115315146539	0.38998136042616155	0.7183286844860567	0.6133282970331898	0.3189200405462023
D8B26_000629	D8B26_000629		0.00583203021724755	0.000514296387402203	2.682135666703658e-09	0.6678838963683785	3.752188290558843e-05	0.00022027331182374128	1.5664925269269963e-05	CPSG_08700	Pro-apoptotic serine protease NMA111	CIMG_02828	Pro-apoptotic serine protease NMA111	HISTO_KF.Contig597.fgenesh_plus.29.final_new	PDZ domain-containing protein c	3497	4185	3358	4023	2534	2469	10	686	7	482	23	840	51	5408	94	5258	67	6229	165	181	173	1783	2487	2428	1.0	0.7716937869541614	0.49362558335442597	0.3538993377165121	0.5313323575242445	0.22394451933432435	0.4849100958846661	0.4749037894084712
D8B26_000630	D8B26_000630		0.00037592588812168404	7.817377366186663e-13	1.0574501135190298e-05	2.444260388774887e-16	3.0480102061502717e-08	0.31836749772794787	1.9378339758493014e-07	CPSG_08698	hypothetical protein					2772	3208	2589	6443	3745	3706	66	476	112	365	74	581	125	3649	92	3134	101	4073	208	181	203	1183	1688	1708	1.0	-0.39181148501880475	0.4639754286920421	-0.898064479439171	0.10914936108033808	2.267032370783345	-0.6167904297701557	-0.5012818738258722
D8B26_000631	D8B26_000631		1.6457450147442554e-06	0.003129348333245989	9.473063532223005e-10	0.004942769703555465	0.6196191334352377	0.0016832329869493267	6.173760022333462e-09	CPSG_08697	conserved hypothetical protein	CIMG_02826	transcription factor			3736	4277	3534	4216	2378	2329	2	488	3	324	10	545	26	3623	20	3472	27	3930	97	85	86	609	891	950	1.0	-0.6539323661387554	-1.01499776024308	-0.2267052001850899	-0.3932028650309083	-1.1598369408377103	-0.0449456692522833	0.5741722464682472
D8B26_000632	D8B26_000632		0.006592044097137117	0.0840257312377144	0.5424141180499993	0.07206540049131735	0.012893419791498027	0.7668171031682949	0.5538340764382671	CPSG_08696	hypothetical protein	CIMG_02825	tetratricopeptide repeat domain-containing protein	HISTO_KF.Contig597-snap.81.final_new	TPR repeat protein	1428	1432	1175	1918	1348	1145	2	276	4	176	2	393	19	2253	17	2261	12	2638	74	56	53	503	643	708	1.0	-0.053325385346649906	-0.6246293045439338	0.14120357760181837	0.04826420370803945	-1.0718655172098832	0.24408372750335477	0.05137998799931592
D8B26_000633	D8B26_000633		0.33912975427500636	0.0022308149496015127	0.6554847922616936	0.4789184157087988	0.26589212718001354	0.3145175399503603	0.614196353003828	CPSG_08695	conserved hypothetical protein	CIMG_02824	hypothetical protein	HISTO_KF.Contig597-snap.74.final_new	hypothetical protein	92	103	65	119	89	61	0	14	0	8	0	35	1	214	3	201	4	226	0	3	3	22	47	60	1.0	0.1233520569794271	0.8287818317452242	0.7022401311234594	-0.8353092681365243	-8.491534717607333	0.3875278053897639	0.12781859067094598
D8B26_000634	D8B26_000634		0.6592568174254041	0.3014633082703676	0.7742453557803022	0.8887987369146182	0.6648100103206595	0.43344213644282287	0.2457067164067808	CPSG_08694	predicted protein					3	2	2	9	7	1	0	3	0	1	0	0	0	22	0	9	0	8	1	0	1	2	3	1	1.0	-0.28125167895290915	-4.558989827506831	0.635973208293742	1.524721850750914	-4.558989827506831	0.5517029273889313	-1.0220323492832777
D8B26_000635	D8B26_000635		0.0004983611555036281	3.988321385575478e-17	4.5380663901784315e-15	0.09045736506793223	1.5957698291344827e-08	0.0042202888444886864	8.246578108110857e-07	CPSG_08693	cytochrome c peroxidase	CIMG_02823	cytochrome c peroxidase	HISTO_KF.Contig597.eannot.1481.final_new	cytochrome c peroxidase	322	361	290	200	203	126	3	92	0	52	5	116	14	1844	4	1884	14	1917	18	9	21	330	449	472	1.0	2.4174901439693253	1.8295599011259682	2.847028980895098	1.1621650648194672	1.970823728650838	1.5915064873980158	1.0394291130061428
D8B26_000636	D8B26_000636		0.33878290250809917	0.00038425752518582554	2.360789812312551e-10	0.32107369005497216	0.010958025801918127	0.9579004627474621	2.951233161717307e-06			CIMG_02822	hypothetical protein	HISTO_KF.Contig597.Fgenesh_histo.72.final_new	hypothetical protein	368	483	340	327	241	213	1	28	1	21	4	36	1	244	2	250	6	295	16	8	8	32	32	40	1.0	-1.7136705020050678	-0.549043715378668	-0.5480391171971435	0.02274901243645229	1.0032248703831175	-0.561711913891449	0.7739275121756373
D8B26_000637	D8B26_000637		0.5297650599032536	5.733009780402537e-07	0.0008019450217459958	2.5120773916407657e-10	6.30231350684858e-11	1.5169778616866196e-15	5.787294212714282e-05	CPSG_08691	glutamate decarboxylase	CIMG_02821	glutamate decarboxylase	HISTO_KF.Contig597.eannot.1400.final_new	glutamate decarboxylase	326	420	287	339	184	161	9	127	25	107	14	169	5	172	0	109	10	164	82	101	92	49	53	68	1.0	-0.7819530589336029	0.41161941481186953	-1.1496053658129086	3.3597398972255803	4.22339446147108	1.9162255111168136	0.7935883680467871
D8B26_000638	D8B26_000638		8.305853209879251e-08	9.835084799886708e-08	0.04838901831781777	0.2317065631290692	1.5420737109836306e-10	0.002283949315702472	5.924728942398121e-09	CPSG_08690	conserved hypothetical protein	CIMG_02820	hypothetical protein			422	515	383	1432	930	847	4	61	1	39	0	37	36	726	57	801	65	983	23	30	17	415	612	669	1.0	0.27317098691249275	1.5593125155830607	-0.9071356735564617	-0.8714684881416838	-1.2816640955555116	-1.8828618413299356	-1.099692689701111
D8B26_000639	D8B26_000639		0.23569802188617273	0.46156764115262394	5.002016305873464e-10	1.5290194412216286e-07	7.937665389011721e-18	3.5967753702450635e-19	5.5184226866504256e-21	CPSG_08689	conserved hypothetical protein	CIMG_02819	hypothetical protein			1181	1306	1091	315	170	168	6	164	9	131	5	223	5	305	3	245	8	344	89	73	78	151	202	223	1.0	1.031929174409631	0.5647389615082306	-0.08692559940966443	3.216695818431153	3.0252345335096322	2.331686588560337	2.6534012550595945
D8B26_000640	D8B26_000640		7.027443798758434e-06	2.8326561505345814e-19	1.5575731764584695e-16	0.2911912696633834	8.577851110298299e-11	0.4577324440003772	0.00015672458690694808	CPSG_08688	conserved hypothetical protein					230	375	259	643	481	427	2	11	0	9	0	15	0	25	0	15	0	18	27	13	13	8	7	6	1.0	-4.9991437077793295	-11.032019794527528	-5.2813224371637135	-0.2451647025843967	-1.5712764954433833	-2.833155436483428	-0.6837715243202315
D8B26_000641	D8B26_000641		0.9979906341845461	0.19621903643572586	0.18798080678812454	0.6293796902967924	0.0014350938363779733	0.8247690189185006	9.147362789910652e-06			CIMG_02817	hypothetical protein			104	77	84	66	26	29	0	9	0	13	0	24	1	41	0	50	1	43	2	1	1	24	21	24	1.0	0.42277081632698404	0.00890909438857477	-0.3697333949480032	-0.24535493036939193	-7.317747658075915	1.270447677981591	1.3449820838747515
D8B26_000642	D8B26_000642		0.13667336461973162	0.024711753479618213	0.0007242509216380971	0.001524249003271444	0.019614898253616623	0.01530920204214442	7.087978504106954e-08	CPSG_08684	UPF0023 family protein	CIMG_02816	SBDS family rRNA metabolism protein	HISTO_KF.Contig597.Fgenesh_histo.116.final_new	SBDS superfamily domain-containing protein	627	728	571	1635	978	907	8	220	7	152	17	302	18	1872	25	1829	31	2241	85	52	47	529	674	731	1.0	0.35075893345644094	0.34130337621941065	0.21390686509487944	0.395000357723477	1.2709274637901058	0.26846521966207787	-0.6757613905601604
D8B26_000643	D8B26_000643		0.0005330585323187167	6.5284273036889475e-06	0.16066480803695385	8.846713669463586e-07	0.0019209400854984906	2.672188765118371e-05	4.8337764226215834e-05	CPSG_08683	serine carboxypeptidase	CIMG_02815	carboxypeptidase Y	HISTO_KF.Contig597.eannot.1479.final_new	carboxypeptidase	14272	17215	13510	18880	11063	11499	58	2655	96	1751	98	3322	270	15746	279	14150	305	17509	785	755	574	4357	6362	6116	1.0	-0.09483357847061644	0.308603161287726	-0.3515433295149211	0.3562018114119667	0.6830426137339121	0.22727116140673473	0.3080631044281218
D8B26_000644	D8B26_000644		0.00032293692806051577	3.045383680235372e-08	8.078668024278788e-10	0.01885726250888006	7.751492322759765e-10	1.140678483339457e-07	3.549375953085485e-06	CPSG_08682	40S ribosomal protein S18	CIMG_02814	40S ribosomal protein S18-B	HISTO_KF.Contig597.eannot.1395.final_new	40S ribosomal protein S18	56757	59910	47248	55485	41629	34871	172	12369	249	8185	196	15741	957	96067	865	93993	1061	111673	3107	2696	2350	25710	35344	35908	1.0	0.7407848192604599	0.36783278962192983	0.6261441247671268	0.6105132334817391	0.29252407912740186	0.7631092430032426	0.4803405383570479
D8B26_000646	D8B26_000646		1.5479949394895225e-09	5.5241385367462665e-14	4.462082818946104e-15	0.002853641548898558	1.1583384908428779e-09	4.6188823918819307e-07	8.7699362824556e-08	CPSG_08681	conserved hypothetical protein	CIMG_02813	hypothetical protein	HISTO_KF.Contig597.eannot.1394.final_new	hypothetical protein	2873	3312	2683	7146	3490	4869	11	434	8	335	7	587	23	3130	28	3189	33	3630	140	107	105	700	931	999	1.0	-1.3498346801160765	-1.6170211709123994	-1.1807667726638866	-0.8071426766171805	-1.1680329217835763	-0.8552324641367504	-0.6126734048222893
D8B26_000647	D8B26_000647		0.1013218895604427	1.3878004572667426e-13	2.197379201278111e-10	0.6021825082081611	3.301705718190922e-09	0.00046255772103549254	1.6064433761627057e-09	CPSG_08679	conserved hypothetical protein	CIMG_02812	hypothetical protein			40	48	48	340	139	245	1	0	0	0	0	3	3	28	0	22	1	42	0	0	3	12	14	11	1.0	-3.064811827325579	-1.583993642571577	-3.506813547458909	-3.242598625792912	-1.443996342486314	-5.205157928872225	-2.207736580008003
D8B26_000648	D8B26_000648		0.003998859853141032	2.1872344621967666e-11	3.448380868691812e-07	0.06631449084161749	9.766813037414715e-10	0.0002701937252745711	0.007423615342879599	CPSG_08678	conserved hypothetical protein	CIMG_02811	hypothetical protein			322	375	353	727	398	421	0	25	0	17	1	35	4	272	2	268	4	374	12	10	5	109	130	122	1.0	-0.8751481931886357	-1.3560726049776821	-1.301148003925783	-1.1807332238018347	-2.5372996869183315	-1.667459326308799	-0.3538384725520925
D8B26_000649	D8B26_000649		0.8635724281377879	8.181605993996348e-08	0.30763966080043065	0.2164624780183594	0.03164334715404523	0.5398706740551288	5.68047197092325e-05	CPSG_08676	conserved hypothetical protein	CIMG_02810	hypothetical protein	HISTO_ZL.Contig1161c-snap.87.final_new	cytochrome b-561 / ferric reductase transmembrane domain-containing protein	873	1086	858	863	596	676	0	83	0	65	3	122	14	589	17	550	7	607	19	35	23	222	321	316	1.0	-0.13744739963471272	0.06908394948486768	-0.859868971788605	-0.16682832961660046	-1.456604455359064	-0.3594832893733959	0.560433856425243
D8B26_000650	D8B26_000650		0.9530933701195872	0.11823132919681699	0.047923867939874396	0.8053049187202945	0.931324946323645	0.21358198590549918	0.07893419317663185	CPSG_08675	conserved hypothetical protein	CIMG_02809	cation diffusion facilitator family transporter			18	34	29	23	19	11	0	5	0	1	0	3	1	18	0	19	0	8	0	0	0	6	2	0	1.0	-1.4821439843187638	0.17072476708762493	-0.764562093941731	-6.165142526697887	-6.165142526697887	0.08686322520085062	0.786167661944195
D8B26_000651	D8B26_000651		0.0001360009520360014	0.00025631365022768185	3.8817763542515523e-13	0.8322380312843723	0.5825547208628398	0.2753333327425301	0.5476171664917356	CPSG_08674	conserved hypothetical protein					221	226	195	318	198	179	1	36	1	25	0	58	12	436	7	445	10	514	8	7	6	219	292	299	1.0	1.4280866930293534	1.323567431005493	0.460151169651954	-0.39617019559313077	-0.39362846371267723	0.09931003233369223	0.0778358311220885
D8B26_000652	D8B26_000652		3.4823152719497295e-15	0.17518676238502887	0.00025305281995305427	3.443237103805426e-17	4.232170985533102e-08	3.341224587566967e-12	9.152703241077451e-07	CPSG_08671	conserved hypothetical protein	CIMG_02807	arrestin domain-containing protein	HISTO_KF.Contig597.Fgenesh_histo.50.final_new	arrestin	782	1253	1105	14946	3291	3325	8113	7743	25275	5268	42185	9988	29015	6185	14719	6020	10945	7266	12219	8031	6311	6273	10441	7403	1.0	1.533695520431381	7.4162426518661535	-0.5272923566022644	5.095611909334205	9.939669757471348	2.9079180226242403	-2.4187156719876515
D8B26_000655	D8B26_000655		2.1165519569073465e-23	0.030194464464317755	1.8977554617748258e-07	3.351359843930302e-26	3.743115601134866e-14	2.6707718017512073e-19	0.7824079066778283	CPSG_08670	MIPC synthase subunit SurA	CIMG_02806	MIPC synthase	HISTO_KF.Contig597.eannot.1486.final_new	MIPC synthase	3439	3383	2720	4749	2941	2841	2105	2738	3542	1496	2707	3147	3451	4180	2780	3748	2127	4249	1485	1929	1783	2527	3339	3074	1.0	0.978127403304693	5.577557847823609	-0.3343917941940065	3.6490441408617427	7.708309876059592	2.1219186182674483	0.04608827602536328
D8B26_000656	D8B26_000656		0.6949700700848919	2.7048504513977666e-18	0.3794419029399945	0.14009199717143997	1.3024215086970736e-10	5.4800906159234925e-05	0.00048633339458925107	CPSG_08668	C-24(28) sterol reductase	CIMG_02803	c-24(28) sterol reductase			809	950	755	893	628	597	4	298	8	143	4	339	13	4679	12	3617	7	5176	50	46	60	246	403	355	1.0	0.10605655793248299	-0.15752214958360086	2.10005111414946	0.8750187035967039	0.9796063737145596	1.1800914047129902	0.4188579449311997
D8B26_000657	D8B26_000657		0.0005686180704687426	0.010742708951715542	7.284063042635841e-07	0.6733447022283062	0.0012197460797919268	0.08462406116467527	0.02048067276089841	CPSG_08667	conserved hypothetical protein	CIMG_02802	hypothetical protein			2595	2987	2431	3168	2516	2035	5	304	4	260	16	392	28	4639	22	3864	24	5040	95	80	85	579	860	857	1.0	-0.5734435409989234	-0.8226270974677501	0.23745403939401935	-0.2644129741209122	-0.24989335400946197	-0.3715600832703758	0.21865187766724178
D8B26_000658	D8B26_000658		0.19996993029814	0.0033765547718788386	0.638552046881882	0.85728506142081	0.008394267731213038	0.13762067591194063	0.30466025469427227	CPSG_08666	haloacetate dehalogenase					178	222	138	309	177	205	0	28	1	13	1	26	0	249	4	220	2	234	5	2	10	81	100	100	1.0	-0.09177624847190469	-0.9425229340239014	-0.5200787516809411	-0.694263867527404	-0.39177961976507536	-0.7170837804817596	-0.18536217590539603
D8B26_000659	D8B26_000659		0.00012330337780837465	9.724083427490775e-09	3.1650666623360364e-07	0.13962798461595782	7.3872180848420856e-06	0.5812066790846538	0.016896356674400256	CPSG_08664	conserved hypothetical protein	CIMG_02800	hypothetical protein	HISTO_ZH.Contig107.eannot.1137.final_new	hypothetical protein	2653	2825	2325	3485	2324	1843	7	580	17	365	19	807	55	6001	72	5101	78	6677	115	130	78	1287	1767	1848	1.0	0.5639363593094424	0.6873129823091608	0.6689734616736459	0.08494385383982962	0.5697246128513659	0.5110156850170146	0.22050122088482246
D8B26_000660	D8B26_000660	HIS3	0.9816937536234185	4.049482578916695e-07	8.625872270034607e-08	0.9338347446740528	0.02958078703577367	0.2931088861828732	0.057333596855257705	CPSG_08663	imidazole glycerol-phosphate dehydratase	CIMG_02799	imidazoleglycerol-phosphate dehydratase	HISTO_ZH.Contig107.eannot.1170.final_new	imidazoleglycerol-phosphate dehydratase	1825	1876	1474	2991	1807	1759	5	358	10	312	9	518	45	4128	39	4188	26	4951	117	89	81	1091	1523	1468	1.0	0.5247692432054101	0.012170174832652864	0.4719220985747069	0.13680714060851748	-0.047580788386361254	0.1970153208194301	-0.15159689798238601
D8B26_000661	D8B26_000661		0.0002691059668067835	1.2681365131240974e-08	2.1024720347039247e-11	0.43525016701959535	6.18264906530551e-09	1.903691658639848e-05	0.0007375065010091568	CPSG_08662	leucine rich repeat protein	CIMG_02798	leucine rich repeat protein	HISTO_KF.Contig597.Fgenesh_histo.55.final_new	leucine rich repeat domain-containing protein	1520	2090	1603	3150	2248	2296	4	224	14	136	3	239	19	2184	12	1843	32	2452	48	56	60	353	524	624	1.0	-1.1895627243001756	-1.0530229175411163	-0.823973062527019	-0.9232761626328048	-0.5000229503919174	-1.0531138967290772	-0.4019463024707337
D8B26_000662	D8B26_000662		0.166526023042109	1.9495134459210644e-08	3.3737102845003436e-08	0.00926389046621728	0.02910197051212133	0.12974371580392413	0.35881644416308756							83	91	96	160	89	107	2	17	5	7	1	9	0	55	1	61	1	46	1	4	2	10	12	11	1.0	-2.2169716468326293	-1.5658764256949904	-1.6700249456054141	-1.016415207165511	2.5627971018016926	-0.7729344637162008	-0.20459798578851981
D8B26_000664	D8B26_000664	PET127	0.0005581766445343421	0.004094625442564752	0.022869118031721775	0.01577771000313175	0.9581549114969666	0.40642779385225136	0.29317039503542247	CPSG_08660	mitochondrial mRNA processing protein PET127	CIMG_02797	mitochondrial mRNA processing protein	HISTO_KF.Contig597.Fgenesh_histo.57.final_new	mitochondrial membrane protein Pet127	5238	5728	4697	6080	5820	4098	7	851	12	615	11	1181	72	6213	36	5969	59	7174	243	234	236	1648	2092	2262	1.0	-0.24854814608675652	-0.7208728891386674	-0.31584518552000007	0.12346262756166715	-1.0578980092229051	0.007881412733390594	0.11556259925212259
D8B26_000665	D8B26_000665		0.044292946117289705	7.247671047918619e-05	5.93237389622663e-10	0.11946611544006569	0.34635935903452253	0.394825383506075	0.00047039171756322175	CPSG_08659	phosphoribosylformylglycinamidine cyclo-ligase	CIMG_02796	phosphoribosylamine-glycine ligase	HISTO_KF.Contig597.eannot.1487.final_new	phosphoribosylformylglycinamidine cyclo-ligase	6931	7454	5959	11345	9343	7670	12	1635	44	1132	29	2147	185	17588	185	17247	199	19984	409	370	305	5448	7634	7834	1.0	0.731442837108424	0.23531852840027623	0.37291852709823947	-0.09354854788963651	-0.37697885734942127	0.08679291007232971	-0.3231982399410653
D8B26_000666	D8B26_000666		0.44621543328614655	1.8793620755086288e-05	0.006626336114592501	0.028901818552568175	0.0033690408676590564	0.37767027834364647	0.001866236605500974							26	11	27	65	38	53	3	2	1	3	1	1	0	22	0	24	1	33	5	2	3	9	14	9	1.0	-1.0859496325352143	-1.3816226150443882	-1.5318568330852502	0.6700876228644077	3.0666888312760103	-2.0333131287901027	-1.0889651796067998
D8B26_000667	D8B26_000667		0.2619278985926913	0.0001664649960605776	0.04895459027801976	0.9620149695809249	0.013732038563709354	0.16756543930066278	0.0006014522274678375							31	35	27	116	74	46	0	5	1	1	0	9	0	56	1	37	0	59	11	2	4	17	12	35	1.0	-0.6637495004354473	-1.9487270150463354	-1.1659459087188564	0.8630297310712369	0.17426686507052747	-1.3128386689641554	-1.1371458632545453
D8B26_000668	D8B26_000668		1.4920507267225513e-22	1.365613064990709e-16	3.435368583538618e-24	0.34981571963319885	2.860302351053672e-13	5.478618200354273e-06	1.096573620308923e-15	CPSG_08654	conserved hypothetical protein	CIMG_02793	hypothetical protein	HISTO_FX.Contig167.fgenesh_plus.35.final_new	GPR1/FUN34/yaaH	82	114	86	603	330	324	0	7	0	6	2	12	124	1952	90	1571	125	2146	5	5	3	1324	1806	1977	1.0	3.2352834230851046	4.024265813826593	1.6330786328479878	-1.9312038391686617	-1.2387866064477555	-2.9831597751250416	-1.9560672375168437
D8B26_000669	D8B26_000669		9.540081215655751e-07	0.001441047404010248	5.716267651681228e-08	0.811722798670899	0.017268537653432905	0.5227150925319405	3.926543137160271e-06	CPSG_08653	lanosterol synthase	CIMG_02792	squalene/oxidosqualene cyclase			4945	6153	4549	6262	3544	3960	13	612	19	441	17	886	54	5557	40	5249	39	6355	189	180	154	1170	1470	1631	1.0	-0.4783795465491481	-0.7856088247151131	-0.22788804456937237	-0.06599790670209672	-0.08763675760782921	-0.18353455067382418	0.36986901183301524
D8B26_000670	D8B26_000670	ACT1	0.012483503101490219	0.5227794605910249	0.09100535604850744	6.77843615339657e-06	0.0008241430714420483	1.5162226050516115e-05	0.14851882995992333	CPSG_08652	actin	CIMG_02791	actin	HISTO_ZL.Contig1131.eannot.2001.final_new	actin	47964	53049	42029	77160	49536	47819	120	7789	187	5446	164	10111	1171	79008	1089	77099	1088	91692	1962	1828	1604	21651	31004	30026	1.0	0.12011872335568158	0.19814064468820702	-0.047254370602189386	-0.370952770628734	-0.4938740404695299	-0.25794594235179436	-0.10532344821096866
D8B26_000671	D8B26_000671	FES1	2.7260586166306074e-06	0.12939801463285328	0.11933730291168687	5.243894019887177e-07	7.629941830218833e-05	0.008910955413752013	3.925337366228754e-13	CPSG_10052	hsp70-like protein	CIMG_02789	hsp70-like protein	HISTO_ZL.Contig1131.Fgenesh_histo.298.final_new	hsp70-like protein	634	658	514	2022	1467	1388	18	179	36	140	12	219	59	2614	44	2481	63	2928	67	35	39	628	873	900	1.0	0.15933046141899684	1.0065330947826336	0.15017280964871185	-0.48657696538673384	1.8147055500066502	-0.5407582147826311	-1.2673416526204713
D8B26_000672	D8B26_000672		0.008963807381170244	2.7023481983781067e-06	5.543675942422971e-09	0.9486580865842348	7.338885538638952e-07	3.1463674803542222e-06	0.6480672015934872	CPSG_10051	hypothetical protein	CIMG_02788	hypothetical protein	HISTO_ZL.Contig1131.eannot.1999.final_new	UPF0220 domain-containing protein	1983	2219	1806	3026	1860	1792	10	248	11	157	5	327	24	2499	24	2192	32	2616	53	49	58	492	676	725	1.0	-0.6153718864432386	-0.47656557746140593	-0.41525792491235763	-0.7294362903253045	0.042382323008070336	-0.5445683596853022	0.03710450573503047
D8B26_000673	D8B26_000673		1.0	1.0	1.0	1.0	1.0	1.0	1.0			CIMG_12631	hypothetical protein			0	0	0	0	0	0	0	0	0	0	0	0	0	0	0	0	0	0	0	0	0	0	0	0	1.0	0.0	0.0	0.0	0.0	0.0	0.0	-0.0
D8B26_000674	D8B26_000674		1.2338409400979529e-05	1.1398663673272619e-07	1.4707416514144604e-09	0.06884902282863291	0.0033509831230600557	0.29703979151572585	0.0008007840907692978	CPSG_10043	protein kinase	CIMG_13739	hypothetical protein	HISTO_GI.Contig382.Fgenesh_Neurospora.31.final_new		3006	3547	2595	3529	2606	2289	5	373	11	239	3	517	22	2748	23	2769	29	3154	98	113	98	622	812	870	1.0	-0.6834307578584768	-0.9441301984618219	-0.5230985503184453	-0.13508995353546424	-0.7676509836194795	-0.2794616998830049	0.2827853893195024
D8B26_000675	D8B26_000675		0.43172248502447846	0.002009319632602388	0.06574661105455136	0.7373150607661857	0.0007189291043024049	0.0012249575053492065	2.911943996386817e-05	CPSG_06148	conserved hypothetical protein	CIMG_02721	hypothetical protein	HISTO_ZL.Contig1131-snap.79.final_new	hypothetical protein	584	745	513	1327	846	694	2	179	6	143	5	277	16	1556	14	1697	11	1853	62	56	46	280	399	415	1.0	-0.18220835571837857	-0.21482870350524222	0.2945820371729802	0.5278587466116458	0.264606230947211	0.39418958501034546	-0.4507069871074307
D8B26_000676	D8B26_000676	VPS55	0.822112967986493	0.00010386093067721123	0.0006037982780769671	0.5118601244055899	2.263376347792976e-06	0.020340060556522054	0.0057152169940883546	CPSG_06149	vacuolar protein sorting 55 superfamily	CIMG_02720	vacuolar protein sorting protein 55	HISTO_ZL.Contig1131.eannot.1997.final_new	vacuolar sorting-associated protein	1143	1283	977	2201	1168	1408	8	142	4	103	1	218	32	1664	25	1543	19	1942	45	44	51	425	580	565	1.0	-0.3939074212653184	-0.06268255509807397	-0.43628401745048145	-0.43461641212091523	-0.46880059731004475	-0.719273724982522	-0.29903854383694134
D8B26_000677	D8B26_000677	PRE5	0.06673766698567676	0.6143200947272646	0.28551459712696015	0.7572567989814886	0.28994805741939944	0.03865605959424598	0.0006511922840221789	CPSG_06150	proteasome subunit alpha type 1	CIMG_02718	proteasome component Pre5	HISTO_ZL.Contig1131.eannot.2006.final_new	proteasome subunit alpha	4732	5066	4268	6174	3787	3762	13	679	19	505	16	887	55	6692	61	6328	82	7494	180	157	145	1467	2093	2141	1.0	-0.06703674642365988	-0.21046696020917033	0.03241892823977624	-0.182304799325129	-0.11553517085184119	-0.07337090346649962	0.2253915753872715
D8B26_000678	D8B26_000678		8.149734135793734e-05	0.012651530941111894	1.3902351766358423e-07	0.29155200259364417	2.4777806512928806e-05	3.906909075360623e-07	6.450509217422044e-10	CPSG_06151	conserved hypothetical protein	CIMG_02717	TIGR00730 family protein	HISTO_ZL.Contig1131.Fgenesh_histo.292.final_new	lysine decarboxylase-like protein	1669	1592	1426	3759	2357	2477	4	346	10	237	10	435	68	3852	72	3214	79	3951	86	67	42	1384	1967	2006	1.0	0.5112432213096461	0.6033282806825456	-0.1970474197700705	-0.8244334713086003	-0.449583003402594	-0.43427979468754857	-0.6897494921972269
D8B26_000679	D8B26_000679		0.019001054887342828	9.028581637661597e-06	0.01930475597190435	0.29775414975601494	0.00243809408161571	0.007702419659998582	0.03207972504674768	CPSG_06152	RNA polymerase II transcription mediator complex subunit	CIMG_02716	RNA polymerase II transcription mediator complex subunit	HISTO_ZL.Contig1131.eannot.1974.final_new	RNA polymerase II transcription mediator complex subunit	551	575	466	698	410	431	3	131	4	63	3	136	9	1036	12	1017	20	1204	29	30	31	216	277	312	1.0	0.27018843299014805	0.6753047997702666	0.5345538921834208	0.5565259089437147	0.7789019894111893	0.42476473520103664	0.2375324724011445
D8B26_000680	D8B26_000680		0.01728151851773256	0.0008964096404324582	7.976608864454275e-08	0.9003844742475386	4.89459788873953e-07	0.08288433835559385	9.737377378626757e-09	CPSG_06153	conserved hypothetical protein	CIMG_02715	hypothetical protein	HISTO_ZL.Contig1131.eannot.1970.final_new	RNA-dependent RNA polymerase	917	1050	855	2436	1324	1491	6	145	6	121	9	251	48	3159	26	2839	46	3477	60	55	56	830	1224	1433	1.0	0.6084251393349475	0.4595642070115237	0.31055836281344934	-0.2823312355351836	0.08565189546963503	-0.6943906034584185	-0.7005961678611208
D8B26_000681	D8B26_000681		0.20059721370747804	0.9886751669845876	0.8617201068420632	0.49744861850206434	0.25086859982026316	0.3206112116219461	0.025564056372295314	CPSG_06154	conserved hypothetical protein	CIMG_02714	hypothetical protein			38	48	45	101	60	67	0	6	0	6	0	14	6	111	1	103	1	121	2	1	2	12	50	35	1.0	-0.053696690349559636	1.0656747462919456	0.004038874860596831	-0.8612513877905545	-8.25417427675405	-0.4882219655173311	-0.6110019223239224
D8B26_000682	D8B26_000682		0.9459901316689333	0.3569434563490181	0.03677896751233329	0.17840496101004052	0.8880230010591315	0.9535138624959705	0.04118635157291696	CPSG_06155	conserved hypothetical protein					33	40	27	78	37	54	1	6	2	10	0	12	2	111	0	78	1	99	5	1	1	28	44	37	1.0	0.5688799114073376	0.09026936115619041	0.2227679652173839	0.05495214095416968	2.2244279901463617	0.06530011086356971	-0.5687203897098153
D8B26_000683	D8B26_000683		0.5377226268406331	0.18365552872260607	0.09070421440469462	0.8475626528069325	0.4989919482584477	0.8608304899556708	0.14933056290830976							6	2	7	21	3	11	0	0	0	1	0	2	0	14	0	11	0	4	1	0	0	0	2	3	1.0	-1.531838494184861	-5.556194592302039	-0.7725137093294595	-0.4523623150426757	-5.556194592302039	-0.8522320839592414	-0.9821539295608375
D8B26_000684	D8B26_000684		2.6896092703571575e-07	6.558520642859319e-07	2.6182618452181462e-08	0.4120205726290043	5.7666973150048585e-06	0.00012250468427975344	0.7020334526571124	CPSG_06156	hypothetical protein	CIMG_02713	hypothetical protein	HISTO_ZL.Contig1131.Fgenesh_Aspergillus.285.final_new	HATPase_c domain-containing protein	1304	1486	1094	2166	1218	1174	6	358	12	240	5	405	50	2927	41	2921	60	3322	109	75	78	713	1127	1119	1.0	0.5847877995553871	1.00244925071904	0.47643814885025204	0.5409158586957592	0.4266267835040102	0.4876956636970682	-0.033580154041635085
D8B26_000685	D8B26_000685	HYP1	0.001749343728971435	0.00010347537463148029	1.7494874921951736e-06	0.5132556712506586	0.39630289679591224	0.776993893949154	0.03385270182643896	CPSG_06157	hypercellular protein HypA	CIMG_02712	hypercellular protein HypA	HISTO_ZL.Contig1131.eannot.2004.final_new	hypercellular protein HypA	1902	2254	1786	3767	1979	2029	7	444	13	313	3	530	71	4573	52	4331	60	5385	113	90	111	1244	1719	1641	1.0	0.47103607187086965	0.5163030251648835	0.3486049684791012	0.04249497919871867	-0.33694383262307354	0.08328163954127335	-0.18097794964590413
D8B26_000686	D8B26_000686		0.9184366552718192	1.3761377960422704e-05	0.1719139616191281	0.5611057985781246	0.0756719890442572	7.936923177316642e-06	1.096573620308923e-15	CPSG_06158	hydrolase	CIMG_02711	hydrolase	HISTO_ZL.Contig1131.eannot.2002.final_new	medium-chain fatty acid ethyl ester synthase/esterase	2657	2844	2232	1238	913	851	2	145	4	157	2	263	11	2066	23	1913	18	2277	72	83	63	356	527	588	1.0	0.1456435628671536	0.0344096000613612	0.49128090804730706	0.8462123214990936	-0.5287172130054071	0.2241980051783977	1.5306273877547583
D8B26_000687	D8B26_000687	LOC1	0.004651585262127402	0.0935310858602848	0.7796090796847608	0.5808558151297093	0.011118715885014424	0.9392205250343604	0.0001698298376167031	CPSG_06159	conserved hypothetical protein	CIMG_02710	60S ribosomal subunit assembly/export protein LOC1	HISTO_ZL.Contig1131.eannot.1962.final_new	60S ribosomal subunit assembly/export protein LOC1	929	848	683	1527	1196	953	3	242	8	166	7	323	9	1952	13	1950	13	2184	64	44	39	426	539	618	1.0	-0.03007143478579573	-0.8281737466297932	0.16257078595382674	-0.016932857191943523	0.3488783208317069	0.29712478373675166	-0.4108382321242439
D8B26_000688	D8B26_000688		0.5253238380820631	7.954897984528274e-05	3.5818307772003014e-05	0.8854764182603446	0.0003775417401157489	0.26963271493448454	1.2244275868798802e-06	CPSG_06160	NADH-ubiquinone oxidoreductase 14.8 kDa subunit	CIMG_02709	NADH-ubiquinone oxidoreductase 14.8 kDa subunit	HISTO_ZL.Contig1131.eannot.2000.final_new	NADH-ubiquinone oxidoreductase	2717	2815	2209	5588	3519	3377	19	892	17	570	9	1085	82	7850	79	7334	63	8379	141	156	153	1947	2417	2757	1.0	0.3960890642543684	0.10469321906970173	0.36944187164603415	-0.14094056565606597	-0.06963335626878736	0.3528734272742113	-0.5046260342260026
D8B26_000689	D8B26_000689		0.012384803008134675	1.7123357873591698e-09	1.254664107750737e-10	0.5963645486088031	1.3525079112871723e-07	0.010726257495109269	0.0033874723625146107	CPSG_06161	DNA-directed RNA polymerase I and III polypeptide	CIMG_02708	DNA-directed RNA polymerase I and III polypeptide	HISTO_ZL.Contig1131.eannot.1961.final_new	DNA-directed RNA polymerase I and III 14 KDA polypeptide	752	746	616	741	641	471	6	195	3	132	1	226	21	1681	16	1702	16	1803	42	38	31	465	632	621	1.0	1.0713770625364218	0.7520738216726436	0.916175141879338	0.5620438289837519	0.4873155594274753	0.8858298392520632	0.3533765455593198
D8B26_000690	D8B26_000690		0.002830477263363082	0.08395110678495031	4.660645372817178e-09	0.24604662942135727	5.733767172263188e-07	0.0007165644632563616	9.954092195648934e-07	CPSG_06162	O-sialoglycoprotein endopeptidase	CIMG_02707	glycoprotease/Kae1 family metallohydrolase	HISTO_ZL.Contig1131.eannot.1960.final_new	O-sialoglycoprotein endopeptidase	1314	1377	1125	2669	1588	1687	1	194	10	155	4	294	46	2546	38	2437	54	2969	67	54	49	1027	1409	1455	1.0	0.5910107471141848	0.4746069303291356	-0.13007238124363416	-0.48034924444242755	-0.5900285642373855	-0.5616939678452321	-0.4522030943346331
D8B26_000691	D8B26_000691		0.0005373294717989954	0.9544799375891218	0.0008933631823015703	0.8880066325251209	0.00028387835093734786	0.02417802063007099	5.191816812849946e-09	CPSG_06163	conserved hypothetical protein	CIMG_02706	SET domain-containing protein	HISTO_ZL.Contig1131.fgenesh_plus.37.final_new	SET domain-containing protein	3027	3355	2854	2526	2152	1870	6	458	11	327	10	595	24	3220	25	3066	16	3568	127	109	93	651	846	857	1.0	-0.3051268602043216	-0.7856331352987392	0.0056438681148761735	0.295756722628575	0.08372152790518216	0.36776824240094413	0.6491410880884068
D8B26_000692	D8B26_000692	EPL1	0.700347745758832	0.10027606935722541	2.1919085196917444e-05	0.9252834639127864	0.7899232984141794	0.6038747851335643	2.1994069550661617e-06	CPSG_06164	histone acetyltransferase complex component Epl1	CIMG_12764	hypothetical protein	HISTO_ZL.Contig1131.Fgenesh_Neurospora.252.final_new	histone acetyltransferase	627	737	568	1406	804	856	4	167	5	128	2	202	22	1559	17	1578	16	1762	47	44	39	440	679	644	1.0	0.403884311630883	0.10880138910125198	0.13481588996916694	0.09406818931472541	-0.07414181659482653	0.03928989295779538	-0.4766757640623859
D8B26_000693	D8B26_000693	CNB1	0.431904331647746	4.165248321064214e-06	0.5263662126456115	0.06276228058108461	5.6768409299269075e-06	1.0280124622376525e-07	4.2834432243061845e-08	CPSG_06165	calcineurin B subunit			HISTO_ZL.Contig1131.eannot.1976.final_new	calcineurin regulatory subunit CalB	2428	2503	2049	5163	2909	3499	7	451	12	311	9	585	78	4143	41	3890	59	4750	98	92	75	1288	1758	1816	1.0	-0.050117781008379964	-0.12181993724385481	-0.4081808817260017	-0.8026141249826642	-0.6505873749483155	-0.4568820774411524	-0.5438568594600137
D8B26_000694	D8B26_000694		6.473017174978101e-08	1.5036774502297584e-12	2.5421699015891467e-16	0.809518598118054	0.547895780882646	0.00010371733882921281	3.737551138298874e-09	CPSG_06166	conserved hypothetical protein	CIMG_02703	hypothetical protein	HISTO_ZL.Contig1131.eannot.1944.final_new	hypothetical protein	1884	2311	1847	1486	1155	1196	5	238	3	150	5	272	2	790	5	753	2	997	93	76	79	128	133	173	1.0	-1.971112712906248	-2.864490141768485	-1.18319087599814	0.6622972129304173	-0.19619207000075412	0.07701774371563136	0.8056730758134869
D8B26_000696	D8B26_000696	MRPS9	0.5159780070672253	0.0008846520592387247	0.4130796842125627	0.19357029345016688	0.0004687844095871844	0.03112213880602655	0.1670206874288408	CPSG_06171	40S ribosomal protein S9	CIMG_02700	40S ribosomal protein S9	HISTO_ZL.Contig1131.eannot.1942.final_new	37S ribosomal protein S9	7679	8245	6639	9999	7608	5943	20	1602	27	1062	25	2040	146	14039	129	12738	145	15286	267	271	275	2965	3788	4016	1.0	0.06483178679756604	0.08034458622338458	0.2738296466691733	-0.21599491788102446	-0.3241493414135673	0.3063423575223282	0.11036256839630268
D8B26_000697	D8B26_000697		7.7054075018928e-05	4.820051646227864e-07	2.5605103484274464e-07	0.7019943853825935	2.516932144509472e-09	0.0036529950146338796	0.7137433807655755	CPSG_06172	elongation factor 1-gamma	CIMG_02699	elongation factor 1-gamma	HISTO_ZL.Contig1131.eannot.1973.final_new	elongation factor 1-gamma	39666	38595	30290	52885	36454	30740	95	10525	170	7462	173	13884	1011	79413	796	81365	888	96278	2125	1903	1819	20558	28413	27931	1.0	0.5571472053634735	0.42070760214007014	0.5440042584486069	0.2862888685168179	-0.06937933718625405	0.7294974034245936	0.03516995384139958
D8B26_000698	D8B26_000698		0.12063563113354975	1.4217240318922874e-10	1.838357183232369e-06	0.5557287215951828	1.3591659204106334e-08	7.053380497637859e-06	0.7146633200017966	CPSG_06173	conserved hypothetical protein	CIMG_02698	hypothetical protein	HISTO_ZL.Contig1131.Fgenesh_Aspergillus.248.final_new	NIF domain-containing protein	1084	1248	976	1761	908	1044	5	319	8	230	5	389	28	2791	25	2816	24	3331	99	76	59	615	761	820	1.0	0.4643736799013167	0.32666145653330153	0.7319206088362723	0.670451790161315	0.36795569783363313	0.6849656716694363	0.03207465770956371
D8B26_000699	D8B26_000699		0.021168295721916017	2.5422852797673496e-09	3.298093390617902e-08	0.003700447575558892	6.877851138637384e-05	5.273143027135054e-05	0.6596540438465534	CPSG_06175	conserved hypothetical protein	CIMG_02697	rRNA biogenesis protein RRP36	HISTO_ZL.Contig1131.Fgenesh_Aspergillus.250.final_new		656	657	528	919	607	505	3	155	7	106	10	204	21	1545	16	1610	14	1905	48	39	50	388	490	559	1.0	0.7069324410611332	0.5909528219210992	0.7694017243387585	0.7629488285374599	1.376883706687432	0.5222452576946494	0.046944375118736816
D8B26_000700	D8B26_000700		5.326545207661213e-18	7.602727142841865e-11	1.2305085659224346e-05	4.980785572981191e-24	0.025811805681152426	1.1048480092485373e-12	0.016747886730664234	CPSG_06176	conserved hypothetical protein	CIMG_02696	hypothetical protein	HISTO_ZL.Contig1131.fgenesh_plus.8.final_new	hypothetical protein	1669	2053	1315	1833	1165	1514	210	318	315	226	210	375	263	858	175	822	223	1182	211	237	218	337	513	388	1.0	-0.6846863940659743	3.1062268652065534	-1.2376533973195796	1.8688432794244856	5.406661345948648	0.3369053970961244	0.3094705666842486
D8B26_000701	D8B26_000701		8.417231510118338e-05	3.616643796640712e-10	2.2361179305568384e-14	0.8156310495513285	1.2089620821032838e-12	1.722863781445237e-07	4.085115406238859e-08	CPSG_06177	6-phosphogluconate dehydrogenase	CIMG_02694	6-phosphogluconate dehydrogenase	HISTO_DM.Contig93.eannot.1602.final_new	6-phosphogluconate dehydrogenase	1738	1815	1459	3857	2306	2375	6	195	13	137	16	283	22	2588	21	2173	39	2821	79	52	53	429	639	588	1.0	-1.1633965419775443	-0.7970670240022917	-0.7207132446321238	-0.8878910223793136	0.11231540236488996	-1.1508960628304918	-0.5802263282209459
D8B26_000702	D8B26_000702		5.946224303176602e-06	4.278480955309726e-09	5.986015249683479e-16	0.4606763978776954	0.008004366842393305	0.0013732907119987166	4.9123869459658496e-05	CPSG_06179	conserved hypothetical protein	CIMG_02692	hypothetical protein			1103	1364	1001	1184	830	730	2	107	4	71	9	160	5	742	3	638	1	786	34	19	11	69	93	99	1.0	-2.2005502344872157	-2.35550693090279	-0.899418650339074	-0.7875676237352576	0.5166340445579216	-0.39162447964676084	0.5098121892448736
D8B26_000703	D8B26_000703		2.1559109616118802e-08	6.377719674865885e-18	2.193614221819851e-19	0.00041960390331255074	4.1173354070116313e-16	8.383799410072572e-12	4.467139720789734e-17	CPSG_06180	hydrolase	CIMG_02691	hydrolase			278	331	235	2395	1108	1528	0	33	1	27	0	31	5	445	3	392	2	456	4	9	8	59	85	64	1.0	-3.3733087830466846	-3.053015989635176	-2.490547750612343	-3.2366249128582876	-4.234911851640122	-3.111093925482469	-2.3774213598457723
D8B26_000704	D8B26_000704	GAL83	0.009086871495286523	0.13880954371336712	1.0274262774991687e-05	0.5792627571394872	0.046899466202886576	0.19952977782148434	0.0027047254953786615	CPSG_06181	Snf1 kinase complex beta-subunit Gal83	CIMG_02690	Snf1 kinase complex beta-subunit Gal83	HISTO_ZL.Contig1131.Fgenesh_histo.289.final_new	Snf1 kinase complex beta-subunit Gal83	999	1094	891	1825	1079	1197	3	181	7	146	2	235	35	1875	20	1624	42	2006	52	47	43	617	891	919	1.0	0.43899442129702476	0.4979708389353481	-0.12701993113805024	-0.20589187204020495	-0.3771376030931018	-0.21215804024766957	-0.2742994649333372
D8B26_000705	D8B26_000705		0.00016039657297498065	0.0013979780577144999	2.0140206468900107e-11	0.5014840650521584	0.0018114932137682346	0.05866122294528848	2.5803088046578048e-05	CPSG_06182	hypothetical protein	CIMG_12643	hypothetical protein			15	33	22	87	62	54	0	1	0	2	0	7	9	189	4	120	5	184	1	1	0	106	141	167	1.0	2.2163826631736416	2.3973601727971885	0.7182219735501767	-2.008020469089919	-8.091106559039643	-1.6930855108103666	-1.352339589289666
D8B26_000706	D8B26_000706		1.1524030007077684e-10	4.943661678432383e-08	1.617329530270748e-20	0.33379236260214795	0.09989496717306214	0.4556470151992899	0.8271687167602765	CPSG_06183	alpha-1,2-mannosyltransferase	CIMG_02688	alpha-1,2-mannosyltransferase			3229	3491	2851	5034	2959	2834	9	527	7	351	15	666	7	3161	14	3500	23	3984	147	136	118	292	368	385	1.0	-2.1564009846056513	-2.0284836876376073	-0.562597885513349	-0.09641406102619637	-0.39412519219131253	-0.15245949403556028	0.019517715935673703
D8B26_000707	D8B26_000707		4.352875403669523e-07	8.385154132183178e-17	1.0813531357175298e-14	0.00023304108619801213	1.998225003580698e-14	1.1261397976465367e-09	6.688476844348476e-10	CPSG_06184	hypothetical protein	CIMG_02687	Atypical/ABC1/ABC1-A protein kinase	HISTO_ZL.Contig1131-snap.57.final_new	ABC1 protein	3882	4357	3482	3735	2612	2209	14	967	32	656	17	1241	88	10100	80	8772	76	10725	198	215	188	1942	2775	2812	1.0	1.0083459269351074	0.7660063766015761	1.2346503465006267	0.8134108749287458	0.9482016619879778	1.0609244319122637	0.633245718559142
D8B26_000708	D8B26_000708		0.23604322086662607	0.0034434811404855563	0.073411969126018	0.7019943853825935	0.635105138762959	0.06724341828522269	0.19188536231511424	CPSG_06185	urease accessory protein UreF	CIMG_02686	urease accessory protein	HISTO_ZL.Contig1131.eannot.1969.final_new	urease accessory protein UreF	405	433	325	677	444	366	2	90	2	51	0	110	16	966	12	813	5	1013	13	15	13	196	294	268	1.0	0.23217274113375028	0.41473485281949635	0.36301772370414687	-0.5274308258241528	-0.49087051348535793	0.08049512590585844	-0.16728637549099873
D8B26_000709	D8B26_000709	BRE1	0.38788881271312653	0.5167313637100023	0.02987120397691665	0.7956110529945741	0.40446030089112445	0.1236202601779756	0.01665200558079169	CPSG_06186	E3 ubiquitin-protein ligase bre1	CIMG_02685	E3 ubiquitin-protein ligase bre1	HISTO_ZL.Contig1131.eannot.1932.final_new	E3 ubiquitin-protein ligase bre1	3583	4255	3122	4684	3185	2966	6	646	19	413	13	771	44	5069	46	4659	76	5683	184	170	136	1426	1849	2052	1.0	0.16969582255967192	-0.13526428403247998	-0.05106756416774076	0.17022208262632005	-0.12529954885478498	0.0732645573520603	0.18812362036503813
D8B26_000710	D8B26_000710		3.574578885403369e-07	2.4270216643941024e-05	2.317426554280814e-12	0.11805881792004982	2.905536373269485e-06	1.1462648381604678e-05	0.056721911579012824	CPSG_06187	transcription factor tfiiib	CIMG_02684	transcription factor TFIIIB component			834	960	733	1090	765	686	2	201	7	142	8	253	30	1569	35	1524	28	1830	59	53	55	524	846	776	1.0	0.9404307779706108	1.1226203194760076	0.3941508366366691	0.7117669896769733	0.8063763409121574	0.5492686846363056	0.16533313583499473
D8B26_000711	D8B26_000711		1.1446676572985448e-05	0.014006632947713878	4.3628950416698344e-07	0.8775332996909299	0.01946726321240877	0.5503526675608138	0.00013134743278601837	CPSG_06188	conserved hypothetical protein	CIMG_02683	hypothetical protein			1229	1422	1102	1539	761	927	0	228	6	138	5	253	38	1779	35	1714	36	2043	52	31	34	546	833	755	1.0	0.617944615017545	1.0315371573998005	0.24467791180159895	-0.12400608712346865	-0.14120553459516402	0.2838743439737336	0.4172477282581906
D8B26_000712	D8B26_000712		0.7136544613605957	0.001170706701232067	0.8649334217069121	0.5354609987252219	0.000106870865831893	0.0906008326980927	0.022571784843169254	CPSG_06189	conserved hypothetical protein	CIMG_02682	hypothetical protein			423	506	358	475	344	328	0	28	4	32	3	38	3	401	9	344	5	474	12	14	5	140	169	184	1.0	-0.028260466784965868	-0.18826841336587952	-0.4828536910696609	-0.5799040027609352	0.6657746561586844	-0.9038736468194077	0.3289291714359965
D8B26_000713	D8B26_000713	MMM1	0.1682788426268134	0.053226300984022236	0.610858705280022	0.7275635693045777	0.9677223279360223	0.9527152452919434	0.504031899663883	CPSG_06190	mitochondrion biogenesis protein Mmm1	CIMG_02681	mitochondrion biogenesis protein Mmm1	HISTO_ZL.Contig1131.Fgenesh_Aspergillus.240.final_new	DUF1183 domain-containing protein	1572	1808	1376	2371	1391	1452	7	270	2	194	8	363	32	2728	19	2615	21	3093	78	66	62	616	843	868	1.0	0.041969378877015795	-0.270940394893727	0.14892116073972045	-0.01019110702766265	-0.21252777243383872	-0.004831563470285222	0.054231539607590765
D8B26_000714	D8B26_000714		0.008086161318140375	0.44863554853411325	0.015450796131544396	0.7297074230256807	0.005109492269019524	1.960104068393008e-05	4.186853822270571e-14	CPSG_06191	1,2-dihydroxy-3-keto-5-methylthiopentene dioxygenase	CIMG_02680	1,2-dihydroxy-3-keto-5-methylthiopentene dioxygenase	HISTO_ZL.Contig1131.eannot.1931.final_new	1,2-dihydroxy-3-keto-5-methylthiopentene dioxygenase	1141	1079	934	3735	2055	2339	5	375	14	245	8	435	35	3682	35	3563	24	4052	72	59	68	857	999	1157	1.0	-0.21552935809656046	-0.5228778650027945	-0.06585085479568166	-0.6961697203528447	-0.18682935930775452	-0.28672436915284416	-1.1698539790282165
D8B26_000715	D8B26_000715	MTO1	0.007529730635484852	3.5159483874362854e-06	0.19564781669538084	0.6459815340258033	0.0010398093562437186	0.2162253773961013	0.13441657502789153	CPSG_00534	mitochondrial translation optimization protein	CIMG_02679	tRNA uridine 5-carboxymethylaminomethyl modification enzyme GidA	HISTO_ZL.Contig1131.eannot.1948.final_new	mitochondrial translation optimization protein	990	1137	814	1624	1046	995	2	243	8	183	1	328	30	2489	34	2304	26	2695	58	46	64	443	641	657	1.0	0.12167787743049374	0.5543432268464499	0.47996884378491306	0.20115015572499514	-0.3418860329962479	0.36680545327622177	-0.13964118002903758
D8B26_000716	D8B26_000716		0.2649323179393764	0.4165391365506265	0.44611159494153807	0.30597465029947307	0.7503953145507184	0.46120519385834596	0.8762564621784945							22	33	19	35	13	39	0	3	2	2	0	7	0	51	0	46	0	59	3	3	0	4	14	12	1.0	-0.3519056736720959	-6.881214056520388	0.27766015635206787	0.7710703288304135	2.575060361874216	-0.22382428099194832	-0.06533909616438477
D8B26_000717	D8B26_000717		0.3861003349129854	0.1941771116137555	0.09003814929964025	0.9710309011347452	0.1503303584405629	0.14612581938751043	0.34728150357126303	CPSG_00533	conserved hypothetical protein	CIMG_02678	hypothetical protein			51	92	73	146	68	78	1	11	0	7	0	13	2	176	1	163	5	174	4	1	0	16	45	30	1.0	-0.47138601317418444	0.730200530084357	0.28564581591990845	-1.1986043635311812	-0.12716956193020754	-0.5656467096749938	-0.23166165855252177
D8B26_000718	D8B26_000718		0.004577670625844685	3.958802247873568e-13	3.5962191201703015e-13	0.2409838304005579	0.00022724670850111052	0.00514355769901287	1.4284559440683139e-06			CIMG_02675	CDP-diacylglycerol-glycerol-3-phosphate 3-phosphatidyltransferase	HISTO_ZL.Contig1131.Fgenesh_histo.273.final_new	cardiolipin synthetase	1184	1342	1029	2232	1608	1477	4	232	7	148	2	297	45	4411	37	4466	40	5051	60	56	50	1092	1478	1623	1.0	0.8414305083136487	0.44203273088227063	0.8257907733317796	-0.3690983097258168	-0.649659188276618	-0.3447694058628872	-0.4130947426672413
D8B26_000719	D8B26_000719		0.4370722106137144	0.3374623462152207	0.302321001464615	0.7905387464088975	0.8321469189401753	0.5177876082470821	0.00178542799069417	CPSG_00531	conserved hypothetical protein	CIMG_02674	hypothetical protein			297	358	293	326	212	218	0	50	1	29	1	46	1	398	2	369	6	467	22	8	6	104	116	152	1.0	0.17346788743989905	-0.4964339820204622	0.1472883341230116	0.24230823081645594	-0.528291294355986	0.05099982989915954	0.504302852029486
D8B26_000720	D8B26_000720		0.8612267997576903	0.34386232330393063	0.7862728019160016	0.7037348008341561	0.9834304356862476	0.8359010077653745	0.01734026781481265	CPSG_00530	conserved hypothetical protein					347	432	284	414	253	244	2	69	0	20	0	56	1	476	5	434	8	577	13	12	9	95	169	148	1.0	0.051351852911810214	-0.11721437092284717	0.1563001744557311	-0.09346303486853653	-0.7833213320780611	-0.006501524381771955	0.40244124044271423
D8B26_000721	D8B26_000721		0.9234884694282615	0.0002768727140517218	0.25304853555315726	0.9222654152865498	0.0001430139543223516	0.03145558872920868	0.014393421018576836	CPSG_00529	conserved hypothetical protein					1175	1200	979	1459	875	907	1	243	10	154	2	315	19	1944	21	1873	13	2281	53	57	55	379	583	566	1.0	0.1124619735075442	-0.028508890588091168	0.36242659259016835	0.3555321066829558	0.0787752898305969	0.45681395568278	0.23715010737207814
D8B26_000722	D8B26_000722	RYP1	4.984221393553642e-08	0.36775418991455483	1.683258931339925e-09	8.046927508154382e-07	1.0259247434391998e-18	5.922783283715608e-15	3.8608377643957604e-22	CPSG_00528	Ryp1	CIMG_02671	camp independent regulatory protein	HISTO_ZL.Contig1131-snap.45.final_new	protein required for yeast-phase growth	0	0	0	6379	5427	3823	0	0	0	0	0	0	185	8569	208	7343	190	8960	0	0	0	3481	5469	5005	1.0	1.0083090340419938	1.137825736543566	0.09761192651156925	-14.369882045795414	-14.369882045795414	-14.369882045795414	-14.369882045795414
D8B26_000723	D8B26_000723		0.5000323287049399	0.0002764989556426863	0.5675674009805657	0.8617446972406251	0.6562304513119206	0.3694301294337527	0.061326171480968264	CPSG_00526	conserved hypothetical protein					8	15	11	6	6	7	0	0	0	1	0	1	0	29	1	23	0	44	0	0	0	5	3	3	1.0	0.3935990754973927	1.6080289677773918	1.7294584789543583	-4.728479099351317	-4.728479099351317	-0.5800821377316374	0.9844577504852985
D8B26_000724	D8B26_000724		0.9266511817937927	0.07849671990241733	0.0013127439231629412	0.9908036656339225	0.4500293330809106	0.6764953123981133	0.19207765094878773	CPSG_00523	hypothetical protein	CIMG_02667	tyrosyl-DNA phosphodiesterase	HISTO_ZL.Contig1131.Fgenesh_histo.267.final_new	tyrosyl-DNA phosphodiesterase domain-containing protein	311	392	323	562	332	399	2	57	2	46	1	88	6	764	5	617	10	801	23	17	16	199	255	291	1.0	0.3993383187893008	-0.0483133250902763	0.1964562223176011	0.11042160788186689	0.0209063081154916	-0.11964628736433418	-0.15461230952881302
D8B26_000725	D8B26_000725		0.5074970863622825	0.08558868632556121	0.12037443601790994	0.769740947507921	0.2754370741115161	0.3200808326234451	0.010325702031556272	CPSG_00522	conserved hypothetical protein	CIMG_12644	hypothetical protein	HISTO_ZU.Contig65.Fgenesh_Neurospora.120.final_new	hypothetical protein	17	2	7	48	12	22	0	5	0	6	0	10	1	18	0	24	2	27	4	3	0	10	4	4	1.0	-0.9313261427717624	1.15305139728362	-0.7596050213490272	1.117546591014887	-6.755168677542165	0.7093763013513686	-1.413102894252225
D8B26_000726	D8B26_000726		0.13663530694631684	0.4146466709219715	0.6914786841704923	0.6543883693143622	0.1526642967585623	0.7060366818512407	0.9048407231253891							24	38	26	54	23	27	0	4	0	5	0	17	0	39	2	36	3	52	1	1	1	14	15	11	1.0	-0.15206582578523078	1.5352933226198788	-0.24637861031502026	-0.4466735493606563	-7.108277267506373	0.6493434598185567	-0.042269343374059784
D8B26_000727	D8B26_000727		0.03521630608664399	0.0011960914115485936	0.01542859801532974	0.2963705721614119	0.12730384135778441	0.05181433925132733	0.12545085156574642	CPSG_00521	conserved hypothetical protein	CIMG_02665	hypothetical protein			112	100	89	229	86	124	0	17	0	11	0	21	1	133	0	122	0	133	3	0	4	36	47	41	1.0	-0.5863616737928443	-2.828233350214832	-0.6923045732430041	-1.2876441470890088	-9.164143861699053	-0.4828350934009789	-0.32435807044560605
D8B26_000729	D8B26_000729		0.63216340778364	0.1529026804881304	0.40875246203760107	0.5662446633521528	0.005106467590917817	0.7804896294729997	0.09743570496828645	CPSG_00520	serine/threonine-protein kinase	CIMG_02662	CMGC/SRPK protein kinase	HISTO_ZE.Contig158.Fgenesh_Aspergillus.18.final_new	protein kinase	1100	1142	974	1432	933	903	2	138	11	97	3	176	17	1350	13	1347	20	1682	43	53	30	400	516	594	1.0	0.0823102373140699	-0.13258359258048225	-0.13526088120374222	-0.05531824352118788	0.3598445626169205	-0.34651422308753865	0.16008666667384536
D8B26_000731	D8B26_000731		0.2483413558077762	0.2930236915179689	2.8757284850088767e-05	0.40257948955601697	0.5325080518355865	0.7876885731247527	0.5836711449872811	CPSG_00518	conserved hypothetical protein	CIMG_02660	flavin-containing amine oxidasedehydrogenase	HISTO_ZL.Contig1131.Fgenesh_Aspergillus.232.final_new	similarity to flavin-containing amine oxidasedehydrogenase	88	98	67	149	80	84	0	25	2	15	1	16	5	184	2	159	2	178	2	3	6	67	83	108	1.0	0.9291696826512005	0.7919755466968005	0.1982030191387245	-0.16970770304707106	1.3430946381305635	0.18894502081899778	-0.11562102732289614
D8B26_000732	D8B26_000732		0.0009869497614234104	0.028385751489717417	3.842451196866549e-08	0.5223778534972507	0.07409996889047847	0.9793407180315323	0.19333044477030314	CPSG_00517	short chain dehydrogenase	CIMG_11002	short chain dehydrogenase/reductase			416	393	351	534	337	324	2	69	1	59	4	99	13	654	14	611	12	802	16	15	17	252	312	325	1.0	0.78056642244299	0.9658354960162537	0.23645793451042793	0.010812707546714553	0.6263551052870385	0.2557430508598952	0.14657560945310236
D8B26_000733	D8B26_000733	VPS45	4.987229809931393e-05	2.588522794977433e-07	5.4164237218247e-08	0.17899614079405732	1.6124118970052895e-05	0.01966932202045151	0.12593053393342166	CPSG_00516	vacuolar protein sorting-associated protein 45	CIMG_02659	vacuolar protein sorting-associated protein 45	HISTO_ZL.Contig1131.Fgenesh_histo.268.final_new	vacuolar sorting-associated protein	766	873	685	1117	617	633	3	162	10	145	3	273	24	1721	33	1741	26	2003	62	42	26	469	648	606	1.0	0.7596404484694165	1.0836045590583825	0.6712712274226298	0.4684655579746261	0.8441180058885875	0.6293663957220298	0.17072836738691252
D8B26_000734	D8B26_000734		0.6572398134308861	0.0037525988794394356	0.0019480013237364127	0.8818876707743747	0.014874453403912911	0.007499824619978123	0.04328237745634417	CPSG_00515	MBOAT family protein	CIMG_02658	MBOAT family protein	HISTO_ZL.Contig1131.eannot.1939.final_new	MBOAT family protein	4042	4592	3599	5618	3630	3371	10	737	22	555	18	987	64	6884	65	6607	91	7729	194	215	188	1646	2331	2425	1.0	0.21832286413333218	0.05946039772415583	0.19992901591211074	0.2485582884611636	0.05941261344162675	0.18173670011190893	0.13825637048702363
D8B26_000735	D8B26_000735		2.4899633996107858e-11	3.2088440083957506e-08	4.476652628619669e-20	0.08078022568863334	2.6692789173670595e-08	1.6720827765245467e-05	0.04262039700301471	CPSG_00514	conserved hypothetical protein	CIMG_02657	hypothetical protein	HISTO_ZL.Contig1131.Fgenesh_Aspergillus.225.final_new	serine-rich protein	2560	3059	2312	3744	2185	2243	4	281	7	218	8	352	12	2658	7	2607	14	3176	76	67	76	274	405	357	1.0	-1.7711059233756545	-2.0423322120411576	-0.497822817836378	-0.5653140517988517	-0.7007278943257279	-0.5990986082670996	0.14541939946620125
D8B26_000736	D8B26_000736		9.003953403577199e-10	1.7966879955269458e-21	1.4710989810501936e-19	0.1438095797191688	2.8365093685904797e-11	1.4125008549254343e-06	8.512208109506343e-05	CPSG_00512	conserved hypothetical protein	CIMG_02656	hypothetical protein	HISTO_DM.Contig940.Fgenesh_Aspergillus.63.final_new	hypothetical protein	1439	1441	1181	3124	1506	2078	8	133	1	86	4	146	2	258	4	226	1	327	50	34	31	89	96	112	1.0	-3.2793255938773234	-3.9877828296501496	-3.5910489831802623	-1.2104386171796415	-0.9545919437347128	-1.5356013043947365	-0.5270154793905629
D8B26_000738	D8B26_000738		0.8798298745123808	2.66562058833472e-05	0.10471992049474432	0.8767424595101007	0.8095436136117319	1.0800093021340644e-05	0.4478512299009159	CPSG_00510	conserved hypothetical protein	CIMG_02654	hypothetical protein			546	585	426	800	499	567	0	104	5	58	3	130	10	597	9	595	11	708	45	53	44	278	329	319	1.0	0.19244752343210786	-0.06585655455735658	-0.5341485233886759	0.9231596704991997	0.16310756514682853	-0.04576701042369101	-0.09009621766768716
D8B26_000739	D8B26_000739		6.74534258252081e-15	9.533121917465783e-06	2.4496387845354856e-17	0.9011861379831945	1.1528852699919898e-07	0.030973781080952615	0.6480237367451255	CPSG_00508	CaaX prenyl protease	CIMG_02653	CaaX protease	HISTO_ZL.Contig1131.fgenesh_plus.7.final_new	CaaX protease	2125	2370	1962	3262	2017	1912	3	262	14	200	9	294	136	4455	105	4085	113	4953	82	85	71	1924	2727	2841	1.0	1.2611936568336242	1.5625690412991509	0.3617896632871429	-0.26489737939852864	-0.06842473647625344	-0.5824125914386146	0.035497281873229786
D8B26_000740	D8B26_000740		0.07071205599696077	0.00011354724051349954	2.47808663338109e-06	0.8027580679135388	0.2853360900495785	0.609396139992172	4.2526003753556225e-06	CPSG_00507	sucrose cleavage family protein	CIMG_10998	sucrose cleavage family protein	HISTO_ZL.Contig1131.Fgenesh_Aspergillus.222.final_new	sucrose cleavage family protein	429	415	379	944	673	630	1	130	4	54	2	139	27	1570	15	1489	14	1676	22	39	38	419	562	622	1.0	0.6982644557656029	0.5622135758637875	0.5137620994581493	0.1339092836003275	-0.3000581823485467	-0.1754564471833701	-0.7014149310979118
D8B26_000741	D8B26_000741		1.0212928671100931e-05	3.1954462940441255e-12	1.0096965274065271e-12	0.01867049833135242	1.4251754570471222e-10	2.63697690192721e-08	0.00037369769949765715	CPSG_00506	leucyl-tRNA synthetase	CIMG_10997	leucyl-tRNA synthetase	HISTO_ZL.Contig1131.eannot.1930.final_new	leucyl-tRNA synthetase	2565	2933	2344	3107	2091	1839	19	678	16	499	12	891	81	6555	40	6036	85	7396	204	158	151	1661	2263	2215	1.0	1.004879513760301	0.8029765035141763	0.9522847696688861	0.8646378165114126	0.8165944858408447	0.8816643774070039	0.33828747913215534
D8B26_000742	D8B26_000742		0.874606835547112	1.376117794222017e-08	0.5067587068347882	0.5784339720000002	0.16226312323838413	0.05935388333474082	0.00030202873879289565	CPSG_00505	conserved hypothetical protein	CIMG_02651	hypothetical protein	HISTO_ZL.Contig1131.Fgenesh_histo.250.final_new	hypothetical protein	14	27	16	73	41	41	0	2	0	6	0	7	2	234	1	229	0	279	1	5	8	25	24	28	1.0	0.20341379390946954	0.21756280686688326	1.7095169413053313	1.1857345409532938	-7.691618477880819	-0.70636420128919	-1.2469949473844255
D8B26_000743	D8B26_000743	FDH1	1.68447747242591e-05	8.677276389361031e-10	6.284314612673325e-13	0.4100287193790851	1.1534296315563405e-15	0.0007494907326151102	3.641132061931566e-17	CPSG_00503	formate dehydrogenase	CIMG_02650	formate dehydrogenase	HISTO_IAH.Contig38.eannot.1006.final_new	formate dehydrogenase	354	484	350	24138	4821	15107	18	39	43	35	47	69	64	5220	61	3803	69	6469	318	297	213	609	870	895	1.0	-2.951860525393474	-1.8603700964473677	-2.007803622369935	-1.0270088848743906	-0.5719186360236868	-5.556054907033193	-4.967623049488617
D8B26_000744	D8B26_000744		0.9607206646736518	0.06820105275893037	0.002080454638571181	0.8877850613080476	0.0045329942482610075	0.41354605522754545	0.19479360880761845	CPSG_00502	conserved hypothetical protein	CIMG_02648	hypothetical protein	HISTO_ZZ.Contig127a.fgenesh_plus.54.final_new		69	120	98	184	107	114	0	5	0	3	2	21	2	130	4	161	1	153	7	3	1	20	36	39	1.0	-0.8933514254956592	0.05242653043357349	-0.4081940776605799	-0.5538880141777496	0.3812821057193904	-1.1666136081678133	-0.3090733930283997
D8B26_000745	D8B26_000745		0.4318929005001884	0.3643894931046529	0.29968242931137584	0.4205188892726641	0.8165380255385803	0.6037657465921177	0.001620630965150805	CPSG_00501	conserved hypothetical protein	CIMG_02647	hypothetical protein	HISTO_ZL.Contig1131.eannot.2186.final_new	hypothetical protein	1951	2062	1652	2527	1406	1476	2	315	4	204	9	353	43	2546	27	2255	30	2661	82	75	69	554	835	817	1.0	-0.08575493513284987	0.15717728880663243	-0.07268409078754381	0.07844638079023797	-0.44188606739476094	0.032376934953923533	0.26355997543091325
D8B26_000746	D8B26_000746		0.026079291003904513	0.36845072192162104	0.03476078153665757	0.9795615111737264	0.004741001463299866	0.012141342747807815	1.8002972685129192e-07	CPSG_00500	cytokinesis protein sepA	CIMG_02646	cytokinesis protein sepA	HISTO_ZL.Contig1131.Fgenesh_histo.244.final_new	cytokinesis protein SepA/Bni1	1210	1395	1156	1208	825	796	2	189	5	124	4	256	6	1234	10	1267	15	1436	45	50	55	276	388	413	1.0	-0.2057336089015328	-0.619605845886686	-0.08257131521260024	0.40320659131837355	0.023125225399226585	0.3165185557514951	0.5864121864891435
D8B26_000747	D8B26_000747		0.9114094407351704	0.33212102345283795	0.03281658882025237	0.8292773064628575	0.9592978630498089	0.4659902885118934	0.05770883948352893	CPSG_00499	predicted protein					59	77	54	65	45	30	0	2	0	2	1	18	0	51	0	48	2	64	8	0	1	20	34	50	1.0	0.7611736893823203	-0.22028089635535072	-0.3261665747408572	0.6856326997457836	0.9132411426600754	-0.036985734803867264	0.6236437688862672
D8B26_000748	D8B26_000748		0.9963487665653062	5.152183698310777e-08	0.009280046180827332	0.8827075817179205	0.023772174998440327	0.3565333810692719	0.6708845043557422	CPSG_00498	conserved hypothetical protein	CIMG_02645	integral membrane protein	HISTO_LG.Contig392.genewise.40.final_new	integral membrane protein	542	691	482	790	440	615	0	80	3	45	5	99	16	478	7	421	8	510	42	22	24	165	222	230	1.0	-0.3891992091884371	-0.003459471555860524	-0.9492055607458734	0.24293073357315326	0.17886145859941555	-0.4107782832669599	0.061938713747322294
D8B26_000749	D8B26_000749		0.013480597826976966	0.0006156781990170138	4.0654608597733995e-08	0.5176716979321981	0.0010068047407212422	0.4961066968297221	0.8866353574941321	CPSG_00497	C-4 methylsterol oxidase	CIMG_02644	C-4 methylsterol oxidase	HISTO_DM.Contig93.Fgenesh_Aspergillus.168.final_new	sterol desaturase	1379	1294	1075	2072	1071	1219	4	193	7	120	1	200	13	1591	14	1522	19	1835	59	52	47	280	447	410	1.0	-0.7279059652135229	-0.6481105265889225	-0.352556130375554	-0.12380077345892493	-0.44799058536288633	-0.41632396897849777	-0.01568900302541044
D8B26_000750	D8B26_000750		0.5513896131136554	0.0011535898285440732	0.0007069108990189338	0.07358048016272076	0.7231240007010188	6.96571299772396e-07	0.00047642885981130943	CPSG_00496	conserved hypothetical protein	CIMG_02643	MFS transporter	HISTO_LG.Contig392.eannot.1695.final_new	MFS transporter	353	438	371	351	258	245	2	65	0	23	8	59	3	283	4	265	4	303	44	28	32	55	98	80	1.0	-0.6942567771541988	-0.3919187064395291	-0.5697640815122267	1.5903867413756012	1.6080428904433157	0.08628400216642419	0.6140316749863413
D8B26_000751	D8B26_000751		0.3655548663563334	0.38686760214206983	0.03991605501922332	0.38787861332905205	0.10395462425458546	5.181903499949972e-05	0.21019291234002926	CPSG_00494	CobW domain-containing protein	CIMG_02642	CobW domain-containing protein			72	76	72	130	96	75	1	16	2	4	0	13	2	130	2	96	4	169	11	13	14	23	34	36	1.0	-0.5001686003455472	0.6624459755890435	-0.1730351011745335	1.656789503596458	1.3852195106930898	-0.5482044944668055	-0.26781911384979873
D8B26_000752	D8B26_000752		0.005534245126736602	6.38270978689921e-05	3.928890807716631e-08	0.5334643424008945	4.640076187787258e-05	0.0014309459376824322	0.651132494709879	CPSG_00493	mitochondrial GTPase	CIMG_02641	small GTP-binding protein	HISTO_ZL.Contig1131-snap.36.final_new	tRNA modification GTPase GTPBP3	1493	1710	1356	2300	1379	1375	1	365	16	245	7	476	37	3203	36	2876	47	3383	102	78	93	862	1186	1243	1.0	0.5860642748503782	0.5110585811055893	0.36078533386113154	0.44293371701092565	0.3240081443338521	0.4307815675730438	0.040424381818660766
D8B26_000754	D8B26_000754	LYS4	0.00014929866276475618	5.419612760874699e-10	7.512323974180152e-07	0.7927189518811277	3.0529161086333205e-07	7.077475499925519e-06	3.200413410866961e-14	CPSG_00490	homoaconitase	CIMG_02639	homoaconitase, mitochondrial	HISTO_ZL.Contig1131.Fgenesh_histo.232.final_new	homoaconitase	2288	2706	2124	6387	4391	4166	14	1153	26	731	13	1379	62	10243	56	10387	61	12102	292	285	233	2219	3134	3259	1.0	0.39117578531222497	-0.49228290434118005	0.5695590286491854	0.4295369510119532	-0.11029020635794709	0.43892705288586975	-0.8981199247884097
D8B26_000755	D8B26_000755		3.702809134959784e-18	0.06860865435748852	0.07120168194098882	6.232132992873348e-24	0.0012876886320718774	1.935375864416538e-12	2.414892097615851e-08	CPSG_00489	phosphoserine aminotransferase	CIMG_02638	phosphoserine transaminase	HISTO_ZL.Contig1131.eannot.2200.final_new	phosphoserine aminotransferase	2187	2351	1963	6320	4330	3921	546	1197	772	688	501	1390	672	5851	412	5569	724	6702	550	731	571	1974	2778	2787	1.0	0.24194717419899528	2.8760712764671164	-0.2436866901215358	1.67210563834066	5.049631323102292	0.47756362160995797	-0.9849975858739893
D8B26_000756	D8B26_000756	CYC2	0.006290716811600891	0.0488926249087879	0.9407964621776147	0.4754809466617038	9.582088839278653e-05	0.09424237444290179	4.622238652945668e-05	CPSG_00488	cytochrome c mitochondrial import factor CYC2	CIMG_02637	cytochrome c mitochondrial import factor	HISTO_ZL.Contig1131.eannot.2183.final_new	cytochrome c mitochondrial import factor (Cyc2)	1825	1978	1556	2062	1400	1233	4	303	10	212	9	489	20	2548	17	2381	14	2762	91	67	63	507	712	820	1.0	-0.012401154387858562	-0.6249958572038031	0.1595169085525919	0.2322912896479873	0.36269778110591405	0.40075920877384325	0.3709444597343635
D8B26_000757	D8B26_000757		8.101834835464524e-08	0.07755012200861322	5.365491965035681e-11	1.0	0.9922657279269271	0.1266561158984658	1.5104303783609163e-08	CPSG_00487	amino acid transporter	CIMG_02636	amino acid transporter	HISTO_ZL.Contig1131.Fgenesh_histo.223.final_new	L-methionine porter	2720	3116	2393	2790	1764	1751	7	354	7	222	10	435	7	2686	19	2636	11	3098	115	100	73	398	583	617	1.0	-0.7867953872160457	-1.5109292785380362	-0.13486051216135697	0.18935488531525285	0.0023841977843814762	0.0013477221631086505	0.564430830928671
D8B26_000759	D8B26_000759		0.8388129913446125	0.6183706191292746	1.8216076823922923e-06	0.8626499533004015	0.46612270845469533	0.002022772667768755	9.238583828751355e-11	CPSG_00485	conserved hypothetical protein	CIMG_02635	HemK family methyltransferase	HISTO_ZL.Contig1131.Fgenesh_histo.219.final_new	S-adenosylmethionine-dependent methyltransferase	1472	1558	1239	1282	856	793	3	174	4	105	3	216	17	1435	19	1416	15	1566	61	53	44	466	643	628	1.0	0.44305818417431814	0.05394615703593299	0.039649026196412925	0.42763095792881406	-0.1585296095643675	0.07208923264018768	0.7221330396960329
D8B26_000760	D8B26_000760		0.7023113131867097	3.854401367596928e-06	3.1524812109756817e-06	0.022090488200108328	4.65073836919805e-06	3.3940267673865865e-09	0.6367871399251578	CPSG_00482	aspartyl protease	CIMG_02633	aspartyl protease 2	HISTO_ZL.Contig1131.eannot.2181.final_new	aspartic protease	1312	1785	1337	2194	1248	1412	6	321	20	348	11	508	18	1556	27	1475	30	1764	158	140	132	350	472	563	1.0	-0.6098549546498628	-0.11010860451393095	-0.5650047679270102	1.1535695760572704	1.0055215607085521	0.6264085875061121	0.05310984739483278
D8B26_000761	D8B26_000761		0.49714348715545004	6.27867462566947e-05	0.0005861705412471855	0.9549916766424561	0.9778390534277878	0.08583182004194184	0.0017937346531058124	CPSG_00481	predicted protein					119	185	114	131	87	79	0	19	1	8	0	21	2	64	1	70	0	91	8	9	4	20	30	15	1.0	-0.9850455885829439	-0.7258119168476146	-0.9525984573705055	0.8201300494980239	-0.17540334692154985	0.011926578710978077	0.6638755638672303
D8B26_000762	D8B26_000762		2.835797648647869e-08	6.81482539828294e-12	2.2772020439817483e-18	0.08774188494401004	0.016475655497094132	0.8406948371760646	2.4366992746930707e-11	CPSG_00480	conserved hypothetical protein	CIMG_02632	hypothetical protein	HISTO_DM.Contig940.Fgenesh_histo.33.final_new	hypothetical protein	887	1050	749	3315	1431	1977	9	284	22	209	10	355	11	1405	4	1407	6	1519	95	78	83	131	186	202	1.0	-2.4692790308496715	-2.391823375487738	-1.1530257334326028	-0.039306060877434906	0.7093751919660166	-0.30501289184687724	-1.1165869845328782
D8B26_000764	D8B26_000764	RFC4	0.15123615454270833	4.034212938762422e-05	4.9769418902321866e-08	0.37583178765297554	0.0005232567214849481	0.0002661245830430238	1.4019339036309268e-09	CPSG_00479	DNA replication factor C subunit	CIMG_02631	replication factor C subunit 4	HISTO_ZL.Contig1131.eannot.2180.final_new	activator 1 37 kDa subunit	2273	2715	2005	2159	1349	1333	4	339	11	213	10	452	30	2945	40	2914	29	3403	116	65	99	835	1140	1218	1.0	0.5991021052701954	0.2921132985010197	0.3860427430338813	0.5353487639224643	0.4421471995865423	0.36849835550028853	0.7107700326498566
D8B26_000765	D8B26_000765		0.0020214330785658353	1.890091275827274e-10	2.436896527624956e-10	0.2858629591895004	1.6424890709049905e-08	0.010857899193643722	0.20136551727022736	CPSG_00478	conserved hypothetical protein	CIMG_02629	acid phosphatase			284	527	325	451	328	314	0	11	1	11	0	19	2	196	0	138	1	222	6	6	9	34	46	53	1.0	-1.8545557017290795	-2.6186596443898518	-1.547413538058688	-1.0689819107962326	-2.0675730430106825	-2.1018385490477454	0.2093155742572055
D8B26_000766	D8B26_000766		3.4344432368161456e-10	0.9482226349660471	5.382974376599574e-08	0.7037500957812108	0.001448349507950932	0.16311602866590608	1.481558708145966e-09	CPSG_00477	polysaccharide deacetylase	CIMG_02628	Arp2/3 complex subunit Arc16	HISTO_ZL.Contig1131.eannot.2178.final_new	polysaccharide deacetylase	40	51	23	294	105	212	0	14	1	5	0	22	25	353	34	225	32	319	4	2	7	198	276	235	1.0	1.4343968513869083	3.1694988739251504	0.015839246414089632	-0.890285925405182	-1.1981347115606287	-1.2425926335390223	-2.2249241786290983
D8B26_000767	D8B26_000767		0.23676434802056287	0.06877313198508966	0.6347468855519472	0.7208252523121585	0.3348086916423434	0.09220544327762123	0.2131721735414537	CPSG_00476	glutamyl-tRNA(Gln) amidotransferase subunit A	CIMG_02627	acetamidase	HISTO_ZL.Contig1131.Fgenesh_histo.208.final_new	acetamidase	381	419	351	673	363	443	0	113	1	46	3	106	6	568	6	584	5	677	29	20	30	177	218	213	1.0	-0.0696155334343547	-0.5355251761090624	-0.23934252125044717	0.42615691760871266	-0.48597574721305925	0.16522617884002455	-0.1712082256095394
D8B26_000768	D8B26_000768		0.14258843870945273	0.01929010467675516	0.0007147586032666376	0.6433730522630164	0.2654822382836639	0.9306759565303735	0.009739617522573248	CPSG_00474	conserved hypothetical protein	CIMG_02626	hypothetical protein			879	947	765	1111	671	690	2	138	4	75	6	145	15	1325	23	1302	15	1597	28	36	33	369	472	530	1.0	0.3533708452764192	0.36207279108791524	0.22249641728752514	-0.02033002432857863	0.3553720257623359	-0.1383863197678193	0.25447035604871127
D8B26_000769	D8B26_000769		0.00155206365555261	3.909434535668387e-07	1.082187221206964e-09	0.5135087797883378	2.0082930482401416e-06	0.003084519743054147	0.025247507190679336	CPSG_00473	hypothetical protein	CIMG_02625	hypothetical protein	HISTO_ZL.Contig1131.eannot.1995.final_new	DUF410 domain-containing protein	1673	1765	1522	3002	1725	1779	7	536	8	328	4	623	63	4348	35	4296	61	4834	144	91	105	1234	1632	1715	1.0	0.7059368815757705	0.5550786975482362	0.5116083254221612	0.3957083115707598	-0.3686058267507027	0.5258364003321013	-0.19430153694594154
D8B26_000771	D8B26_000771	DIN1	0.9583812412479651	0.6850501653249582	0.7026006727202462	0.3913249026654961	0.9239627019332398	0.012133749896498638	2.096115209862818e-05	CPSG_00472	rai1	CIMG_02624	rai1 protein	HISTO_ZL.Contig1131-snap.14.final_new	HLA class III protein Dom3z	1153	1218	946	1236	824	671	4	122	5	104	6	206	14	1306	12	1173	19	1395	65	46	36	348	427	437	1.0	0.040623481174396965	-0.017134456900129606	-0.0411268804961511	0.4314584227065475	0.5369272437413289	-0.014066966298765653	0.467692334668198
D8B26_000772	D8B26_000772	MOD5	0.07589614665603575	0.822179918374228	0.6335249942470591	0.750534895881393	0.5686519115899763	0.09570821942202241	0.04042526058773061	CPSG_00471	tRNA isopentenyltransferase	CIMG_02623	tRNA dimethylallyltransferase	HISTO_ZL.Contig1131.eannot.1993.final_new	tRNA isopentenyltransferase	352	391	353	637	426	399	1	80	4	47	2	94	3	732	5	609	7	771	15	14	15	178	218	214	1.0	-0.05739627142019712	-0.7090033228956955	-0.02599075184860681	-0.41147976595454944	0.32797570002821397	-0.08551894482629915	-0.23152487127741295
D8B26_000773	D8B26_000773	CAF16	0.021904426959464103	8.816319377179591e-05	3.012487786802641e-07	0.1816805216964971	1.683896877542342e-05	2.548205996950922e-07	4.065477629637647e-11	CPSG_00470	ABC transporter	CIMG_02622	ABC transporter	HISTO_ZL.Contig1131.eannot.2081.final_new	CCR4-Not complex subunit Caf16	522	519	460	1483	1133	1044	1	136	0	82	6	155	14	1311	8	1186	17	1446	22	17	14	237	371	373	1.0	-0.7293013810561415	-0.6736642205422777	-0.4665693931320069	-1.486734609421049	-1.0124282393306379	-0.6699471653942639	-1.1201454308818342
D8B26_000774	D8B26_000774	ELP2	0.0014740169558467872	1.7002567574150173e-06	6.094066175796153e-13	0.4817989811953913	5.724369181726023e-05	9.519124321439288e-05	0.7698542550691311	CPSG_00469	elongator complex protein 2	CIMG_02621	RNA polymerase II Elongator subunit	HISTO_ZL.Contig1131-snap.11.final_new	RNA polymerase II 90 kDa subunit	2004	2221	1671	2896	1839	1847	6	432	14	294	11	577	52	3933	41	3741	56	4512	134	112	99	1199	1702	1776	1.0	0.7008091255678639	0.43309854165056305	0.3340230162573303	0.3879735539954421	0.30595301708736145	0.3024967862755222	0.019143654448187584
D8B26_000775	D8B26_000775	URM1	0.29386500422383655	0.001958442695279943	0.0035298392389518066	0.8614748909072907	0.007455644047875024	0.42389033807054466	0.0032374845920811733	CPSG_00468	conserved hypothetical protein	CIMG_02620	hypothetical protein	HISTO_ZL.Contig1131.Fgenesh_histo.183.final_new	ubiquitin-related modifier 1	377	375	321	659	478	452	3	47	1	45	3	95	7	522	9	560	4	703	16	21	18	132	203	192	1.0	-0.4116114843176269	-0.4246159663284448	-0.4024364497456479	-0.2202034814405224	0.19970234630503342	-0.4633835709503038	-0.3954400520762189
D8B26_000776	D8B26_000776		0.0003910815259780741	0.799367170227035	1.012265886837775e-06	0.4374733656421809	0.6733944032514673	0.6238417592514494	0.0033390086600606703	CPSG_00467	6-phosphofructo-2-kinase	CIMG_02619	6-phosphofructo-2-kinase	HISTO_ZL.Contig1131.Fgenesh_Aspergillus.149.final_new	6-phosphofructo-2-kinase/fructose-2, 6-bisphosphatase	668	755	634	1332	710	812	2	163	3	108	2	196	29	1337	27	1268	23	1471	35	32	39	429	689	661	1.0	0.5211820093327951	0.7392309877926824	-0.023872697020662605	-0.09041098634164679	-0.6190621725854409	0.049017715361786555	-0.2747809887473369
[truncated: 7,520 more rows]
