# Supplementary material for: Macrophage phagocytosis of Coccidioides promotes its differentiation into the parasitic form
Source: mBio. 2026 May 18;17(6):e00492-26. doi: 10.1128/mbio.00492-26 (PMC13251436; doi:10.1128/mbio.00492-26)
Supplement: Table S2 — Transcripts differentially expressed in at least one condition. [file mbio.00492-26-s0004.txt]

GID	UNIQID	NAME	p(WT.MOI_lo.24/WT.alone.48)	p(WT.MOI_lo.48/WT.alone.48)	p(WT.MOI_hi.24/WT.alone.48)	p(Ryp1.MOI_lo.24/WT.alone.48)	p(Ryp1.MOI_lo.48/WT.alone.48)	p(Ryp1.MOI_hi.24/WT.alone.48)	p(Ryp1.alone.48/WT.alone.48)	CpV2	Cp_anno	CiRS	CiRS_anno	HcG217B	GWEIGHT	WT.MOI_hi.24/WT.alone.48	WT.MOI_lo.24/WT.alone.48	WT.MOI_lo.48/WT.alone.48	Ryp1.MOI_hi.24/WT.alone.48	Ryp1.MOI_lo.24/WT.alone.48	Ryp1.MOI_lo.48/WT.alone.48	Ryp1.alone.48/WT.alone.48
GENE20X	D8B26_007421		2.8659919082058864e-18	4.779300032142954e-28	2.061017754072098e-25	0.8512095233849601	0.005121295633589408	0.7936251669528183	0.19218773375022422	CPSG_01366	conserved hypothetical protein	CIMG_09001	hypothetical protein		1.0	4.892381677341886	5.203706572887344	6.407079580453462	-0.21448653597625508	0.5920627860601683	-1.3342385240101742	-0.2816842158863179
GENE39X	D8B26_003283	PDC1	6.13407940183004e-20	2.7966901704032413e-25	9.58215958353304e-24	0.7499558004874822	1.940488281475086e-06	0.026450595744673074	5.709668666617063e-06	CPSG_03493	pyruvate decarboxylase	CIMG_03789	pyruvate decarboxylase	HISTO_JG.Contig206.eannot.1472.final_new	1.0	3.6868559876603553	3.3365739577906597	4.6269968945485305	-0.5363906948320564	-0.32544042376195786	-0.8969327450229632	-0.6346752373486165
GENE3X	D8B26_002733	PSP1	1.2268027811156059e-26	1.9035017026721755e-27	6.822620674187357e-28	0.8993428295869873	0.42798528416121445	0.9860624432548499	1.902715544995141e-14	CPSG_02834	RTA1 domain-containing protein	CIMG_05758	parasitic phase-specific protein PSP-1	HISTO_ZY.Contig518.eannot.1164.final_new	1.0	8.06745062407765	8.24069487648437	8.141571965465817	-0.023727746532565087	0.5615684829445696	-0.43354719959821786	2.716837510663869
GENE133X	D8B26_006309		1.9087624165056575e-12	2.7029735350132986e-15	8.898993367863978e-20	0.8640656966092204	0.025741387501245813	0.33961897846734884	0.0007941471642777551	CPSG_00626	potassium ion transporter	CIMG_06445	trk family potassium uptake protein	HISTO_LY.Contig16.Fgenesh_histo.11.final_new	1.0	2.2314926983877656	2.198660524170259	1.4858771983277574	0.2212347803158543	0.1870616096184801	-0.33562341300723436	0.37676284423001155
GENE19X	D8B26_004398	OPS1	4.763627827548547e-19	9.03371877140747e-24	1.2187959747539288e-24	0.5268421950856672	0.43182499673561153	0.006224239372589204	0.21899201279828243	CPSG_07408	opsin	CIMG_08103	opsin 1	HISTO_FX.Contig167.eannot.1335.final_new	1.0	5.096753441116546	5.086245105373527	4.791139115426158	1.2399746001932361	1.2419006644420911	-0.2699637190137582	-0.24913140662305622
GENE490X	D8B26_003377	NIT44	1.8200169340823828e-06	2.1760816601966374e-10	7.806934743727759e-12	0.5215722689066076	0.003141116589018361	0.10106429490176971	0.636475820654991	CPSG_03366	hypothetical protein	CIMG_03907	glycosyl transferase family 8 protein	HISTO_ZT.Contig174.Fgenesh_histo.113.final_new	1.0	1.0605123670870797	1.223607685187028	0.8902491785470749	0.31863831830188294	0.4871528167555785	-0.41995836451860347	0.05151955278693851
GENE13X	D8B26_006487		2.120159423292706e-26	5.57071971497965e-22	3.725889041925405e-27	0.5496203567380834	5.4647806686720856e-08	0.4726234299229945	1.1649630011935813e-09	CPSG_00828	conserved hypothetical protein	CIMG_06250	hypothetical protein		1.0	5.464542206296472	5.782664322752098	3.2908994514679404	-0.25572281637100536	0.6943527088770992	-1.6714119107587038	-1.22173998438935
GENE29X	D8B26_004955	PRM10	1.8464985947393975e-21	8.005569163231666e-21	1.4800043462794675e-24	0.9323540289555591	2.352847014730585e-05	0.9806386429761306	4.762881900087986e-05	CPSG_04788	hypothetical protein	CIMG_10463	hypothetical protein	HISTO_BP.Contig459.eannot.1522.final_new	1.0	4.244756280172051	4.169780449213653	2.995768717165404	-0.00986140416965652	-0.1272625714925921	-0.9614174518987297	-0.6131010989787357
GENE313X	D8B26_000978		4.5947811889787364e-11	6.328839980726018e-12	8.74271259379675e-17	1.0	0.03450493326279644	0.9722731605583171	0.983839924495168	CPSG_00217	conserved hypothetical protein	CIMG_02371	hypothetical protein		1.0	1.3599707500200844	1.452978751425004	0.8531469979348759	0.008636481598519314	-0.0002697712240267093	-0.2212820200038918	0.0021455736051034244
GENE48X	D8B26_006416		2.2450098866835018e-10	1.0034165713958878e-06	1.3720547456297426e-17	0.9208237826030627	0.36748626244263277	0.4103420875953766	0.05827068762787071	CPSG_00744	conserved hypothetical protein	CIMG_06330	hypothetical protein		1.0	3.486191709894122	3.761077406333121	1.1819357891183917	-0.7210023825872917	0.34869343467585173	-0.3815114773834619	-0.48110181087078285
GENE132X	D8B26_002505		8.204363402514347e-11	8.705862724287612e-08	1.2551317816374269e-17	0.8708355133622684	0.0003519021254709785	0.23260279802478245	0.0020694565021457723	CPSG_09189	sugar transporter hexose transporter	CIMG_03001	sugar porter (SP) family MFS transporter	HISTO_EA.Contig33.Fgenesh_histo.215.final_new	1.0	2.2410496336743146	2.312474478907777	0.8274118533764825	-0.38981388809322914	0.22836060798022775	-0.7607130937640787	0.41490967168142995
GENE273X	D8B26_000245		0.0005569264673895628	3.6026526863792416e-06	1.696630456669564e-10	1.0	0.2641232929731521	0.6020235885409763	0.4579097679028003	CPSG_05986	Sad1-interacting factor 2	CIMG_05394	Sad1-interacting factor 2	HISTO_DA.Contig93.Fgenesh_Aspergillus.118.final_new	1.0	1.4509663611947066	1.473844876034849	0.8288018868369403	-0.23266425914313327	-0.011887275175572299	-0.2717441538804735	0.1255606896032312
GENE15X	D8B26_004532		5.044869292290774e-26	3.052069474151837e-21	9.216036376648984e-28	0.5028849586823537	1.8099299043338129e-07	0.0017097784037935983	6.711204859749881e-13	CPSG_08308	MFS monosaccharide transporter	CIMG_08310	sugar porter (SP) family MFS transporter	HISTO_DM.Contig93.eannot.1716.final_new	1.0	5.435897695755812	5.792453160035175	2.9641803009701397	-1.8323608233600275	-1.608512005840472	-1.9575264936194063	-2.0816674782598783
GENE78X	D8B26_005268		9.5753865573603e-16	5.694136232369867e-16	6.551230467459178e-22	0.5324461665519837	1.6672646491442814e-06	0.1159381279511133	0.06988267261315434	CPSG_05183	conserved hypothetical protein	CIMG_00427	N-acylethanolamine amidohydrolase	HISTO_LF.Contig359.eannot.2168.final_new	1.0	2.9705720153184147	2.987335051425239	1.7434793706759724	-0.48632093815458616	-0.8967172016808274	-1.1042098251871733	-0.223651451289094
GENE96X	D8B26_003450		6.933625823452472e-11	6.458109223245324e-10	6.236471349859269e-20	0.921646303402635	1.0905275257202485e-07	0.16595203808589215	0.00033468176021732684	CPSG_03271	conserved hypothetical protein	CIMG_04005	hypothetical protein		1.0	2.6509736143206224	2.262908616918475	1.0220737109427713	-0.4356883616168358	-0.14506198128033335	-1.3988504981585026	-0.5062508714968829
GENE340X	D8B26_006488		2.2397300645397385e-15	2.186411874713495e-05	4.2925610144447014e-18	0.9132166064966956	7.045376496161242e-10	0.0006254641024201279	0.023694369675387773	CPSG_00829	conserved hypothetical protein	CIMG_06249	hypothetical protein		1.0	1.2848010399867296	1.5607464131516076	0.32547534275570383	-0.42803044693712317	0.05589459042288629	-0.7295790360397805	-0.16077141757401633
GENE352X	D8B26_000739		6.74534258252081e-15	9.533121917465783e-06	2.4496387845354856e-17	0.9011861379831945	1.1528852699919898e-07	0.030973781080952615	0.6480237367451255	CPSG_00508	CaaX prenyl protease	CIMG_02653	CaaX protease	HISTO_ZL.Contig1131.fgenesh_plus.7.final_new	1.0	1.2611936568336242	1.5625690412991509	0.3617896632871429	-0.26489737939852864	-0.06842473647625344	-0.5824125914386146	0.035497281873229786
GENE0X	D8B26_000085		1.4876341984709272e-29	5.235970284433081e-26	8.449448907777748e-30	0.003847819823627593	0.0004155409317551802	0.0021450178009757167	0.02512697406686948	CPSG_05795	hypothetical protein	CIMG_05576	hypothetical protein		1.0	12.73048808708568	12.983254041425374	7.736072885392352	0.7180193958101465	1.5341211617247332	0.6509147713200517	0.35469827939600745
GENE74X	D8B26_006970		2.791253330387121e-20	2.6902429640398998e-17	1.0240832131393189e-23	0.3711891591659624	0.09363837015146699	0.2250340507195039	0.006264109810267097	CPSG_08846	fatty-acid amide hydrolase	CIMG_07331	fatty acid amide hydrolase	HISTO_AL.Contig317.eannot.1586.final_new	1.0	2.9966539808573143	3.1970564149846155	1.6832238796413872	0.24092342127871152	0.6037764170824559	0.2105596608328081	0.2789400620035147
GENE120X	D8B26_001916		1.7938547125860686e-09	2.8755864476173513e-12	2.231006759580202e-17	0.811722798670899	0.11174754666965395	0.11947546303007858	0.5266840129470405	CPSG_01945	methionine-R-sulfoxide reductase	CIMG_01257	methionine-R-sulfoxide reductase	HISTO_LN.Contig75.fgenesh_plus.23.final_new	1.0	2.429691844595561	2.439823698814836	1.4921704531289934	0.5190843847724227	0.3914500170117385	0.3215761233037188	-0.09904528542032305
GENE6X	D8B26_002772		9.779821899229765e-27	2.0489040664442677e-17	3.0590715108063563e-28	0.6350489086282017	0.06036604146047551	0.03395081970332786	0.3866158957869601	CPSG_02785	2-deoxy-D-gluconate 3-dehydrogenase	CIMG_03188	2-deoxy-D-gluconate 3-dehydrogenase	HISTO_AZ.Contig47.genewise.114.final_new	1.0	7.399115722620023	7.382551964896842	2.7752097536046767	1.0738066924582785	1.0989251701532552	-0.7447174105180951	0.17709283039405777
GENE129X	D8B26_000058		1.0527964096466105e-10	4.4187506059051125e-11	4.713865001553702e-19	0.5628358488294928	0.624698989125792	0.12844377091769726	0.07191571782985653	CPSG_05765	conserved hypothetical protein				1.0	2.316217566042821	2.242148490439276	1.0912194237950472	0.4017404705249794	0.6276323262090404	-0.08834563619338426	-0.22368986572909869
GENE265X	D8B26_001861		3.609429501164764e-14	2.254744448940711e-12	1.4124175483994315e-20	0.8083623190841634	0.10049162176381654	0.10275379605284682	0.00017632904528581478	CPSG_01869	adenosylmethionine-8-amino-7-oxononanoate transaminase	CIMG_01317	dethiobiotin synthase	HISTO_GL.Contig296.genewise.18.final_new	1.0	1.471805739329351	1.329931330463677	0.6946035981109382	0.1638662191596551	0.13083257046631444	0.12050306617775222	-0.2630432884438274
GENE26X	D8B26_000077		2.7277805840040433e-22	4.663384165148453e-10	1.6604630760623938e-24	0.8161622145125766	0.2789285460791792	0.7720186050241832	0.7626932655289544	CPSG_05785	carbonic anhydrase	CIMG_05585	hypothetical protein		1.0	4.523012143555585	4.649156614438844	1.1409096671176615	-0.1132523769617391	0.34932842688106536	-0.22470473011328956	0.04602492044223989
GENE176X	D8B26_005533	GTR2	1.0570177251126902e-16	8.900853640347305e-10	2.0875685731209603e-22	0.7262645094621225	0.1371168638639794	0.14849315189475262	0.7284115339029663	CPSG_04261	GTP-binding protein GTR2			HISTO_AZ.Contig47.eannot.1562.final_new	1.0	1.8933723637955986	1.9566776626320472	0.5795348311939477	0.19080760869551985	0.2296669514740402	0.12896574460435956	0.02642002748139884
GENE55X	D8B26_002647		2.224393807108933e-24	4.053104166495178e-12	2.848913325212081e-26	0.9079873595854321	0.0033509831230600557	0.017547214517636526	0.7814743882981864	CPSG_02936	conserved hypothetical protein	CIMG_09682	hypothetical protein	HISTO_GI.Contig363.Fgenesh_Aspergillus.57.final_new	1.0	3.3590017103924557	3.9739052997438695	0.914404296634682	0.4525907422355803	-0.15219097726187653	0.35485480994072244	0.02722281850107521
GENE329X	D8B26_007921	STE24	3.119295991582449e-12	0.007283765090460293	9.336598501167108e-15	1.0	0.05300072611855006	0.029306247212324298	0.5534573650838513	CPSG_04116	CaaX prenyl protease	CIMG_09552	CaaX prenyl protease	HISTO_ZL.Contig1161d.fgenesh_plus.57.final_new	1.0	1.321154249784201	1.383520478149543	0.26150501182891467	0.2772411686016231	0.001442939599688208	0.20184652153462318	0.059478164225831125
GENE137X	D8B26_001581		2.1055148600072114e-19	3.553406837202631e-11	3.146250508824324e-23	0.9970672931594858	0.0006778496232023788	0.10313019432478233	0.0005086549881193018	CPSG_01529	conserved hypothetical protein	CIMG_01636	endosomal peripheral membrane protein	HISTO_ZZ.Contig127b-snap.39.final_new	1.0	2.19473407553257	2.4933576820973387	0.7242872179191682	0.24000979505895326	0.021638823618614935	0.33196481948501283	-0.28902599924362726
GENE670X	D8B26_000489	GYP10	3.328215366465744e-05	0.0006702601915256024	4.198842120347237e-09	0.9298582632796648	0.603991686162991	0.6426118071426431	0.03951818011042587	CPSG_08513	hypothetical protein	CIMG_05000	TBC domain-containing protein	HISTO_ZL.Contig1161e.eannot.1288.final_new	1.0	0.8056500895311467	1.0413448792911932	0.3601814125504365	0.10457991548217432	-0.08696608039697981	0.07087268640491787	-0.21804946945369064
GENE266X	D8B26_005152		1.4029851894077306e-14	2.991653771897899e-11	8.726730382952254e-17	0.6437495978149381	9.23914356851353e-05	0.10767250222449445	3.719061964567476e-05	CPSG_05041	conserved hypothetical protein	CIMG_00301	TRAF-type zinc finger protein	HISTO_BP.Contig459.eannot.1591.final_new	1.0	1.4675130591154595	2.09379587401598	0.8566887197158628	0.2731626201508727	0.33597870324191526	0.4580918788293921	0.410783887002909
GENE231X	D8B26_002263		1.8250548907344508e-18	6.212184071543708e-11	1.839285740653069e-21	0.6128290061916586	3.0117468233467813e-05	0.0028174809396827654	0.0008456751260531547	CPSG_08081	glutathione S-transferase	CIMG_00861	glutathione S-transferase	HISTO_HS.Contig68.eannot.1946.final_new	1.0	1.5957473170020764	1.843311902524802	0.6005039047427578	0.3054134218818027	0.24680435360750094	0.336547233591054	0.22633775431776548
GENE513X	D8B26_004576		2.045528579051784e-11	8.223764577711102e-07	9.214762442750021e-14	0.6833803796401642	0.04778969300467056	0.023159427506270737	0.9596556603420796	CPSG_08252	short-chain dehydrogenase/reductase	CIMG_08462	short chain dehydrogenase/reductase	HISTO_FJ.Contig643.fgenesh_plus.4.final_new	1.0	1.0314673965350039	1.2895859543239283	0.47896447405974246	0.280558797490956	0.19325765930565222	0.18503287928696455	-0.005068568320371745
GENE363X	D8B26_000272		5.312035610584171e-19	1.1546392277931015e-16	7.381639565994067e-19	0.22434622955792682	4.337936138729225e-08	7.619423584898389e-07	0.3540453826957662	CPSG_06017	amino acid permease	CIMG_05362	amino acid permease		1.0	1.244638196766741	1.7319927868704683	1.033730193805557	0.49825097281125996	0.37416648424817145	0.4714192679811986	-0.059845127287994536
GENE598X	D8B26_002793		0.001308193400503028	0.0002586336513232374	7.167527203601798e-09	0.9747677483453976	0.07589061800309287	0.8769899443953028	0.3064561042014367	CPSG_02763	pathway-specific nitrogen regulator	CIMG_03208	transcription factor		1.0	0.9316708311044944	1.0198077683017	0.4621135739035763	-0.04928061094401688	0.0525855394929235	0.2793354214066974	-0.13022949689351837
GENE665X	D8B26_004548		5.502416298366033e-09	1.2293987691268852e-09	1.9497696027545313e-11	0.9803264900474608	0.011195870804424302	0.6919200272200747	0.0074465369386464	CPSG_08291	protein kinase	CIMG_13235	IKS protein kinase	HISTO_DM.Contig93.Fgenesh_histo.200.final_new	1.0	0.8167981937459987	1.190185330527098	0.6610556565832326	-0.06574742340664635	-0.018828457232841305	0.2482870366015644	-0.22719233492628538
GENE812X	D8B26_006349	HSF1	3.2273711957426405e-05	7.352224147058453e-05	2.0265523352807594e-06	0.9965064350989213	0.03761684010290218	0.5100770424776709	0.013380873161958491	CPSG_00673	heat shock transcription factor	CIMG_06399	heat shock transcription factor	HISTO_DM.Contig940.Fgenesh_Aspergillus.32.final_new	1.0	0.6238941607634749	1.0638678481875523	0.47048866437904135	0.1437484975157424	-0.01096397508966266	0.27884127993204316	-0.28509539260433986
GENE711X	D8B26_003270		1.674220310082624e-06	4.905803823389906e-09	1.7797171152179214e-09	0.9756491917163311	7.697220689678101e-06	0.8629612243046876	2.168012567736867e-06	CPSG_03509	conserved hypothetical protein	CIMG_03772	hypothetical protein	HISTO_BI.Contig285.Fgenesh_histo.26.final_new	1.0	0.7617226532619958	1.0838468973166429	0.7031793082916512	0.03579804409707002	0.026526696656403722	0.5539245342692899	0.515959100361114
GENE787X	D8B26_001701		0.0011228831391481473	1.6210433453969887e-06	8.501315046181189e-06	0.8328032235892098	0.2979451902138209	0.963307831000809	0.0009164040927084083	CPSG_01675	AAA family ATPase	CIMG_01499	AAA family ATPase	HISTO_ZZ.Contig127c-snap.22.final_new	1.0	0.6560967195911575	1.0636149195770053	0.6867552939383854	-0.01701646435617455	0.26264842698350793	0.1741250491274578	0.4406216730142893
GENE936X	D8B26_004882		0.03136216665196068	0.9302296231216612	0.053386913925830906	0.9295565147598689	0.8641103121732265	0.5984321088579596	0.7451472946164568			CIMG_08887	hypothetical protein	HISTO_ZU.Contig65-snap.138.final_new	1.0	0.4519613699081488	1.378833740909355	-0.021219167900167486	0.3155375955143652	-0.286954912107306	-0.06470409223822056	-0.07799105255710143
GENE916X	D8B26_001629	PSF3	1.5738383786430178e-05	1.753888992267023e-05	4.449677009586012e-05	0.89136764597021	0.01790218407159093	0.5158320899154869	0.042872910205598386	CPSG_01579	GINS complex subunit Psf3	CIMG_01589	DNA replication complex GINS protein psf3	HISTO_ZZ.Contig127b-snap.71.final_new	1.0	0.4807920687764319	1.1174761316434358	0.48784409502705417	0.1452516112318054	-0.14372340146979468	0.30725558793429597	0.21313720034195846
GENE982X	D8B26_003155		0.014367874533031268	0.01790072102292086	0.0654770010809066	0.863806521665698	0.5889790172382849	0.5997255362571081	0.22075476516205267			CIMG_03637	hypothetical protein	HISTO_JG.Contig206.Fgenesh_histo.43.final_new	1.0	0.3805272240741517	1.3621834002219353	0.4336624902539019	0.2738448929796476	-0.4990729057442599	0.15925387340666627	0.23883990435750807
GENE136X	D8B26_001033		0.0021138851332176177	1.7887948949114156e-08	4.707393658186117e-13	0.9212867947917743	0.27847327138260236	0.9814761947191378	0.008616980329420623	CPSG_00151	conserved hypothetical protein	CIMG_02304	hypothetical protein	HISTO_DU.Contig190.Fgenesh_histo.37.final_new	1.0	2.197793504734227	1.7850962337559622	1.3210173774352385	-0.018805948482906648	-0.3222650854674176	0.3279293366413151	0.5325542114425766
GENE271X	D8B26_006379		6.263027089709115e-07	2.2496890283900676e-10	4.375365901547402e-17	0.7311571749223386	0.00015248844869709277	0.11540199610640726	0.06671907860932651	CPSG_00702	chorismate mutase/prephenate dehydratase	CIMG_06373	chorismate mutase/prephenate dehydratase	HISTO_ZU.Contig65.Fgenesh_Neurospora.248.final_new	1.0	1.455949941938686	1.1172150168144646	0.7552421662548362	0.25993082331267814	-0.31287265151970817	0.427576277660411	0.1607581442675083
GENE382X	D8B26_001721		5.401316713866074e-12	4.12268136851e-11	1.2109407161100385e-16	0.30767831408267227	0.021756760981580678	0.18140047660825642	0.037693331696503685	CPSG_01702	steroid alpha reductase	CIMG_01478	steroid alpha reductase	HISTO_ZZ.Contig127c.eannot.1595.final_new	1.0	1.1976282469163826	1.1583802023282648	0.707620189405003	0.14339375423984077	-0.39121307087813795	0.18811179572888803	0.1549418456595791
GENE410X	D8B26_004338		0.006273876335666831	1.4969377758966891e-10	4.517945032055281e-12	0.43919056152300284	0.2889312064659066	0.33761534123721343	0.005736051497623702	CPSG_07481	conserved hypothetical protein	CIMG_08031	hypothetical protein	HISTO_KF.Contig601.Fgenesh_Aspergillus.1.final_new	1.0	1.1641114503043155	0.7711310437020756	0.968932096035626	0.2188283736964426	-0.8462465205670324	0.15098776183052265	0.31189414694728995
GENE527X	D8B26_001323		1.6188266889014325e-07	1.1997826201373107e-14	4.41719944519965e-15	0.23546058796749542	0.09492224395188512	0.809076345974897	0.9376230863547332	CPSG_06647	asparaginyl-tRNA synthetase	CIMG_01902	asparaginyl-tRNA synthetase	HISTO_ZT.Contig181.Fgenesh_Aspergillus.78.final_new	1.0	1.0188909294133115	0.8492591941460362	0.976004284503353	-0.033419943394796606	-0.5702094629880392	0.13925148960030995	0.006557680516265719
GENE298X	D8B26_006389	HAM1	1.3081838415536268e-06	6.16046446203281e-11	1.0476676015469653e-16	0.6989499159619703	5.041347025513858e-10	0.11235730788418646	0.00016210906884114968	CPSG_00712	non-canonical purine NTP pyrophosphatase	CIMG_06362	inosine triphosphate pyrophosphatase	HISTO_ZU.Contig65.eannot.2029.final_new	1.0	1.3942477524978956	1.0725987651810125	0.7926123990849764	0.2599204977595754	-0.3576153493420124	0.8525070571358728	0.35065235876621886
GENE318X	D8B26_005881	CLR4	0.0033184329681049517	2.9026060005253346e-06	6.148815357611942e-09	0.8315096501635376	0.0005286653471057506	0.4757331800863332	0.2255234377444809	CPSG_09599	histone-lysine N-methyltransferase	CIMG_06955	histone-lysine N-methyltransferase Clr4	HISTO_DU.Contig204.Fgenesh_histo.3.final_new	1.0	1.3441589302832735	1.518048933509713	0.8991731473440548	0.3415289112148697	-0.588636363319263	0.859442380584515	0.2209466244190199
GENE637X	D8B26_003108		0.0002177253680474859	3.7135900626621227e-10	2.333482069905007e-09	0.6122034353421013	3.785423045910408e-05	0.9097158345474559	0.7865092212664256	CPSG_02372	conserved hypothetical protein	CIMG_03582	hypothetical protein	HISTO_JG.Contig207.fgenesh_plus.22.final_new	1.0	0.8585629884703575	1.0232399541429287	0.8960785776396353	-0.03163944303939284	-0.5672672566158422	0.5912846319502515	0.04110415832096503
GENE407X	D8B26_005273		4.97598642166871e-07	2.0133095540526804e-06	1.7741514256845296e-11	0.5086704764313386	0.0007239695133453281	0.14902682495898673	1.771416566425445e-05	CPSG_05188	conserved hypothetical protein			HISTO_EA.Contig33.Fgenesh_Aspergillus.236.final_new	1.0	1.1654985542897252	1.4962825914411804	0.6276639055521313	0.33530364261535156	-0.7906236681843211	0.5085126299083117	0.5605708077675433
GENE241X	D8B26_000384		1.463566400582575e-08	1.5169640023992196e-08	6.760302574354424e-16	0.6000535492819011	1.3055288964374462e-06	0.001437346748984235	0.0003430535611254279						1.0	1.550348635582863	1.612389847013443	0.7266434899011741	0.6456755162086603	-0.6034831623823482	0.71109471350848	0.3949639740511025
GENE366X	D8B26_006105	SYG1	6.784713021377019e-05	2.3875154827724437e-05	1.4931322909657224e-12	0.6426772278569283	2.98099781969912e-06	0.0009731276366665844	0.00018581814253011757	CPSG_07235	conserved hypothetical protein	CIMG_06671	signal transduction protein Syg1	HISTO_FJ.Contig636.Fgenesh_Aspergillus.17.final_new	1.0	1.2391604199120356	0.9961683721612254	0.5155368910291532	0.6244116398943766	-0.43074108802191424	0.6889465820897475	0.4504241699104693
GENE444X	D8B26_003107		9.994810757360897e-06	3.3333537862910696e-10	1.6956632788100692e-12	0.6204360247680419	1.6615019400136272e-05	0.005479922036164809	2.4344497388273645e-08	CPSG_02373	conserved hypothetical protein	CIMG_03581	DNA replication protein	HISTO_JG.Contig207-snap.39.final_new	1.0	1.1163426323256485	1.131950881326142	0.8598677628590808	0.5234456690659329	-0.4836916437980782	0.5839700315059526	0.7135786848893247
GENE673X	D8B26_002961		2.6142523894586546e-07	1.9446483271414157e-07	1.569145769706791e-10	0.7004565734875365	4.108749037854983e-05	3.716451298378673e-05	8.871630211120814e-05	CPSG_02558	WD repeat protein	CIMG_03396	WD repeat protein	HISTO_ZL.Contig1158.genewise.75.final_new	1.0	0.8031264640149368	1.0910657541922735	0.5488781874961698	0.6410923942431918	-0.2789612941588825	0.4636680496208562	0.37748632804755927
GENE302X	D8B26_001110		9.342166512953726e-10	9.816889876163942e-13	2.903586780761931e-15	0.11411842621105188	0.001279087537654176	0.05859639063719029	0.02977164788961447	CPSG_00070	conserved hypothetical protein	CIMG_02215	hypothetical protein	HISTO_LF.Contig359.eannot.2062.final_new	1.0	1.3894641781304236	1.6217609069642966	1.0760859568260364	0.3525242040959116	-1.4866647179620744	0.4012961860151521	-0.21920628221156385
GENE662X	D8B26_003882	SLX4	5.127355596392401e-06	1.3723057341124088e-08	1.568826875224335e-08	0.45112311633165997	0.008136570428660764	0.38264209192720183	0.5907592234849157	CPSG_06392	conserved hypothetical protein	CIMG_04547	structure-specific endonuclease subunit SLX4	HISTO_ZL.Contig1161a.Fgenesh_Aspergillus.52.final_new	1.0	0.8190053275848151	1.2782452476728725	0.7913222641273812	0.2022713894451744	-0.8299532826086196	0.37216246003100956	-0.06360856519988578
GENE485X	D8B26_003350		9.095536657395322e-11	9.808688474986952e-10	4.626541385925812e-16	0.07048728407850935	6.231155558982441e-05	0.014188193979452859	0.21567289173426113	CPSG_03396	conserved hypothetical protein	CIMG_03879	hypothetical protein	HISTO_ZT.Contig1128f.eannot.1118.final_new	1.0	1.0656701503622907	1.1817712317044937	0.5672717547630762	0.28390189680858297	-0.9591401708417655	0.35090862007920437	0.08713874742525665
GENE471X	D8B26_003759		0.005813280637530718	0.000679312522142298	8.081709081339251e-10	0.7116734492097038	0.0041015605894574435	0.0333370194461462	0.24095625345120242	CPSG_06222	conserved hypothetical protein	CIMG_04392	hypothetical protein	HISTO_ZL.Contig1131.Fgenesh_histo.164.final_new	1.0	1.0829210402127207	0.9436385949291726	0.44485219797950376	0.5456765995617909	-0.5427315277909227	0.47845680901128435	-0.1568763977658855
GENE658X	D8B26_004609		0.006322455174746604	2.8698025619748666e-06	1.878660162502892e-06	0.7842962574530927	0.001271559022944357	0.1607749375211463	0.08714035024323562	CPSG_08210	conserved hypothetical protein	CIMG_08495	hypothetical protein	HISTO_ZE.Contig158.Fgenesh_histo.65.final_new	1.0	0.8297638885486466	1.1028818751820197	0.7541642925137995	0.4508403977468697	-0.5129546693651879	0.6273957960886867	-0.2602376728454591
GENE38X	D8B26_003743		1.3168246854428215e-24	1.118633138330958e-15	4.388209294764886e-26	0.03664772239886637	1.7010464308214677e-11	0.00011363090755148848	9.772988434395896e-13	CPSG_06200	glycerol dehydrogenase	CIMG_04373	glycerol dehydrogenase	HISTO_HS.Contig68.eannot.2170.final_new	1.0	3.729160496938472	4.087534469123214	1.418185436240146	-1.0343482800931907	-2.34040013695065	-1.640705284771291	-1.2223802410563114
GENE44X	D8B26_005442		3.6203340281837005e-17	1.8456570456370828e-18	2.0901178879832886e-24	0.20226671660029985	8.786179046545217e-10	0.0005124166299106275	2.3416305659690697e-10	CPSG_09830	ABC transporter	CIMG_00533	ABC transporter	HISTO_EA.Contig33-snap.100.final_new	1.0	3.5625052366888723	3.1065361022756393	2.0717604863279244	-1.2083228730128575	-1.8139161119214953	-1.7260261801655927	-1.1177209541121107
GENE204X	D8B26_004790	PFA4	1.0211259488024527e-06	7.117309211726682e-08	1.4347355832174677e-15	0.21922348974599565	8.946796547569703e-07	0.1828767110744421	0.00129876804043401	CPSG_05516	DHHC zinc finger membrane protein	CIMG_13164	palmitoyltransferase pfa4	HISTO_DM.Contig933.eannot.1577.final_new	1.0	1.7409159661970814	1.4994080381642747	0.7781640186946249	-0.3745210702674483	-1.625059093234937	-1.0844548860027958	-0.41980264925823485
GENE56X	D8B26_004534	STE6	7.371340106724098e-17	3.160765353873625e-10	1.8653824926078966e-21	0.41004294138301384	0.0020415203323012406	0.40762034904437394	0.2472561265694481	CPSG_08305	ABC transporter	CIMG_08312	ABC a-pheromone efflux pump AtrD	HISTO_DM.Contig93.Fgenesh_histo.175.final_new	1.0	3.3501956603214698	3.670411733171357	1.1749836171438361	-0.33816832227326343	-1.8012430615001156	-0.7550121731152415	-0.1736033975777396
GENE210X	D8B26_007469		1.9695570856968496e-07	9.946400199596124e-08	1.2927339246064361e-16	0.4616940375354182	0.009056864125775716	0.8878958393932986	0.04148273207128725	CPSG_03597	serine palmitoyltransferase 2	CIMG_09059	serine palmitoyltransferase 2	HISTO_EA.Contig33.Fgenesh_Aspergillus.233.final_new	1.0	1.7120987486664054	1.3364891977852504	0.6859869081994512	-0.03460542192625289	-0.6746681520688456	-0.3689373922134872	-0.22300887041714945
GENE385X	D8B26_004812	ILV1	2.3102597494852684e-10	1.968293231281513e-07	1.8605618671986168e-16	0.01730858736435405	0.47533715786888353	0.806950373522658	0.0004768264714446302	CPSG_05488	threonine dehydratase	CIMG_08815	threonine ammonia-lyase, biosynthetic	HISTO_DM.Contig933.eannot.1601.final_new	1.0	1.1944458016163517	0.975938688381125	0.47194935418594275	-0.03065634452648611	-0.7655189664879569	-0.061048539642860604	-0.2804736605991513
GENE82X	D8B26_007860		4.240252765909433e-16	2.771843619626538e-12	1.0611938378113441e-19	0.17245099874187056	0.0002862420871060775	3.9638932535068275e-06	1.1438812472275392e-05	CPSG_04042	conserved hypothetical protein	CIMG_09484	hypothetical protein		1.0	2.924329153168879	3.1759041138909363	1.4604106028620334	-2.4630028895818556	-2.317566932977757	-0.7905918103513292	-0.7326900252942959
GENE166X	D8B26_001689		1.9587843634081048e-07	2.1759392908655232e-08	2.5047226548297513e-17	0.4093166986695133	0.011994434421720703	0.0014271782356500393	1.123684648236549e-06	CPSG_01657	hypothetical protein	CIMG_01513	hypothetical protein		1.0	1.9487469717630277	1.57101289416951	0.7932191605788654	-0.9907894866913486	-1.0095838725072541	-0.4138792066252652	-0.7042246271865276
GENE2X	D8B26_005342		3.2740569942978584e-28	1.5489566821024143e-26	2.765360351670492e-28	0.5095683925638407	0.0016512845581687589	0.08041695679131686	2.7967973805266996e-05	CPSG_05265	conserved hypothetical protein	CIMG_00509	hypothetical protein		1.0	8.853840971454723	9.33818840431484	7.557272481560331	-1.7939050105557315	-8.455388034667097	-1.6765928252751867	-1.219401896643662
GENE289X	D8B26_002351		2.3136849941678077e-05	5.62653971671269e-07	2.048565906332689e-10	0.35714772732193806	0.10086632304119797	0.46632366169561684	0.0001900554883662326	CPSG_07978	predicted protein				1.0	1.4041688150749858	1.6760408235173505	0.9078780819095223	-0.29834311757900883	-1.9884865983722604	-0.3776673819408333	-0.6814843554611076
GENE333X	D8B26_001226		7.186118476486815e-06	4.906570986868409e-09	9.431385784321932e-12	0.2606468951021388	0.7240487913001225	0.2323463211052279	1.9093166520510666e-05	CPSG_06774	MFS monocarboxylate transporter	CIMG_02050	MFS monocarboxylate transporter	HISTO_ZZ.Contig2f-snap.10.final_new	1.0	1.316060120225667	1.4409051693905184	0.9584305228516229	-0.35961857170246164	-1.6098267843326897	0.06431099560986377	-0.6528499324204269
GENE492X	D8B26_006170	NIT3	1.367763977305791e-14	0.17124514203143149	6.178960657265091e-14	0.08791553996000576	7.231709331972646e-05	0.0006296300762588575	0.02037414388624675	CPSG_07157	conserved hypothetical protein	CIMG_06601	bZIP transcription factor HapX	HISTO_LG.Contig392.Fgenesh_Aspergillus.84.final_new	1.0	1.0591575193558977	1.761400429967747	0.11288989503104364	-0.5501179304334664	-0.9108951166045504	-0.4456183885176902	-0.19863918953341506
GENE723X	D8B26_006215	SLX1	0.016578432537620917	0.15364310079470453	7.835994580353148e-05	0.6950546218063148	0.34174208867818917	0.36879575716371843	0.09720792708773619	CPSG_07108	conserved hypothetical protein	CIMG_11768	GIY-YIG catalytic domain-containing protein	HISTO_LG.Contig392.fgenesh_plus.10.final_new	1.0	0.7487856564055124	1.1567082744245336	0.23083808525343613	-0.43562132840676376	-0.9507025126960892	-0.24567866559135992	-0.29276452346227705
GENE660X	D8B26_006874		5.173000234693676e-08	1.4837019203488292e-06	3.3249839709241594e-11	0.23089062080349737	0.00990474480466742	0.58815355067716	0.01986488673249093	CPSG_01284	conserved hypothetical protein	CIMG_07210	hypothetical protein	HISTO_GY.Contig460.Fgenesh_histo.157.final_new	1.0	0.8202212559092169	1.1359598694447217	0.4643997387622433	-0.09756906420301922	-0.8603344625367112	-0.278956392908218	-0.20100550992685523
GENE906X	D8B26_003629	PEX20	9.465324772284265e-06	0.06133295597697396	2.795091844775261e-05	0.4604706068976363	0.1607912203776735	0.582690488300732	0.0625202324482119	CPSG_03048	conserved hypothetical protein			HISTO_ZL.Contig1161d.Fgenesh_Aspergillus.20.final_new	1.0	0.4991063199726694	1.0238015409354202	0.19451937832289837	-0.11339761688050015	-0.5861712671481386	-0.18273956442564268	-0.20112348841088423
GENE1X	D8B26_005085		1.366461739622996e-25	4.1436055403789464e-17	8.054778358526291e-27	0.7594255725905542	0.7277222707518429	0.12721184568217334	0.004591360560211863	CPSG_04946	conserved hypothetical protein	CIMG_00211	hypothetical protein		1.0	9.021162362024551	9.376709786752599	4.039343241342613	-6.536088151610862	-6.536088151610862	0.2414629658796444	0.9407075515755545
GENE100X	D8B26_005188		1.303080445278157e-11	0.40887833110940186	1.5180263012747839e-18	0.46366846171191733	0.4401035638338745	0.00031593920986004503	8.765096963747275e-05	CPSG_05082	inorganic phosphate transporter PHO84	CIMG_00339	phosphate:H+ symporter	HISTO_ZU.Contig65-snap.137.final_new	1.0	2.5843396954915945	2.2596684602265817	0.11135461940796296	-1.267746484812233	-0.9258483326513104	0.13278894152959775	0.5758703907270136
GENE185X	D8B26_001216		1.8272528103588552e-19	0.0010895545340883746	7.055169258187572e-22	0.6731674343329213	0.251619238653655	9.862024861507846e-05	3.0759868501248084e-06	CPSG_06794	nicotinate-nucleotide pyrophosphorylase	CIMG_02065	nicotinate-nucleotide diphosphorylase (carboxylating)	HISTO_ZZ.Contig2f.eannot.1074.final_new	1.0	1.8452573469474776	2.031383597914231	0.24026043084746657	-0.4936823421634431	-0.21420801673394962	-0.09462522306031021	-0.39244662006203074
GENE40X	D8B26_003744		5.044869292290774e-26	0.03335673793571976	1.8415884032433867e-27	0.561450578559151	0.027268951904438142	0.005373838448878892	0.46690996419016206	CPSG_06201	inositol oxygenase	CIMG_04374	inositol oxygenase		1.0	3.6790098580582544	4.201813816865741	0.17928101948395536	-0.6042735867683648	-0.5583859579144592	-0.2675473980037187	-0.06574194185494525
GENE291X	D8B26_002037		2.5873399833558344e-11	0.06432194190321469	8.094398128981332e-15	0.6493483979362118	0.03148152172145036	0.10042315252424049	0.22613144285046416	CPSG_02088	conserved hypothetical protein	CIMG_01126	hypothetical protein	HISTO_GL.Contig233.eannot.1175.final_new	1.0	1.4027924298798455	1.6066485464279365	0.1860789383774908	-0.2967774159453543	-0.32788336828094483	-0.26617662775514916	-0.12652625949551255
GENE501X	D8B26_006102	TAL1	2.1707593710617444e-16	0.6063385103152917	1.205897808585902e-15	0.032860489847102665	0.07028001354277522	0.0030310207402065702	0.14722184638649985	CPSG_07239	transaldolase	CIMG_06675	transaldolase	HISTO_LG.Contig392.fgenesh_plus.66.final_new	1.0	1.0483075135420301	1.2537800880532872	0.03774052313626857	-0.2481018629153849	-0.3321132419364075	-0.13304683632804712	-0.1036833440777316
GENE281X	D8B26_000651		0.0001360009520360014	0.00025631365022768185	3.8817763542515523e-13	0.8322380312843723	0.5825547208628398	0.2753333327425301	0.5476171664917356	CPSG_08674	conserved hypothetical protein				1.0	1.4280866930293534	1.323567431005493	0.460151169651954	-0.39617019559313077	-0.39362846371267723	0.09931003233369223	0.0778358311220885
GENE354X	D8B26_004861	TSA1	1.48747047489565e-17	3.2629642317570115e-08	1.9617740711821633e-16	0.0074878780027921	0.0010878137271977625	0.00152459211606808	0.002655123792246768	CPSG_05434	thiol-specific antioxidant	CIMG_08865	thiol-specific antioxidant	HISTO_DM.Contig933.Fgenesh_histo.56.final_new	1.0	1.259133025120986	1.5794326508113374	0.5514152822427617	-0.3121190472002324	-0.5524990374535759	-0.28309216407264315	0.2462356900923786
GENE447X	D8B26_004317		4.0883723114479246e-11	0.030811051414583582	6.06582660323432e-14	0.2803816089143808	0.0033356972328507446	8.61838189865433e-06	0.5699042002714552	CPSG_07506	conserved hypothetical protein	CIMG_08009	major facilitator superfamily transporter protein	HISTO_GL.Contig59.Fgenesh_Aspergillus.4.final_new	1.0	1.1155223030264878	1.3151270488147029	0.18830457479867466	-0.7601407422434928	-0.5250015783757674	-0.310222179484058	-0.052364186518979804
GENE693X	D8B26_004131		8.71736287526953e-06	0.19686591717162255	6.180736860409035e-09	0.6589919461233713	0.2194875359214943	0.15577030721611818	0.032997260969887816	CPSG_09321	conserved hypothetical protein	CIMG_12017	membrane associated DnaJ chaperone	HISTO_ZL.Contig1161b-snap.66.final_new	1.0	0.78472605346271	1.0929191041889657	0.12972925532448695	-0.300701228707393	-0.4040576984426503	-0.162649722110885	-0.2242669998904741
GENE777X	D8B26_002471	ATG24	4.123688536267411e-07	0.022566423863123394	3.73899772674007e-08	0.6361044389289002	0.619850647423374	0.05819109608753238	0.1835787632670214	CPSG_09231	vacuolar targeting protein Atg24	CIMG_00623	sorting nexin-4	HISTO_DM.Contig93.eannot.1666.final_new	1.0	0.665402909357074	1.092562097338942	0.21458081357373285	-0.335840015249661	-0.34077341556431134	-0.0603954396799641	-0.12929575518145264
GENE250X	D8B26_008030	ERV46	1.2345022331643048e-11	0.1935810109507578	9.739903944726098e-20	0.08508614024832288	0.2263649741787691	0.001064144610350384	0.0003395112603620825	CPSG_07859	COPII-coated vesicle membrane protein Erv46	CIMG_04881	COPII-coated vesicle membrane protein Erv46	HISTO_FE.Contig19-snap.57.final_new	1.0	1.52663692851601	1.2213285621733858	0.09208131677056676	0.37130821007609605	-0.7678169839017918	0.1008514010164844	-0.2781013507403126
GENE209X	D8B26_001094		2.2007098452878875e-08	1.1475586081218502e-05	1.3902819377386455e-13	0.6293833105821065	0.310806241928354	0.2613115298967693	0.31279613281598195	CPSG_00088	conserved hypothetical protein	CIMG_02229	G-patch domain-containing protein	HISTO_LF.Contig359.Fgenesh_histo.57.final_new	1.0	1.7125084315156307	2.1087365826098803	0.6766730855386675	0.3574803722004348	-0.8611319674429082	0.19742339874308165	-0.1510543836787743
GENE428X	D8B26_000183	BOS1	1.8349664933135055e-08	3.198687017928949e-06	5.8146359227194336e-12	0.7967644887384329	0.022253797656569773	0.08971209730010136	0.24816838523802465	CPSG_05913	hypothetical protein	CIMG_05464	membrin	HISTO_DA.Contig93.Fgenesh_Aspergillus.59.final_new	1.0	1.1358010621113457	1.525415824918859	0.568856260479158	0.34014521478302406	-0.2648956637022209	0.30453360946508706	-0.1291267797963301
GENE464X	D8B26_001996		3.6852684473135786e-07	0.00010763000627782879	1.540587069885082e-14	0.6632061833743539	0.012964284534166714	0.6256825719929991	0.6284945148406839	CPSG_02038	conserved hypothetical protein	CIMG_01172	cytomegalovirus gH-receptor family protein	HISTO_GL.Contig59.Fgenesh_histo.8.final_new	1.0	1.0990318607442553	0.9934071884513389	0.3383067611403869	0.0893775905126385	-0.2803375079135404	0.24352676824946057	-0.042159370072528846
GENE626X	D8B26_001549		1.0423812683756602e-06	5.139726273055713e-05	5.372686500074703e-09	0.6956309129003663	0.6078356902986941	0.986500184930108	0.26190796527579746	CPSG_01494	serine/threonine-protein kinase Chk1	CIMG_01668	CAMK/CAMKL/CHK1 protein kinase	HISTO_ZT.Contig1089.Fgenesh_histo.40.final_new	1.0	0.8731036916446293	1.3286791874060941	0.49159272435944024	0.005403126074215348	-0.4111468040990544	-0.07823126456869486	-0.1312190933179382
GENE689X	D8B26_006569		4.179135732685164e-06	1.9607392972696302e-05	6.33406032566245e-09	0.7025649490473237	0.12486284460794726	0.9344303054175801	0.000590323511720337	CPSG_00934	conserved hypothetical protein	CIMG_06157	phosphatase	HISTO_ZU.Contig65.fgenesh_plus.109.final_new	1.0	0.7940707022123126	1.0940521829505299	0.48605673056940096	0.019622391370742957	-0.3306686541992414	0.19109051498875468	-0.3875777027034852
GENE437X	D8B26_007905		1.9851307424901025e-07	1.434470077413781e-08	1.6673278303115574e-16	0.7077646481804122	6.50986635101269e-05	0.720525160010426	1.933364169143746e-05	CPSG_04097	cytoskeleton organization protein Dec1	CIMG_09537	cytoskeleton organization protein	HISTO_ZL.Contig1161d.Fgenesh_histo.6.final_new	1.0	1.1222288855341234	0.8696061558088162	0.502974254849415	-0.04906140715147477	-0.22676970990828083	0.3528521605803292	-0.3427340181424237
GENE416X	D8B26_003299		1.3260382046258011e-05	0.06444739059815069	9.715012658878195e-12	0.711278735583001	0.3799326470787921	0.4756992124707434	6.446898242398324e-06	CPSG_03473	conserved hypothetical protein	CIMG_03806	hypothetical protein	HISTO_ZL.Contig658.Fgenesh_histo.12.final_new	1.0	1.1550686981914207	1.2532475192647874	0.2028527059896629	-0.18796946905419226	-0.46644272499271905	0.130769036847061	-0.612074657512947
GENE611X	D8B26_008054		2.0078108706229525e-09	0.0002993103787929939	3.695900205789842e-13	0.43405272895928765	0.6068216442963147	0.0967698763569375	0.0007844525061491119	CPSG_07829	6-phosphogluconolactonase	CIMG_04852	6-phosphogluconolactonase	HISTO_FE.Contig19.Fgenesh_histo.11.final_new	1.0	0.910728540836441	1.0297080562753136	0.29440667632161216	-0.20838856070467807	-0.35043486227999265	0.04776826176609859	-0.2772180395695416
GENE68X	D8B26_002776		6.638152196836872e-17	0.015984485105778583	1.2790478372337928e-21	0.5888435118111872	0.003947731402792605	0.02863423818747757	0.6319006722338729	CPSG_02780	sorbitol dehydrogenase	CIMG_03192	zinc-dependent alcohol dehydrogenase	HISTO_AZ.Contig47.Fgenesh_histo.84.final_new	1.0	3.052908655308329	3.258030934733533	-0.3005086482551341	-0.7357408037715062	-0.8003584762994205	-0.5553908344192409	0.06387342690741585
GENE170X	D8B26_001030		1.0710835912075913e-17	7.221821416082212e-06	2.2964712038070597e-19	0.0839673183599822	1.6453676327496874e-08	0.021732613879432684	0.0003127684469510477	CPSG_00155	conserved hypothetical protein	CIMG_02308	hypothetical protein		1.0	1.9297031290691717	2.287463314709851	-0.475083052324374	-0.37044720516370533	-0.9845388930501615	-0.850333122589148	0.3593717532853988
GENE31X	D8B26_005437		1.008413321111815e-25	1.4868863508088986e-10	8.827039728394241e-23	0.8110178157494315	7.222939611333326e-07	0.05278631538949465	1.2930696746290853e-06	CPSG_09837	conserved hypothetical protein	CIMG_00526	hypothetical protein	HISTO_DM.Contig933.Fgenesh_Aspergillus.168.final_new	1.0	4.12260941554865	6.356001807900203	-1.6527940931021519	-1.095255020478946	-0.6088364874496469	-2.1888027731812887	-1.0639798853554951
GENE238X	D8B26_001372		5.371390722066071e-14	9.021825608835059e-06	9.262888938037397e-16	0.5256209159875789	0.00020463441127100405	0.010008406650058164	0.3512602458063197	CPSG_06596	conserved hypothetical protein	CIMG_01849	hypothetical protein		1.0	1.5553853647855909	2.273733803352311	-0.528107210447969	-0.6192996415299075	-0.6294492791579018	-0.57884268655459	-0.10114006593754166
GENE189X	D8B26_002739	GGT1	5.453193071135153e-21	0.5684496592882038	4.683915948068866e-21	9.661500049572993e-07	3.3493428801435747e-10	9.558686282581343e-10	6.449843058524884e-15	CPSG_02828	gamma-glutamyltranspeptidase	CIMG_05765	gamma-glutamyltransferase	HISTO_ZY.Contig518.genewise.3.final_new	1.0	1.8069681726955058	2.021040592976997	-0.04356124299935869	-0.79804730198121	-1.3219469953830572	-0.7029973953189415	-1.0648364641356272
GENE311X	D8B26_006930		4.3981506196709795e-12	0.5816514820122864	1.1964222280740209e-16	0.03323942258068028	0.00020136975926644203	1.9253396222030415e-05	3.0159937312778358e-05	CPSG_08800	DnaJ domain-containing protein	CIMG_07284	DnaJ domain-containing protein	HISTO_ER.Contig17.eannot.1288.final_new	1.0	1.36243467609044	1.2690139967809095	-0.04749876645761482	-0.6122662604637134	-0.8122949893695265	-0.3789168967167677	-0.3944478479168921
GENE303X	D8B26_005966		6.87164626437552e-10	0.28332090202236304	5.303110234702395e-16	0.5825037130617114	1.762336210488364e-05	0.02339280102336515	3.9363932047771396e-05	CPSG_09507	enoyl-CoA hydratase/isomerase	CIMG_06845	enoyl-CoA hydratase/isomerase	HISTO_KF.Contig601.eannot.1320.final_new	1.0	1.381672866182479	1.5432597798271548	0.09616767509750548	-0.4746751680615012	-0.5669320353476275	-0.6069808217538556	-0.4281717081090277
GENE76X	D8B26_005929		6.861042466425127e-10	0.0009389166941843413	2.385903484352121e-17	0.5628358488294928	0.014366558055971208	0.8428828961584369	1.5642453051415558e-07						1.0	2.982301415390983	2.836659502387913	-0.63410331138081	0.10141391852289423	-1.5903341566529736	-0.7303751101821253	-1.3507137017037472
GENE542X	D8B26_000057		1.364635630758919e-05	0.9882389681907973	1.7886046951692662e-12	0.48445873742032786	0.01321526939847451	0.8363440122506456	0.0517583039856359	CPSG_05764	sulfate transporter	CIMG_05603	sulfate transporter	HISTO_ZU.Contig65-snap.164.final_new	1.0	1.0042543343966799	0.9506751009477671	-0.0015981398230152045	-0.041706109004295444	-0.5797424581079457	-0.29338915910569086	-0.1808856508671422
GENE102X	D8B26_005930	TPO5	4.3616754756838627e-10	5.201056349244077e-07	2.323969716383413e-15	0.6107248930415426	0.0003889837874499679	0.15984656381830578	6.891770058872881e-09	CPSG_09551	GABA permease			HISTO_ZZ.Contig127c.Fgenesh_Aspergillus.85.final_new	1.0	2.575938804532091	2.7459295325172124	-1.1481345620239638	-0.6796353446904371	-1.192433951534477	-1.1287257915341544	-1.6158657615887397
GENE268X	D8B26_001992		2.337038381711369e-12	0.06094305648928865	1.850926809685057e-15	0.5560988280900467	6.659707831496492e-13	0.01299772599833558	1.91409003035923e-10	CPSG_02032	conserved hypothetical protein	CIMG_01176	3-hydroxybutyryl-CoA dehydrogenase		1.0	1.4624716397231232	1.6957186604071188	-0.18638034143602678	-0.44449803054038206	-0.395644976560595	-1.6234924774089847	-0.9465368039145826
GENE282X	D8B26_005569		7.58608853853244e-10	7.893823267715001e-07	9.446545802367263e-15	0.9478570073705356	3.9965938308440686e-10	0.4397358091626916	2.6813342233327485e-10	CPSG_04303	enoyl-CoA hydratase/isomerase	CIMG_03088	enoyl-CoA hydratase/isomerase	HISTO_AZ.Contig47.eannot.1555.final_new	1.0	1.4280459524617997	1.6677028813903285	-0.6200163623803173	-0.17372634325461656	-0.06440207703889751	-1.3987227767659214	-0.999016787913784
GENE338X	D8B26_004515		2.316656829086015e-12	3.854401367596928e-06	8.593765334418779e-14	0.8943990122177287	0.002081345884181269	0.0016005981131576848	0.003827180533448991	CPSG_08327	phytase	CIMG_08290	phytase	HISTO_DM.Contig933.Fgenesh_histo.75.final_new	1.0	1.288592238393743	2.0251509380381334	-0.5520071806551287	-0.7861020703589006	-0.13802362317517042	-0.4479766368357744	0.3090044433209291
GENE436X	D8B26_000845		7.410589912750476e-21	1.4118570000811247e-16	8.043544878159451e-16	0.05712968997326063	4.215097689947341e-10	1.4355711031958078e-10	0.24345259009284315	CPSG_00378	conserved hypothetical protein	CIMG_02518	hypothetical protein	HISTO_ZW.Contig245.Fgenesh_histo.10.final_new	1.0	1.1232933299400696	1.968977816699981	-1.2402201984066024	-0.8398301463313935	-0.3619566012630634	-0.6883073707144189	0.08845452040974354
GENE457X	D8B26_004521	PLB1	1.0570177251126902e-16	3.653887846846692e-11	1.745996581934839e-13	0.6437614066612639	1.4805949091981433e-10	1.3742525854560387e-07	1.3518099981021873e-05	CPSG_08319	lysophospholipase	CIMG_08300	phospholipase B	HISTO_DM.Contig933.Fgenesh_histo.82.final_new	1.0	1.1057691203980993	2.199875263404941	-0.8974001112571229	-1.2447057477542938	-0.31082280801776974	-1.1224583942447273	0.4476319762650205
GENE128X	D8B26_000305		8.789070672894175e-13	4.6547701129226604e-07	1.2021392435644165e-19	0.8940881568187615	8.45272190086204e-09	1.7229825050538784e-05	0.34081149017293555	CPSG_06067	glycosyl transferase	CIMG_05252	glycosyl transferase	HISTO_DA.Contig93.Fgenesh_histo.4.final_new	1.0	2.324994056818669	2.319421658872993	0.6555863864252632	-1.580852654649903	0.156288132829103	-1.3904416054834463	-0.11134566829158532
GENE234X	D8B26_004828		2.8498671951969384e-11	0.15889750622448687	4.2993209465706154e-16	0.7714805598813933	3.2440505298182726e-08	3.007393528727215e-05	6.355541590809694e-06	CPSG_05472	YeeE/YedE family integral membrane protein	CIMG_08830	YeeE/YedE family integral membrane protein	HISTO_DM.Contig933.Fgenesh_histo.188.final_new	1.0	1.5774684854508325	1.9226912574147454	0.1422484831273665	-1.2529175923431453	-0.34539404613355834	-1.1050170764064726	-0.5586626211796683
GENE65X	D8B26_007787		9.22891942072334e-18	0.022690485214153785	5.186702927533396e-21	0.8480357877124076	4.456517595480891e-07	0.15087005380248447	1.5228256591054913e-08	CPSG_03962	conserved hypothetical protein	CIMG_09404	hypothetical protein	HISTO_LF.Contig359.Fgenesh_Aspergillus.202.final_new	1.0	3.1058724638611857	3.5689948372701075	0.296801777546159	-0.5058479240999424	-0.32067377960428434	-1.4247402816924546	-1.0866058470815938
GENE49X	D8B26_001155		2.565325623765189e-18	2.8148838971465357e-06	1.534575021349595e-21	0.8729923910129609	0.004964036240531704	0.051706581742856944	0.00011026853660072873	CPSG_00019	conserved hypothetical protein	CIMG_02166	plasma membrane ammonium transporter Ato3		1.0	3.480709830969763	4.1238546293030325	0.76152984567177	-0.9448781993809113	-0.3573545575725405	-0.7336869159106371	-0.6884292362825327
GENE67X	D8B26_005135		8.749905579052891e-23	1.7893159300306354e-08	5.985807175844754e-25	0.7180449907165665	2.019088311832959e-07	8.356265313247105e-05	2.9741360438609413e-11	CPSG_05020	aldehyde dehydrogenase	CIMG_00280	aldehyde dehydrogenase	HISTO_BP.Contig459.fgenesh_plus.104.final_new	1.0	3.0884171814963364	3.286554964574433	0.6313982506068118	-0.8130972934546739	-0.2740325525412084	-0.7640150460091926	-0.9264263249728996
GENE57X	D8B26_005508		3.955498688847685e-24	0.00017228512689498564	1.6832375870586904e-24	0.14302508646282064	3.9623184426933076e-11	2.060366340020449e-06	3.755278021582548e-08	CPSG_04233	conserved hypothetical protein	CIMG_00615	hypothetical protein	HISTO_DM.Contig93.eannot.1644.final_new	1.0	3.3177287995824436	3.530949129970996	0.38401857970947445	-0.8421124030711138	-0.6557924378954572	-1.1221400186974568	-0.6827841688402444
GENE619X	D8B26_007382		4.6468661630472396e-06	0.3913657529535533	2.9208471819844046e-10	0.8194964729465302	0.06999488170710835	0.06497097804126187	0.011116027400570772	CPSG_01323	glycerol-3-phosphate phosphatase	CIMG_08964	HAD hydrolase, family IA	HISTO_ZZ.Contig127a.fgenesh_plus.9.final_new	1.0	0.8892786149205806	1.0501861678876143	0.08630506791378241	-0.36057011164114233	-0.19315194747788192	-0.22776026434585842	-0.2646958028714131
GENE95X	D8B26_005528		3.6203340281837005e-17	0.17066227651470578	1.3307206962878402e-19	0.8353381355468897	1.711497033543018e-05	0.01860902020541933	2.5311693103075674e-07	CPSG_04255	conserved hypothetical protein	CIMG_03042	hypothetical protein		1.0	2.6556286542499983	3.1960797416128504	0.1710599559668246	-0.7377316908387037	0.2508393194157007	-0.9230369320321169	-0.8594886780024832
GENE435X	D8B26_005113		5.2549679559435875e-11	0.41614151082787026	6.765828304975308e-15	0.7949707306918529	0.0005823014907226503	0.0024168064875351313	2.224328898742513e-08	CPSG_04992	sphingosine-1-phosphate phosphohydrolase	CIMG_00252	sphingosine-1-phosphate phosphohydrolase	HISTO_BP.Contig459.Fgenesh_histo.129.final_new	1.0	1.1233704898552723	1.216600762663862	0.06653311667539843	-0.41331051818481684	0.1270945237080239	-0.3435544938149135	-0.5945165520214123
GENE167X	D8B26_002675		0.00014306215734457298	0.0025694702409649506	1.468063752997406e-11	0.9965064350989213	9.982110565968431e-05	0.9595401276068294	1.5591349063534598e-05	CPSG_02907	conserved hypothetical protein	CIMG_09641	hypothetical protein		1.0	1.9469627808050014	1.9609695606693256	0.5929343018722341	-0.03419901782254668	-0.029230984615133918	-1.6653660058719026	-1.1109999198170042
GENE441X	D8B26_003522	GDH1	1.7853814757598755e-07	0.3453784943244834	1.366643956133171e-11	0.7173201659809746	2.0226541069693817e-10	0.5419974558970744	2.458309073248954e-08	CPSG_03176	NADP-specific glutamate dehydrogenase	CIMG_13766	NADP-specific glutamate dehydrogenase	HISTO_KK.Contig134.Fgenesh_histo.14.final_new	1.0	1.1175787261416434	1.3497298148134316	0.10406490750085852	-0.13812543477940495	0.2987787548786171	-1.4810581351899965	-0.8279077093413212
GENE162X	D8B26_007151		4.830300739347586e-15	0.6591551037332944	7.691072752674152e-19	0.7312126481086378	6.065321584264768e-09	0.3413347559112556	2.61814997082485e-17	CPSG_04495	oxidoreductase	CIMG_10076	short chain dehydrogenase/reductase	HISTO_ZT.Contig174.Fgenesh_histo.69.final_new	1.0	1.9762071720492924	2.316575663562026	0.04580164467442951	-0.203326545600587	-0.32123239938104386	-1.1319429827726115	-2.0597306730339855
GENE546X	D8B26_005603		0.002369044278863671	0.35855826063512936	8.392081463455153e-07	0.9089614276786345	0.0009597943166874851	0.5190000080072443	9.82193266045919e-07	CPSG_04345	conserved hypothetical protein	CIMG_03130	hypothetical protein	HISTO_AZ.Contig47.Fgenesh_histo.192.final_new	1.0	0.9989504223253833	1.3570227549058953	0.15262918864460903	-0.29723900894221145	0.22239467610376185	-0.9652486024980305	-1.0967233127059288
GENE647X	D8B26_002321		6.069055627571677e-08	0.020594348903311112	3.7314802993886824e-11	0.40220118406745037	2.659753450440871e-06	0.023395130561949397	1.0121139877341439e-11	CPSG_08015	conserved hypothetical protein	CIMG_00800	hypothetical protein	HISTO_HS.Contig68.eannot.2053.final_new	1.0	0.8436383476459671	1.0685934275456672	0.1999441299623126	-0.3554275428159484	0.40101662571592583	-0.5944731757354245	-0.9378407884561222
GENE275X	D8B26_000261	GAC1	6.857693271975976e-08	0.0036695249379926427	6.2712463184117e-14	0.672745393137268	1.7888748504706663e-09	0.6152550609961643	0.1173131870980408	CPSG_06003	conserved hypothetical protein			HISTO_DA.Contig93.Fgenesh_Neurospora.21.final_new	1.0	1.4457315372989836	1.4411439681341938	0.3352281926033108	0.11409964362429285	0.34788196560211276	-1.3575800720812083	0.18128657327224842
GENE431X	D8B26_006300		6.594422743658978e-07	1.550728778622446e-08	9.43608410471982e-11	0.5762757938416895	3.234423873645697e-07	0.15575185517174683	0.7870195984033638	CPSG_00614	glycogen synthase	CIMG_06454	glycogen [starch] synthase, variant	HISTO_DY.Contig31.eannot.1378.final_new	1.0	1.1317458221575991	1.433706229654358	0.8655881725147918	-0.3658224504848691	0.48200790440541563	-1.1007987128107106	-0.035979939854801565
GENE365X	D8B26_004898		0.0026621082626201225	0.2288400097649746	2.1478633071900583e-07	0.9873633393208787	7.7139558535351e-05	0.6628852325014819	8.642612991807482e-05	CPSG_05390	conserved hypothetical protein	CIMG_08903	hypothetical protein	HISTO_KF.Contig601.Fgenesh_histo.57.final_new	1.0	1.2411426627471271	1.7056916573504783	-0.2338654529060285	-0.28373324314985016	-0.06087403357697341	-1.857515122890367	0.8166211071799448
GENE60X	D8B26_000668		1.4920507267225513e-22	1.365613064990709e-16	3.435368583538618e-24	0.34981571963319885	2.860302351053672e-13	5.478618200354273e-06	1.096573620308923e-15	CPSG_08654	conserved hypothetical protein	CIMG_02793	hypothetical protein	HISTO_FX.Contig167.fgenesh_plus.35.final_new	1.0	3.2352834230851046	4.024265813826593	1.6330786328479878	-1.9312038391686617	-1.2387866064477555	-2.9831597751250416	-1.9560672375168437
GENE84X	D8B26_008230	TYR2	4.3503716954925233e-23	1.3002126556003982e-07	2.9075671230100475e-23	3.0723691365637265e-06	3.5664161889606984e-21	1.1033044344189462e-16	2.7389872434256974e-17	CPSG_08956	conserved hypothetical protein	CIMG_07583	tyrosinase	HISTO_ZL.Contig1161d-snap.1.final_new	1.0	2.881260333506456	3.043604282076178	0.6115579702842202	-2.4492861998818607	-1.688590509992679	-3.0019989778728813	-1.7222028473492699
GENE113X	D8B26_005659		5.44681255496964e-15	0.052718763384457405	3.812007982005439e-20	0.18171579972259502	4.7523751282666926e-11	3.18829569757592e-05	6.168398744670211e-12	CPSG_04763	glucokinase	CIMG_05829	glucokinase GlkA	HISTO_ZY.Contig571f.Fgenesh_histo.19.final_new	1.0	2.4733884426417956	2.5719904656230312	0.21383048963014342	-1.376060460744566	-1.5240937503626812	-1.8516264587678468	-1.3134969062592299
GENE171X	D8B26_005338		2.443287341466986e-07	1.2118165526154081e-05	8.555924469473557e-16	0.3148991372445124	9.695770587969535e-10	0.0002233523577874803	4.160036160286411e-06	CPSG_05261	conserved hypothetical protein	CIMG_00505	hypothetical protein	HISTO_ZT.Contig174.Fgenesh_Aspergillus.92.final_new	1.0	1.927667444066098	1.8294421460031947	0.6234166626099977	-1.691847203911984	-1.7559533762950286	-2.1947073001202977	-0.7547994135244028
GENE364X	D8B26_002138		0.11530917637734608	0.4664272000232433	3.99945258678541e-07	0.8289395046267677	0.010275334556497056	0.1150921645960621	0.46198789632344645	CPSG_02201	dienelactone hydrolase	CIMG_01014	dienelactone hydrolase		1.0	1.2425363020024915	1.001009568946265	0.1467800927520521	-1.0576365811547304	-0.666280135361602	-0.929784774156888	-0.16012975020585302
GENE37X	D8B26_004613		0.18701491662245134	0.000888985167514918	1.0532596656364434e-05	0.939477041245977	0.4160815393864908	0.7106461393632003	0.8991319842707216	CPSG_08206	conserved hypothetical protein	CIMG_08500	hypothetical protein		1.0	3.8254008802883814	3.6780696126288546	2.608016276442938	-2.6577892253127136	-2.6577892253127136	-2.6577892253127136	0.1608357361325743
GENE284X	D8B26_007117		2.872702154391254e-11	7.10512867848628e-18	6.781203365805088e-18	0.1484637368010375	8.925114741366804e-10	0.0025007525658430722	0.9854416843304572	CPSG_04452	short-chain dehydrogenase/reductase	CIMG_10039	short chain dehydrogenase/reductase		1.0	1.4190605379573689	1.4401147790145659	1.4161297721837378	-0.49687382886175147	-0.8970507220994398	-0.9077120135482026	-0.0018121086244928459
GENE217X	D8B26_003718	UAZ1	3.78034590672377e-14	8.005569163231666e-21	1.7503333617495213e-16	0.3282941786152439	2.2227525751303055e-10	0.0018530366503206653	1.2670938441672764e-08	CPSG_09618	urate oxidase UaZ	CIMG_04344	urate oxidase	HISTO_ZL.Contig1131.fgenesh_plus.153.final_new	1.0	1.6462196990800382	2.514652940724204	2.3996352140179926	-0.9397334946571572	-1.3004948052283383	-1.713826681292798	-0.838055139140663
GENE229X	D8B26_001905	MTP1	5.697539623305331e-08	1.2934609859857404e-08	2.099438040244484e-16	0.5594846386062806	6.383868319718742e-12	0.0028803426194467644	0.018900605128081706	CPSG_01929	phospholipid transporter	CIMG_01268	MFS phospholipid transporter	HISTO_GL.Contig296.Fgenesh_Aspergillus.64.final_new	1.0	1.598528341920294	1.4533856668785028	0.7240032443997986	-0.7384656285528406	-0.5780416464039706	-1.8148410350239454	0.24253152869118183
GENE377X	D8B26_007392	NIT1	5.878412670835515e-10	1.2258180436023516e-13	2.342120606153546e-12	0.14293857420547876	3.8142607205914764e-11	5.773373654321571e-09	1.8977011447220392e-06	CPSG_01333	metalloreductase	CIMG_08973	FRE family ferric-chelate reductase	HISTO_ZZ.Contig127a.Fgenesh_histo.4.final_new	1.0	1.2071131622845426	1.5178934249896263	1.3658386717856188	-1.8977953642379055	-1.05167900740726	-1.4739889672400524	0.6194785038270881
GENE317X	D8B26_004072		5.550961267697553e-07	2.6035765390407683e-13	5.5425538673864184e-11	0.7533739736284512	0.0010012266091243842	0.06607630066432034	1.4154106876474749e-06	CPSG_09397	conserved hypothetical protein	CIMG_07701	hypothetical protein	HISTO_ZL.Contig1161c.Fgenesh_Aspergillus.102.final_new	1.0	1.3527850101986363	1.9402827608956288	1.6238922302629588	-0.757652058586831	0.4667165815390393	-0.804550619771777	-0.8995966875509557
GENE478X	D8B26_007296		4.638261704222122e-06	7.725745417270432e-15	2.253185083384643e-12	0.9730283750920469	7.354064475725512e-09	0.0018155330119511719	5.2571179871901875e-09	CPSG_04673	RNA binding protein	CIMG_10240	RNA binding protein	HISTO_ZT.Contig1089.eannot.1651.final_new	1.0	1.0714685165322562	1.1236256943468474	1.323921011377598	-0.7168056883196887	0.04127862090640089	-1.0953521119253147	-0.7982953135101304
GENE710X	D8B26_003403		5.137033319707828e-07	2.7659177628284237e-08	2.4796416481846932e-06	0.8810516084328673	3.565547765648056e-10	0.0008636876476758248	0.5180679145492385	CPSG_03331	hypothetical protein				1.0	0.7630454541829347	1.4951275788808243	0.9601619711493817	-1.0422490683748744	-0.18058709074397933	-1.8759462036592551	-0.09371681607701107
GENE937X	D8B26_006274		0.0003962569317570016	0.003853263022195514	0.0005360153512402869	0.9222654152865498	0.00010994609040699894	0.068922021588736	0.5055467325590791	CPSG_00584	conserved hypothetical protein	CIMG_06483	hypothetical protein	HISTO_ZL.Contig1131.Fgenesh_histo.156.final_new	1.0	0.4499653293351725	1.012847615147283	0.3462556373257225	-0.47818807279895637	0.10933575467450728	-0.7004004718393796	-0.0834708600663021
GENE356X	D8B26_003573		6.896138722897688e-07	0.02634244762912649	5.565044132033642e-12	0.3812259142523155	0.0015205419666908593	0.00010698679117388997	5.959725291818145e-12	CPSG_03112	conserved hypothetical protein	CIMG_04152	hypothetical protein	HISTO_EA.Contig33.eannot.1626.final_new	1.0	1.258073744098661	1.473037873296707	-0.26556034536511314	-1.3106749817892873	-1.0319893930626731	-0.5511405506927675	-1.4072168069137967
GENE277X	D8B26_000766		3.4344432368161456e-10	0.9482226349660471	5.382974376599574e-08	0.7037500957812108	0.001448349507950932	0.16311602866590608	1.481558708145966e-09	CPSG_00477	polysaccharide deacetylase	CIMG_02628	Arp2/3 complex subunit Arc16	HISTO_ZL.Contig1131.eannot.2178.final_new	1.0	1.4343968513869083	3.1694988739251504	0.015839246414089632	-0.890285925405182	-1.1981347115606287	-1.2425926335390223	-2.2249241786290983
GENE866X	D8B26_001319		8.855075492163486e-11	0.008891340045624313	2.1631105697339502e-07	0.8794736755738997	0.0011427238309573702	0.00026546978145368686	6.998058406444599e-12	CPSG_06657	conserved hypothetical protein	CIMG_01910	hypothetical protein	HISTO_ZT.Contig181.eannot.1690.final_new	1.0	0.5560672444254429	1.1998979265078789	0.2317570843474956	-0.5266810785308418	-0.07893796174332803	-0.33956485281365295	-0.9516862337865567
GENE1025X	D8B26_008048		0.017044306380405175	0.5831226323908902	0.09880348767759405	0.9072091550220154	0.4224386567993723	0.2029120936223285	1.8939884643743008e-05	CPSG_07837	cyclohexanone 1,2-monooxygenase	CIMG_04859	flavin-binding monooxygenase		1.0	0.3086725734011376	1.2413413036605476	0.09448103903652366	-0.7106520061641242	-0.31947738255798597	-0.22272864421973124	-0.928613858149478
GENE844X	D8B26_002310		0.0017175968432087913	0.04700968180758453	0.00036372021146698557	0.9956508241283337	0.026969443882661308	0.08315863029428161	0.002653528742772438	CPSG_08029	conserved hypothetical protein	CIMG_00814	hypothetical protein		1.0	0.5782552076116314	1.2099700202822439	-0.28893684347709275	-0.6759064578232844	-0.020697234606220565	-0.4856265715208292	-0.4809850135426804
GENE785X	D8B26_000924		0.0010823341189523685	0.08075880649349597	5.827640974266316e-06	0.8783748543205395	0.8245407230118419	0.054491209605065795	0.004909336424285436	CPSG_00285	conserved hypothetical protein	CIMG_02429	HASPIN protein kinase		1.0	0.6586782505956025	1.0077772039874924	0.21207350132674582	-0.5586679588612052	-0.20409582785139288	-0.040194347371642486	-0.37264165511066544
GENE822X	D8B26_006144		0.00036710093863937047	3.2229121145485454e-05	0.00013003009273850419	0.8057889021877805	0.10241075137902074	0.006990085908191339	3.880280126072579e-05			CIMG_06629	amino acid adenylation domain-containing protein		1.0	0.615055633949739	1.2566637674375132	0.6461401560279882	-1.0287740270158865	-0.3867961659254928	-0.3260655884206622	-0.7001342628785457
GENE1003X	D8B26_005573		0.0018916890505307291	0.7442191741674153	0.017050007900743135	0.7313265903297003	0.9613304279550478	0.04089754847600448	0.6555182991629684	CPSG_04308	TIM barrel metal-dependent hydrolase	CIMG_03093	TIM barrel metal-dependent hydrolase	HISTO_AZ.Contig47.eannot.1582.final_new	1.0	0.3360423505358781	1.0554656275355934	0.04506268928465413	-0.6785666042830792	-0.5063858032079039	-0.01121081201918125	-0.06422712446641829
GENE27X	D8B26_008409		1.0	1.0	0.020844096872302327	1.0	1.0	1.0	1.0						1.0	4.481629968625727	0.0	0.0	0.0	0.0	0.0	-0.0
GENE34X	D8B26_006702	CCC1	4.0405258334180213e-14	1.479411667225675e-11	1.5392514131809224e-23	0.8640656966092204	0.02694870414789036	0.009509975170785662	4.282814570795807e-11	CPSG_01092	calcium transporter	CIMG_07032	calcium transporter	HISTO_BP.Contig457.eannot.1783.final_new	1.0	3.9723262821772556	3.243452764054763	1.326937783574161	0.817733536927305	0.3037416264888802	-0.5158403193956094	-1.6686425221468024
GENE353X	D8B26_003950		1.1665566690418316e-09	1.3938216229166194e-06	1.289451326403065e-15	0.7801050268203811	0.5711410859047437	0.1882664542356408	7.12349961026049e-12	CPSG_06480	acetamidase regulatory protein	CIMG_04625	acetamidase regulatory protein	HISTO_FE.Contig19.Fgenesh_histo.101.final_new	1.0	1.2607855356509217	1.2137848969688638	0.47702627997197267	0.18396922986659112	0.1595105270071175	0.05913077642863292	-0.9318105947868052
GENE411X	D8B26_000169		6.925199719326808e-08	0.000134704509407366	8.531008603014637e-16	0.7916820992024747	0.13599623828739918	0.38619017593210114	6.979654860216887e-14	CPSG_05891	hypothetical protein	CIMG_05478	TPR domain-containing protein	HISTO_DA.Contig93-snap.296.final_new	1.0	1.162432261835449	0.9717030228718874	0.31428431637269233	-0.12206118610269244	-0.17385603690353793	0.1353001786637497	-1.036672788397547
GENE376X	D8B26_007236		0.5952946647787303	0.0065819714085567915	3.366082092182896e-08	0.9222654152865498	0.9998494769793147	0.23157328024209387	0.00014394287341865192	CPSG_04598	malate dehydrogenase	CIMG_10179	malate/L-lactate dehydrogenase	HISTO_ZT.Contig174-snap.25.final_new	1.0	1.2074690507010462	0.34159971193791094	0.4590897991205978	0.47263967678153956	-0.2232017603913658	-0.0008606794526483626	-0.7777269976493852
GENE30X	D8B26_002441		9.532778070459404e-23	2.2633560910451048e-07	3.34102199218779e-23	1.3889925941637829e-05	0.005856088319849196	1.767642178486247e-11	4.541358444316911e-14	CPSG_09268	conserved hypothetical protein	CIMG_00659	hypothetical protein	HISTO_BP.Contig457.Fgenesh_histo.21.final_new	1.0	4.2202097179135025	4.594962323092989	-0.894483992461852	1.882843596679395	2.2602190911176017	0.4668376172351969	-2.1065356961965898
GENE648X	D8B26_001374		6.185156035718472e-16	3.141904775485483e-05	3.662575484489981e-13	0.2493348922400707	0.05569662884552138	3.630568245015682e-06	1.4737538871392508e-12	CPSG_06594	plasma membrane zinc ion transporter	CIMG_01847	ZIP zinc/iron transporter	HISTO_ZU.Contig65.genewise.139.final_new	1.0	0.8424651169563179	1.3622983282993948	-0.3300262503144713	0.4603364151374287	0.27460025436896063	-0.1477469044529303	-0.8176577925066476
GENE257X	D8B26_001584		2.9138513140280193e-11	9.687226360191622e-13	6.5943696880656624e-12	0.5667408185875816	0.00018937834358129376	0.15762191682036256	0.0002506974246000356	CPSG_01533	thermoresistant gluconokinase	CIMG_01633	thermoresistant glucokinase family carbohydrate kinase	HISTO_ZZ.Contig127b.eannot.1462.final_new	1.0	1.504301262859507	2.097098848110646	-1.7346640581419894	0.3301640193044344	0.4772071698439103	-0.7387449695170958	-0.584339548438744
GENE583X	D8B26_005069		3.670639358090246e-16	5.816736950649356e-09	2.174492835370127e-11	0.09797193444377227	0.04300551650425763	0.7638124162156978	0.006326343537582708	CPSG_04929	conserved hypothetical protein	CIMG_00195	hypothetical protein		1.0	0.9479565866514579	2.0123320750168494	-0.7378334572584716	0.04905891895790183	0.6069609214337331	-0.22390963030788752	-0.27131678476291865
GENE738X	D8B26_008043		0.0015462825277562373	0.006813991992069218	0.0005326855956646637	0.811387286359901	0.04755515828296812	0.19667662181605738	0.2201861774134835	CPSG_07842	FAD linked oxidase	CIMG_04864	flavoprotein subunit P-cresol methylhydroxylase		1.0	0.7224802353914448	1.5669247911023023	-0.5285291128657281	0.5473158547148326	0.48367522532314455	-0.593738145994353	-0.24622902987150172
GENE406X	D8B26_007847		1.4531229556923858e-06	0.14321756887239906	7.328799783349233e-13	0.2350618187585841	1.441672851394261e-07	0.1056013730306471	0.001768931584862186	CPSG_04027	conserved hypothetical protein	CIMG_13611	hypothetical protein		1.0	1.1660131333549686	1.2883134421206204	-0.1469898821188914	0.32857613808164204	0.8192212664658509	0.780665143493082	0.3319125098966715
GENE481X	D8B26_006771		1.3567585364977915e-06	1.8357319335283192e-06	1.4467490936946447e-10	0.2523405886239844	9.03230220535954e-07	0.7050605857601766	0.0012349912160033066	CPSG_01173	conserved hypothetical protein	CIMG_11899	hypothetical protein	HISTO_DM.Contig936.Fgenesh_histo.23.final_new	1.0	1.0697970404727637	1.2903586444794193	-0.6599484992695008	0.09031127937660346	0.734807554823278	0.7780056414776705	0.3978275395933341
GENE396X	D8B26_000902		3.258138981606388e-10	0.13529276009468874	2.4249573872732258e-14	0.2814937101664875	0.17271228834724417	0.7776206797144778	0.8214981482636325	CPSG_00312	cyclin	CIMG_02453	cyclin	HISTO_EA.Contig33.Fgenesh_histo.88.final_new	1.0	1.1791898737779871	1.4477307173511103	-0.13238553311379747	0.05236913433675082	0.5508058649657126	-0.15349137592561035	0.02208735041433164
GENE476X	D8B26_007066		1.215851085259092e-12	0.1039688553121804	4.891693154838618e-15	0.08649818189012176	0.41064137934921496	0.008450145995948436	0.7352251672392115	CPSG_10071	conserved hypothetical protein	CIMG_13525	hypothetical protein		1.0	1.0728376897388463	1.4690958387434052	-0.12278016761118606	0.3324448337824692	0.6432684636356925	0.07647086020583399	0.027805701446761026
GENE178X	D8B26_003766		7.52916814021526e-09	0.4250384658089841	1.433001996233837e-13	0.8143234846036425	0.14010905396108866	0.6450425560105701	3.5638874488345554e-05	CPSG_06231	cytochrome P450 52A1	CIMG_11305	cytochrome P450 alkane hydroxylase	HISTO_ZL.Contig1131.Fgenesh_histo.134.final_new	1.0	1.8862522847155316	2.4818859745182844	-0.12710129750755098	0.19687832131265634	0.4220479305210521	0.32579341005370227	0.7179107001495625
GENE596X	D8B26_006119	GTR1	2.129602999536693e-05	0.28179690456497725	3.406883485252935e-10	0.71166716945368	0.7885688075423155	0.5482418660207903	0.03033024401231795	CPSG_07217	small monomeric GTPase	CIMG_06655	small GTP-binding protein	HISTO_LG.Contig392.Fgenesh_Aspergillus.200.final_new	1.0	0.9336099822726868	1.0597909541149417	-0.1139572161685307	0.1279246988976697	0.30191588339117414	0.03904808147134302	0.23315209086024255
GENE455X	D8B26_006163		3.4398118246668998e-12	0.0014030854420779516	1.8739342863506656e-15	0.27527570601259554	0.0030085798177447933	0.1784131188980685	0.0019597322395618977	CPSG_07164	conserved hypothetical protein	CIMG_06608	hypothetical protein	HISTO_LG.Contig392.Fgenesh_histo.149.final_new	1.0	1.1084368778845575	1.4017544115751839	-0.25109984942668623	0.17325916669857933	0.46660664951558606	0.26934821335345444	0.24575666523376577
GENE691X	D8B26_007488		0.0045315946569862995	0.10143190768069407	3.3497086759448267e-05	0.8058624765758543	0.603991686162991	0.8153308323748123	0.3008119481841493	CPSG_03616	cation efflux protein	CIMG_09079	cation diffusion facilitator family transporter		1.0	0.7898708298398674	1.3059102956686843	-0.270075299542881	0.10872504760965872	0.44479078080303286	0.12864054474812667	0.17756459943647135
GENE561X	D8B26_006118	DIP5	1.0770636194212628e-12	0.032241178534267334	2.383288301066168e-12	0.8619112434430448	0.0037529854342343485	0.8442360081343057	0.9647202329851763	CPSG_07219	amino acid permease	CIMG_11792	amino acid permease	HISTO_LG.Contig392.Fgenesh_histo.47.final_new	1.0	0.9777046403574045	1.1263479278585962	-0.19258900102352322	-0.0233760254043444	0.04454442014213341	0.27548572347750994	0.004767264150188317
GENE157X	D8B26_007095		6.951488195587396e-06	0.008037087365888434	3.2866403846878763e-09	0.8352596920117866	0.9174148200272497	0.34447947468717366	0.032782640049795225	CPSG_04412	conserved hypothetical protein	CIMG_10002	hypothetical protein	HISTO_DM.Contig933.Fgenesh_histo.2.final_new	1.0	2.0083404850162605	3.070765418675604	0.6778955314886536	-1.0433464574164302	0.754499769561223	0.05576061778306858	-0.6652555523018862
GENE188X	D8B26_002347		2.3250149761862326e-10	0.01047606223988734	3.054566612556684e-15	0.6512061417129422	1.3688389269770757e-05	0.02240031281933908	0.001500877700500924	CPSG_07983	glutathione S-transferase	CIMG_00771	glutathione transferase	HISTO_BP.Contig459.eannot.1495.final_new	1.0	1.8191284555973	2.306309301679927	0.32656647855514936	-0.836586846714404	0.5561445129156359	0.7913205258645969	-0.45518529672072094
GENE142X	D8B26_004546		6.821237499736509e-19	1.1551372689568228e-08	1.8857056174839876e-18	0.0048089762253598605	0.028502472808970752	0.021696216002973705	0.2751185185257688	CPSG_08294	conserved hypothetical protein	CIMG_08330	ZIP zinc/iron transporter		1.0	2.158254238249366	3.1703750435173763	0.8216746345307934	-0.5805963522093008	1.4466017199103935	-0.3329413239004888	-0.12898670847503854
GENE863X	D8B26_003634		3.6451742171138755e-05	0.03332462947030299	8.956135720191393e-06	0.2919602935556969	0.9479295796899784	0.700787454750418	0.29605369559069955	CPSG_03042	MFS myo-inositol transporter	CIMG_04219	sugar porter (SP) family MFS transporter	HISTO_ZL.Contig1161d.eannot.1422.final_new	1.0	0.5573051178100288	1.060130738915101	0.22701901277290404	0.0882808009429125	0.6805877807509298	-0.011124519899930258	-0.11745325804158174
GENE892X	D8B26_003623		0.00012886293796840882	0.46695795849384747	0.0001284889513255342	0.4917385737337954	0.9796763445002672	0.715895300994657	0.028956412235593126	CPSG_03054	hypothetical protein	CIMG_04207	JmjC domain-containing protein	HISTO_ZL.Contig1161d.eannot.1497.final_new	1.0	0.5179680171709755	1.0402346697245728	0.08997190285534076	-0.09388333924908326	0.5338288015835729	-0.005318153114927586	-0.27649592799810585
GENE920X	D8B26_001454		0.005895016942771433	0.8894116379628495	0.006737541072759922	0.7250802887530792	0.7355608252754491	0.39474262526597065	1.0	CPSG_09972	hypothetical protein	CIMG_12758	FluG domain-containing protein	HISTO_AL.Contig317.Fgenesh_Aspergillus.167.final_new	1.0	0.47375845092016733	1.25173457458644	-0.024377701359303453	-0.3916538890777189	0.5826897870129054	-0.08696871575827793	-0.0002933532748486103
GENE126X	D8B26_000886		6.920113762102722e-05	1.0338978377233404e-10	9.846023110497274e-10	0.34981571963319885	0.029177871964017978	0.19162101237392967	0.4223527772123129	CPSG_00330	conserved hypothetical protein	CIMG_02469	hypothetical protein		1.0	2.3446312935016915	3.179344692836161	2.38356198612842	1.0966696782905012	2.3194647390656233	-1.715442676928056	-0.2829256355455029
GENE161X	D8B26_004155		7.197475890094565e-11	6.090351212296735e-18	3.954158475351277e-17	0.07829646949966175	1.858277728090721e-10	0.019566573987563275	7.209660389405293e-07	CPSG_09850	short chain dehydrogenase/reductase	CIMG_07815	short chain dehydrogenase/reductase	HISTO_ZL.Contig1161b.eannot.1350.final_new	1.0	1.996136535026582	2.169126542022735	2.140850437019556	0.5579144965133508	1.2143004896225813	-2.0138561409524907	-0.7625353027171883
GENE544X	D8B26_003692		0.0024368344054755435	2.1769332468871072e-05	5.987005943357575e-08	0.7361077229779333	0.0148901776494472	0.025321452600155468	1.5257030870102852e-05	CPSG_09650	conserved hypothetical protein	CIMG_04315	hypothetical protein	HISTO_GI.Contig382.Fgenesh_histo.79.final_new	1.0	1.0027970790100242	1.207204113608354	0.664832431069454	0.6782168924556076	0.4897008262179178	-0.5534016298882636	-0.77428268661574
GENE225X	D8B26_001844		0.015984664926987916	2.3555813707356826e-08	8.913025188343661e-11	0.726204008997131	0.020213466169115638	0.8878958393932986	0.0005389435753880616	CPSG_01852	conserved hypothetical protein	CIMG_01333	hypothetical protein		1.0	1.6257019481406598	1.262794909098596	1.1895268964567196	0.07805063975123376	0.6663974547851041	-0.7060913266092999	-0.7217170603428377
GENE227X	D8B26_006655		1.058948014250375e-05	4.271463466797238e-12	1.4676282725788697e-14	0.4571322652909709	0.0011273637378668103	0.408121072172741	1.1356369978559353e-05	CPSG_01035	hypothetical protein	CIMG_06062	hypothetical protein	HISTO_GI.Contig382-snap.53.final_new	1.0	1.6091452643897286	1.4399219561124765	1.239304211384548	0.24006794718099636	0.7406942013853599	-0.6285967614055534	-0.644931471412589
GENE314X	D8B26_002164		4.025893334223766e-09	1.5139471784492171e-12	6.553753932523563e-17	0.27209833573817477	0.05033213170196434	0.7119492612659185	5.4325832177416314e-11	CPSG_02230	conserved hypothetical protein	CIMG_10658	hypothetical protein	HISTO_DA.Contig93-snap.20.final_new	1.0	1.3588080215730576	1.2960760397287523	0.8930726991516457	0.0756647776299643	0.6397254487973251	-0.2083333344442207	-0.8281377143156855
GENE418X	D8B26_004392	TUM1	4.435692888250028e-05	5.049046790181201e-07	5.361474149414506e-14	0.12761112310941272	0.002057373701270172	0.1942867793523615	0.007357320750551898	CPSG_07414	thiosulfate sulfurtransferase	CIMG_08097	thiosulfate sulfurtransferase	HISTO_FX.Contig167.eannot.1313.final_new	1.0	1.1536425824131946	0.8422240278778568	0.5349371078497843	-0.22460821430016278	0.6941814534237885	-0.36576683845324603	-0.25257824246737415
GENE283X	D8B26_008182		0.0182815272207029	0.00019297864710257536	2.7219689098521226e-08	0.18890454368697843	0.33669624750968735	0.8929127440651567	0.006682254717051889	CPSG_10206	conserved hypothetical protein	CIMG_07641	sugar transporter hexose transporter		1.0	1.4273999998768472	1.5184763458719137	0.757627548856384	0.11237516586601705	1.9198988732279352	-0.3467199962251429	-0.6334105336369835
GENE262X	D8B26_006298		0.0001257920311500404	0.0002006025353676371	4.973059218036474e-08	0.22401314238196182	0.2876479572295092	0.2523549482778777	1.707954329000697e-05	CPSG_00610	conserved hypothetical protein	CIMG_06457	hypothetical protein		1.0	1.4824708519695966	2.2436293113173633	0.819387129438404	0.6344032964208361	1.8571407427554403	-0.3996057352876522	-1.266919535399403
GENE680X	D8B26_002995		5.490175122282815e-09	0.05772853942251982	7.377135097281622e-10	0.019214349695936387	0.01102038207012427	0.19874348251113327	0.00010066235483117629	CPSG_02513	conserved hypothetical protein	CIMG_03446	hypothetical protein	HISTO_ZL.Contig1160.genewise.5.final_new	1.0	0.7981195092976199	1.0720097324741154	0.1781491521607929	0.1729096955345385	0.7166112168824915	-0.27529604227512455	-0.407665620176177
GENE882X	D8B26_007499	ABC4	0.0011990094079069656	1.4953227883694832e-06	0.00244103960408095	0.12474054054759097	0.0881340267708742	0.9393390427160226	3.320684330282495e-05	CPSG_03628	ABC transporter	CIMG_09093	ABC transporter CDR4	HISTO_ZL.Contig1161c.Fgenesh_Aspergillus.114.final_new	1.0	0.5257708787749225	1.3390301792817048	0.8706824136318826	-0.03593827167911283	1.43596706900496	-0.4041849183869405	-0.8028902831352569
GENE887X	D8B26_000339	RGP1	1.7260932122065986e-05	2.7127695988796123e-05	3.6576505867567335e-05	0.12358979954823741	0.06409217622487931	0.6469246941893411	0.007078478517640784	CPSG_06108	intracellular protein transporter	CIMG_11489	intracellular protein transporter	HISTO_DA.Contig93.Fgenesh_histo.127.final_new	1.0	0.5222037192312814	1.1304260006239688	0.5109078917119645	0.1066021941929301	0.9053690879913017	-0.26916338785621763	-0.3166066743902447
GENE938X	D8B26_001472		0.00037116739311720913	2.1434478109411193e-11	0.0002341874224268747	0.10619198793383532	0.6469406058092215	0.4969383473356047	0.029435838425738235	CPSG_09952	conserved hypothetical protein				1.0	0.4451632957282291	0.9518997338578222	1.060625789732375	-0.16484299560546356	0.9626785378859727	0.06780271237654892	-0.24695846889204598
GENE685X	D8B26_003303	NIT41	5.092766348745511e-10	3.1538410438037465e-10	2.2297568933577407e-10	0.01841577564088482	0.1216427629016385	0.8425936879532833	2.7292652812689116e-16	CPSG_03464	CP2 transcription factor	CIMG_03814	CP2 transcription factor	HISTO_ZL.Contig658-snap.37.final_new	1.0	0.7967063677748515	1.401683154828301	0.7664265022815996	-0.03768303509767502	0.9529714549602093	-0.17096477130469637	-1.5526192810341668
GENE726X	D8B26_001962		0.05423828998370687	0.18175914915199082	0.003492936877415193	0.6350489086282017	0.23937685681143778	0.9317286075167737	2.9855895796841298e-05	CPSG_02000	serine palmitoyltransferase	CIMG_01207	hypothetical protein		1.0	0.7431798771222288	1.3209438381742284	0.30510712155415126	0.06605375244669154	1.0450274584339092	-0.4579139836463142	-1.2885977896182867
GENE914X	D8B26_005903		1.9304041411078875e-05	0.3580915214235507	0.003923911968791558	0.5719617516529588	0.017708222579674887	0.26988539938164896	4.599967903953649e-07	CPSG_09577	succinyl-CoA synthetase, alpha subunit	CIMG_13092	succinate-CoA ligase, alpha subunit	HISTO_ZZ.Contig127c.eannot.1562.final_new	1.0	0.48647132794255515	1.548134912762852	0.1457883363437691	0.34307360492479044	0.6471426904420126	-0.5302533049002917	-1.047505676078592
GENE978X	D8B26_000515		0.0014963254485064886	0.001292551243649438	0.011252532869312182	0.5803853383872241	0.006875349271079137	0.2811839450561222	7.032887215033746e-05	CPSG_08481	conserved hypothetical protein	CIMG_04973	F-box domain-containing protein		1.0	0.387147686093702	1.1660795970723625	0.4669243757374864	-0.3823385748041222	0.6429127104794369	-0.5846065453777989	-0.6665335960421322
GENE1108X	D8B26_003378		0.012194995831009794	0.1103547735171393	0.2508248590683399	0.47597899807761596	0.1669284260381867	0.6798053401731518	3.396156524175657e-05	CPSG_03365	alpha/beta hydrolase	CIMG_03909	alpha/beta hydrolase		1.0	0.191954300380191	1.0379682353965176	0.24345100736225306	-0.16903511360377793	0.8575707122458562	-0.31177272921416505	-0.7785777405245968
GENE814X	D8B26_007865		0.039913769800480954	0.01320458478193812	0.03488993629794683	0.8927884009317714	0.8761275790323306	0.8998713248482164	0.8247186023405334	CPSG_04050	hypothetical protein	CIMG_09489	hypothetical protein		1.0	0.6217564226397042	1.698306420813833	0.6307493862387206	0.12103608492385684	0.5151828028089084	0.07790807921142912	-0.06825457801752556
GENE1117X	D8B26_007669		0.0002507545986970105	0.1047890342549815	0.14966738382174236	0.9242856063903856	0.7945236149514308	0.7429559392098904	0.02918587427464294	CPSG_03821	thioredoxin	CIMG_09274	thioredoxin	HISTO_LF.Contig359.fgenesh_plus.86.final_new	1.0	0.1841412756734713	1.1067800645059271	0.19320100922455435	-0.09562418873221926	0.12793362761455135	-0.046120571116947014	-0.276577813937735
GENE1076X	D8B26_005196		0.006850005022162757	0.6704838332854927	0.4970553436531045	0.6595963839055186	0.7307416709882435	0.7467403215009029	0.20723734690807516	CPSG_05094	conserved hypothetical protein	CIMG_00347	hypothetical protein		1.0	0.22964732503116647	2.2412151386772745	0.1218770041631972	0.31348498892665705	1.3805011538274377	-0.1904948314529068	-0.4021205727752373
GENE489X	D8B26_006056		0.0003897149435878245	1.214518713079814e-06	9.052760195561137e-10	0.18824171838774018	0.0003513676197778274	0.13964710319528412	1.0893687527295474e-11	CPSG_07297	conserved hypothetical protein	CIMG_06725	hypothetical protein		1.0	1.0606344516206714	1.0651574336096703	0.7049816202916599	0.3537050540955496	0.9405479819148058	0.572889541339429	-1.443473160073533
GENE761X	D8B26_000082	CYP7	1.218823707957315e-09	2.296228874697312e-10	1.3389483965777597e-09	0.038998347671497596	2.109548457373888e-07	0.8180425128622296	8.42653693216179e-16	CPSG_05792	peptidyl-prolyl cis-trans isomerase	CIMG_05579	peptidyl-prolyl cis-trans isomerase	HISTO_ZU.Contig65.eannot.2107.final_new	1.0	0.687390605373784	0.8932348779380267	0.7534102125408867	0.02805167270257763	0.4492387035507216	0.5559008888032558	-1.3259617039165301
GENE805X	D8B26_001739		1.893149186613523e-12	9.59855032541218e-10	4.926030897005264e-10	0.3427827258395163	0.006619650132642543	0.7651517591536379	1.3644076417815493e-12	CPSG_01721	conserved hypothetical protein	CIMG_01460	transcription regulator BDF1	HISTO_ZZ.Contig127c-snap.57.final_new	1.0	0.6396366138636729	1.2229482729904684	0.6165367366197934	-0.0375078220784254	0.33875447769140316	0.22726950685893	-0.8612016624020864
GENE811X	D8B26_001659	AHA1	1.0958995391638693e-12	1.1256351797748577e-11	7.441056853054119e-10	1.0	5.933072785944372e-07	0.04378887827761093	6.085073271736481e-10	CPSG_01619	Aha1 domain-containing protein	CIMG_01552	Aha1 domain-containing protein	HISTO_ZZ.Contig127b.eannot.1412.final_new	1.0	0.6304313982779695	1.0409520477078822	0.7708499228885057	-0.18984790592247502	0.0012055305513836388	0.46720097962325646	-0.6525838070147075
GENE997X	D8B26_002548		7.680431309617283e-09	3.3185243960523084e-14	0.002052938477809326	0.27879440732028477	5.0821448848635316e-05	0.12474627369315015	5.6899018072682816e-11						1.0	0.34934723811972956	1.4909338363960964	1.3719754379570483	-0.32732688768758256	0.6532999384378595	0.551654509212153	-1.0866294246574235
GENE1063X	D8B26_002547	PUT1b	9.779297826823527e-09	3.402563787399983e-13	0.021309508993846375	0.41458447615414773	0.014338170649168818	0.001004252846919647	1.4248144532440483e-12	CPSG_09751	conserved hypothetical protein	CIMG_09813	hypothetical protein	HISTO_DF.Contig537.eannot.1379.final_new	1.0	0.24548162357764233	1.3899391831108678	1.2093300234751263	-0.7132076100287297	0.49442813711893274	0.30046544544997567	-1.2423185864990152
GENE707X	D8B26_001360		6.170384006243261e-05	9.838566447825823e-07	1.911537733882012e-07	0.9227727884539629	0.0035959194317777394	0.976780610480808	8.871082938092828e-12	CPSG_06607	non-ribosomal peptide synthetase	CIMG_01861	amino acid adenylation domain-containing protein		1.0	0.7668785250602822	1.194125276355419	0.6660629312664744	-0.01018747808504718	0.13867651950527518	-0.5000868441145305	-1.3705712822261886
GENE875X	D8B26_001306	NIT11	0.0034081411372580616	0.0007882390310522857	7.706097268397557e-05	0.9033791648583204	0.009961720836485909	0.25536196196444616	1.159334697993767e-09	CPSG_06679	golgi transport complex component Cog5	CIMG_01928	golgi transport complex component Cog5	HISTO_ZT.Contig181.Fgenesh_Aspergillus.54.final_new	1.0	0.533485435632403	0.7644422085879276	0.42284113798175094	-0.2645910742154411	0.11748357278630502	-0.4019827708633499	-1.074392080145726
GENE878X	D8B26_004325		0.3288847081325658	2.437485125983274e-06	0.00015346843702634396	0.9180954755414344	0.07793717029010586	0.6080648774691654	5.591884141714259e-10	CPSG_07496	nitrate reductase	CIMG_08017	nitrate reductase	HISTO_HS.Contig68.Fgenesh_Aspergillus.217.final_new	1.0	0.531092825722156	0.3597700439076931	0.6716022714023866	-0.1526029586353013	0.13006718272760137	-0.3046767291449719	-1.1923256789539243
GENE677X	D8B26_005587		8.10322227019014e-12	7.204382196891459e-07	6.5026924654201994e-12	0.000568416602001744	0.005460679237119415	5.6590092695173855e-06	8.599209282290501e-19	CPSG_04323	sodium transport ATPase 5	CIMG_03108	potassium/sodium efflux P-type ATPase, fungal-type	HISTO_AZ.Contig47.eannot.1627.final_new	1.0	0.7994823242556561	0.8729515759701516	0.454492709498815	-0.4424398591077256	0.43435897722767497	0.2241740394655743	-1.590094031467698
GENE1089X	D8B26_006445	NRD1	0.00036350787613133805	2.8166520352745224e-06	0.02571196611098171	0.7432380076514566	0.18012756036889097	0.032787540073002726	3.18833469093544e-13	CPSG_00779	conserved hypothetical protein	CIMG_06293	protein NRD1	HISTO_GX.Contig297.genewise.69.final_new	1.0	0.2134013225019713	0.6968183412598195	0.49953061488632444	-0.35742969758977494	0.20287129761529354	-0.1506522291489501	-1.1829516779606926
GENE59X	D8B26_002048	CFP8	2.9759721940281773e-24	1.49769381448462e-13	1.0138690181421017e-25	0.11252125635444486	6.093677546579707e-05	0.00010399897175231901	3.686372879154839e-17	CPSG_02101	conserved hypothetical protein	CIMG_01112	hypothetical protein	HISTO_GL.Contig233.Fgenesh_Neurospora.36.final_new	1.0	3.238837345920568	3.1358464338108187	1.030589388496136	0.45789374598235716	-0.5712606475886697	-0.4144347121385896	1.4642148569728917
GENE77X	D8B26_001262		5.273689203084416e-21	2.4539401979771176e-11	2.871602328575823e-24	0.8490375740305017	0.12963122834987287	0.1599427149689799	4.129787387428508e-05	CPSG_06733	conserved hypothetical protein	CIMG_01980	hypothetical protein		1.0	2.9714975612486234	3.3478508668116005	0.8993334450757251	-0.31697562424795833	-0.20352300524443614	-0.19869944213499494	0.42838301378391547
GENE118X	D8B26_002389		1.8901197203880488e-10	0.010993975123455834	1.2788261412237698e-15	0.9008790070279432	0.028246320867914818	0.9249712579297946	0.02120294749010833	CPSG_07933	conserved hypothetical protein	CIMG_00712	hypothetical protein		1.0	2.451592300335537	2.91173598782962	0.4289651708295677	-0.052407065232358954	-0.3039650664481494	-0.6256346799330957	0.4050969714739389
GENE92X	D8B26_006671	SOD3	6.744880941024672e-20	6.428238824796768e-14	1.6641836539603594e-19	0.5311495940807256	0.08740643564166135	0.49115618414247103	0.002745967625104843	CPSG_01055	conserved hypothetical protein	CIMG_06994	Cu-Zn superoxide dismutase	HISTO_DU.Contig190.Fgenesh_histo.89.final_new	1.0	2.7541861623612456	3.2101816890792008	1.6348182970079492	0.12939834098138087	-0.4013227862920125	-0.24313259047948677	0.3947642519205564
GENE150X	D8B26_008123		4.902905430929867e-12	1.284115633582752e-09	1.5737062903795295e-18	0.5667408185875816	0.12054265959708414	0.6603444087992473	0.2203573150233521	CPSG_07749	Y20 protein				1.0	2.091154940761704	2.104984788761987	0.8819213806126839	0.10815013749279867	-0.6172207501663766	-0.22953413715031265	0.13812253297457583
GENE115X	D8B26_007451		7.514017650535659e-06	0.5852012946399022	3.0033807150371275e-15	0.9988054324931617	0.02588113629990536	0.7141635802154659	0.04314401168135516	CPSG_01399	conserved hypothetical protein	CIMG_09035	hypothetical protein		1.0	2.4686404242278135	2.339770002358846	0.10221007134628626	0.21169577767192183	0.02176903861532299	-0.7742455606730689	0.38187701579345473
GENE146X	D8B26_004568	HAC1	6.047231123407158e-20	0.3127819154132127	5.708611480089909e-20	0.3924276875313735	0.26798294412666274	0.014369171311129891	0.797966909207292	CPSG_08260	bZIP transcription factor	CIMG_08455	bZIP transcription factor HacA	HISTO_ZE.Contig158.Fgenesh_histo.107.final_new	1.0	2.113525521567845	2.3058373578481266	-0.09615743269310228	0.2740429735473463	0.22331165557196994	-0.11146663926456062	-0.026273615324791746
GENE200X	D8B26_000994		2.5076811466694576e-15	0.0007436328557608277	3.0701331761258736e-18	0.6818938593229281	0.0007227799721497341	0.11004748383960553	0.0006071037629151793	CPSG_00200	hypothetical protein	CIMG_02353	PX domain-containing protein	HISTO_JG.Contig206.fgenesh_plus.19.final_new	1.0	1.754363561167664	2.0562048283351912	0.32764886988526676	0.24976990866754425	0.2563602853409246	-0.4154291528948843	-0.34761306907884404
GENE438X	D8B26_003170		4.1387114350952214e-12	0.7359420527798061	1.8313592336500502e-14	0.7320400411603812	0.021047226172734593	0.4367339632463759	0.5210903979369609	CPSG_02293	conserved hypothetical protein	CIMG_03655	hypothetical protein		1.0	1.1194439165829984	1.5993568811421894	0.029526204494456715	0.12464068558659697	-0.2692563249649366	-0.24699163867909818	-0.05640736676441371
GENE247X	D8B26_005029		2.174567675178649e-11	1.500416380793098e-05	1.1699207494955962e-15	1.0	0.1119282340833249	0.7629184585300537	5.973764519180194e-07	CPSG_04876	dihydrodipicolinate synthetase	CIMG_00151	dihydrodipicolinate synthetase		1.0	1.5329577622369515	1.7083326720611784	-0.503758918612054	-0.06326291590688975	-0.0038513978753517072	-0.2028051851204258	0.6191955993941779
GENE358X	D8B26_002036		1.5480113735760253e-06	0.07427629387407028	1.8198471054573937e-13	0.9139627839027697	0.0002307284389379542	0.9535138624959705	3.307470480504286e-07	CPSG_02086	conserved hypothetical protein	CIMG_01128	hypothetical protein	HISTO_GL.Contig233.Fgenesh_Aspergillus.22.final_new	1.0	1.2569374808447733	1.0639700500525626	-0.18334454251691099	-0.013065196834892556	0.08350822772186955	-0.5072022526170837	0.6420626853182946
GENE228X	D8B26_007699		1.7730950498377235e-07	0.012134512679198219	6.112100695684486e-18	0.9735904004503403	0.35072387449054176	0.07481410174349026	7.360734258394274e-05	CPSG_03858	conserved hypothetical protein	CIMG_09313	CorA family metal ion transporter	HISTO_LF.Contig359.Fgenesh_histo.122.final_new	1.0	1.6084752153686717	1.1900994586331282	0.22082454849342248	0.2935794830713296	0.032827170271266984	0.10553131971136097	0.3864154352173029
GENE174X	D8B26_001281		1.887112648339039e-11	0.9411640641397179	1.0614453635152298e-18	0.7536715650562572	0.04428022958493713	0.0015668555368031517	2.879762550974955e-06	CPSG_06709	conserved hypothetical protein	CIMG_01957	hypothetical protein		1.0	1.9096100716778912	1.858692517954178	0.008367873321753413	0.5840924787312032	0.26748257199094744	0.24985056598804198	0.5379269940100987
GENE337X	D8B26_005014	ERV41	2.744852621768812e-10	0.33948151573123314	4.722003072740182e-17	0.8409014915588234	0.03981246648254905	9.087728369006043e-05	0.005994306983509741	CPSG_04857	COPII-coated vesicle protein	CIMG_00135	COPII-coated vesicle protein	HISTO_BP.Contig459.eannot.1561.final_new	1.0	1.2982523187251138	1.1251633739249753	0.07378126611528608	0.4729501053940008	0.10990434396973052	0.1801838826420595	0.21788704961501604
GENE256X	D8B26_004115	DMC11	1.0554201305998083e-08	0.6178049393270003	1.8074500787368962e-12	0.48850086736260545	0.780396708022645	0.05851937111326522	3.37819943747766e-05	CPSG_09338	conserved hypothetical protein	CIMG_12013	ribosomal RNA-processing protein 7	HISTO_ZL.Contig1161b.eannot.1283.final_new	1.0	1.5081144078354287	2.078302656086463	-0.07059246020853244	0.5362111388408851	0.7592024066944656	-0.05882878411931707	0.6322429014554476
GENE638X	D8B26_005802		2.0954615258175905e-09	0.0436076277041984	4.951233850919038e-13	0.5631022874880115	0.09036786501193413	0.0088655433159959	1.3439126203402385e-08	CPSG_06994	helicase SWR1	CIMG_06005	DNA repair and recombination protein RAD5B	HISTO_GY.Contig460.Fgenesh_histo.226.final_new	1.0	0.857326730086278	1.107788412515431	0.14562529699700824	0.32134091559416045	0.31135930325951267	-0.15185433902503015	0.5381129624429986
GENE343X	D8B26_004538		8.176993494053405e-10	0.004527622628586566	1.2921162644660435e-14	0.9826064286433395	0.3948877267503835	0.0008837197442274114	0.0003305531278922638	CPSG_08301	conserved hypothetical protein	CIMG_08323	hypothetical protein	HISTO_DM.Contig93.Fgenesh_histo.176.final_new	1.0	1.2750489292348053	1.416031294023125	-0.27319354706657983	0.5257565910140364	-0.019376542625695773	0.09854227027865418	0.3636655799140718
GENE666X	D8B26_001289		0.0011946443731024763	0.0992883314267955	4.994756681501817e-07	0.9916755177305406	0.33306653487946547	0.6668190013535853	0.00010954056369855268						1.0	0.815930968199089	1.1238522807024465	-0.2167542637568732	0.13767297582036545	-0.024398061515037418	0.1737446917680992	0.55750593502426
GENE87X	D8B26_000114		3.8373595559021146e-07	1.1798140581519757e-09	7.37331976614092e-14	0.7933085474901993	0.027667495211123362	0.12778120610228508	1.958365106585718e-07	CPSG_05828	conserved hypothetical protein	CIMG_05537	hypothetical protein		1.0	2.8398970576034	3.15579605144184	1.8360506215997048	0.9318313896059711	0.8059418788070245	-1.1142235783455665	1.4835396011105304
GENE173X	D8B26_005836		8.846491108362316e-08	1.486605076019781e-07	2.860802431561146e-16	0.7007152118788358	0.47235387181282523	4.211844904532477e-06	1.4453038182431858e-08	CPSG_07034	hypothetical protein				1.0	1.9194066164086585	1.6766668675443974	0.775507193350626	1.0893566119416533	0.40595151192359685	-0.1230949357397098	0.8971563082242852
GENE177X	D8B26_001401		1.1164952334727429e-14	7.536610469536979e-20	4.5309788840298745e-20	0.6819921590265312	0.48415581018903214	2.5322415202193703e-08	1.694821627869197e-12	CPSG_06561	casein kinase I isoform epsilon	CIMG_01817	CK1/CK1/CK1-D protein kinase	HISTO_ZT.Contig1089.Fgenesh_Aspergillus.126.final_new	1.0	1.8907944085710664	1.8449286179689777	1.8857351101492337	0.8844004227911919	0.23510003369472465	0.07374629597677548	0.9541877063519832
GENE504X	D8B26_004800		0.04033969792228096	3.247506460760545e-05	0.00021098812008981443	0.937313095553993	0.8843956011952019	0.2950891658804187	0.31761509536812954	CPSG_05503	hypothetical protein	CIMG_12238	hypothetical protein		1.0	1.0396991264859596	1.6063131374863113	1.0643353111658411	0.7015921723633027	0.29089622043223334	-0.06969798464529169	0.2622461983189753
GENE304X	D8B26_002678	UVE1	0.001962003736927785	0.8225448500410764	2.7861156021460632e-08	0.944678680096497	0.5130275646779281	9.512115315230787e-05	0.00274489480968138	CPSG_02904	UV-endonuclease UVE-1	CIMG_12396	UV damage endonuclease UvdE	HISTO_DM.Contig940.fgenesh_plus.36.final_new	1.0	1.3750012755104208	1.7377087867146355	0.0458940114296302	1.609210295134536	-0.20756845664849885	0.2006759070345153	0.6012526223239394
GENE53X	D8B26_001958		1.8325559348194553e-15	5.685195621274733e-07	2.5581451897511467e-22	0.9570025459897644	0.0022699421409253205	4.931692890223395e-06	9.1469191360296e-18	CPSG_01997	conserved hypothetical protein	CIMG_01210	dihydroceramidase		1.0	3.3746102124148973	3.3833335773171997	0.7598917293831771	1.3594903582390188	-0.10270643967770561	0.5777861225991651	2.299217253151158
GENE771X	D8B26_000096		0.034914145790895315	0.309562945489122	0.001060771291338018	0.9824502695590523	0.9005669272918223	0.18812557338468833	1.243577136089289e-05	CPSG_05809	conserved hypothetical protein			HISTO_GI.Contig363.eannot.1180.final_new	1.0	0.6696571310715452	1.2359558621314182	0.1816881773968985	0.6094469520893517	-0.08096586227638419	-0.04533469183269081	0.8805678501537423
GENE155X	D8B26_008297		0.1615016730889691	0.35700413788066443	3.18671591010482e-10	0.6560540865551261	0.12985581193256734	0.40273982089228283	5.297747944227701e-06	CPSG_09034	conserved hypothetical protein	CIMG_07515	hypothetical protein	HISTO_AL.Contig317-snap.118.final_new	1.0	2.0255804559572916	1.1756125107903823	0.2188849628813457	0.5613780202157719	1.1431420871214601	0.5438891895121849	1.2122816339392848
GENE93X	D8B26_003764		1.179316908709863e-13	0.07496361908157766	2.841977413586672e-21	0.08376416612051141	1.810533908254381e-06	1.2120300173245411e-11	3.2381715072668515e-08	CPSG_06229	conserved hypothetical protein	CIMG_13356	methyltransferase		1.0	2.6970147521986365	2.67988170633275	-0.20219183817435452	1.8854344240319723	1.275094403541162	0.8114688214690623	0.7944062723373613
GENE206X	D8B26_000596		1.11948639771852e-19	0.8326186490191809	9.743788177089072e-21	0.00034422396380118074	9.17974245944578e-09	2.8427069507226873e-09	2.3000875939322014e-09	CPSG_08740	conserved hypothetical protein	CIMG_02883	hypothetical protein	HISTO_EA.Contig33.Fgenesh_Neurospora.146.final_new	1.0	1.7344490736850078	1.988913950611977	0.016730853665709235	0.733957535260864	0.8120911866811994	0.5882666984179998	0.5944466764635524
GENE290X	D8B26_007096	ARE1	9.10399762879876e-14	0.0822531254998866	6.514703186586339e-17	0.0253976015897886	7.910192906331563e-05	1.4935035609246677e-07	0.00014493847861527613	CPSG_04415	GATA transcriptional activator AreA	CIMG_10005	GATA-binding protein, other eukaryote	HISTO_DM.Contig933.Fgenesh_histo.3.final_new	1.0	1.4028383543705019	1.5116999861829852	-0.14503175976311974	0.7163337768181718	0.6724148795776869	0.3967959605770167	0.34783909375839206
GENE4X	D8B26_002595	MDR1	6.422687347389257e-26	1.726458049513155e-22	3.391239017924264e-26	8.90724965407224e-06	0.012924981087455134	1.2672285024534893e-14	2.0141208542413879e-10	CPSG_09690	multidrug resistance protein MDR	CIMG_09753	ABC multidrug transporter		1.0	7.915681929957347	8.061063506657263	5.220525910677608	3.081804302689074	3.0802591035691127	0.579938556376439	1.5768484012520327
GENE42X	D8B26_005566		4.57722291198843e-17	9.77767662910255e-17	9.800201457657549e-24	0.026474807775638206	0.648024239012963	8.020666238976954e-05	3.7470933581467057e-10	CPSG_04297	hypothetical protein	CIMG_03083	auxin Efflux Carrier superfamily protein	HISTO_AZ.Contig47.eannot.1566.final_new	1.0	3.6262887570408746	3.4360658388436813	1.9388168691329015	1.0611384184930353	1.6326212018954376	-0.08984354341803827	1.0626507252136972
GENE73X	D8B26_004661		5.999457486727527e-19	2.9591844896269745e-11	1.0085348512922079e-22	0.13090734439991153	0.002385727651983814	0.00019659590210743415	9.69352758375051e-08	CPSG_05676	short chain dehydrogenase/reductase	CIMG_08545	short chain dehydrogenase/reductase	HISTO_ZE.Contig149-snap.23.final_new	1.0	3.005300775796032	3.0253127230300496	1.029394256307096	0.7134191417751894	0.865577569846063	0.40428567812146227	0.709389463113838
GENE168X	D8B26_004343		2.8249608066159162e-08	4.226758544151528e-08	8.665776319155087e-15	0.5199285516975882	0.023384384073195756	0.12593016281982541	0.0844584565278686	CPSG_07475	conserved hypothetical protein	CIMG_08038	hypothetical protein	HISTO_KF.Contig601.Fgenesh_histo.106.final_new	1.0	1.938341194983618	2.159844467403853	0.9543962169674656	0.48849415574456506	0.795148853195631	0.439878555817755	0.2537595207915704
GENE547X	D8B26_002318		0.00039748586537444484	2.627538298376046e-05	1.2328005030704668e-09	0.6585807074430351	0.1322513091380245	0.7922169713774311	0.14591225733655036	CPSG_08019	conserved hypothetical protein	CIMG_00803	dihydrofolate reductase	HISTO_HS.Contig68.Fgenesh_Neurospora.27.final_new	1.0	0.9988775754345312	1.028698625414509	0.5497919547580252	0.07191578727998871	0.4197496336084906	0.22663130752725497	0.17812363975014908
GENE144X	D8B26_002771		5.940778396497493e-07	4.303499727539946e-08	1.397345993391965e-18	0.288533854152469	0.23039618081330232	0.0011657369596363978	6.104666547692863e-07	CPSG_02787	metalloreductase	CIMG_03186	metalloreductase	HISTO_AZ.Contig47.Fgenesh_histo.78.final_new	1.0	2.1423749836078865	1.5077225262916139	0.7548324954382242	0.7213902436229291	0.8202617941771118	0.18025411326172133	0.6725629926357738
GENE530X	D8B26_001366		7.77006699326908e-10	1.6614165943419254e-08	6.8980583320807e-17	0.05321831480251852	4.874614168962011e-06	0.0010383620231810165	0.00018052440611438577	CPSG_06601	UDP-glucose:glycoprotein glucosyltransferase	CIMG_01855	UDP-glucose:glycoprotein glucosyltransferase	HISTO_ZT.Contig1129.Fgenesh_histo.15.final_new	1.0	1.0158662894584414	0.7553802737267421	0.4417093202644457	0.2737171984894013	0.46117793586118866	0.34335059115570254	0.248604442521175
GENE187X	D8B26_001899		5.5749992708316387e-14	4.585376198877043e-09	4.2841380056483527e-17	0.127196591419591	2.4650599752067416e-07	0.05014446551743189	5.139726737081332e-08	CPSG_01923	sulfate permease 2	CIMG_01273	sulfate permease		1.0	1.821468925966359	2.593667041906904	0.815452033262534	0.46226614773547103	1.1191741394997945	0.8518640679631074	0.7450200301035605
GENE702X	D8B26_003731	EMC4	2.6544162775265517e-06	0.00010816713180236615	1.8796515360666934e-09	0.7731364308966071	0.016407863974117257	0.41182879486731505	1.4969259778372939e-06	CPSG_09605	hypothetical protein	CIMG_04359	hypothetical protein	HISTO_ZL.Contig1131.Fgenesh_Aspergillus.153.final_new	1.0	0.771322466231087	1.1256941826111742	0.3870642354652786	0.15816498492480396	0.24916871045388717	0.2824676877771817	0.5336922384127273
GENE516X	D8B26_008224		0.002850037923251955	0.00909673181762048	3.160955536029426e-09	0.4269635194595912	0.9252927281125196	0.08315863029428161	0.0006293460638078653	CPSG_08950	conserved hypothetical protein	CIMG_07590	hypothetical protein	HISTO_ZL.Contig1161c.Fgenesh_histo.111.final_new	1.0	1.0295197193920624	0.9954573820251966	0.3349635715523076	0.44797412503746364	0.7468957446799572	-0.019718398699370428	0.4696700295915652
GENE577X	D8B26_004028	PRI2	1.005963170311387e-05	2.766448282211046e-07	2.8000417318099264e-12	0.03013647369382259	0.010655909550533502	0.012775017719092473	9.629554777585414e-08	CPSG_07685	DNA primase large subunit	CIMG_04813	DNA primase large subunit	HISTO_FE.Contig19.fgenesh_plus.45.final_new	1.0	0.9556392557000625	0.972398446532369	0.5345168157507392	0.39996682567952785	1.0077317416659461	0.27833385766964214	0.5804334788058734
GENE331X	D8B26_005121		3.002037723532481e-08	5.507356300333651e-05	2.425780255862001e-12	0.09629754772821035	0.01480162988578525	0.012277585231476979	0.0037906884772043667	CPSG_05003	hypothetical protein	CIMG_00263	DDHD domain-containing protein	HISTO_BP.Contig459.fgenesh_plus.1.final_new	1.0	1.3206237004371506	1.677555386570576	0.5249449646443243	0.5579868924716083	1.0793953847884403	0.3685439278995984	0.3641223347524004
GENE631X	D8B26_000599		0.0005930630951777449	0.0013560606201296226	5.08590772364871e-07	0.32871317102978903	0.019954516234869723	0.12790083007084696	0.034841997960680424	CPSG_08737	conserved hypothetical protein	CIMG_02878	hypothetical protein	HISTO_KF.Contig597.Fgenesh_Aspergillus.86.final_new	1.0	0.8642813510027113	1.21413917825844	0.4587599881976535	0.43300130578322804	0.9195525584923332	0.41996074022670193	0.30242566527334047
GENE682X	D8B26_005266		1.416977553948351e-05	1.407060660704636e-06	1.669065379113144e-09	0.3436668094752955	0.10538775953133807	0.003068865684956646	0.0004486060424678093	CPSG_05181	conserved hypothetical protein	CIMG_00425	hypothetical protein	HISTO_EA.Contig33.Fgenesh_histo.226.final_new	1.0	0.7977419911432956	1.0725049407356735	0.5355476553868069	0.5364755667037252	0.6500725695709969	0.1977913997692883	0.36272790458695187
GENE576X	D8B26_005768		2.607632009981244e-05	0.0014391859687237479	8.572518567536163e-07	0.513244191069212	0.1145973653234191	0.08567446544319683	3.771146381559313e-05	CPSG_06956	conserved hypothetical protein				1.0	0.9584995631400219	1.8338693959706505	0.5093922560237929	0.6228332278309965	0.9279815647817867	0.3519153503072789	0.7236221627374246
GENE88X	D8B26_003763		0.01283632090517837	0.3320547188842599	1.5922985836509798e-07	0.30503563521795163	0.2574268864142615	0.20912581810923284	0.5889121463428999	CPSG_06227	conserved hypothetical protein	CIMG_04396	hypothetical protein		1.0	2.8268315445314762	3.4148978641184264	0.4840365993042868	1.7540761276330272	3.5551777853680036	-1.682903770652451	0.3147123698833708
GENE191X	D8B26_000901		0.012053324230523276	0.46814054596204985	3.4465435116515274e-09	0.5619748411646706	0.10696230109278639	0.0459709449830695	0.009930023408832608	CPSG_00313	conserved hypothetical protein	CIMG_02454	hypothetical protein	HISTO_EA.Contig33.Fgenesh_histo.103.final_new	1.0	1.7996243016819247	1.790173304915232	-0.17548285044761694	1.1162918386142178	1.346253582110605	-0.7223827496297646	0.6197420920095644
GENE696X	D8B26_006263		4.237215252244297e-08	0.00017291542106062432	1.4740862846939638e-09	0.025308905065767846	0.43292491731505434	0.08342633207632795	0.06660323586398076	CPSG_00569	hypothetical protein	CIMG_06498	LCCL domain-containing protein	HISTO_DY.Contig31.fgenesh_plus.48.final_new	1.0	0.7828819314914951	1.100378495153603	-0.3862923622715098	0.25285087222522895	0.8129225549433031	-0.08955033340247823	0.17734343533241037
GENE545X	D8B26_001203	CHL1	8.074353049776526e-10	2.6820198672838412e-06	1.46045489793764e-12	0.7705754007233087	0.6898217505043891	0.7924546653329826	0.0004547028158690289	CPSG_06812	ATP-dependent RNA helicase	CIMG_02080	ATP-dependent RNA helicase CHL1	HISTO_LY.Contig10.Fgenesh_Aspergillus.10.final_new	1.0	1.0011348024511593	1.3702064264119331	0.4805811980970868	-0.04853137198722749	0.1930473972848748	-0.04679090021797836	0.3356726494235739
GENE722X	D8B26_002996		0.03110109370784688	0.36822003559454064	6.803092691729827e-05	0.9085451458473403	0.41093584174112513	0.8186635364210292	0.001512276534302219	CPSG_02512	conserved hypothetical protein	CIMG_03447	phosphoesterase	HISTO_ZE.Contig158.Fgenesh_Neurospora.80.final_new	1.0	0.7496034470835545	1.0240479959908464	0.14787419828208725	-0.11002841634355826	0.22490396694662154	-0.20820924323387097	0.5488294115262788
GENE719X	D8B26_007509		0.01111038640720403	0.028112205643306628	0.02118864630095843	0.7403369509809022	0.38784732142055023	0.9220664862142377	0.06232923061388259	CPSG_03640	hypothetical protein				1.0	0.7565639119611698	2.2119106420453014	0.614801020503265	0.11448782763887012	1.1831438193178814	-0.5046044681836946	0.5607795577217038
GENE242X	D8B26_001350		0.2529862231397284	0.002180099882044642	1.6145416824825626e-10	0.8416287297009742	0.0010599554782218517	0.8938061134317401	0.43034997969080385	CPSG_06619	acyl-CoA oxidase	CIMG_10832	acyl-CoA oxidase		1.0	1.5466582625817757	0.6255263906702331	0.5277243886970653	0.06598986280457228	0.3758511658159257	0.7464511008299263	0.14163373895774392
GENE399X	D8B26_003561		0.00021344611201522896	4.882157418167087e-09	8.708654793989329e-16	0.47128531605646035	3.25635933935859e-13	1.2944423738936988e-05	0.0020324865255378468	CPSG_03132	hydrolase	CIMG_04138	TatD family hydrolase	HISTO_ZT.Contig181.Fgenesh_histo.162.final_new	1.0	1.1746586945563657	0.6024026166034632	0.5955262380872052	0.5632216148671801	0.31272186078685194	1.0107889549749551	0.2517592882610338
GENE193X	D8B26_004660		5.307840063199685e-07	3.1525197305402464e-07	7.481007490060566e-15	0.46366846171191733	3.101717821964375e-07	0.0013164347221805003	2.5489204206276573e-08	CPSG_05677	C4-dicarboxylate/malic acid transporter	CIMG_08544	C4-dicarboxylate transporter/malic acid transporter	HISTO_ZE.Contig149.Fgenesh_histo.64.final_new	1.0	1.7890234462741836	1.7324767971011619	0.786411544876156	0.8329018153745011	0.75332947188678	0.9756978010998282	0.9240412233689361
GENE514X	D8B26_002857	SEC63	2.7330386397626594e-11	4.213988219173835e-06	6.044395466445432e-14	0.14611835365327794	3.727309856200194e-08	1.347664538112854e-06	1.1501823783129223e-05	CPSG_02677	translocation complex component	CIMG_03288	translocation complex component	HISTO_LF.Contig359.fgenesh_plus.182.final_new	1.0	1.0308720363148167	0.9954896581681372	0.4291225512073763	0.5365345531244218	0.31776669901160404	0.5881020222440144	0.4059452095118497
GENE502X	D8B26_005522	MTW1	9.291695347673395e-07	2.445882673472206e-07	9.471749501995072e-13	0.5806942166768531	3.9481241504649145e-06	4.562470710164214e-06	2.5614814332597064e-07	CPSG_04249	Mis12 domain-containing protein	CIMG_03035	Mis12 domain-containing protein	HISTO_AZ.Contig47.Fgenesh_histo.57.final_new	1.0	1.0472462084205427	1.182186563327505	0.5623916880370411	0.8259163938467687	0.437726588249161	0.5851854079265635	0.5760564943817178
GENE459X	D8B26_004114	CSX1	1.0527964096466105e-10	0.0006795112736421961	6.544079241319547e-16	0.32871198114292255	3.9708309273314825e-07	1.255227235035949e-07	6.440968889054223e-05	CPSG_09340	mRNA binding post-transcriptional regulator	CIMG_07756	mRNA binding post-transcriptional regulator	HISTO_ZL.Contig1161b.Fgenesh_histo.70.final_new	1.0	1.1026055527550582	0.800758263855769	0.25881536259253274	0.5291483534971365	0.18086227960074122	0.45766342558739836	0.3198970374670352
GENE233X	D8B26_005013		0.007555482273752506	5.747654883429175e-06	2.235227397858183e-11	0.8712339023009318	3.238048934097147e-05	0.005028879001540621	0.00021406611317987382	CPSG_04856	conserved hypothetical protein	CIMG_00134	NADP-dependent alcohol dehydrogenase	HISTO_DM.Contig936.eannot.1247.final_new	1.0	1.5826547071126453	1.2390437021349465	0.8022811069557696	0.9553009753847221	0.3184546978173484	0.9376513620957435	0.6422691187517744
GENE400X	D8B26_001932	SCP160	1.3994453942473463e-13	2.1478101638469872e-13	1.6225365451736054e-18	0.051238392218910474	1.3680111475534934e-12	3.718766534850581e-11	0.0001377544257082767	CPSG_01967	RNA binding effector protein Scp160	CIMG_01237	RNA binding effector protein	HISTO_LN.Contig75.eannot.1144.final_new	1.0	1.1735835624971278	0.9151252304388654	0.7421529263593404	0.6692045627265015	0.3387515697317897	0.7097348328135704	0.2539218416619464
GENE412X	D8B26_000862		7.540594124236963e-13	4.794874950195797e-09	5.3277564930808844e-17	0.4460761155798895	2.1852864912077273e-08	2.193343523761316e-07	0.0005712968007039903	CPSG_00355	histone H2A.Z-specific chaperone CHZ1	CIMG_02495	hypothetical protein	HISTO_ZW.Contig245.Fgenesh_histo.42.final_new	1.0	1.1569675947145897	1.0997684449519485	0.5297580281158798	0.5469638377009645	0.23072297736547373	0.5237299695842041	0.2526271651638785
GENE469X	D8B26_007549	ARG82	0.0002401202954810364	4.290318675231493e-08	2.17878135050925e-14	0.8165065382715903	0.00024585456995759094	0.001730337654113454	0.0010096977158975961	CPSG_03693	regulatory protein ARG82	CIMG_09148	arginine metabolism regulation protein III	HISTO_BP.Contig457.eannot.1678.final_new	1.0	1.0864223073848	0.7619582879942783	0.5517815828946855	0.4734379477627774	0.20861195045477038	0.3885805808696783	0.283938798365056
GENE491X	D8B26_004875	SRB4	4.946992961930536e-05	2.473990791982254e-10	1.0006551717679537e-12	0.7980944620337475	0.00013813844291946304	0.04411488972482011	0.0007355091899214134	CPSG_05416	conserved hypothetical protein	CIMG_08881	RNA polymerase II mediator complex component SRB4	HISTO_ZE.Contig158.eannot.1378.final_new	1.0	1.0604502196876409	0.9989813238720334	0.8056266676381802	0.36883459225930254	0.25490990334499186	0.47391269613069914	0.33348717612942863
GENE509X	D8B26_007304	DNA2	0.00037175335801664075	6.058121478761741e-10	2.4089547424001126e-12	0.5756199438453695	0.0002785719302116259	0.001415876007334494	0.000493591541158236	CPSG_04681	DNA replication helicase Dna2	CIMG_13558	DNA replication helicase Dna2	HISTO_ZZ.Contig127b.Fgenesh_histo.113.final_new	1.0	1.0340313812002666	0.7815437601937082	0.7918645940075303	0.5242077324348605	0.36278975749466963	0.43160749794249265	0.3511534748601094
GENE286X	D8B26_005975	IDH2	1.0570177251126902e-16	2.3652765719454906e-15	1.0811064097080888e-17	0.2419447642256112	1.614308769053756e-13	2.7057286159540145e-08	1.934409797261815e-13	CPSG_09498	isocitrate dehydrogenase	CIMG_06836	isocitrate dehydrogenase, NAD-dependent	HISTO_BP.Contig457.eannot.1652.final_new	1.0	1.4141996011241658	1.4740551815437584	1.1616886878232913	0.6244492213984194	0.23165488968276823	0.9999447526910112	0.9729394400090877
GENE452X	D8B26_000325	RFC5	1.4765274722539505e-08	1.258808482579222e-10	3.692272225562415e-15	0.7169928019581957	2.06443265540351e-09	0.014568271286355386	4.0181232665670054e-10	CPSG_06091	hypothetical protein	CIMG_05230	replication factor C subunit 5	HISTO_DA.Contig93-snap.158.final_new	1.0	1.1102823784792426	1.1971396543643948	0.700226108030111	0.35271443702935396	0.2663174862281802	0.7303695862177441	0.6783241365142987
GENE499X	D8B26_005747		1.56228695026759e-08	2.9264978765876027e-09	2.824114767779379e-15	0.5033869820606617	1.6162311947612126e-09	0.0019119620184005414	6.846946798672548e-08	CPSG_06931	mitochondrial outer membrane protein	CIMG_11639	mitochondrial outer membrane protein	HISTO_GY.Contig471.eannot.1327.final_new	1.0	1.048773996215882	0.9595919390626443	0.5705596118411035	0.3611434967347912	0.30127880690906805	0.6584932733811393	0.49422915627631525
GENE557X	D8B26_008301		0.012609715786883907	0.00019642474512714553	3.8415361579043923e-07	0.9897678494764498	0.05412453929135487	0.15743664901636664	2.7916255320409205e-06	CPSG_09040	conserved hypothetical protein	CIMG_07509	hypothetical protein	HISTO_AL.Contig317.Fgenesh_Aspergillus.172.final_new	1.0	0.9818147508012443	1.171779796372779	0.5981799496646615	0.5261303277575307	0.06363743376932313	0.4223964475208034	0.8390604475359308
GENE697X	D8B26_001796		1.3282230380400892e-05	4.2191495919179e-06	3.820845388635582e-08	0.9222654152865498	3.8153938432076214e-05	0.005911779705816006	1.28263432194229e-05	CPSG_01791	conserved hypothetical protein	CIMG_01388	RNA polymerase II mediator complex protein	HISTO_GL.Contig59-snap.3.final_new	1.0	0.7807335257755171	1.2623798687321963	0.5666834910935795	0.5930191675468154	0.13097156654717984	0.6161813270912906	0.5428247039492017
GENE255X	D8B26_007470		2.5609192308250516e-08	2.1617720881998607e-10	7.303105577388534e-18	0.0068756645840217685	2.5914767751092486e-13	3.1422287178644345e-10	3.7038432056696725e-11	CPSG_03598	acetoacetyl-CoA synthase	CIMG_09061	acetoacetate-CoA ligase	HISTO_EA.Contig33.fgenesh_plus.48.final_new	1.0	1.5142845446733548	1.1665502887574617	0.7382626335271343	1.0890096650111354	1.022962273993958	1.1178972037277353	0.8127875429780833
GENE375X	D8B26_008200		0.005966731313059063	2.5112387278993326e-10	4.35171726688036e-13	0.38495483575873346	4.366398259953985e-08	3.219730216595248e-05	3.057526353217602e-09	CPSG_08925	conserved hypothetical protein	CIMG_07617	hypothetical protein	HISTO_ZL.Contig1161c.Fgenesh_histo.101.final_new	1.0	1.2127930965728784	0.856277252084201	0.8814789407230219	0.9033148732029365	0.8016071061604073	0.8704677088140427	0.8065123551317437
GENE445X	D8B26_002032		2.961608388893948e-05	9.099690477283198e-13	1.048973480413054e-12	0.06796086803513522	7.745857207430771e-11	2.1658377795282263e-05	2.5566338105710424e-10	CPSG_02083	CwfJ domain-containing protein	CIMG_01131	CwfJ domain-containing protein	HISTO_GL.Contig233.Fgenesh_Aspergillus.17.final_new	1.0	1.1159815074492707	1.0807556465611319	1.0871154975772004	0.8247353147184442	1.0185362091245989	1.067806297781072	0.868673001354384
GENE450X	D8B26_000389	TRF1	7.344805751879548e-10	1.3158093743280343e-14	6.717064174691138e-17	4.3104168174754714e-05	5.458705881753297e-13	1.524900259319752e-09	1.8983271326707633e-14	CPSG_08633	phenylalanyl-tRNA synthetase alpha subunit	CIMG_05116	phenylalanyl-tRNA synthetase	HISTO_DA.Contig93.Fgenesh_Aspergillus.334.final_new	1.0	1.1124051273125914	0.8872369224578516	0.9067166281033104	0.7094790515824207	0.9066692785035031	0.8335223046489271	0.9022551774339634
GENE449X	D8B26_004529	RIF1	0.00026518074772523433	6.08149276428899e-10	6.127572493007163e-12	0.3184445232465306	1.4920147036630805e-08	0.015737128959009333	1.005418823148062e-06	CPSG_08311	conserved hypothetical protein	CIMG_08307	hypothetical protein	HISTO_DM.Contig93-snap.96.final_new	1.0	1.1130717335170424	0.956226412056391	0.8811944233821629	0.4743902420907065	0.676501657449476	0.8939666213686592	0.6137456570732696
GENE456X	D8B26_008223		4.687139547076589e-06	1.2935114025896504e-11	9.17463597852388e-13	0.30758962776050025	3.7433325155186325e-08	1.8891136221070823e-05	2.4190922545527065e-07	CPSG_08949	fumarylacetoacetate hydrolase	CIMG_07591	fumarylacetoacetate hydrolase	HISTO_ZL.Contig1161c.eannot.1442.final_new	1.0	1.1071410873157905	1.1009622496833487	0.9659957654980256	0.7739481514899632	0.6155075992179231	0.78301765723549	0.6118199571044376
GENE564X	D8B26_007776	ELG1	2.0323285902108216e-06	2.833943974336106e-10	3.74834962623683e-12	0.38433331321739345	6.783229737690584e-07	1.4899485381681705e-05	2.3022116500841527e-07	CPSG_03950	conserved hypothetical protein	CIMG_09394	hypothetical protein	HISTO_LF.Contig359.Fgenesh_Aspergillus.210.final_new	1.0	0.9709936406897441	1.0317112479086163	0.7846775422958342	0.7061384650400573	0.48631042045791406	0.6174700125679609	0.5713611081678066
GENE426X	D8B26_003548		4.46213890729828e-05	1.987426794415173e-09	5.857406979836908e-13	0.2396287127663129	3.413148669642524e-10	1.6567233261200354e-08	9.100989947989135e-05	CPSG_03144	conserved hypothetical protein	CIMG_04123	DnaJ domain-containing protein	HISTO_ZT.Contig1141.fgenesh_plus.19.final_new	1.0	1.140115550204145	1.03689365432221	0.7690028795997387	1.158589076555797	0.7702262655295006	0.995008911733695	0.4203286494922069
GENE360X	D8B26_000271	TAZ1	0.00025779911703431536	2.2980077743869738e-10	7.962103278599065e-12	0.11360329369388387	2.416019216935865e-10	8.519082631585116e-06	0.038175474946255845	CPSG_06015	tafazzin	CIMG_05364	monolysocardiolipin acyltransferase	HISTO_DA.Contig93.eannot.2108.final_new	1.0	1.2490692893843394	1.0161064286109385	1.0559392344416794	0.9622587125334499	0.9772871055597274	1.1952222523146043	0.2535422406584839
GENE387X	D8B26_002104	POF7	7.954020308208473e-07	5.059761501772125e-12	1.9141283743509185e-14	0.03576444888275672	6.0004757292169775e-12	4.782697445115526e-08	0.029149400738552298	CPSG_02166	F-box protein pof7	CIMG_01045	F-box domain-containing protein	HISTO_DA.Contig93.eannot.2002.final_new	1.0	1.1901126866047136	1.145112740584498	0.9237766028884503	0.9953043844105695	0.9893603530337844	1.068864995889892	0.19854863505403325
GENE424X	D8B26_008225		1.5838356444486235e-06	5.691442409234649e-13	7.700602968158625e-16	0.007233558905490811	2.3093573449443644e-12	1.4217600904807324e-08	3.179615602750648e-05	CPSG_08951	SRm160/300 splicing coactivator	CIMG_07589	SRm160/300 splicing coactivator	HISTO_ZL.Contig1161c.fgenesh_plus.50.final_new	1.0	1.145077312992718	0.8756594406817609	0.86616319660571	0.8432676853248412	0.9215635411518811	0.9264040904655017	0.35179340211063787
GENE540X	D8B26_000741		1.0212928671100931e-05	3.1954462940441255e-12	1.0096965274065271e-12	0.01867049833135242	1.4251754570471222e-10	2.63697690192721e-08	0.00037369769949765715	CPSG_00506	leucyl-tRNA synthetase	CIMG_10997	leucyl-tRNA synthetase	HISTO_ZL.Contig1131.eannot.1930.final_new	1.0	1.004879513760301	0.8029765035141763	0.9522847696688861	0.8646378165114126	0.8165944858408447	0.8816643774070039	0.33828747913215534
GENE511X	D8B26_006284	GCP5	9.782404582313385e-07	3.8851383356461404e-12	4.0824541908015234e-11	0.3000580442724501	4.502459171387044e-10	8.742457186821767e-06	0.01171156166655514	CPSG_00596	conserved hypothetical protein	CIMG_06471	hypothetical protein	HISTO_DY.Contig31.Fgenesh_histo.105.final_new	1.0	1.0333450775691289	1.429801126735582	1.0955004360739418	0.9699954977532029	0.8304090000081745	1.0813306524292867	0.2741021901527581
GENE347X	D8B26_000237		9.201737595146919e-09	2.1030329225113006e-13	2.0895528459594876e-16	0.002368443736894259	1.925003754582906e-09	3.306788984483467e-07	2.84244740882603e-06	CPSG_05979	histone acetyltransferase type B catalytic subunit	CIMG_05403	histone acetyltransferase type B catalytic subunit	HISTO_DA.Contig93.Fgenesh_Aspergillus.129.final_new	1.0	1.2718922437886915	1.1778195566697292	0.9525588968540395	0.775522862037303	1.0930369878609139	0.7361291245732281	0.4369924814124975
GENE487X	D8B26_001579		0.00011650816336289032	5.1588912193320756e-08	5.89389399993046e-10	0.11828865941306131	2.9083620909792106e-06	0.0005578927360969282	0.006694652199247721	CPSG_01527	conserved hypothetical protein	CIMG_01638	DNA repair protein	HISTO_ZZ.Contig127b-snap.37.final_new	1.0	1.0649466975191737	1.269267082275141	0.814607633347422	0.8498529686866156	1.175167660700706	0.8189410340652535	0.3452168175938688
GENE554X	D8B26_003194	PET112	4.899714252688944e-06	1.3984080004227834e-10	1.0202559892289586e-12	0.0038189360228827107	6.065048813372277e-10	1.2427273505375507e-08	9.449438320460147e-07	CPSG_02266	mitochondrial cytochrome c oxidase assembly factor	CIMG_03681	aspartyl/glutamyl-tRNA(Asn/Gln) amidotransferase, B subunit	HISTO_JG.Contig206.Fgenesh_histo.31.final_new	1.0	0.9870548994067053	0.8851459808493938	0.7858778906019598	0.9237338546372654	1.0335302135316604	0.8245469594085559	0.5087657161305795
GENE650X	D8B26_004631	CSM3	0.00046787868965157746	2.5049556304752988e-08	3.398073472816523e-08	0.18430913405366517	5.7124648511138264e-06	0.060793670205156275	6.54630369304107e-05	CPSG_08188	chromosome segregation in meiosis protein 3	CIMG_08515	chromosome segregation in meiosis protein 3	HISTO_ZE.Contig149.Fgenesh_histo.52.final_new	1.0	0.8379546919915483	1.0910877688404736	0.8076800581367367	0.44940518407669666	0.9942224692971566	0.7460461669680599	0.5158008131986037
GENE694X	D8B26_007704	RAD5	8.282991917794283e-08	5.321884096298834e-12	3.683948750387229e-10	0.22779371131280376	6.773529195094355e-06	0.0011769185458619096	2.5031309521648104e-05	CPSG_03863	DNA repair protein RAD5	CIMG_09318	DNA repair protein rad5	HISTO_LF.Contig359.eannot.2125.final_new	1.0	0.784678619412802	1.2225770422397944	0.9197624221385758	0.5228695240372918	0.6608787412393463	0.5394537535419698	0.4200418142460233
GENE270X	D8B26_001348		0.0035858130098422106	6.945024210536748e-07	1.6015049480200764e-10	0.8498383655929312	9.886135673132876e-08	0.00019067549940080956	9.273840335142494e-07	CPSG_06620	conserved hypothetical protein	CIMG_12750	acyl-CoA oxidase		1.0	1.4562795245696585	1.4292301933568377	0.8987882230247394	1.3257337485862302	0.3973900599005621	1.3257447985108426	0.9214270477994753
GENE610X	D8B26_008158		5.1510895169385275e-08	2.0022571037282868e-06	1.1305356150927643e-12	0.3647842754379771	1.0995990135759557e-11	5.9006215619216e-11	4.441380827055953e-08	CPSG_07710	pyridoxine kinase	CIMG_04791	pyridoxal kinase	HISTO_FE.Contig19.Fgenesh_histo.299.final_new	1.0	0.9109533005193253	1.1074318831514554	0.438232594773533	1.1295413446377247	0.46759009786973976	0.9281165358188532	0.555790455081196
GENE305X	D8B26_007053		1.0316627957462355e-12	1.6679763996351086e-12	3.0577055277986087e-17	0.000997892101570726	2.5047179491838143e-17	1.3772531750891606e-12	1.1462023860753032e-09	CPSG_10221	conserved hypothetical protein	CIMG_13393	hypothetical protein	HISTO_GL.Contig296.Fgenesh_Aspergillus.56.final_new	1.0	1.3735125155206087	1.0222461430771204	0.8910984165039607	0.9633785957786726	0.4979983160333337	1.4497472728248795	0.6669161637521511
GENE533X	D8B26_003326	RPL16	7.048502157273458e-10	3.595853805925601e-11	3.339542464177473e-13	0.0010074095062638543	9.643356106228727e-13	4.117053961003879e-10	6.267118874286058e-07	CPSG_03430	60S ribosomal protein L13a	CIMG_03852	60S ribosomal protein L16	HISTO_ZT.Contig1128f.eannot.1146.final_new	1.0	1.012474127793675	0.772488600532393	0.8380213505991101	0.7814500261158687	0.4013378401055039	0.9986402404317837	0.5150380674936775
GENE642X	D8B26_001304		3.511864680087071e-07	2.1047276518307417e-12	1.3399292715727604e-11	0.32707624404693336	1.6667190775233476e-14	5.636536585442858e-09	1.1563201097448823e-08	CPSG_06681	conserved hypothetical protein	CIMG_01930	hypothetical protein	HISTO_ZT.Contig181.Fgenesh_histo.100.final_new	1.0	0.8534918476171253	1.0293122846967375	0.9063393477402247	0.9609506386313602	0.4780180428030745	1.238347816164391	0.6200748012454977
GENE121X	D8B26_000635		0.0004983611555036281	3.988321385575478e-17	4.5380663901784315e-15	0.09045736506793223	1.5957698291344827e-08	0.0042202888444886864	8.246578108110857e-07	CPSG_08693	cytochrome c peroxidase	CIMG_02823	cytochrome c peroxidase	HISTO_KF.Contig597.eannot.1481.final_new	1.0	2.4174901439693253	1.8295599011259682	2.847028980895098	1.1621650648194672	1.970823728650838	1.5915064873980158	1.0394291130061428
GENE522X	D8B26_006327	DLD2	0.00010434025414703182	1.0105995830306535e-10	5.757692414164808e-13	0.13476294388296603	8.065528193756e-05	0.0011109114944271663	4.231354475604728e-06	CPSG_00645	D-lactate dehydrogenase 2	CIMG_06424	D-lactate dehydrogenase 2	HISTO_DF.Contig537.fgenesh_plus.23.final_new	1.0	1.0224047793925728	0.56481538800556	0.8189185956705735	0.3852500971302454	0.4317694356671339	0.40518090804453377	0.4714288620177923
GENE402X	D8B26_002431		0.00034108999213084415	7.957462912329264e-12	1.4099286475169616e-12	0.41068371029166817	8.209467296572837e-08	6.704335236244302e-05	0.03541581318285817	CPSG_09278	DUF775 domain-containing protein	CIMG_00668	hypothetical protein	HISTO_ZH.Contig107.genewise.12.final_new	1.0	1.1700977717753822	0.9313827802836654	1.059874141253278	0.7811734840909591	0.5891090215972724	0.8140041364128212	0.2237388429833187
GENE479X	D8B26_000689		0.012384803008134675	1.7123357873591698e-09	1.254664107750737e-10	0.5963645486088031	1.3525079112871723e-07	0.010726257495109269	0.0033874723625146107	CPSG_06161	DNA-directed RNA polymerase I and III polypeptide	CIMG_02708	DNA-directed RNA polymerase I and III polypeptide	HISTO_ZL.Contig1131.eannot.1961.final_new	1.0	1.0713770625364218	0.7520738216726436	0.916175141879338	0.5620438289837519	0.4873155594274753	0.8858298392520632	0.3533765455593198
GENE570X	D8B26_008152		0.07070764079038304	2.8844949443336876e-11	4.926954368033404e-10	0.5737943317216025	3.2757193854361616e-09	1.1361206384407465e-07	9.145396195036424e-07	CPSG_07716	hypothetical protein	CIMG_04784	MYND domain-containing protein	HISTO_FE.Contig19-snap.107.final_new	1.0	0.962769111547539	0.5177370985456646	1.0629636686960091	1.1492118698964844	0.46401979629913515	0.9976863131710523	0.6470270752180407
GENE633X	D8B26_004296		9.862653182707146e-06	8.204133624378054e-13	7.369792993254917e-12	0.1601961295306142	2.751906427280042e-13	3.1852641793524325e-11	1.1299952084648565e-08	CPSG_07528	Fe superoxide dismutase	CIMG_07987	Fe superoxide dismutase	HISTO_KF.Contig601.eannot.1264.final_new	1.0	0.8628255358428758	0.5740920792550726	0.9580914206121685	0.9334210848590708	0.33850824291659687	1.0418008150246307	0.6217064218374035
GENE683X	D8B26_004193	MGM101	0.0010721646572602053	1.7175044246528602e-14	7.747206328649524e-12	0.8234523531470362	2.23142346628449e-10	6.273601426400509e-08	4.780913909188108e-08	CPSG_09900	mitochondrial genome maintenance protein MGM101	CIMG_07856	mitochondrial genome maintenance protein	HISTO_KF.Contig597.Fgenesh_histo.67.final_new	1.0	0.7972607108535377	0.5572638816590302	1.0136042598394455	0.7742957970588016	0.14522069532889945	0.7632561138495724	0.5269601611238164
GENE563X	D8B26_005274	COQ4	0.0020747652451422603	7.858700713043242e-13	2.7136132297308374e-12	0.9067092062151711	5.29809447200534e-06	0.006689739757802381	7.336275134692471e-14	CPSG_05189	coenzyme Q biosynthesis protein Coq4	CIMG_00434	ubiquinone biosynthesis protein COQ4, mitochondrial	HISTO_ZZ.Contig127b.eannot.1467.final_new	1.0	0.9725504294231151	0.6134032993848463	1.011019507558848	0.4058350459250546	0.08470659902079648	0.5338045376007764	1.1330115937874734
GENE473X	D8B26_008245	POL31	0.007287774648449332	6.183070658391186e-08	3.597737887885279e-13	0.8887987369146182	1.0272166590664067e-07	1.381879119095095e-05	5.5116868092966335e-09	CPSG_08975	DNA polymerase delta subunit 2	CIMG_07567	DNA polymerase delta subunit 2	HISTO_ZL.Contig1161d.eannot.1482.final_new	1.0	1.0770809759029814	0.6118331324096437	0.6001550031263378	0.7504003837820087	0.14365813296629046	0.7005541933381317	0.6952971094009467
GENE515X	D8B26_006931		0.07087688050030073	0.03504641620519713	1.5634937535268033e-09	0.9065778358108245	8.536275428730005e-05	0.003404706956089143	1.4577652163649982e-06			CIMG_07285	hypothetical protein	HISTO_ER.Contig17.eannot.1254.final_new	1.0	1.0296371507851543	0.6244105779046782	0.25858361472850616	0.7050552713824441	-0.16556629502337436	0.6556135104386364	0.7074096912409039
GENE523X	D8B26_004517		9.43448176730994e-06	1.1689242355179822e-07	1.2035229625787433e-12	0.7355835306734296	7.706007993453309e-07	4.442676693994024e-08	8.898288803498421e-10	CPSG_08324	oligosaccharyltransferase subunit ribophorin II	CIMG_08293	oligosaccharyltransferase subunit ribophorin II	HISTO_DM.Contig933.eannot.1627.final_new	1.0	1.0214153149023601	0.9765912810709018	0.5806927918223086	0.9744002677557279	-0.27216051696279103	0.6217371098312597	0.7592601851858758
GENE503X	D8B26_007257		0.00022566423805825685	6.6726429091589465e-09	2.8060187491736542e-09	0.9803264900474608	1.2790685420721868e-05	0.0033189413328669564	0.0012901082922894033	CPSG_04624	inner centromere protein Mis6	CIMG_12528	Mis6 domain-containing protein		1.0	1.0453994115814085	1.2952308718949712	0.9505291992134787	0.7743044898116791	0.041851763755041134	0.7952182819372325	0.4402342159800691
GENE730X	D8B26_000131	SLD2	0.0009221490797111186	1.3985882546969498e-09	3.80075067242266e-07	0.9863100375649415	3.5118943521155578e-06	0.004141690987896058	6.444421674142272e-05	CPSG_05845	hypothetical protein	CIMG_11562	hypothetical protein	HISTO_ZU.Contig65-snap.121.final_new	1.0	0.7364857219028915	1.0385987683068583	0.9274726485393482	0.6673980448099566	0.038069651744248055	0.7650734897780954	0.5142249622337094
GENE799X	D8B26_000554		0.0022599212165125768	2.478778294795558e-06	7.909232514873748e-05	0.9234550932664988	0.0013324801333500225	0.034391092336909596	1.1688752753572986e-05	CPSG_08439	conserved hypothetical protein	CIMG_04936	DNA repair protein	HISTO_FE.Contig19.eannot.1808.final_new	1.0	0.6460146743229128	1.1940639471426027	0.7586742126355277	0.6333518143989023	-0.17164104392670942	0.6159358017274387	0.7096075046874171
GENE397X	D8B26_001643		0.00012813445550213977	0.8907731087516062	4.215932273554761e-09	0.9396744295640758	0.020561751197425752	0.5357264317378003	6.743451555171149e-05	CPSG_01601	sucrase/ferredoxin domain-containing protein	CIMG_01570	sucrase/ferredoxin domain-containing protein	HISTO_ZZ.Contig127b.eannot.1435.final_new	1.0	1.1764216740016815	1.4561841761042498	-0.022686615543237428	-0.23803820899989167	-0.13242594237007116	0.4524725986700217	0.6573436701514361
GENE818X	D8B26_000711		1.1446676572985448e-05	0.014006632947713878	4.3628950416698344e-07	0.8775332996909299	0.01946726321240877	0.5503526675608138	0.00013134743278601837	CPSG_06188	conserved hypothetical protein	CIMG_02683	hypothetical protein		1.0	0.617944615017545	1.0315371573998005	0.24467791180159895	-0.12400608712346865	-0.14120553459516402	0.2838743439737336	0.4172477282581906
GENE733X	D8B26_001753		1.1191291528085964e-08	0.010218773963232121	4.158850335505307e-11	0.8352596920117866	4.036382078621331e-08	0.6567251866347409	9.771835933312362e-18	CPSG_01736	MFS peptide transporter	CIMG_01444	MFS peptide transporter Ptr2		1.0	0.7344536718018032	1.0591581941922263	0.19449539255301415	0.06451841011617745	-0.14890406510640206	0.5938830596154065	1.3776546385585076
GENE1267X	D8B26_008394		0.019854580950709	0.37628234366635016	1.0	1.0	0.01828377753251613	1.0	0.1928022894433099						1.0	0.0	7.32625260547614	1.4967155320531167	0.0	0.0	5.097190826685084	2.474515268655228
GENE52X	D8B26_001092	CSE1	9.89079086377348e-18	1.0211816382776437e-08	3.4239976898460555e-22	0.04456335758085803	0.2077429936150564	7.692916573494353e-08	0.6645415646602753	CPSG_00091	lipase	CIMG_02232	triacylglycerol lipase	HISTO_BP.Contig457.Fgenesh_histo.116.final_new	1.0	3.4303853674186873	3.6593777204861624	0.9504584775636328	1.5590577497849873	1.582919165155397	-0.25607097665756523	-0.0637511511213817
GENE465X	D8B26_002669		6.185691451986372e-10	0.5888416065041987	5.793363052149067e-16	0.16163235290157796	0.7272237139409558	0.028706575494864453	0.04170391765535446	CPSG_02913	ribose 5-phosphate isomerase	CIMG_09662	ribose 5-phosphate isomerase A	HISTO_DM.Contig940.Fgenesh_histo.67.final_new	1.0	1.0934661496785634	1.0107801001367027	0.039718139023165816	0.23548189830460475	0.45293959129651085	0.030801824472054658	-0.14825759565363952
GENE498X	D8B26_002938		0.006355993189406839	0.3104232755642027	7.403462164989734e-10	0.6293796902967924	0.635105138762959	0.23146280310856668	0.24816838523802465	CPSG_02584	conserved hypothetical protein	CIMG_03373	hypothetical protein		1.0	1.0505623550943706	0.9031777019507858	0.12391734666085526	0.3152058835425851	0.539695884071673	0.08283613441091688	-0.14879226181981345
GENE90X	D8B26_007150		3.2675987082331133e-13	0.004945220526123779	6.905629686301043e-18	0.025672530687382487	0.487806444192629	0.008269672200903288	3.1173895063664326e-06	CPSG_04494	glutamine synthetase	CIMG_10075	glutamine synthetase	HISTO_ZT.Contig174.fgenesh_plus.36.final_new	1.0	2.768984190554041	3.2137574045460617	0.4409839943250568	0.8801932468701396	1.92481428897496	0.1618699575261475	-0.9643476068947879
GENE580X	D8B26_001197		1.1710663413323519e-06	0.6164951545884061	1.1507077270437285e-09	0.3005528249091903	0.7825410994116054	0.09041718783467836	0.03168378151353789	CPSG_06818	oxysterol binding protein	CIMG_02086	oxysterol-binding protein		1.0	0.9513472292970532	1.3771638279923575	0.058566761997352404	0.3684822886719326	0.7434047117228851	-0.04505955216518358	-0.254243556134547
GENE495X	D8B26_002112		0.00016616497014489143	0.004649570719097755	7.188152162765304e-10	0.5281622096355193	0.6702127857686371	0.10645278849881937	0.002062479992078196	CPSG_02174	conserved hypothetical protein	CIMG_01038	hypothetical protein	HISTO_DA.Contig93-snap.61.final_new	1.0	1.0546233515770238	1.2069773071474368	0.34949282224382383	0.4086750312230149	0.6336881253162301	-0.07653946458223096	-0.4148546023474112
GENE99X	D8B26_005548		1.310164851102942e-12	2.8695093056756597e-11	1.2003073800715198e-17	0.046227393964741154	0.8313168876823462	0.20917381324828985	0.0629852174471777	CPSG_04278	membrane transporter	CIMG_03062	sugar transporter	HISTO_AZ.Contig47.eannot.1551.final_new	1.0	2.5944360414850824	3.0689199072072233	1.4110467302729925	0.4541252902827946	1.7780459627286733	-0.053925718279947354	-0.3016968029344068
GENE295X	D8B26_008303	TPS3	1.0691507739205795e-07	2.2169766745822115e-07	1.8741373304440163e-14	0.4134399578528305	0.7740236396902681	0.3243257579813444	0.012961879365862178	CPSG_09043	alpha,alpha-trehalose phosphate synthase subunit TPS3	CIMG_07507	trehalose-phosphatase	HISTO_AL.Contig317.eannot.1531.final_new	1.0	1.3987935571995176	1.518136821862255	0.6465518913790033	0.24465273908173782	0.6969224216644279	0.06405221258268368	-0.2759013093610726
GENE430X	D8B26_000375		0.0001335937307086592	3.331569665625958e-07	1.980107734410024e-10	0.363007538655527	0.2735425296684069	0.11332795290369396	0.001783072082266036	CPSG_08648	conserved hypothetical protein	CIMG_05150	hypothetical protein	HISTO_DA.Contig93-snap.114.final_new	1.0	1.134086475514609	1.1958241347256966	0.7551235097205449	0.39253610063670247	0.7717062541326668	0.179370425056951	-0.42740613330284366
GENE712X	D8B26_003592	CHL4	1.3699346956417617e-06	0.00023179182770136629	6.596893841683765e-08	0.2708262793477947	0.013572052869322851	0.009195473179521458	0.000762943255971617	CPSG_03090	conserved hypothetical protein	CIMG_04171	CHL4 family chromosome segregation protein	HISTO_ZL.Contig1161e.eannot.1268.final_new	1.0	0.7611300725212137	1.3039261758280696	0.42989565058681034	0.5206870902647777	0.7322082012925187	0.3388370739731638	-0.4091406126979976
GENE330X	D8B26_008193		6.9137880286533216e-06	6.605511341088325e-07	2.2542507065248132e-13	0.41270091259850245	3.728736942701739e-05	0.02846866376290129	0.34218888377443024	CPSG_08918	hypothetical protein	CIMG_07624	protein transport membrane glycoprotein Sec20		1.0	1.3210653717313132	1.2426744759597155	0.6352747849755455	0.454664042711601	0.6248968101931938	0.6035973516836577	-0.10879998709499264
GENE429X	D8B26_004502	ALG7	7.376769327533497e-06	2.5777989740066834e-05	4.827207148426724e-12	0.1825219472624567	0.00012772194797325447	0.06219489750183536	0.19161471699241564	CPSG_08349	UDP-N-acetyl-glucosamine-1-P transferase Alg7	CIMG_08206	UDP-N-acetyl-glucosamine-1-P transferase Alg7	HISTO_DM.Contig93.eannot.1684.final_new	1.0	1.135444148130335	1.236966843085455	0.4880990102294596	0.39041381457003893	0.8940453754495054	0.542563932181684	-0.14470236194755065
GENE388X	D8B26_003391	HUT1	2.4803944744481137e-08	0.11300202488163692	4.446464158343866e-15	0.05813755583773628	2.5927746573441943e-07	0.006252822281066208	0.021352313807163036	CPSG_03349	UDP-Glc/Gal endoplasmic reticulum nucleotide sugar transporter	CIMG_03927	UDP-Glc/Gal endoplasmic reticulum nucleotide sugar transporter	HISTO_ZT.Contig174.eannot.1466.final_new	1.0	1.1894415869610429	1.0910650069017258	0.13192233551171698	0.3724799768400681	0.7145130148754096	0.5931046502184297	-0.1993980619522728
GENE181X	D8B26_001606		3.4684061169211726e-11	1.185558947614425e-06	1.396047069273906e-19	0.5393231889777236	3.0273634576386763e-06	0.1236202601779756	0.47576829650942715	CPSG_01557	glyoxylate reductase	CIMG_01609	glyoxylate reductase	HISTO_ZZ.Contig127b.Fgenesh_histo.34.final_new	1.0	1.877006547176044	1.6438473020914275	0.5031663475450048	0.25970946930433775	0.3962926915763369	0.5730256183316185	-0.0669562777027218
GENE371X	D8B26_002634		2.872794891016282e-09	0.30845993146403433	1.6029047794250075e-14	0.3491658631552586	0.00019214641469018578	0.11037891743831547	0.5038934315933741	CPSG_02957	DNA polymerase delta subunit 4	CIMG_09701	DNA polymerase delta subunit 4	HISTO_DM.Contig940.eannot.1232.final_new	1.0	1.22755342342428	1.265276627315007	0.09330924577015312	0.23985295259502606	0.4555583759993075	0.41771486916808404	0.06367752703212583
GENE585X	D8B26_006682	ERV29	5.594988485064874e-12	0.04402164692175844	6.069981153951621e-14	0.2607114041898189	0.005301256802230702	0.9231390819933966	0.3435289361023013	CPSG_01067	COPII-coated vesicle protein SurF4/Erv29	CIMG_07006	COPII-coated vesicle protein SurF4/Erv29	HISTO_DU.Contig190.Fgenesh_histo.31.final_new	1.0	0.9467745928504065	1.0533613434166307	0.1495346832530743	0.02895661639418078	0.3046136638666477	0.22744993897533586	0.07242305114977349
GENE158X	D8B26_006959		5.000751581878145e-22	7.923338815592624e-09	1.6998021902768437e-23	0.0005035363196206667	6.842071812056921e-13	4.8214671723758055e-11	0.003729262332815737	CPSG_08833	endoplasmic reticulum calcium ATPase	CIMG_07318	calcium-translocating P-type ATPase, SERCA-type	HISTO_ER.Contig17.eannot.1313.final_new	1.0	2.0039021372073655	2.065893115655404	0.49638743488520615	0.7534554833049931	0.6531349430675635	0.8015426152942275	0.19879285956706513
GENE202X	D8B26_006888		2.1822888444536906e-20	0.0014296908341296381	5.645326619960038e-21	0.0004442859284143823	6.707139011301497e-11	5.507463746518313e-11	0.26204150663829184	CPSG_01298	protein disulfide isomerase Pdi1	CIMG_07225	protein disulfide isomerase	HISTO_DA.Contig93.eannot.1987.final_new	1.0	1.7433317336190288	1.7989166698064525	0.23837851769191176	0.7466924568046164	0.4846425554699471	0.7001630743180556	0.08236011094407486
GENE466X	D8B26_008007		4.1051620357597466e-10	1.201444390831808e-05	1.8376608568983013e-15	0.2096542092573863	6.240988864199086e-07	0.0025765399834731494	0.008408294805595904	CPSG_07895	translocon protein Sec61beta	CIMG_04912	translocon protein Sec61beta	HISTO_FE.Contig19.Fgenesh_histo.191.final_new	1.0	1.091995098412428	1.1730992224259729	0.3639984634073067	0.3710723348208901	0.5123704876006744	0.5050157768054349	0.2020363973848604
GENE541X	D8B26_004029	SEC23	1.0335470406169908e-13	1.5745766110932532e-05	1.8739342863506656e-15	0.054056327746544584	3.689578932328535e-06	0.006515925939969138	0.48454180165232913	CPSG_07686	protein transporter SEC23	CIMG_04812	protein transporter SEC23	HISTO_FE.Contig19.eannot.1775.final_new	1.0	1.0045802743819248	1.0731498517319646	0.33329448293682296	0.23290431520586105	0.37575695972785866	0.38552528217785126	0.04983497383143943
GENE586X	D8B26_002625		0.0003220498089241866	0.5923646189073455	5.707971947231907e-08	0.7967644887384329	0.2790259044905385	0.15575947569839466	0.3312785116998491	CPSG_02967	hypothetical protein	CIMG_09710	arrestin domain-containing protein	HISTO_DM.Contig940.eannot.1227.final_new	1.0	0.9465379393775767	1.2002563756035987	0.0753148139713865	0.38379500793550125	0.31956486792751326	0.19212121604487123	0.13817390405862165
GENE61X	D8B26_005404		0.005813533221367531	5.793093443729428e-09	5.1551608866373374e-14	0.29899261075595135	0.020742437431599394	7.605117824367069e-05	0.13556953513111594	CPSG_10120	predicted protein				1.0	3.2259788128739824	2.451385848547031	1.9317168528576942	2.4849211611671054	2.4184466831301035	1.0380686376515806	0.45872508600589235
GENE355X	D8B26_006321	CND3	6.042420198916141e-07	3.6159267393631337e-10	1.4486065095883557e-15	0.009724303671681324	6.866132474039476e-06	0.0022508157055775263	0.8974465781514267	CPSG_00639	nuclear condensin complex subunit 3	CIMG_06431	nuclear condensin complex subunit 3	HISTO_DF.Contig537.Fgenesh_histo.130.final_new	1.0	1.25846539318872	0.9698672039197637	0.736931831258204	0.42738689085344667	0.9316083591980941	0.4981132321968234	-0.012513008853021979
GENE374X	D8B26_003645	COQ2	3.1477147369838364e-06	4.781536927243244e-11	2.362962503242296e-15	0.0683573151660763	1.1225227171416684e-07	0.00012296375674644445	0.2986547984026856	CPSG_03028	para-hydroxybenzoate-polyprenyltransferase	CIMG_11289	4-hydroxybenzoate polyprenyl transferase	HISTO_IH.Contig49.Fgenesh_histo.2.final_new	1.0	1.21368410562725	0.9056562325767192	0.7932803189893833	0.5529961740383481	0.7294491682977677	0.6243164394878864	0.0896476013414456
GENE180X	D8B26_008071		4.0101285351773045e-21	1.2368319116491481e-11	7.0046346953541855e-22	0.00037213601805345783	1.0196558569484231e-12	7.033898222598525e-12	1.3498560558965215e-08	CPSG_07808	disulfide isomerase	CIMG_04824	protein disulfide-isomerase	HISTO_FE.Contig19.eannot.1819.final_new	1.0	1.882881411297238	2.142327719686394	0.7327698416539484	0.9115688695434541	0.7631394712292385	0.8646817345597759	0.5320219735415617
GENE336X	D8B26_002256		1.9925403252573266e-15	4.794874950195797e-09	1.4818191776690517e-18	0.07204533359138776	2.200827951339252e-12	3.551235069805498e-09	2.0981151780368723e-06	CPSG_08090	DnaJ domain-containing protein	CIMG_00871	DnaJ domain-containing protein	HISTO_HS.Contig68.eannot.2114.final_new	1.0	1.3020842495397362	1.472540934627748	0.5170352008934532	0.7164235379717631	0.542408886889963	0.8027291756354511	0.37660197755692165
GENE293X	D8B26_005506	CNE1	1.8089584458335594e-16	1.2841155215949925e-08	1.1813619172331248e-17	0.00019489371461843305	3.3401624479851496e-10	3.2690167990640806e-08	0.0022465075258907273	CPSG_04231	calreticulin	CIMG_00613	calnexin	HISTO_DM.Contig93.eannot.1773.final_new	1.0	1.399675774902012	1.3849836018140824	0.5753414072899766	0.5972162059435061	0.53752874039752	0.704748206003203	0.24911738700186423
GENE244X	D8B26_007261		1.628624238304279e-08	7.923338815592624e-09	3.6044050757759954e-17	0.3105411761299667	9.564687708712862e-09	3.471333564876895e-06	1.6718754435532328e-05	CPSG_04628	conserved hypothetical protein	CIMG_12530	hypothetical protein	HISTO_ZT.Contig174.eannot.1449.final_new	1.0	1.540932292680777	1.4082153707770235	0.6669892464926849	0.8412732324708201	0.6782938964324084	0.8002968606630585	0.4418613978273162
GENE528X	D8B26_002831		3.03353054641577e-10	9.24521212050046e-09	1.6915012137929797e-15	0.10983977446351532	8.706710918547783e-08	6.122144601018128e-05	9.18210582917634e-05	CPSG_02713	ubiquitin-protein ligase Sel1/Ubx2	CIMG_03253	ubiquitin-protein ligase Sel1/Ubx2	HISTO_LF.Contig359.Fgenesh_Aspergillus.114.final_new	1.0	1.0160069488623666	0.9815894373778601	0.5137539338398666	0.42492878236890175	0.48843863701885876	0.5031827143038773	0.29758076875149225
GENE461X	D8B26_004572	BRE2	0.00011994805986570369	3.0081381020359383e-05	2.1329502446487563e-11	0.6249182734206634	0.0034554531647836475	0.0004452593091265973	0.011064663772060203	CPSG_08256	histone-lysine N-methyltransferase Bre2	CIMG_08459	histone-lysine N-methyltransferase	HISTO_ZE.Contig158.Fgenesh_histo.113.final_new	1.0	1.102361161399527	1.0343467050595994	0.5016775133071867	0.7077977790610603	0.4148928453452728	0.4053099700123405	0.2877914114586066
GENE195X	D8B26_001940		1.9819083930029763e-20	2.289097701265448e-11	7.026302804939512e-21	2.172890788698262e-09	4.23827147822676e-14	1.3417258673447572e-13	0.2823868679307489	CPSG_01976	hsp70-like protein	CIMG_01229	chaperone DnaK	HISTO_GL.Contig59.eannot.1262.final_new	1.0	1.7806775627368678	1.824379549733002	0.73851066611822	0.9729979459933137	0.8556886118241143	0.9887338366847167	0.08131687326415472
GENE323X	D8B26_005430	RBA50	4.375168813475956e-08	2.2432164782074867e-07	5.611140216096913e-13	0.1535961498020691	2.4196474362481127e-06	0.0006664918346376121	0.2722474678340524	CPSG_09843	conserved hypothetical protein	CIMG_00520	transcription factor Rba50	HISTO_EA.Contig33-snap.95.final_new	1.0	1.3309749408803908	1.6329163422580186	0.7049046830388632	0.7387028977496822	0.9672513262258573	0.7517259207205936	0.12982682145827762
GENE453X	D8B26_006297		1.8116294636211243e-09	4.818425734186528e-09	4.379283666754286e-13	0.2096542092573863	2.696166305873418e-07	0.00024200468464581883	0.07871226148819664	CPSG_00609	GARP complex component Vps54	CIMG_06458	GARP complex component	HISTO_DY.Contig31.eannot.1374.final_new	1.0	1.1091200133212193	1.4404599435584875	0.715021991479755	0.6110762652458046	0.6592750205624192	0.6782986660546161	0.1681453852304561
GENE221X	D8B26_006161		2.6848554022798016e-12	1.5178487848412017e-10	1.1759762452179516e-17	0.06563813391755352	0.00010905035747244086	0.00013918418558235234	0.008970860016346616	CPSG_07166	hypothetical protein	CIMG_06610	DNA damage response protein	HISTO_LG.Contig392-snap.140.final_new	1.0	1.6384390803936448	1.936277597142059	0.8223041679276268	0.6924117427674811	1.0278955205095366	0.48047915613175896	0.24940730162092994
GENE505X	D8B26_005481	RAD1	1.1336476293889983e-07	0.0001852756276896884	5.383871127142995e-13	0.10469705196530943	0.00046488925184536185	0.0015677876725502442	0.12134778699294192			CIMG_00586	DNA repair protein Rad1	HISTO_DM.Contig93.eannot.1611.final_new	1.0	1.0369216695339798	1.0943719295409589	0.3527440727451861	0.46436762684508054	0.6888951034307468	0.381152387021173	0.13973858834640082
GENE558X	D8B26_000134	SMC4	1.1752055954068787e-10	6.624178836288453e-09	7.879764952468071e-15	0.006781961151349485	1.3458983314204024e-06	1.8829932811428187e-06	0.0012089802883075906	CPSG_05848	nuclear condensin complex subunit Smc4	CIMG_05518	nuclear condensin complex subunit Smc4	HISTO_ZU.Contig65.eannot.2102.final_new	1.0	0.9804766844745082	1.0370170209690852	0.5359888710173931	0.5409796853631366	0.7027758586638895	0.4429116961225737	0.24229520989907813
GENE703X	D8B26_001147	MSH1	0.0001648079104082437	5.384523485977447e-05	7.631588224968389e-08	0.3977765744983179	0.005639800779305625	0.02582451986247189	0.08297784208336727	CPSG_00028	DNA mismatch repair protein mutS	CIMG_02179	DNA mismatch repair protein Msh1	HISTO_GI.Contig363.eannot.1229.final_new	1.0	0.770855860750195	1.0254029784401542	0.49307781222074837	0.45993525865134366	0.6281426380022035	0.3897402433547372	0.19955301856347635
GENE71X	D8B26_003922		6.205648050452975e-13	7.358823325561252e-15	8.925658415693212e-19	0.016225924356166183	1.585569078668374e-08	8.332532855111156e-08	0.6140831044639609	CPSG_06443	conserved hypothetical protein	CIMG_04592	hypothetical protein	HISTO_FE.Contig19.eannot.1818.final_new	1.0	3.0148170673204797	3.322847739638734	2.104546293770506	1.8846174718285038	2.1520532601544478	1.4251038466165091	0.08891229533798728
GENE519X	D8B26_007398	ORC1	1.4702213493076207e-05	8.575141734208353e-11	3.5918409572505037e-12	0.12362012736230421	4.831774654920247e-07	0.00046711823594437296	0.31498642739269733	CPSG_01340	origin recognition complex subunit 1	CIMG_08981	origin recognition complex subunit Orc1	HISTO_ZZ.Contig127a-snap.28.final_new	1.0	1.0264076651007825	1.0715469548489787	0.8639712178987722	0.6362768075927352	0.9083337232832454	0.6849054541236702	0.09857685999448866
GENE394X	D8B26_004690		4.4912880925163424e-07	1.1449861805533878e-10	4.442131338279728e-12	0.1905351277118683	7.959221944263752e-07	0.037327666719295376	0.022613528096706716	CPSG_05641	conserved hypothetical protein	CIMG_08618	hypothetical protein	HISTO_ZE.Contig149.Fgenesh_histo.24.final_new	1.0	1.1812338611826672	1.494370598151246	0.9889502828437658	0.4613320078973668	0.9243135527647496	0.7847784318866746	0.2577064328013843
GENE715X	D8B26_000733	VPS45	4.987229809931393e-05	2.588522794977433e-07	5.4164237218247e-08	0.17899614079405732	1.6124118970052895e-05	0.01966932202045151	0.12593053393342166	CPSG_00516	vacuolar protein sorting-associated protein 45	CIMG_02659	vacuolar protein sorting-associated protein 45	HISTO_ZL.Contig1131.Fgenesh_histo.268.final_new	1.0	0.7596404484694165	1.0836045590583825	0.6712712274226298	0.4684655579746261	0.8441180058885875	0.6293663957220298	0.17072836738691252
GENE721X	D8B26_002434		1.7377723440586086e-05	8.335148508094098e-07	2.4294624248013473e-08	0.4948478115109209	2.383255742866462e-05	0.0012074126797185984	0.25079940032198833	CPSG_09275	paxneb protein	CIMG_00665	paxneb protein superfamily	HISTO_BP.Contig457.Fgenesh_histo.38.final_new	1.0	0.7519444343072487	1.1419279001304885	0.5920669972417268	0.6358767815732548	0.5585855645196098	0.5924470583679534	-0.12394347907429178
GENE840X	D8B26_000684		2.6896092703571575e-07	6.558520642859319e-07	2.6182618452181462e-08	0.4120205726290043	5.7666973150048585e-06	0.00012250468427975344	0.7020334526571124	CPSG_06156	hypothetical protein	CIMG_02713	hypothetical protein	HISTO_ZL.Contig1131.Fgenesh_Aspergillus.285.final_new	1.0	0.5847877995553871	1.00244925071904	0.47643814885025204	0.5409158586957592	0.4266267835040102	0.4876956636970682	-0.033580154041635085
GENE780X	D8B26_000826		1.2598273226269475e-05	1.407060660704636e-06	1.6115744981440696e-07	0.2864223335794551	3.4121075223154624e-05	0.12157065861872951	0.09169302702170151	CPSG_00400	conserved hypothetical protein	CIMG_02538	hypothetical protein		1.0	0.6636793256365227	1.0785638365464545	0.5631831978719636	0.2935155531190518	0.6633795591066441	0.5517668016957611	-0.17580952980976344
GENE790X	D8B26_003144		3.0604590905259103e-10	9.456912875937714e-12	1.1582727509152313e-10	0.015497267392414355	7.310226086555988e-07	0.014318292936809278	0.4297998570735733	CPSG_02326	transcription initiation factor IIB	CIMG_03627	transcription initiation factor IIB	HISTO_JG.Contig206.eannot.1454.final_new	1.0	0.6537898974449763	1.1811427256531877	0.7124945644644964	0.2966688104175393	0.8761621806766913	0.47903538857410805	-0.05744182293412208
GENE312X	D8B26_003560		2.0924085292366657e-08	0.016328988433510022	3.274897680944975e-16	0.98873813653823	1.3830357601908973e-10	0.00033794685389223887	6.988622821855883e-06	CPSG_03133	tyrosine-protein phosphatase SIW14	CIMG_04137	tyrosine phosphatase	HISTO_ZT.Contig181.Fgenesh_histo.164.final_new	1.0	1.3616236571045908	1.2196601334202868	0.20818035365749535	0.5486859683656926	0.014697367582863741	0.8983285158229161	0.4496149463847664
GENE408X	D8B26_002296		4.012291879430744e-07	0.34490257921231016	1.4936579104857684e-11	0.9401333049519301	1.7055571868576176e-07	0.004342244814172583	0.0004244334093789074	CPSG_08043	hypothetical protein	CIMG_00828	hypothetical protein	HISTO_HS.Contig68.Fgenesh_Aspergillus.158.final_new	1.0	1.1654458787373245	1.4123455039034905	0.10894698272731916	0.5854059935925828	-0.08262716162788236	0.8530081683844654	0.43459734434894015
GENE381X	D8B26_006081		6.471956869574778e-09	2.6262868421694376e-06	6.8585921958638544e-15	0.8791809043935521	1.081260149075974e-14	3.096117056455445e-10	9.902334126395196e-05	CPSG_07266	conserved hypothetical protein	CIMG_06703	hypothetical protein		1.0	1.2003189601996727	1.4121860098166652	0.4602475327339776	1.2248193979173176	0.15789826299606524	1.3362096860815738	-0.38160707060295407
GENE211X	D8B26_005406		3.2639251770790463e-06	9.710438894702203e-05	6.764447176684054e-11	0.9691703994145827	0.30453190419764914	0.000954398544140193	0.41571574463302774			CIMG_02023	hypothetical protein		1.0	1.7057604744180013	2.3906778845157404	0.7402115562605405	1.3509386804940287	-0.11251051194342143	0.2922098223251781	-0.16372295513991725
GENE423X	D8B26_000334	FTA7	0.0006271856599682419	0.003751184925837602	4.851958054917452e-11	0.9924829593950519	0.10295809379765528	0.03811430014035369	0.9801188545891841	CPSG_06102	conserved hypothetical protein	CIMG_05221	kinetochore protein Fta7	HISTO_DA.Contig93.eannot.2069.final_new	1.0	1.1453330568573634	1.0099104198838615	0.34751186701115944	0.4681866918999649	-0.01874354987954639	0.2459313699407579	0.003765144561648249
GENE539X	D8B26_004144		0.006307335973944308	5.8378349961177925e-05	3.762118443710691e-09	1.0	0.8368205167753288	0.032335960282417836	0.45299547155286385	CPSG_10160	conserved hypothetical protein	CIMG_07804	hypothetical protein	HISTO_ZL.Contig1161b.Fgenesh_histo.68.final_new	1.0	1.005132022780099	0.9412967486131188	0.5435146819609126	0.5514541249562236	-0.008458336235880994	0.06882144021074603	-0.10071706025881563
GENE310X	D8B26_006303		9.731632464904705e-07	1.690423779095231e-11	2.168408149226987e-13	0.8828476620284639	0.06474912066459518	0.02570114771318644	0.07157249447644477	CPSG_00617	conserved hypothetical protein	CIMG_11753	ATP-dependent DNA ligase	HISTO_DY.Contig31.genewise.69.final_new	1.0	1.363994031195829	1.571899722646079	1.0906675558766292	0.5468987572695334	-0.22815098646853443	0.28288755748413	0.20824277894787144
GENE467X	D8B26_005973	GCP6	4.424040445848293e-05	5.2195122756270704e-08	1.4066664053745756e-09	0.879107113626361	0.003243236513600962	0.10088352491417542	0.0008753620166200005	CPSG_09500	conserved hypothetical protein	CIMG_06838	gamma-tubulin complex component GCP6	HISTO_BP.Contig457.eannot.1653.final_new	1.0	1.08912203427294	1.3999431024869695	0.869021877644596	0.4485929087509517	-0.2401636463297586	0.50797505813795	0.46282661486878335
GENE543X	D8B26_008057		0.00057529782476741	1.8274370454678153e-06	1.5771329745571706e-08	0.957257541517842	0.0007508770482176202	0.09985369817418786	0.43050223451116154						1.0	1.0037878879601219	1.2731333092701995	0.7306554439083177	0.4843128024356453	-0.09018645120714613	0.6189757737231292	0.11172286063358285
GENE599X	D8B26_002358		0.00022153455651178277	2.0175270756122344e-08	1.416933752090874e-07	0.8994632749311368	0.028730565277760488	0.0005527220176000394	0.4311332599598519	CPSG_07967	conserved hypothetical protein	CIMG_00759	ribonuclease H2 subunit C	HISTO_BP.Contig457.eannot.1741.final_new	1.0	0.9281662943076457	1.38439473873159	0.968360150772613	0.9735224539089488	0.20258718244699023	0.4082378606478433	0.1151749780242627
GENE617X	D8B26_000601	ALG1	2.706398260622756e-06	3.602288334540708e-05	6.399500191545906e-10	0.8578493617431814	0.00519448875256001	0.0007122164736238545	0.03096038119825861	CPSG_08735	beta-1,4-mannosyltransferase	CIMG_02876	beta-1,4-mannosyltransferase	HISTO_KF.Contig597.eannot.1392.final_new	1.0	0.8912456775175044	1.1652289976941748	0.46660624457240474	0.62209217376834	0.16121111547635464	0.35728363668663643	0.2280855270755716
GENE62X	D8B26_003131		0.011854842791717956	1.731084122815684e-06	5.663700794240017e-12	0.2924023700020753	0.8972164554798714	0.0006094672577348231	0.006925390745208696	CPSG_02342	conserved hypothetical protein	CIMG_03612	hypothetical protein	HISTO_JG.Contig207.eannot.1395.final_new	1.0	3.2241398892539443	2.645714768082607	1.7435333324466762	2.5606499809922325	2.7849121060495525	0.10027748773301673	-1.3369982446198323
GENE125X	D8B26_008131		0.0003989260600889274	9.708810591619595e-15	1.8873930797981336e-11	0.047628371824903884	0.32778660719213565	7.965810748263839e-05	0.08435137095432153	CPSG_07741	integral membrane protein	CIMG_04765	integral membrane protein	HISTO_FE.Contig19.eannot.1833.final_new	1.0	2.3726280876754693	2.5817937958875974	3.004202745454976	2.1895654930113033	2.956020876134183	-0.5004949266364164	-0.5150166937189858
GENE468X	D8B26_004635	RIB7	0.49090205977134255	7.022398232421728e-05	1.5099877367885936e-11	0.3037796741670296	0.04712186061198933	0.06497862274291796	0.8082407652205199	CPSG_08185	riboflavin-specific deaminase	CIMG_08518	riboflavin-specific deaminase domain-containing protein	HISTO_ZE.Contig149.Fgenesh_histo.40.final_new	1.0	1.0881050691857233	0.2055099841158893	0.45942714563863196	0.3554238963767299	0.6533223049343891	0.25981070793335176	-0.02876281604039795
GENE422X	D8B26_004345		0.06249768812180941	4.208777525691981e-13	2.299805313316653e-12	0.009211466704843284	1.0858612133719475e-10	5.4501369624916285e-05	0.11218105080976057	CPSG_07472	conserved hypothetical protein	CIMG_08041	hypothetical protein	HISTO_ZH.Contig107.Fgenesh_histo.27.final_new	1.0	1.1466519314520736	0.5279317650213515	1.1955881574091711	0.8147211954810987	1.3594766950050143	1.108342969339319	-0.17165292158551881
GENE603X	D8B26_003041		0.007052049100123464	6.772274129534697e-11	1.5929498219637152e-09	0.048720295209164835	5.705317689314309e-05	0.19692425467888097	0.050808953598671276	CPSG_02455	pseudouridylate synthase 3	CIMG_03503	tRNA pseudouridine(38-40) synthase	HISTO_ZL.Contig1131-snap.231.final_new	1.0	0.9249484261735027	0.7852564924892435	1.0288999032321053	0.2947490054034368	1.1894865521403235	0.6028642291166529	-0.22740158231971255
GENE654X	D8B26_000069		0.05334566972203614	5.811450458761808e-08	1.015215729269713e-05	0.7275848512897267	0.1206121361693113	0.9760103628189642	0.2889762779251138	CPSG_05776	conserved hypothetical protein	CIMG_05592	hypothetical protein		1.0	0.8334376513276794	0.9624727918400949	1.0322660173601002	0.017725223922018498	0.5977019287373423	0.3504720804839943	-0.1821226182958143
GENE732X	D8B26_006467		0.0007225122107851648	7.004024913854278e-15	5.211363846643688e-10	0.541294207247478	0.9513301995135248	0.47220748175413446	0.05223013473395881	CPSG_00805	conserved hypothetical protein	CIMG_06271	chromo domain-containing protein 1	HISTO_GX.Contig297.Fgenesh_Aspergillus.54.final_new	1.0	0.7347952054736496	0.6116377324782386	1.1771196022046078	0.10837298098268679	0.3101878546877231	0.007698804676249335	-0.16879008475555002
GENE767X	D8B26_006078		0.0001951386466786183	2.1000117521605994e-15	1.4714785028604105e-09	0.0603806173385613	0.0042596348476904005	0.0006475531264591949	0.00471675611669451	CPSG_07273	conserved hypothetical protein	CIMG_06706	hypothetical protein		1.0	0.6793711586419113	0.551500968103483	1.223596410278089	0.40304787431633277	0.5483840522155303	0.26679278885334	0.2428945336088445
GENE393X	D8B26_004513	APE2	1.285869786588924e-10	4.063030699001294e-07	1.6078392481351907e-15	0.7753881622491687	6.239844054343512e-09	6.0628288253728856e-06	0.007082576522609737	CPSG_08329	aminopeptidase	CIMG_08288	aminopeptidase	HISTO_DM.Contig93.eannot.1678.final_new	1.0	1.1817710066801617	0.9209302358676585	0.48997632544395364	0.48379987891676446	0.08369077898299952	0.6369284566440694	-0.22303170486492563
GENE531X	D8B26_001593		0.000244994905829535	2.167357603014334e-13	6.312927536464622e-15	0.7001690943453265	8.843061118744538e-11	0.0015675809524598727	3.2093659645624005e-05	CPSG_01542	formamidopyrimidine-DNA glycosylase	CIMG_01625	formamidopyrimidine-DNA glycosylase	HISTO_ZZ.Contig127b.eannot.1465.final_new	1.0	1.015432226622099	0.6244260374949632	0.8666051115546528	0.3980855838112433	0.2514176962127106	0.7681453893963586	-0.34526724870832315
GENE344X	D8B26_003666	RFA1	8.24828762934836e-11	3.657916534886584e-14	2.0583334778659177e-17	0.47597899807761596	7.745857207430771e-11	0.00036702636170016256	3.3996389878606116e-05	CPSG_03005	replication factor-A protein 1			HISTO_GY.Contig460.Fgenesh_histo.210.final_new	1.0	1.27486319433292	1.1947718798813756	0.9443768197516245	0.42731547550542776	0.3320110458182958	0.7607437379702596	-0.3444348287459833
GENE446X	D8B26_005143	GCP4	2.0723573270405177e-05	2.13281103115817e-08	1.1387960202673972e-11	0.7884123136434213	0.0070280988853486095	0.11873970464735954	3.8546306081690104e-05	CPSG_05031	conserved hypothetical protein	CIMG_00291	Spc97/Spc98 family protein	HISTO_BP.Contig459-snap.31.final_new	1.0	1.115668073986184	1.0874720534911952	0.7656089113414696	0.30905971746200545	0.2375184549451331	0.35907488353282524	-0.517520186302622
GENE477X	D8B26_001615		0.00016001329016121008	1.2804406359638575e-12	4.812736862157237e-13	0.5569248900735311	0.00039010269398081506	0.3939544756303923	8.839300862982596e-07	CPSG_01569	conserved hypothetical protein	CIMG_01600	transcription initiation factor TFIIH subunit 1	HISTO_ZZ.Contig127b.eannot.1395.final_new	1.0	1.0720598686824687	0.8186568752350158	1.0094823850674781	0.15026843022555095	0.3723418157314957	0.40968958628077523	-0.5573048800267039
GENE482X	D8B26_001609		0.0003354413430330997	4.061369395821106e-12	9.907542803298492e-12	0.9067352577076753	1.1775888181486669e-07	0.004032007346670499	1.466882752879008e-10	CPSG_01560	tubulin-specific chaperone	CIMG_01606	tubulin-specific chaperone	HISTO_ZZ.Contig127b.Fgenesh_histo.32.final_new	1.0	1.0677417546448151	0.9273941640509116	1.0792454277682668	0.5525481329422087	0.12648367034530603	0.7925422995993134	-1.0233585051127767
GENE681X	D8B26_005472		0.0001702617569539666	7.992854175096331e-08	4.51952811685979e-08	0.9392893784163847	3.739514421967485e-05	0.0077578806100129325	3.745220129142501e-07	CPSG_09789	RING and UBP finger domain-containing protein	CIMG_00569	RING and UBP finger domain-containing protein	HISTO_DM.Contig93.Fgenesh_histo.180.final_new	1.0	0.7979980658047507	1.0576313146428922	0.7436300254532472	0.5623972371490455	0.08489372873113132	0.6244628882974845	-0.7457836462816392
GENE413X	D8B26_001931	PAN2	1.1191291528085964e-08	5.508982492080464e-15	1.4206108021027727e-16	0.8805005280203817	2.7131231696578288e-12	8.800414931401447e-10	0.8469726824794941	CPSG_01966	PAB-dependent poly(A)-specific ribonuclease subunit 2	CIMG_01240	PAB-dependent poly(A)-specific ribonuclease subunit PAN2	HISTO_LN.Contig75.eannot.1146.final_new	1.0	1.1558644354207148	1.0553072332287712	0.9902161753782143	0.9103941085319724	0.1156208047168576	0.8755398751752197	-0.015211473931702404
GENE392X	D8B26_003087		8.199443540052402e-07	5.814274729566514e-17	1.553124481399319e-15	0.9757360743259534	3.760249276207244e-08	2.9697993938720076e-05	0.03242826554318959	CPSG_02399	FAD dependent oxidoreductase	CIMG_03554	fructosyl amino acid oxidasesarcosine oxidase	HISTO_JG.Contig207.Fgenesh_histo.109.final_new	1.0	1.182776418333225	0.9696958812744589	1.340309177173911	0.6042259020138627	-0.022202888497499594	0.6421648656426525	0.17462313888820102
GENE629X	D8B26_004833		5.0798673188342355e-05	3.985457810014349e-15	1.9509204080249405e-13	0.9564738752923163	4.4662732669650984e-11	7.914405507329193e-05	0.005531034357598515	CPSG_05467	aspartyl-tRNA synthetase	CIMG_08835	aspartate-tRNA ligase	HISTO_DM.Contig933.Fgenesh_histo.196.final_new	1.0	0.8671745550972016	0.6036547167513788	1.0123379436329596	0.4534083828643331	-0.032623576562837396	0.7536726448922835	0.20447843426137818
GENE762X	D8B26_003727	ISA2	0.0150878882546645	2.675796584459643e-10	4.6952692919627805e-08	0.9464760064632197	7.872163881753637e-11	0.00012974950918632146	0.33357999035538066			CIMG_04354	iron-sulfur cluster assembly accessory protein	HISTO_ZL.Contig1131.Fgenesh_histo.36.final_new	1.0	0.6870364813291387	0.589568299265244	0.854836544321968	0.6882644604867421	0.06064778352135831	1.0456905673808228	0.09821698112344011
GENE989X	D8B26_001000		0.18577932510315692	1.667725832464155e-07	0.05265125648686517	0.9495239512411106	3.8146259264264656e-05	0.03977126662339629	0.5071276266977882	CPSG_00192	conserved hypothetical protein	CIMG_10920	hypothetical protein	HISTO_JG.Contig206.Fgenesh_Aspergillus.159.final_new	1.0	0.3704875329187581	0.7359409410427832	1.0909691579863268	0.7643338700644892	0.1344849850890673	1.0008943987461214	0.12472212377389588
GENE50X	D8B26_002115		0.13737405375184322	0.144573989953642	0.014199670502460123	0.9745494496351851	0.7344284921604426	0.21683176228541182	0.45433559966071535						1.0	3.4412847996097207	5.1111465239912945	1.9802461683156252	3.8790551700078004	-1.2247017164787095	-1.2247017164787095	-1.2247017164787095
GENE868X	D8B26_001067		0.02433354508386347	7.109586523836535e-05	0.004194554490869562	0.8949718115278034	0.1593697735383937	0.2129965075419166	0.4420689692055765			CIMG_02266	C6 zinc finger domain-containing protein	HISTO_BP.Contig457.Fgenesh_Aspergillus.53.final_new	1.0	0.5520133112881295	1.1287585935423703	0.7400722004733762	0.5014573635895963	-0.31601246620624024	-0.38532218310402694	-0.1456087916285438
GENE367X	D8B26_006021		1.773207337615061e-11	2.0674629191533832e-06	5.917498595301172e-16	0.3656443837640378	4.483080110771615e-05	0.9448290138947668	1.1780434128380395e-06	CPSG_07346	protein kinase A catalytic subunit 2	CIMG_06775	AGC/PKA protein kinase	HISTO_LG.Contig392.eannot.1799.final_new	1.0	1.2385855136017843	1.470902428651247	0.4418321740763712	0.01657522175866228	-0.5844760178148813	-0.4706381476115304	-0.4821321249928565
GENE483X	D8B26_005712	SSU1a	9.311866652689317e-05	0.0001382566780027213	6.325119215571697e-09	0.6122034353421013	0.009224806510732618	0.2473696428026121	2.67753779487534e-06	CPSG_06884	sulfite transporter Ssu1	CIMG_05899	sulfite transporter Ssu1	HISTO_GY.Contig471.eannot.1321.final_new	1.0	1.067182003908805	1.4087731066459828	0.5544349881551279	0.34977217819935646	-0.8426555877633373	-0.5516262687448265	-0.825619916655764
GENE494X	D8B26_006971		1.0973860457233695e-08	5.6010169597457816e-05	4.025789388173904e-11	0.7377587756092927	0.03514477668907417	0.8966719753420842	3.9325643863635084e-08	CPSG_08848	MFS pantothenate transporter	CIMG_07332	MFS pantothenate transporter	HISTO_AL.Contig317.eannot.1472.final_new	1.0	1.0546427612717344	1.4527475813031452	0.474763899239621	0.030650467762544768	-0.2993761021584218	-0.2898603711906145	-0.7955904092043629
GENE565X	D8B26_004308		3.291036273977567e-05	0.003812926307740186	2.5320234517424016e-06	0.9357506849654109	0.08434744232352805	0.9750838840638517	0.0006445710589991126	CPSG_07516	conserved hypothetical protein	CIMG_13278	hypothetical protein	HISTO_ZH.Contig107.Fgenesh_Aspergillus.70.final_new	1.0	0.9698133447547722	1.7818819834155697	0.5029301243600749	0.017905661521801255	-0.16941828467585365	-0.44914091011415147	-0.6774829208990047
GENE1019X	D8B26_005550		0.003164561670076205	0.022038818317960326	0.045402732415556646	0.8119270633300681	0.5770426775853269	0.9805887092027396	0.0001650999607110636	CPSG_04279	alpha-glucosidase	CIMG_13675	alpha-glucosidase	HISTO_AZ.Contig47.Fgenesh_histo.98.final_new	1.0	0.3126281733792859	1.1774543232032746	0.32639305816883524	0.021940461930258382	-0.4401421318044765	0.11841077626290902	-0.6402203097874456
GENE1163X	D8B26_000003		0.035089503916472385	0.24053235918670146	0.560071834466195	0.8680805040139579	0.5052763386436863	0.33303594026038635	0.06494563560118141						1.0	0.13329613569112783	1.2547195069081407	0.22928771016760455	0.48276825033165044	-0.5107531290490382	0.20238506939510403	-0.39858183028605854
GENE1215X	D8B26_006255		0.04134970526416636	0.18478400841232565	0.7740361594053622	0.9936219669848214	0.5882233711834343	0.09713195064421247	0.0016613899931178285			CIMG_06506	hypothetical protein		1.0	0.0613095045305007	1.0753901830159383	0.23657040542237562	0.6615070075558052	-0.03263711461412243	-0.15419762385392485	-0.6515868283325865
GENE869X	D8B26_002326		0.0031576773354818214	0.19419667262961876	0.03582912714586377	0.8949718115278034	0.010560507738762784	0.01514251394021996	0.003543160277464614	CPSG_08009	conserved hypothetical protein	CIMG_00795	hypothetical protein		1.0	0.5452074183483124	2.002199315578664	0.2934443182745933	1.2975646020863993	0.44286309787388517	0.8559983664416346	0.6981225230225405
GENE1266X	D8B26_008393		0.06764510723176334	1.0	1.0	1.0	1.0	0.02307705903942086	1.0						1.0	0.0	6.3365987064348985	0.0	6.085814371087847	0.0	0.0	-0.0
GENE169X	D8B26_007857		0.7995127493918801	1.2497314421827822e-05	6.047062425906704e-07	0.6726655207981826	0.39133085845885407	0.3156357960091974	0.951459144124208	CPSG_04036	3-dehydroshikimate dehydratase	CIMG_09478	3-dehydroshikimate dehydratase	HISTO_AL.Contig317-snap.131.final_new	1.0	1.9328758007010596	0.46529120808801544	1.46854537306789	-1.755889501530888	1.5980649750129172	-0.6092490632482311	-0.026737207657019858
GENE186X	D8B26_002598		0.6336445566316401	1.4391855623159862e-11	1.3981384318013495e-10	0.6493483979362118	0.05990551276346612	0.43052485082739467	0.0742013744995221	CPSG_09684	conserved hypothetical protein	CIMG_09749	hypothetical protein	HISTO_DF.Contig537.Fgenesh_histo.73.final_new	1.0	1.8395993914952145	0.4195490361018325	1.9301570658997238	-0.5457345101721409	0.969764230506415	-0.6933297244659402	-0.4049978033747816
GENE879X	D8B26_001389		0.8361424269095631	8.073430880682984e-08	0.01686115501565614	0.74244101374503	0.020901823849512644	0.3433878736697385	0.6830337681867132	CPSG_06575	conserved hypothetical protein				1.0	0.5271354015380391	0.19686920896403504	1.242091434359163	-0.6412087316725317	0.7515537553978147	0.6563947558266701	0.0901970766459227
GENE16X	D8B26_003939	SOWgp	5.164586397141262e-08	1.0812745821884922e-19	2.252702729273322e-18	0.9031697759029308	0.12586436518357358	0.04141663466330516	1.056850275493611e-07	CPSG_06466	conserved hypothetical protein	CIMG_04613	hypothetical protein		1.0	5.369101418709916	3.3238636517237166	6.444595837904411	1.1572762847938898	0.41233285095016836	0.583503682381773	1.7893603991002263
GENE315X	D8B26_000948		5.6390692530972674e-06	5.989193647141441e-22	3.6063169602080073e-13	0.6738189989627505	0.01128320254292363	0.006623276751343274	1.3042166075089232e-14	CPSG_00255	conserved hypothetical protein	CIMG_02405	hypothetical protein		1.0	1.353735244452106	1.3447188082081911	3.0246040568388524	0.600343135391495	0.4165062075103126	-0.4163358884800977	1.5389609431941298
GENE973X	D8B26_003290		0.4382918888336859	3.8570697045931724e-14	0.0006377293903195383	0.9981353855378945	0.03819158957553393	0.24418132430741565	0.07650528588316667	CPSG_03484	eukaryotic translation initiation factor 2c	CIMG_03797	eukaryotic translation initiation factor eIF-2C4	HISTO_JG.Contig206-snap.61.final_new	1.0	0.39751244368391386	0.2673155721013573	1.3306506552094055	0.2571307754371204	-0.009827629556836548	0.2810696543720742	0.19007696211531347
GENE403X	D8B26_001649	INV1	2.5275309680647614e-11	2.2129280471438274e-23	1.698238971046552e-14	0.2994065058017246	0.03184526744032387	0.1771363082286823	0.08177912956151992	CPSG_01607	conserved hypothetical protein	CIMG_01564	involucrin repeat protein	HISTO_ZZ.Contig127b.Fgenesh_histo.59.final_new	1.0	1.1698487487167124	1.5902611249537915	2.651442462326082	0.21857950517892707	-0.725866582240343	0.22898191910294402	0.15419231853468116
GENE474X	D8B26_004329		1.5511593687722735e-08	1.1488277517390629e-18	8.646164373779168e-14	0.0202430538124622	0.03549519153121035	0.0001794882138867118	0.13148648801805596	CPSG_07492	kynurenine 3-monooxygenase	CIMG_08021	kynurenine 3-monooxygenase	HISTO_KF.Contig601.eannot.1346.final_new	1.0	1.0767058841365105	0.9148876899437128	1.725672144814626	-0.5056321803020708	-0.8525866765503067	-0.2015222507951469	0.1312981604786364
GENE669X	D8B26_000219	SKN1	2.3233046306547673e-05	4.487645195846296e-19	7.590508966344885e-11	0.02346619326924375	1.9003251515417859e-06	0.1049212387756799	0.014836648086092261	CPSG_05958	beta-1,6 glucan synthetase	CIMG_05421	beta-glucan synthesis-associated protein KRE6	HISTO_DA.Contig93.Fgenesh_Aspergillus.185.final_new	1.0	0.8063987281612015	0.7885082537934581	1.7502603123200997	0.229133232869271	0.8289812767865329	-0.6008925707674672	-0.21508965364867874
GENE1157X	D8B26_003529	FOL3	0.27893040358275417	4.438340583964682e-18	0.1532056356949384	0.42234411901085145	0.2511425331963662	0.06071768691396873	0.07426735590199215	CPSG_03167	dihydrofolate synthetase Fol3	CIMG_04102	FolC protein	HISTO_ZH.Contig107-snap.2.final_new	1.0	0.13689014805464442	0.26310431575215515	1.7051222099471341	0.31195149735230776	0.48029570068571287	-0.13612039915468752	-0.1690228730181471
GENE935X	D8B26_000885		0.41419846295445895	4.733280789194907e-14	0.006212203273097797	0.9597271494709425	0.0004005905470455741	0.21569371757162198	0.05919591801108021	CPSG_00331	NAD binding Rossmann fold oxidoreductase	CIMG_02470	NAD binding Rossmann fold oxidoreductase	HISTO_ZT.Contig181.genewise.118.final_new	1.0	0.45371344519529605	0.4541685430861549	1.8239379726092522	0.45006132244863334	-0.10665882396759449	-1.0043437158160062	0.29047015592209013
GENE1144X	D8B26_007679		0.002600797872244206	4.496742498287751e-11	0.231587865861397	0.9170465716852642	0.0002642890108618011	0.8366056706872083	0.0008545803688264063	CPSG_03833	NAD+ kinase	CIMG_09288	NAD+ kinase	HISTO_LF.Contig359.fgenesh_plus.115.final_new	1.0	0.14600282209568985	0.8485323353288061	1.0956110264238401	-0.056435207501115685	-0.12028512863281696	-0.632436473878623	0.4110874374995855
GENE373X	D8B26_006447		0.06797991578159267	1.10694006123957e-23	7.147749204520005e-12	0.8075987885721999	7.745857207430771e-11	0.00031558033456219775	1.0712100972045617e-14	CPSG_00788	glycosyltransferase	CIMG_11719	trehalose synthase	HISTO_GX.Contig297.eannot.1544.final_new	1.0	1.214663976017477	0.6183222825479984	3.5856123233445554	-1.308510054673602	-0.33093368236773757	-2.115563189829457	-1.9316523576175124
GENE1085X	D8B26_002448		0.2820650359969621	3.000377868170753e-19	0.11172855614919601	0.7122398922986604	0.0013682368850875864	0.6887062208862375	6.547995571202291e-08	CPSG_09256	conserved hypothetical protein	CIMG_00646	hypothetical protein	HISTO_BP.Contig457.Fgenesh_Aspergillus.180.final_new	1.0	0.2194476802138233	0.4469179363730767	2.578778401344917	-0.1388952477955743	-0.5850737701410638	-0.6667865439885028	-0.9630346323384581
GENE948X	D8B26_006834		0.025580205967821838	1.1545503854771205e-09	0.00686216849574097	0.8193800156162454	1.2389765522454772e-05	0.7584168582211156	5.8228323084599404e-05	CPSG_01240	conserved hypothetical protein	CIMG_07166	TAG lipase/lysophosphatidylethanolamine acyltransferase	HISTO_GY.Contig460.eannot.1699.final_new	1.0	0.4307352219476021	0.9479294188851116	1.16019145693685	0.12107444359153209	-0.43763367294232974	-1.2732319844685587	-0.7062063209758483
GENE1177X	D8B26_004868		0.5165770045976595	8.147923288729264e-15	0.4246429995007925	0.579239803486427	3.2334106257088976e-10	0.32095017221268746	2.1727323739417395e-08	CPSG_05425	NmrA family transcriptional regulator	CIMG_08873	NmrA family transcriptional regulator	HISTO_ZE.Contig158.eannot.1405.final_new	1.0	0.11073485314019217	0.24381097290071146	1.7918307653765901	-0.28048898044869913	-0.6779468550324278	-1.929074651389725	-1.0126641852280716
GENE1056X	D8B26_007495		0.19256556167286668	4.055191648999473e-13	0.2893884900660534	1.0	0.20983572677745355	0.30388786390937655	7.420412308993539e-07	CPSG_03624	geranylgeranyl pyrophosphate synthase	CIMG_09089	geranylgeranyl pyrophosphate synthase		1.0	0.2620073859916875	1.0188811338504173	2.295109726032333	-0.8179130097044088	-0.01033937149099036	-0.49055919044023855	-1.6468975991391717
GENE1346X	D8B26_007494		0.00022850304039645538	2.201164390419286e-11	0.5763842065789259	0.898635578382656	0.0004859575793307866	0.012247926497789894	8.97401999853281e-11	CPSG_03623	cytochrome P450	CIMG_09088	cytochrome P450 family protein		1.0	-0.08378839282976751	1.2306241554663748	1.3153704134624398	-0.8624734934459377	-0.19004951458086816	-0.736421246638775	-1.4352919698271547
GENE1038X	D8B26_002521	SUR2	0.3192167358668552	4.3704148453171614e-12	0.0069857935807858765	0.17702755819506946	3.973979645175482e-06	0.0002203204335828044	0.20845967479951016	CPSG_09172	sphingosine hydroxylase	CIMG_02985	C4-hydroxylase	HISTO_AZ.Contig47.Fgenesh_histo.141.final_new	1.0	0.2844296690868505	0.1625040924738883	1.112868346810329	-0.5499977669791524	-0.49500430137454227	-0.604156995457239	0.1324951146757486
GENE1181X	D8B26_005658		2.4504925913398238e-09	2.1522239341271808e-14	0.23659094566144226	4.106064070607243e-06	3.1854106295070203e-07	1.425743431194825e-13	0.0024523838276388063	CPSG_04764	hypothetical protein	CIMG_05828	peroxisomal matrix protein	HISTO_ZY.Contig571f.Fgenesh_histo.16.final_new	1.0	0.10724353372701492	0.7914166799907065	1.2424601289324742	-1.2624355502386133	-0.7917801850717426	-0.5838074045551871	-0.2899698848588816
GENE551X	D8B26_004040		2.307514329478573e-09	5.564581476164998e-08	6.542659370144068e-16	6.453772893845767e-06	0.7600862102054636	1.3916853358345271e-05	1.513023827354441e-11	CPSG_09432	formate-tetrahydrofolate ligase	CIMG_07671	formate-tetrahydrofolate ligase	HISTO_ZL.Contig1161c.Fgenesh_histo.131.final_new	1.0	0.9925293256887957	0.7090721179137621	0.44331841641991376	-0.42013042876287665	-1.1620404390757224	-0.02334698589675775	-0.6723972233279008
GENE729X	D8B26_002089		0.0007735152602053402	1.4398930566859164e-07	3.0060429201651684e-06	0.25093679745119246	0.12470621770826322	0.7864140671710037	7.432469243203873e-08	CPSG_02148	hypothetical protein	CIMG_01060	kelch repeats protein	HISTO_DA.Contig93.fgenesh_plus.30.final_new	1.0	0.7366259754407463	1.0966135967127943	0.838621635800685	-0.08716067133404592	-1.671740144673147	0.25942032879873766	-0.9694200071902397
GENE597X	D8B26_001863		0.11053866906322321	1.964031431906495e-13	1.4290390225486275e-09	0.4946618878756229	0.019770701283233057	0.09783887600845706	3.902387379483885e-11	CPSG_01872	NADH:flavin oxidoreductase	CIMG_01315	NADH-dependent flavin oxidoreductase	HISTO_GL.Contig296.fgenesh_plus.58.final_new	1.0	0.9326677637276826	0.47470333762202	1.3403554468657102	-0.4128674453659391	-0.7369478347035171	0.32808781757058125	-1.1983639328506244
GENE798X	D8B26_005543		0.08471925636315934	4.524831536133097e-12	1.5877549592047455e-06	0.564668082373376	0.016401051668702475	0.5299738855151346	1.7937243772737708e-05	CPSG_04272	conserved hypothetical protein	CIMG_03056	glucose-inducible SAM-dependent methyltransferase Rrg1	HISTO_AZ.Contig47.Fgenesh_histo.19.final_new	1.0	0.6464789839316631	0.44764382384311946	1.1925502566013517	-0.14093248785183524	-0.5154448266101862	0.32289878249381354	-0.5671142024437642
GENE1132X	D8B26_003902		0.4783898543775947	0.5792345819336127	0.19298704350936063	0.6739185703143735	1.188784128744276e-08	0.9611257114595045	0.008704927295726517	CPSG_06414	conserved hypothetical protein	CIMG_04568	hypothetical protein	HISTO_FE.Contig19.Fgenesh_histo.177.final_new	1.0	0.16392016405574353	0.26947230731670846	0.06706915497877546	0.01644019805009605	-0.5920705579195388	1.0226018603906224	-0.3300410651141619
GENE698X	D8B26_001490	ACO1	0.00010798911835843078	4.652772923990963e-16	3.904126362789358e-12	7.187716061118632e-08	1.0384635218627414e-12	2.93043221735243e-10	5.033110535131511e-13	CPSG_01426	aconitase	CIMG_01729	aconitate hydratase, mitochondrial	HISTO_ZT.Contig1089.eannot.1542.final_new	1.0	0.7794794591093246	-0.3541053594397337	1.16150405784898	0.6848250876885761	0.6541052836731088	0.8529882047109957	-0.8729447376272403
GENE825X	D8B26_001004	SDH1	0.056359154172414494	7.096718018969039e-16	1.0357898508689444e-10	0.015497267392414355	5.7859165018173926e-12	4.97761574294963e-08	1.896321947082877e-11	CPSG_00187	succinate dehydrogenase	CIMG_02339	succinate dehydrogenase [ubiquinone] flavoprotein subunit 2, mitochondrial	HISTO_JG.Contig206.Fgenesh_histo.155.final_new	1.0	0.6093648484868569	-0.16365041781877926	1.0274049988990204	0.49953101339673445	0.3129023788990987	0.7193674150893694	-0.6734581509943126
GENE529X	D8B26_004504	CCP1	0.0015131620875844555	2.6232438070367196e-14	7.37331976614092e-14	0.10203762919997401	1.3538643866490614e-10	6.675058334956524e-07	8.362697150017346e-17	CPSG_08346	cytochrome c peroxidase	CIMG_08209	cytochrome c peroxidase, mitochondrial	HISTO_DM.Contig93.Fgenesh_histo.42.final_new	1.0	1.0159809756491929	-0.3368502045973273	1.079414178352063	0.5211382017620036	0.2588471940034617	0.7589278255814458	-1.3883163307018906
GENE848X	D8B26_002728	SDH2	5.394491046283641e-05	1.0319296191581801e-14	2.1496074983492784e-09	0.935505699166507	1.0572291895115915e-06	3.42743968454493e-05	5.150142644847079e-17	CPSG_02840	succinate dehydrogenase iron-sulfur subunit	CIMG_05754	succinate dehydrogenase [ubiquinone] iron-sulfur subunit, mitochondrial	HISTO_ZY.Contig518.Fgenesh_histo.57.final_new	1.0	0.5739554958909384	-0.5395740981001713	0.9907913108996365	0.403102359250036	0.039484624653591205	0.43676734824552554	-1.2667142704334746
GENE952X	D8B26_005607		0.02028331261151615	3.4300497880318077e-13	6.570492675009273e-07	0.7120408469621833	1.2600445970303477e-08	0.023442946044817795	1.51351922262637e-16	CPSG_04349	succinate dehydrogenase subunit CybS	CIMG_03134	succinate dehydrogenase subunit CybS	HISTO_AZ.Contig47.eannot.1637.final_new	1.0	0.4197857084821543	-0.2821251907762553	0.8437845339549986	0.20846033468645533	0.12847781073442283	0.5502946083177327	-1.198134570692352
GENE709X	D8B26_001591	NAR1	0.7696398690119706	0.01905058738493113	3.7106715493676207e-06	0.5858921717254347	0.9191829568747562	0.5795789723996351	2.020015771642582e-10	CPSG_01540	iron hydrogenase	CIMG_01627	cytosolic Fe-S cluster assembly factor NAR1	HISTO_ZZ.Contig127b-snap.45.final_new	1.0	0.7655848620227792	-0.1440479724835255	0.32551755838174146	0.16971896051639462	0.5758157100005795	-0.022305223722490303	-1.4192634389986394
GENE985X	D8B26_003595		0.40227718587898387	0.02222192936979613	0.00037292614818611885	0.21680952472322104	0.05578425140496473	0.5102232479249679	1.996152374629738e-12	CPSG_03086	conserved hypothetical protein	CIMG_04176	hypothetical protein		1.0	0.37400682214478836	0.1823344896992234	0.22189145953843542	-0.11375043576155991	0.553798502069452	-0.22188809689017377	-1.1360911867728034
GENE1165X	D8B26_000863	HSP70	0.04873209130593617	0.0008438148929371212	0.1533359545830419	0.6779719619658743	0.00043418846124446554	0.39574124424677404	6.418163159693986e-13	CPSG_00354	hsp70-like protein	CIMG_02494	hsp70-like protein	HISTO_ZW.Contig245.fgenesh_plus.11.final_new	1.0	0.13249628697230703	0.20183955551734822	0.3302162866750869	-0.0899462917911312	0.0699864155687348	0.3578250060965343	-1.1134738577684267
GENE965X	D8B26_001478	NIF3	0.005104298875299647	4.2578976500366055e-06	5.616184828830919e-06	0.9554236906867141	0.6434644435145883	0.4356393646915116	1.3548631797701452e-19	CPSG_09944	NGG1 interacting factor Nif3	CIMG_01743	YbgI/family dinuclear metal center protein	HISTO_ZT.Contig1089.fgenesh_plus.8.final_new	1.0	0.4061306935363991	-0.583279397984462	0.40146825335216957	-0.11126380072200286	0.05359110610875454	-0.04528566997298631	-1.8348681526841455
GENE1054X	D8B26_003463	ACO2	1.3138680030231788e-09	8.181605993996348e-08	0.0002867515605292806	0.6135653085517297	0.008111768343888447	0.000631356413591685	6.057409349547622e-21	CPSG_03259	aconitate hydratase	CIMG_04016	aconitate hydratase, mitochondrial	HISTO_ZT.Contig181.Fgenesh_Neurospora.93.final_new	1.0	0.26390755688985124	-1.1086009085288078	0.4517026271514227	0.3146919800008922	0.15782004265319063	0.1974299314051425	-1.7426651268553197
GENE164X	D8B26_005071		0.006796845927081172	0.02203297565833685	5.021257906979362e-07	0.7320400411603812	0.11767796822343816	0.7526824107229884	0.007629951136847235						1.0	1.9626494161954273	2.542082488720723	-0.8481860893300033	-0.44117506909932813	1.360428648165166	-1.1911330400855797	-1.1616551156911878
GENE218X	D8B26_007855		0.0023065733607554556	0.001126364312606573	4.574748226194435e-07	0.7108014289647333	0.491430941781127	0.5909976650653685	0.09079260823807382	CPSG_04034	conserved hypothetical protein	CIMG_09476	hypothetical protein	HISTO_IAB.Contig16f.eannot.1008.final_new	1.0	1.6455140576661662	2.3846124664067827	-1.027277583600251	-0.5943934046908614	1.2024750876487105	-0.36676579552153826	-0.5335145007959557
GENE828X	D8B26_006738	YDC1	3.851124724858282e-06	3.0714649680730183e-09	1.1288180750379798e-05	0.1689084981025109	0.2406679534066212	0.03544162784242189	6.745164834734834e-07	CPSG_01136	alkaline dihydroceramidase	CIMG_07073	alkaline dihydroceramidase Ydc1	HISTO_DM.Contig936.eannot.1248.final_new	1.0	0.6071370215946191	1.2695033309221222	-0.9728750906614713	-0.5274729949169351	0.8667096061701629	-0.1813990757976898	-0.7520774209653965
GENE472X	D8B26_005070		9.883084263189983e-07	0.011158576159895045	6.665564022754056e-14	2.1140104201265808e-05	1.7003724422084882e-10	0.018638054215560508	5.973961229987509e-08	CPSG_04930	rho-GTPase-activating protein 5	CIMG_00196	rho GTPase activator	HISTO_HS.Contig68.eannot.1940.final_new	1.0	1.078249212036039	0.9178694860909768	-0.21756011911260925	-0.3598674845696104	1.3679436081698155	-1.0104810463195246	-0.5974817356955278
GENE714X	D8B26_005978		0.10980062912440422	0.0005112557124587999	0.016315788322109365	0.451074894331521	0.011241796041339146	0.6238056082969398	0.41558963818963585						1.0	0.759884201090303	1.5187428063784616	-1.167483104762298	-0.5371396850670931	1.8491194196262237	-1.7181663284773698	-0.26104976190558155
GENE379X	D8B26_003995		0.5223319113839279	0.02498558736850124	0.0009250050249031948	0.11453726672063022	0.3024957211773934	0.1352127848032015	0.03332257429000714	CPSG_10135	hypothetical protein			HISTO_LF.Contig359.Fgenesh_histo.98.final_new	1.0	1.2068489009900834	0.9373872627273363	-0.8078944744097323	1.2628077050648656	3.0696921070865373	-0.7122040827741765	-0.8600710298188297
GENE1007X	D8B26_003935		1.4041322371093746e-06	0.007482787154637939	0.0005676804869107331	2.106296039488757e-12	0.09120027888857124	0.1049212387756799	4.677513990965051e-10	CPSG_06459	glutamate carboxypeptidase	CIMG_04607	glutamate carboxypeptidase	HISTO_FE.Contig19.Fgenesh_histo.135.final_new	1.0	0.32138867137428934	0.8915360861392495	-0.23559159537313573	0.2237608409811099	2.3333173286472038	-0.17431977559563575	-0.7816751656816915
GENE1252X	D8B26_003200	SWI1	1.3910090442952675e-06	6.148807423062435e-07	0.9985622453319005	1.2800400067460767e-13	1.4925132437648376e-05	0.02770133655869694	3.330782126547682e-11	CPSG_02259	hypothetical protein	CIMG_03690	arid/bright domain-containing protein	HISTO_JG.Contig207.Fgenesh_histo.48.final_new	1.0	0.010187183582372833	0.7038707793720224	-0.4475753330187611	0.23658640027429198	2.052003916518634	-0.4220688048099078	-0.753873814774245
GENE884X	D8B26_002512		0.005518430640094238	2.0893389433063997e-07	1.6813060768956592e-08	1.3960840465306748e-06	1.4322262999471422e-07	0.9852786958930496	1.1811214415497027e-12	CPSG_09182	conserved hypothetical protein	CIMG_02996	hypothetical protein	HISTO_CC.Contig38-snap.1.final_new	1.0	0.5237837599410422	0.36869206840933083	-0.4576814897839048	0.0028344511207555535	1.1698785015727027	-0.5450019601324203	-0.8415022261074788
GENE655X	D8B26_005292	MET3	1.8768229364227598e-12	0.015306556572055556	2.517448030447648e-10	1.3824500751965476e-12	1.2118217019865248e-10	8.277979465980378e-18	9.222403028557063e-13	CPSG_05209	sulfate adenylyltransferase	CIMG_00454	sulfate adenylyltransferase	HISTO_EA.Contig33.eannot.1696.final_new	1.0	0.8326578165774942	1.7713034300247696	-0.22651196157661102	2.1424545038539433	2.7447695935594885	-1.2315518964803447	-1.1413731160599885
GENE926X	D8B26_006939		0.06866793116301181	0.33117804003507223	0.001915431886745148	0.0761760179405005	2.109272526083715e-05	0.030973781080952615	0.0006450948674197812	CPSG_08810	conserved hypothetical protein	CIMG_07295	hypothetical protein		1.0	0.46649566944246257	0.6792836882760396	-0.1358551286427478	0.5750819134545678	1.3216689578315917	-1.0202617382101524	-0.5288376497141007
GENE1112X	D8B26_005770		0.4749401967409471	0.9650188256360253	0.6527161591221079	0.7855103871552549	0.2726575610682167	0.5934131147950774	0.0094010634829342			CIMG_13006	carboxypeptidase 2		1.0	0.18934770946229404	1.008177899100503	0.017807356703793763	0.5659244001505149	1.1447034706622206	-0.7633246200233128	-1.1135148272698152
GENE342X	D8B26_003017		0.07588773581150994	0.20331997610287098	2.900855234387586e-08	0.3656443837640378	0.0009312653107911857	0.008828741500670636	5.4020340316055e-11	CPSG_02489	conserved hypothetical protein	CIMG_03467	hypothetical protein	HISTO_BI.Contig285.Fgenesh_histo.36.final_new	1.0	1.2759339752448973	0.8646473227706117	-0.2297468532798078	0.8912176866400667	1.0976099107751391	-0.9932695823445988	-2.1174350714267454
GENE500X	D8B26_005631		0.7344803639303779	0.9570341949973533	0.000952430678064584	0.6293796902967924	0.00463450797428382	0.07727971516626499	1.8519973569010916e-06	CPSG_04380	UMTA	CIMG_05772	methyltransferase		1.0	1.0485716402171343	-0.6325029482271078	0.018075751778561456	1.2660643510267617	1.4935648568748046	-2.262658693920236	-2.4024485577376633
GENE1099X	D8B26_001969		0.3560923086181184	0.06444370025300977	0.17022462670303568	0.6112790260565345	0.06650301897061599	0.5609405279799574	1.2187773393224779e-08	CPSG_02008	conserved hypothetical protein	CIMG_01198	acetyltransferase	HISTO_GL.Contig59.Fgenesh_Aspergillus.5.final_new	1.0	0.2024588037068596	0.4215153559461006	-0.2545052015397131	0.2053059506283145	0.6355143205919821	-0.3681738245662976	-1.1401148477512482
GENE1129X	D8B26_003768		0.01878380298722387	0.0004087973643571434	0.2642344805218684	0.20530695327384024	0.026398293762830222	0.24269300229447732	4.309835121656555e-11	CPSG_06236	transcriptional regulator PacG/VIB-1	CIMG_04403	transcriptional regulator PacG/VIB-1	HISTO_ZL.Contig1131.eannot.2067.final_new	1.0	0.16691067621691053	0.7159334097715341	-0.5483410031262904	-0.32243926492984437	0.8803604265780207	-0.40875644355781876	-1.5345861067436302
GENE1160X	D8B26_000927		0.8438552003892736	0.9678428059675408	0.4358751222472562	0.4936561265022471	0.8011856393580647	0.5576570918623955	2.929884371035635e-07	CPSG_00282	hypothetical protein	CIMG_02426	C2H2 transcription factor	HISTO_EA.Contig33.Fgenesh_histo.236.final_new	1.0	0.13440612174470182	0.11761735131071112	0.007573235230252241	0.21816185389378095	0.8365187326953178	0.0600590990385133	-1.0995152938659218
GENE1384X	D8B26_007962		0.15207379416129435	0.058294309550143995	0.5203758515971508	0.3549089058068347	0.5495184995077055	0.6155923909016018	2.6034041691638036e-09	CPSG_04161	conserved hypothetical protein	CIMG_10046	hypothetical protein		1.0	-0.12886660406652536	0.7518871701776515	0.326965240948356	-0.24064209806110862	1.151666853959808	-0.15982702052230904	-1.681680535837228
GENE1583X	D8B26_006998		0.469300778742276	0.7291705124704516	0.006989961030119253	0.8517314449194597	0.15883820176772132	0.39396456361256027	1.056740466130041e-10	CPSG_08882	amino acid transporter	CIMG_07356	amino acid transporter	HISTO_GY.Contig460.Fgenesh_Neurospora.78.final_new	1.0	-0.3416388049858535	0.1950222732151094	-0.04320006242752111	0.16837055570548903	0.1515755520930531	-0.19997443825582692	-1.1671851533261952
GENE2154X	D8B26_002743	NDH1	0.5420431412099761	0.1953300316387266	4.000922084839335e-06	0.4490118085572091	5.749614824106049e-06	0.38749308104073926	3.721496166542108e-13	CPSG_02824	pyridine nucleotide-disulfide oxidoreductase	CIMG_11064	pyridine nucleotide-disulfide oxidoreductase	HISTO_AZ.Contig47.eannot.1654.final_new	1.0	-0.8526608324287693	0.2653596101167149	0.17587998007149985	-0.28172209185812797	0.7494491114169587	-1.1184526280064637	-1.9405218521936214
GENE109X	D8B26_007115	CTR2	8.398615884091217e-21	1.16599498947569e-10	1.1352444235647366e-20	0.11149648029443379	2.038709987530433e-19	1.6779280710958184e-06	2.270074831600634e-23	CPSG_04450	copper transporter	CIMG_10037	copper transporter	HISTO_DM.Contig933.Fgenesh_histo.51.final_new	1.0	2.5266635152956085	3.0478699362367347	0.9760353484947872	-1.0735216348158167	-0.9551111462686284	-4.366805895493724	-4.241161360666937
GENE260X	D8B26_002984	DAL2	0.0037365674301321683	1.0611387030492518e-06	1.9274031957505072e-09	0.9570025459897644	6.473608994278608e-07	0.048391247035913694	4.752163137543911e-13	CPSG_02527	allantoicase	CIMG_03428	allantoicase	HISTO_ZL.Contig1158-snap.70.final_new	1.0	1.5011375152806912	1.479435546542475	1.0288258360547133	-1.2078004623884206	-0.13674796093973576	-2.5205690098136024	-3.2790280709682404
GENE222X	D8B26_007116		1.0570177251126902e-16	0.21074574216029912	1.3513987273028416e-16	0.04411962755169873	4.989605173329741e-22	3.1584694185454356e-11	1.4705265213683145e-25	CPSG_04451	metalloreductase	CIMG_10038	metalloreductase	HISTO_DM.Contig933.Fgenesh_histo.52.final_new	1.0	1.6363727821735512	1.974789998654009	0.12518732489731857	-1.5343253735738909	-0.7632663953918364	-4.392694169217694	-4.902880139541461
GENE214X	D8B26_002041	LSP1	0.007314334146077025	2.645711326157318e-07	1.7768414103732485e-10	0.757361511741421	1.0177067676756528e-09	0.004400309287930186	2.2101750423621969e-13	CPSG_02093	hypothetical protein	CIMG_01120	long chain base Stimulates Phosphorylation	HISTO_GL.Contig233-snap.6.final_new	1.0	1.6514587465089583	1.290152453756475	1.1118249302085033	-1.8099713526927272	-0.7398680316053147	-4.522311431392673	-3.1960636397445437
GENE760X	D8B26_006209	MET12	0.006111851254768174	0.6276856814225187	1.534566282962643e-09	0.7960158727578986	4.118197467140227e-07	0.27485167111307895	6.97200053983269e-14	CPSG_07113	methylenetetrahydrofolate reductase	CIMG_06560	methylenetetrahydrofolate reductase	HISTO_LG.Contig392.Fgenesh_histo.75.final_new	1.0	0.6890515572827789	0.48613246324984616	-0.04201272056829617	-0.16333453218253358	0.16880830904983743	-0.6433996581477309	-1.1319641660757072
GENE890X	D8B26_005722		0.006365192415522888	0.43209431488232103	4.3104955404392735e-07	0.45902657885605075	2.2105933423214426e-09	0.7375325062384397	3.441875554748825e-13	CPSG_06895	glycogen phosphorylase	CIMG_05911	glycogen/starch/alpha-glucan phosphorylase	HISTO_GY.Contig471.Fgenesh_histo.78.final_new	1.0	0.5188376182415638	0.5111314567385246	0.06670905230998038	0.05679326609390147	0.4206413345175351	-0.9000968411157284	-1.0646724445724878
GENE901X	D8B26_000258		5.595123091656382e-05	0.9058428128657069	1.647720711664755e-05	0.4817989811953913	6.902889993376726e-09	0.023625932286435596	1.0755867279873313e-10	CPSG_05999	mitochondrial carrier protein	CIMG_05381	hypothetical protein	HISTO_DA.Contig93.Fgenesh_histo.151.final_new	1.0	0.5054308587855185	0.9807230236443969	-0.013511756017984213	-0.49050683574962534	0.5332932164071711	-1.125720318942983	-1.0145488809709033
GENE764X	D8B26_006128	ERG7	0.00012303000865557107	1.368610866371353e-09	2.4005123255404797e-06	0.6000535492819011	1.061103933706553e-09	5.189442062147732e-05	2.1870314120517674e-07	CPSG_07207	oxidosqualene:lanosterol cyclase	CIMG_06646	squalene/oxidosqualene cyclase	HISTO_LG.Contig392.eannot.1757.final_new	1.0	0.6833839782834035	1.0607366775243017	-1.0359495301028168	-1.2854005294651887	0.44301258184301623	-1.556227218524831	-0.8218283858227421
GENE911X	D8B26_001636		0.0004976985615565236	1.2293844085438975e-08	5.605587127264658e-06	0.8821554465671905	1.045252907397857e-12	0.0001936330344876954	2.035553203914429e-15	CPSG_01587	glycerol kinase	CIMG_01582	glycerol kinase	HISTO_ZZ.Contig127b.fgenesh_plus.34.final_new	1.0	0.49097531289388113	0.6608693027372537	-0.694727767096055	-0.677740098155619	-0.10202830713434256	-1.4493589415143733	-1.4788690941992677
GENE1071X	D8B26_005935		0.00148401292481044	2.693877551707025e-10	0.012590943315991544	0.9132166064966956	8.600108071428499e-12	0.01321234499947092	3.8390880479896135e-11	CPSG_09546	endoribonuclease L-PSP	CIMG_06886	endoribonuclease L-PSP	HISTO_ZZ.Contig127c.eannot.1546.final_new	1.0	0.2391822910805155	0.640253983115131	-0.8328292575467591	-0.4359036580161943	0.09198592475430566	-1.3476118777649393	-0.9444203890443743
GENE1193X	D8B26_006115	NIT24	0.004223019561010437	0.00025168884893609456	0.31121656527861696	0.7623929516627065	3.500239177345297e-11	0.0003706001153915037	1.1820689357812555e-06	CPSG_07222	clock controled protein	CIMG_06660	clock controled protein	HISTO_LG.Contig392.eannot.1745.final_new	1.0	0.09492303796819998	0.5131839901678339	-0.35902237312751945	-0.5991571761885314	-0.18385931302189779	-1.154301670583627	-0.5414561313199567
GENE1153X	D8B26_001001		0.15509288769020618	0.6660515291550722	0.47140709665739927	0.6484330080578441	7.186338664553618e-06	0.05733753000303535	1.730477788451875e-05	CPSG_00191	conserved hypothetical protein	CIMG_02344	hypothetical protein		1.0	0.13938632221897534	0.7482995491099529	-0.07858179731457643	-0.9734166852388636	0.7207137633093061	-1.6663809447336506	-0.9396950232721409
GENE1221X	D8B26_000037	NCE102	0.1460952400728598	0.9854787249537011	0.7630815805025704	0.6202703762435243	2.6349261128919395e-06	0.0011262493786989858	1.0987875595170181e-09	CPSG_05743	conserved hypothetical protein	CIMG_05622	hypothetical protein	HISTO_ZU.Contig65.fgenesh_plus.16.final_new	1.0	0.052662834312035396	0.6439668274146633	0.0032872218505835275	-1.6056637024718394	0.6428339747155682	-1.4270668999514993	-1.4641211096863676
GENE1432X	D8B26_007217	CATA	0.05732367576030704	0.045433184340161685	0.48298891077647776	0.47850259076665647	0.004237049952976647	0.7851491379176045	1.8123399195857405e-06	CPSG_04574	catalase	CIMG_10158	catalase A	HISTO_ZT.Contig174.eannot.1384.final_new	1.0	-0.18717122532360161	1.2529701588239708	0.44153016734395556	-0.18992264102443898	1.3019499821667975	-1.2297038142621255	-1.5427961971597004
GENE1676X	D8B26_007106		0.08110262557941121	0.27857381271123993	0.18143052138989194	0.9140797204667773	0.00023044457832769528	0.46264671656633094	5.704458973680119e-06	CPSG_04435	ethanolamine utilization protein EutQ	CIMG_10024	ethanolamine utilization protein		1.0	-0.42679525333915147	1.4157586314607093	0.2717039510446056	-0.6778925848182422	0.3864629452890271	-2.6493909745760766	-1.7214833739652822
GENE999X	D8B26_005858		0.0012723115681948108	2.144641474900839e-12	0.0016045047083162551	0.06515914742776441	1.1115737845753524e-16	0.8698168673017097	6.277312236237444e-16	CPSG_07055	carboxypeptidase	CIMG_11666	carboxypeptidase S1	HISTO_GY.Contig460.Fgenesh_histo.115.final_new	1.0	0.3470092958243253	0.6481147236521579	-1.1800488344432287	-0.03219579070163136	0.7616467164920554	-2.7323955023348403	-1.7529788802823292
GENE1561X	D8B26_001663		0.5441978943017173	6.010219682827229e-07	0.06824423759453002	0.9777855569080807	4.901250062325862e-07	0.40851206886807934	3.4322417102097307e-06	CPSG_01624	2-deoxy-D-gluconate 3-dehydrogenase	CIMG_01545	2-deoxy-D-gluconate 3-dehydrogenase		1.0	-0.3193564566050493	0.3121528073142954	-0.9706618296052448	0.28624290300713845	-0.05350060337110224	-1.6688252734473996	-0.9227080883835261
GENE1794X	D8B26_001910		0.0696189656445644	7.65902311690113e-05	0.0026111295944210014	0.6337243108395776	3.606395792961042e-14	0.005117535797818152	1.502066657170495e-14	CPSG_01939	mitochondrial dicarboxylate carrier	CIMG_01263	mitochondrial dicarboxylate carrier protein	HISTO_GL.Contig296.eannot.1402.final_new	1.0	-0.5335672585264485	-0.709477893514573	-0.7143249909804106	-0.8278711845714097	-0.5040561677192839	-3.961291313934032	-2.555848964980396
GENE2010X	D8B26_003057	CAP20	0.5573793497880838	0.3674418981855893	8.35791341682471e-05	0.5368704565022572	1.5964240553859164e-13	0.5197417808604666	1.0774549031051862e-14	CPSG_02436	conserved hypothetical protein	CIMG_03520	pathogenesis associated protein Cap20	HISTO_ZL.Contig658.eannot.1282.final_new	1.0	-0.7351487544934144	-0.2777515780939359	-0.1403474516640972	-0.20947313885776034	0.618676304942485	-4.640247026776766	-2.5837211310569357
GENE826X	D8B26_002796		0.08758892052812196	0.035436577734060073	4.769862831575824e-05	0.41458447615414773	0.09496448354275668	0.006878697611986353	0.015937016284440275						1.0	0.6092000048293703	0.7323531295784821	0.2660220965573195	-1.0680046799689615	0.9456263785598529	0.294841792255287	-0.33390304918592084
GENE870X	D8B26_000982		0.7651724969710246	0.8536063163927423	0.003193697416568617	0.869373924296488	0.03169490308091064	0.015638259062247417	0.019179364396778895	CPSG_00213	conserved hypothetical protein	CIMG_02367	CMGC protein kinase		1.0	0.5430162780642578	0.22117973990092468	0.032652568787636144	-1.446137089297616	0.3598272591995822	0.4989994061582355	0.39863030051909165
GENE1407X	D8B26_007848		0.600504307740015	6.633158279145805e-05	0.13225803162720864	0.6382669259375623	0.0002945341394611148	4.4696333568409365e-05	3.564794195511699e-10	CPSG_04028	eukaryotic translation initiation factor 2-alpha kinase 2	CIMG_09469	PEK protein kinase	HISTO_AL.Contig317.Fgenesh_Aspergillus.162.final_new	1.0	-0.16662083125064692	-0.18985651744836798	0.441790664485125	-1.145646449147955	0.41644934243041715	0.48224126334942097	-0.9758984455315719
GENE14X	D8B26_001407		3.501102343876766e-06	4.5134376171033856e-07	6.13113046403565e-18	0.4007298524152062	0.6669622470174862	0.2370726308675545	0.2541417547872603	CPSG_06555	phosphatidyl synthase	CIMG_01810	TIGR01456 family HAD hydrolase		1.0	5.4637641178389185	4.485382000024853	2.083300550343848	-5.5345105767918525	2.925553594896531	-0.43036433227698306	0.5141042494814383
GENE434X	D8B26_008019	TFC4	0.0009012551419667507	2.8009971491019147e-05	2.357650972336175e-11	0.5879431168985666	0.000649088824160893	0.004553731411259984	0.010906140538619808	CPSG_07875	conserved hypothetical protein	CIMG_04896	general transcription factor 3C polypeptide 3 (transcription factor C subunit 4)	HISTO_FE.Contig19.Fgenesh_histo.216.final_new	1.0	1.1239004361592977	0.9378765191890568	0.5152906702995603	-0.784975970032215	0.471866844453119	-0.5731235316338811	0.29546166942949925
GENE853X	D8B26_002235		0.03452001181293177	2.5704525112424372e-05	8.878969104823872e-06	1.0	0.11563036964458759	3.5443028497224104e-05	0.0005712876754635507	CPSG_08120	conserved hypothetical protein	CIMG_00903	hypothetical protein	HISTO_HS.Contig68.eannot.2127.final_new	1.0	0.5672082241218332	0.5987062916763614	0.5013346545919435	-1.3013173966411709	-0.010555748853640133	-0.23114310953698985	0.40134773884168473
GENE324X	D8B26_007103	GAD1	0.4427604935968481	0.07430551465853265	3.5998881511484896e-07	0.7499558004874822	0.028522396738821593	0.011085954098277773	3.950725552828999e-05	CPSG_04431	glutamate decarboxylase	CIMG_10020	glutamate decarboxylase	HISTO_DM.Contig933.Fgenesh_histo.44.final_new	1.0	1.3282425396221347	0.632936181038219	0.3695559407362244	-2.606036154029659	0.7683023801223579	-0.8633435690402067	-1.1554240568745742
GENE425X	D8B26_005604		0.0008691893191309113	0.0014235592183748245	3.329365985945168e-13	0.8560424583051718	1.7888663757360108e-09	1.533451039296611e-06	9.199016313060652e-10	CPSG_04346	conserved hypothetical protein	CIMG_03131	hypothetical protein	HISTO_AZ.Contig47-snap.163.final_new	1.0	1.1440634848534554	0.8505093583597118	0.3123693691999575	-1.465552411825204	0.21035447741128532	-1.2058131889882608	-0.8649457307741952
GENE659X	D8B26_003449		0.0006530911750292741	1.6788845684754685e-08	3.360298213215458e-10	0.936662265845605	1.0145914555759333e-09	4.576722533211275e-07	0.039630006713509455	CPSG_03273	sds23	CIMG_04003	CBS domain-containing protein	HISTO_ZT.Contig181.eannot.1629.final_new	1.0	0.829097587017034	0.617646133138669	0.679590727933365	-1.0352592350900676	0.04896138142131997	-0.9835206696197443	-0.1984960376598422
GENE881X	D8B26_006323		0.9449234841200416	5.834445975590977e-05	0.04452013879484152	0.40257948955601697	0.005180691939421112	0.08154973513724757	0.07799362247020536			CIMG_06429	hypothetical protein		1.0	0.5266653303667356	-0.08877544170567954	0.984187246826735	-1.7488450501029302	1.629859947042879	-1.4245892020899165	-0.4660528752499416
GENE1145X	D8B26_004840		0.43975373813066754	0.21904910196322208	0.5075643812214016	0.928236390101791	0.3061944093123558	0.040918045712881636	0.9862968092975185	CPSG_05461	conserved hypothetical protein	CIMG_12244	hypothetical protein	HISTO_DM.Contig933-snap.117.final_new	1.0	0.14589384012382622	0.539629570452768	-0.24155020589317203	-1.3626065091807873	0.2188354686895219	-0.3161622130692136	0.004399838897383693
GENE1348X	D8B26_006732		0.04748261693071414	0.030481560961127974	0.7068190111221028	0.7933085474901993	0.001208540758633697	0.002397712318639759	0.15923242125766704	CPSG_01127	conserved hypothetical protein	CIMG_07067	hypothetical protein		1.0	-0.08558653103626947	1.119300716694288	-0.42182353557815166	-2.5372638684045605	-0.7381740183673277	-1.1707616674849701	-0.289634139296339
GENE971X	D8B26_007402		0.8077958804696824	0.00873146912356962	0.12928269450382887	0.9003844742475386	0.020971283009817855	0.13704899563676984	0.9123930124720661	CPSG_01345	conserved hypothetical protein	CIMG_08985	MFS allantoate transporter		1.0	0.398527392138566	0.2734858369206364	-0.651532362127537	-1.3886556791944964	0.4106202543633053	-1.0762786925657764	-0.030723693177335497
GENE1166X	D8B26_008209		0.06224507623142316	0.640256951402074	0.37477643044131453	0.7765793512279416	0.0005120164673326939	0.0006935607108340289	0.007024489136048601	CPSG_08935	conserved hypothetical protein	CIMG_07607	hypothetical protein		1.0	0.12896696384454762	0.667114181976438	-0.06557938360186485	-1.3077279369415558	0.34543195608966926	-0.7299645478544621	-0.39095694643088347
GENE1248X	D8B26_005478		0.10649994232031061	0.009186880572881712	0.8873404930184798	0.6033866796584834	1.7742851091826142e-07	1.0568260076633854e-06	5.3055141086141304e-06	CPSG_09778	conserved hypothetical protein	CIMG_00580	RNA polymerase II elongation factor ELL	HISTO_DM.Contig93.Fgenesh_Aspergillus.198.final_new	1.0	0.015787754946367513	0.3353052597321517	-0.26147478091748627	-1.1096149439403853	0.29949643012487553	-0.7983295786756112	-0.533836448950888
GENE1338X	D8B26_000444		0.48466373717190075	0.5901077018061742	0.7675025285155448	0.6845674717361915	0.005348727907574013	0.029887595627980577	0.1678622082669468	CPSG_08565	conserved hypothetical protein	CIMG_11466	hypothetical protein	HISTO_HS.Contig68.Fgenesh_histo.87.final_new	1.0	-0.07618956392583175	0.5756411905770163	0.11467833685647241	-1.8893667084810188	0.9045980919688604	-1.151741893976354	-0.3141021421155802
GENE1566X	D8B26_001672		0.35889246344135317	0.042102625296067335	0.26447739915226903	0.8302866956827383	0.0288841109430601	0.21375704383946958	0.653543227957831	CPSG_01636	conserved hypothetical protein	CIMG_01535	hypothetical protein		1.0	-0.32377441271100316	0.840333090014312	-0.4863798202162119	-1.1403742898286222	0.6566958945750905	-1.024305080839467	-0.11841853995430307
GENE1704X	D8B26_005249		0.14460252581527283	0.0001064556520961366	0.04346883830608755	0.8927884009317714	0.0017169991913151832	0.07637917861324323	0.09624938858323989	CPSG_05159	HMG domain-containing protein	CIMG_00406	HMG domain-containing protein		1.0	-0.44876839724591894	0.8166855399146996	-0.836737865736403	-0.9861914337448988	0.2885576322892039	-1.0377450987608163	-0.33902683533123873
GENE1680X	D8B26_004010		0.9681635078068673	0.0022906110987033572	0.04092513969488164	0.5478719221987367	0.21901631836050459	0.04117154059670512	0.007386748398675799	CPSG_07664	cell surface protein Mas1	CIMG_04690	cell surface protein Mas1		1.0	-0.4289803522325396	0.0411065852780932	-0.5654885763848214	-1.2082065763345777	0.9563489186959057	-0.34548146636947	0.48342301519962794
GENE1389X	D8B26_006407		0.808655066601995	0.3111694737903433	0.7137165552256494	0.06884902282863291	0.2640604203556454	0.040026504680305455	0.9823134454953095	CPSG_00731	conserved hypothetical protein	CIMG_06342	enoyl-CoA hydratase/isomerase	HISTO_DF.Contig537.genewise.47.final_new	1.0	-0.1446745052784122	0.3877353339699698	0.2945670377323065	-6.938885591561383	3.100696584605067	-0.6867225416619231	-0.009007069392519631
GENE2403X	D8B26_006984		0.4757472176050141	0.034299931267629945	0.059653672797853365	0.4888917744579445	0.3290574859545305	0.11995173526999008	5.98720413123392e-05						1.0	-1.0533341074439215	1.153160421756271	-0.8482090143170403	-6.17486627042007	2.2843898828897182	0.5969599394184418	1.484030745915946
GENE608X	D8B26_007067		0.030326883142308483	0.7516370965699251	0.00028555065855144236	0.018088403300942232	0.02605809912332105	0.29069741193811416	0.03567684535824563						1.0	0.9158872325466819	1.5156357639875626	0.07340202448276469	-0.8699372603110713	2.783848630879074	0.7153844695090409	0.47801544496356746
GENE1034X	D8B26_000899		0.13831893521920177	0.3111511769102743	0.04956560788630774	0.03684294100976823	0.5757818003949658	0.3112889365091431	0.2850208723465212	CPSG_00315	phosphotransferase	CIMG_02456	phosphotransferase enzyme family protein	HISTO_DA.Contig93.Fgenesh_Aspergillus.191.final_new	1.0	0.2916024875237809	0.5739330756606451	-0.14336656626364044	-0.33688594286512336	1.474790581343842	0.10836114696618376	0.15567631034502816
GENE1119X	D8B26_002735		0.2619979459126844	0.3959473959235224	0.1196410644159673	0.03246827787422665	0.0009360257364710248	0.1782343052094226	0.007152453113286033						1.0	0.18195834083857415	0.37527966455958645	0.09424326814193393	-0.34232597911656043	1.2636950026579363	-0.5457967162162886	0.3074150829383982
GENE1069X	D8B26_004946		6.1233316007223e-05	0.029192634910348972	0.010476582658888798	3.126645282275548e-07	0.0005654971914074241	0.5622227990855994	0.7314696255956263	CPSG_09926	MFS glucose transporter	CIMG_00064	MFS glucose transporter	HISTO_BP.Contig459.eannot.1524.final_new	1.0	0.24065906158818307	0.8344453831698887	-0.1955070160076951	-0.10545662769917126	1.857303217434055	-0.42091853159037607	-0.033405598487692985
GENE1303X	D8B26_001356	ATG26	2.0686827687642194e-05	0.11861399890385482	0.6750722997887415	4.453432418461659e-09	0.10402283688012813	0.09746900764204548	0.0003278113082368043	CPSG_06611	UDP-glucose:sterol glucosyltransferase	CIMG_01866	sterol 3-beta-glucosyltransferase	HISTO_ZT.Contig1129.Fgenesh_histo.4.final_new	1.0	-0.03802066653545874	0.7265550883765611	-0.13262232798430734	-0.23257667537221396	1.772201424699777	-0.1621431926520486	-0.33443292997203733
GENE1537X	D8B26_007014		0.3588321873637919	0.011303198528159626	0.40615813171829457	0.032594722716140445	0.8422803205625156	0.8482882184539178	0.6512704260652714						1.0	-0.3021411465167079	1.037813081566223	-0.7721145945631739	-0.21270156259065937	3.16906191305126	0.10590134218298575	0.14212852973271997
GENE1337X	D8B26_003404		0.37957170614647234	0.0005246148764162412	0.48634498989152797	0.0009799657475969162	0.06048290069882965	0.2536885139165982	0.44847714206208344	CPSG_03330	serine/threonine-protein kinase ppk6	CIMG_03947	CAMK/CAMKL/PASK protein kinase	HISTO_ZT.Contig174.Fgenesh_Aspergillus.85.final_new	1.0	-0.07610382825918086	0.21396267516744422	-0.3823512400078597	0.19954736936357828	1.2926829556562052	-0.23754406822995794	-0.08203377074660333
GENE1402X	D8B26_001308		2.770988806274609e-07	8.839809396809016e-13	0.05733408872203136	9.975556804419619e-16	9.886795834340958e-08	0.19920647267965408	0.00824337247642394	CPSG_06676	conserved hypothetical protein	CIMG_01926	C2H2 transcription factor	HISTO_ZT.Contig181.Fgenesh_histo.124.final_new	1.0	-0.15895255546956139	0.87446486205286	-0.9461611739734254	0.16270868174888065	2.5961504044719557	-0.6513947711749852	0.22081540577027498
GENE1479X	D8B26_002468		4.7944685696875196e-05	1.1946069039425194e-12	0.003045352041966162	1.924358284993801e-11	1.4918503314868737e-06	0.93810310725934	0.013392702222613562	CPSG_09234	pheromone processing endoprotease Kex2	CIMG_00625	kex protein	HISTO_DM.Contig93.fgenesh_plus.54.final_new	1.0	-0.24738641578526102	0.60282168896021	-0.9048307306938375	-0.01157767018578704	1.859732139039832	-0.5210214220795097	-0.20089123859113375
GENE1632X	D8B26_000630		0.00037592588812168404	7.817377366186663e-13	1.0574501135190298e-05	2.444260388774887e-16	3.0480102061502717e-08	0.31836749772794787	1.9378339758493014e-07	CPSG_08698	hypothetical protein				1.0	-0.39181148501880475	0.4639754286920421	-0.898064479439171	0.10914936108033808	2.267032370783345	-0.6167904297701557	-0.5012818738258722
GENE1469X	D8B26_003412		9.656158245880675e-15	6.328159244592512e-16	0.027975718704936113	1.0421960160482334e-21	0.029952233937332973	5.788164610894181e-10	2.2055804271380204e-11	CPSG_03319	conserved hypothetical protein	CIMG_03958	hypothetical protein	HISTO_ZT.Contig181.Fgenesh_histo.54.final_new	1.0	-0.23526436735421968	2.082561494389371	-1.6553659072030433	1.1930099712084516	4.2005557899189725	-0.27094452540709396	-1.071702781679813
GENE1937X	D8B26_000426	MED1	6.638300845226685e-14	4.632713427551538e-16	2.5608480374898905e-07	3.166476776022306e-23	0.041299075402084925	2.3755535559321495e-05	0.5217537821369199	CPSG_08588	transcriptional regulator Medusa	CIMG_05073	transcriptional regulator Medusa	HISTO_GL.Contig118.eannot.1004.final_new	1.0	-0.6763487999224734	1.6403055234772492	-1.720511935024433	0.5989619457480136	3.8647129909890046	-0.23559851474252397	-0.07064957081035474
GENE1942X	D8B26_006589		1.654815573567934e-05	7.764477794235037e-10	7.362900649031838e-07	5.189996912901147e-12	3.073678641747862e-06	0.7060366818512407	2.070976278792224e-08	CPSG_00958	conserved hypothetical protein	CIMG_06134	hypothetical protein	HISTO_ZU.Contig171.Fgenesh_Aspergillus.14.final_new	1.0	-0.6774432542174428	0.8790211097886568	-0.941889490869917	0.06912393257050302	2.455908345374053	-0.7104134493889709	-0.8156263980213341
GENE2301X	D8B26_007519		1.3866354473074952e-12	1.303381544565344e-11	4.2418840949629053e-11	9.139608071007139e-20	6.6026221704505815e-09	0.004864433794212133	2.323002137815583e-13	CPSG_03651	conserved hypothetical protein	CIMG_09115	hypothetical protein		1.0	-0.978002366796331	1.6392870029217994	-0.9673713982641736	0.4120806430047127	3.6030164490419145	-0.9121196416554631	-1.1990558188518432
GENE2296X	D8B26_006686		0.08563019418187981	3.7039750958082866e-10	9.399469568254496e-05	2.6012500521707818e-05	0.0001184551226881647	0.742888136745032	3.6153567697539055e-08	CPSG_01072	conserved hypothetical protein	CIMG_07011	hypothetical protein		1.0	-0.9706919945860066	0.8657052328298486	-1.8473707062104432	-0.16019679713876603	2.9398164857651277	-1.3149085436929744	-1.5349087830052621
GENE2383X	D8B26_006685		7.57696392429942e-05	3.749912888222183e-19	8.147149139160504e-11	2.5242997427273518e-17	3.4334053076615324e-13	0.13917568859885904	0.7992504270496295	CPSG_01071	conserved hypothetical protein	CIMG_07010	hypothetical protein		1.0	-1.0396352433208946	0.6516352870757719	-2.3745244232775864	-0.21322321786671858	2.7647040629995194	-1.5086672006263093	-0.029802980205853334
GENE2604X	D8B26_005941	VEA1	9.04192290791784e-10	1.6205254510102166e-14	5.41231871031079e-13	8.37304609170909e-20	1.3624958305621038e-06	0.08514429150518855	5.647252418485437e-07	CPSG_09538	conserved hypothetical protein	CIMG_06878	hypothetical protein	HISTO_ZZ.Contig127c.eannot.1611.final_new	1.0	-1.225883879507529	0.9804707682961133	-1.434092155259931	-0.20688659216843214	2.662466990205065	-0.6168304703206957	-0.6318544774054444
GENE2933X	D8B26_002764		0.03850605578196666	5.4331648516458e-07	0.00011122869128538308	0.0007968887668913777	0.015618674213479547	0.4786494921955343	0.34812947138053085	CPSG_02796	conserved hypothetical protein	CIMG_03178	hypothetical protein		1.0	-1.6077657932587617	1.6013121710909823	-1.8019505619243958	-0.648595390792913	3.592535588770728	-1.2742449731889598	-0.2660525448069105
GENE1467X	D8B26_001780		0.16959794528480357	0.0009318374892984277	0.30763072800688057	4.1125609761738276e-08	0.4684939589629717	0.13426761607478768	0.11731621352383922						1.0	-0.23254409158221617	0.862523658891547	-0.6992448195153408	0.6662573383237582	3.9988769386857936	-0.22679340943140505	0.31314045094871873
GENE1556X	D8B26_000898		0.44223242796559076	0.0035846619370489977	0.0003326362934272734	1.4814151200664728e-15	0.6369603915429297	0.000708947238238236	0.003323875310885287	CPSG_00316	armadillo repeat protein	CIMG_02457	armadillo repeat protein	HISTO_EA.Contig33.fgenesh_plus.7.final_new	1.0	-0.3176789408193037	0.11329314505869968	-0.2441229410819237	0.37712884181230927	2.232012075351404	0.04468073138870317	0.249337094221054
GENE1687X	D8B26_005271		0.06111142881007748	0.00034579493026714865	5.378099787480881e-05	3.996223388428275e-09	0.2794697505786745	0.27328076495976583	0.05625127569496486	CPSG_05186	conserved hypothetical protein	CIMG_00430	exosome complex protein LRP1	HISTO_EA.Contig33-snap.21.final_new	1.0	-0.43622243509056835	0.36728859750682774	-0.3557393985545736	0.16979541700935152	2.003206139470091	0.1187476452272515	0.1807819182263485
GENE1623X	D8B26_007462		0.6018628264010356	7.886382991886698e-12	0.00030070798322910164	1.5553803718823706e-12	0.8588163272105973	0.00021065880542339458	0.3723122858613717	CPSG_10212	hypothetical protein	CIMG_09051	alternative NADH-dehydrogenase	HISTO_EA.Contig33.eannot.1630.final_new	1.0	-0.38143980401811284	0.10620896908470807	-1.0145458383108625	0.5217702942418937	2.2992058946694613	-0.02171921861238705	-0.08808737011597842
GENE2609X	D8B26_000887	ERG4	2.8998183325904746e-05	0.018622533479929704	4.8454589737421556e-14	1.4358960970348327e-18	0.2559996861947929	2.9708528105854297e-06	8.067765588186567e-06	CPSG_00329	Delta(24(24(1)))-sterol reductase	CIMG_02468	Delta(24(24(1)))-sterol reductase	HISTO_ZW.Contig245.Fgenesh_histo.3.final_new	1.0	-1.2323311006138755	0.7089538726912819	-0.20890911794815195	0.6501853453442676	3.0856496834711056	0.11445438253836282	-0.4597884639436936
GENE3007X	D8B26_006664		3.1040570292024733e-09	7.017902637254507e-09	2.4126977676824544e-16	6.242993946357453e-20	0.5003010392614058	1.3397852001816597e-05	1.0622812581038234e-05	CPSG_01046	conserved hypothetical protein	CIMG_06985	hypothetical protein	HISTO_DU.Contig190.Fgenesh_histo.57.final_new	1.0	-1.725305131878027	1.2467401790269166	-0.7229594647245408	0.6650119288520002	3.609791317936507	-0.07768792000134016	-0.4842356645910619
GENE2496X	D8B26_008195		0.8106277282424789	0.0013710754674142159	0.07049448531099037	0.09085713029251098	0.02899839813138256	0.24995611086937006	0.750675405147575	CPSG_08921	conserved hypothetical protein	CIMG_07621	hypothetical protein		1.0	-1.1239649435938044	0.5399697091423059	-1.6047656048015393	1.276607441456978	3.6594711637893815	1.273460834102247	0.14384863190567318
GENE1230X	D8B26_003457		9.878894545629865e-12	5.071013097253031e-06	0.7862728019160016	6.501712294937646e-17	0.23322411658739764	0.00020691836591899427	0.3156763346083336	CPSG_03265	hypothetical protein	CIMG_04010	metacaspase-1	HISTO_ZT.Contig181.Fgenesh_histo.114.final_new	1.0	0.03621801888287863	1.725693008220295	-0.6632374262861731	0.6484675413527294	3.3047437270592313	-0.17003754301733626	-0.12997536643133598
GENE1404X	D8B26_007059	RYP3	4.5588035197253234e-18	1.7746357447726442e-08	0.11003618432039379	4.782565889451459e-24	0.6260700400559756	8.161040860727145e-10	0.004677586760491799	CPSG_10062	developmental regulator VelB	CIMG_09962	VelB protein	HISTO_ZY.Contig518.eannot.1185.final_new	1.0	-0.1611273195148767	2.334948653777296	-0.7219508114675347	1.054369915577908	4.251902184681686	0.05737764940392576	-0.2922662190181636
GENE1347X	D8B26_001286		6.520305570606117e-08	0.00376895373483638	0.5021789076438691	1.8785554452836385e-13	0.020934197608619448	0.00026201467158926036	0.06419026564446896	CPSG_06703	conserved hypothetical protein	CIMG_01951	meiotically up-regulated 65 protein	HISTO_ZT.Contig181.Fgenesh_histo.76.final_new	1.0	-0.08486343650367478	1.534045252248184	-0.34966094873701176	0.7615489736848775	3.4100526854102506	-0.3622961037501525	-0.22469231293934164
GENE1388X	D8B26_003569		1.8237365236801914e-12	5.9352190110623794e-05	0.17508287718786805	3.524155650241486e-18	0.07768626421484624	8.034637387454227e-07	6.230897829955619e-06	CPSG_03119	conserved hypothetical protein				1.0	-0.13532086284095415	1.7745994197982558	-0.419851140265517	0.8502460514013866	3.6044126203414297	-0.21028625232269296	-0.5106769227285173
GENE1340X	D8B26_008268	BET2	1.4788363685956673e-09	9.366767676359176e-07	0.39566097590147503	5.2638337315810847e-20	5.865746230810726e-05	0.010047100960671846	0.5250792029418327	CPSG_09001	type-2 protein geranylgeranyltransferase subunit beta	CIMG_07542	type II protein geranylgeranyltransferase beta subunit	HISTO_AL.Contig320.Fgenesh_histo.15.final_new	1.0	-0.0780866063338666	1.2800330751482238	-0.5129687557562698	0.37034089208112675	3.641228744237804	-0.4870614564632856	-0.05849765039118446
GENE1417X	D8B26_005311	NIT23	9.253097048910996e-07	9.88720939683566e-06	0.17952532916867714	1.1050053008962341e-12	0.012237821188610725	0.03368455588923088	0.18181983966372942	CPSG_05231	nipsnap family protein	CIMG_00475	nipsnap family protein	HISTO_EA.Contig33.Fgenesh_histo.131.final_new	1.0	-0.1748798178704076	1.3474371031164933	-0.6254300758989026	0.44221809853686544	3.2106514656752663	-0.4026676498771832	-0.17024784695971618
GENE1816X	D8B26_002279		0.018505889737456333	0.007344174640013272	0.08106838304963518	0.002602254788023948	0.07996791200205253	0.3534823763132452	0.33722696049222534	CPSG_08063	conserved hypothetical protein	CIMG_12831	hypothetical protein		1.0	-0.5505099957317584	1.737542713232672	-0.703954235090698	0.6199525653490635	3.3614736082784833	-0.8250980930969859	0.2484978292277005
GENE1564X	D8B26_005426		8.925471798651214e-12	5.302633482487417e-07	0.012412402671095885	1.6405495509137194e-19	0.3807248284109697	4.666200961859352e-06	0.1602773698689509	CPSG_10092	multicopper oxidase	CIMG_00517	laccase IV	HISTO_EA.Contig33.fgenesh_plus.53.final_new	1.0	-0.32216878990844794	2.0189272832378906	-0.7254961414079772	0.954201675797255	4.341037007916276	-0.13377995568091822	0.17036921484308862
GENE1768X	D8B26_004781	CHS4	2.670570303498905e-13	7.224444671540297e-06	1.747035300999828e-06	9.798795842699402e-23	0.6200075042294861	4.011484888377153e-11	0.9925761823042313	CPSG_05525	chitin synthase D	CIMG_08766	chitin synthase 4	HISTO_GI.Contig382.fgenesh_plus.46.final_new	1.0	-0.5083324069903308	1.642159328149986	-0.43908658159327857	1.1338413724674374	3.975849524300049	0.052947216088123514	-0.0011177844168985785
GENE1701X	D8B26_008281		8.98476772170123e-09	4.647974333003477e-07	2.7349102898096638e-05	4.087616951918319e-17	0.5440263425959676	4.131472199372835e-05	5.869332404388595e-05	CPSG_09016	conserved hypothetical protein	CIMG_07529	hypothetical protein	HISTO_AL.Contig317.Fgenesh_Aspergillus.42.final_new	1.0	-0.4476799777781539	1.1813447594249809	-0.5545095808802654	0.6074193691363827	3.136798880232765	0.06753908249246353	0.4046397391883774
GENE1997X	D8B26_001107		4.314892502227226e-08	6.742592005812639e-05	1.1847440455359067e-08	9.159933190285738e-19	0.2622658494012332	2.2023759755873862e-07	0.11693004992139522	CPSG_00073	conserved hypothetical protein	CIMG_02218	hypothetical protein	HISTO_LF.Contig359-snap.247.final_new	1.0	-0.7273039552421026	1.0252080894915392	-0.4109899397934016	0.7804087075637036	3.173483162838636	0.11958021665977203	0.14943384150815855
GENE2079X	D8B26_000891		1.102739461303544e-07	3.13126393866272e-05	7.799042866121673e-10	5.186032714048713e-21	0.461633747843206	2.346226890944077e-05	0.3873061188130595	CPSG_00323	conserved hypothetical protein	CIMG_02463	hypothetical protein	HISTO_EA.Contig33.Fgenesh_Aspergillus.74.final_new	1.0	-0.7861954908944965	0.8475168876463093	-0.41947215479452443	0.5321783932403749	3.1578249911576193	0.07481577573900924	-0.08063854954576553
GENE2870X	D8B26_007143		1.1938789734897925e-09	6.779323400793019e-05	5.38289776357986e-12	2.7085516338542352e-20	0.14788713900195505	1.0136342235608222e-07	0.3603816533592815	CPSG_04485	conserved hypothetical protein	CIMG_12504	hypothetical protein	HISTO_DM.Contig933.Fgenesh_Aspergillus.85.final_new	1.0	-1.5047295663042968	1.6716227116259288	-0.5427996566495773	1.138073889806311	4.3986323577420245	-0.21946540329289857	0.11665873430358067
GENE2289X	D8B26_006524		2.716609637499556e-09	1.4065789016907643e-11	9.379519225707877e-10	1.6995014512886725e-21	0.010555657031502325	9.930768552216932e-07	0.0359268422205894	CPSG_00877	conserved hypothetical protein	CIMG_06208	hypothetical protein	HISTO_ZU.Contig2.Fgenesh_Neurospora.5.final_new	1.0	-0.9624011169189236	1.200349156729137	-1.1469667614311825	0.7828925276952222	3.730723888192484	-0.3189155215282525	-0.2368214195436368
GENE2061X	D8B26_007306		5.202436044463786e-07	8.556574858997638e-06	1.2835677324648531e-08	8.364596317916842e-17	0.06223124038394117	0.0004992449679166378	0.0033974592946869812	CPSG_04684	HLH transcription factor	CIMG_10254	HLH transcription factor	HISTO_ZZ.Contig127b.Fgenesh_Aspergillus.116.final_new	1.0	-0.7703946567953276	0.8936962682297993	-0.5149766456491454	0.48061836797197943	2.7850833854006556	-0.21055894221812238	-0.3111881668348262
GENE2618X	D8B26_001023		9.343722000740924e-12	6.577441830435331e-09	1.788196581833637e-10	1.8792754905950987e-20	0.1020672986652831	0.00021065880542339458	0.001131609809019988	CPSG_00162	conserved hypothetical protein	CIMG_02315	hypothetical protein	HISTO_DU.Contig190.Fgenesh_histo.78.final_new	1.0	-1.2390859798765235	1.8908805049497717	-0.9618681368071267	0.7062719737981668	4.290737751888936	-0.24239568198130446	-0.43413862456558483
GENE1949X	D8B26_000700		5.326545207661213e-18	7.602727142841865e-11	1.2305085659224346e-05	4.980785572981191e-24	0.025811805681152426	1.1048480092485373e-12	0.016747886730664234	CPSG_06176	conserved hypothetical protein	CIMG_02696	hypothetical protein	HISTO_ZL.Contig1131.fgenesh_plus.8.final_new	1.0	-0.6846863940659743	3.1062268652065534	-1.2376533973195796	1.8688432794244856	5.406661345948648	0.3369053970961244	0.3094705666842486
GENE2807X	D8B26_006366		2.6269678032992295e-21	5.908272921367661e-10	1.278033027434864e-10	2.0428475049421152e-25	0.0053105905760040175	8.874116876343152e-12	4.791570289372843e-05	CPSG_00690	hypothetical protein	CIMG_11738	MATH and UCH domain-containing protein	HISTO_ZL.Contig1117.Fgenesh_Aspergillus.36.final_new	1.0	-1.4365968816235495	4.025665282794612	-1.2144506402626964	1.7904852266564881	6.069565549023307	0.4471661322307101	0.6202991389554883
GENE2433X	D8B26_001773		3.1058348422095653e-18	1.6546180388241287e-11	2.8773471890952615e-08	2.7065300012449882e-24	2.4704948013120905e-09	2.9566838987773467e-15	0.16845804614643378	CPSG_01760	conserved hypothetical protein	CIMG_01416	hypothetical protein	HISTO_JG.Contig206-snap.137.final_new	1.0	-1.0819756904479172	3.41878581821246	-1.372902643387207	2.4428273467069084	5.848368895025379	1.1781707037019427	0.1811531664535567
GENE1572X	D8B26_004199		5.192167232261656e-12	1.8474092707528748e-11	0.07280449363725519	9.209108525130758e-18	0.6669622470174862	1.5014273999256002e-10	0.026492175458392768			CIMG_07861	RING finger domain-containing protein	HISTO_KF.Contig597.Fgenesh_histo.81.final_new	1.0	-0.33079720270680474	2.8341179004208965	-1.8288100815146378	2.1195096808016007	5.140350375005301	-0.10326912648911946	0.3752202495702331
GENE2809X	D8B26_001697		2.324209210529568e-15	8.030582325024393e-14	3.6002172727654946e-09	3.2959837028611884e-20	0.6821239783843781	9.722744809675178e-09	0.005006513496083107	CPSG_01671	disintegrin metalloprotease	CIMG_01504	ADAM protease ADM-B	HISTO_ZZ.Contig127c.Fgenesh_histo.135.final_new	1.0	-1.4368758870900253	3.0638196563740143	-2.1757489739783944	1.5937641638201652	5.105851722291549	0.0834035438857938	-0.4671419392041215
GENE2913X	D8B26_005714		6.033208517243666e-20	1.9168092036366044e-14	1.6155568526232083e-10	4.773487419654111e-25	0.010136705948425077	1.0149543907915722e-14	6.844181230356131e-06	CPSG_06886	histidine permease	CIMG_05901	proline permease	HISTO_GY.Contig471.Fgenesh_histo.68.final_new	1.0	-1.5758172157097456	3.976594420979122	-2.2525687930814864	2.456349874221161	6.64574320791888	0.44912789965123806	-0.8290688932368361
GENE1567X	D8B26_000348		0.2591372165088408	0.09664266848091961	0.0181463387565687	1.5777271748481062e-06	0.15323809540208316	0.0010421518856961755	0.000961829036195523	CPSG_06118	hypothetical protein	CIMG_05208	hypothetical protein	HISTO_DA.Contig93-snap.137.final_new	1.0	-0.324198383310761	0.392723877433858	-0.2043900888701824	0.7482868816664001	2.404100244032779	0.2247686554617053	0.4315465616854434
GENE2478X	D8B26_000448		0.7503391163920137	0.782017094156479	0.09740198232357623	0.016225924356166183	0.9471164490517573	0.08910377861384843	0.0570638476224745	CPSG_08560	conserved hypothetical protein	CIMG_13411	hypothetical protein		1.0	-1.1129179390661152	0.7343449504971468	0.12219511088543757	1.7916878785236094	4.442790362938382	0.06667695100846056	0.7982798993256944
GENE2318X	D8B26_006189	SFH5	2.6249389295649025e-06	0.5078737534725676	9.168898104374008e-12	2.719513837832951e-19	0.10399203911912874	0.010287173423064662	2.8551560477410683e-05	CPSG_07137	hypothetical protein	CIMG_06582	phosphatidylinositol transfer protein SFH5	HISTO_LG.Contig392.eannot.1756.final_new	1.0	-0.9906233414870412	0.7392414135896395	-0.06258572759354986	0.3124236191178811	2.934952263689276	0.16277889534212558	0.43389140848848456
GENE2816X	D8B26_007171		0.014058704984106968	0.053613671074651495	1.8164105158300638e-07	1.6129703797238937e-07	0.0055198240775743	0.0009980669806962145	4.536719414094206e-10	CPSG_04523	aquaporin	CIMG_10104	MIP family channel protein	HISTO_EA.Contig33.eannot.1692.final_new	1.0	-1.4422480516509353	1.2086158809259384	0.30503802783459455	1.1521241085828113	3.5784198091819017	-0.8060434333928674	1.3654389834941483
GENE1932X	D8B26_002092		0.00011807568606051338	0.0002527936102866377	5.179779029844088e-07	1.5153906813073837e-14	0.14312234143072755	0.0031192366792904334	1.1851810032029773e-10	CPSG_02152	conserved hypothetical protein	CIMG_01056	hypothetical protein	HISTO_DA.Contig93.Fgenesh_histo.309.final_new	1.0	-0.670115748414039	0.6819126241893828	-0.42509758858919705	0.4247757909067473	2.5356407058356862	-0.17583850779854507	1.0109639772143624
GENE2171X	D8B26_002484		7.043717537367575e-06	1.1916221027513222e-10	1.9311834485067275e-08	4.07351883129131e-13	0.45076754363283056	0.0009683028069748491	2.6032145904753797e-07	CPSG_09215	conserved hypothetical protein	CIMG_03025	hypothetical protein	HISTO_AZ.Contig47.eannot.1550.final_new	1.0	-0.8677658614354372	1.1016208438767983	-1.029298025606078	0.6065130526471273	3.0640125501543576	-0.10486128092564373	0.6838088115627102
GENE2381X	D8B26_008279		0.021534509235251503	1.279851735463386e-10	8.358070183874852e-13	5.096126807979654e-13	0.0095297826365517	0.011106046968332957	0.0004322906416555736	CPSG_09012	hypothetical protein				1.0	-1.0365293995283564	0.34451584058555085	-0.7986506688177462	0.30322056715464385	2.0952548612537583	-0.25606526883551056	0.3240207092021634
GENE3403X	D8B26_004261		6.171330571536074e-05	2.6008224914855652e-08	7.723506436753555e-13	1.4784648869202778e-13	0.34084634875432684	0.005072565209414838	0.0003776737588660111						1.0	-2.6568512984754604	1.5653582734317268	-1.1248760553827684	0.8422491025128424	4.3418154433650935	-0.2106814596944829	0.5717637562453545
GENE1134X	D8B26_000671	FES1	2.7260586166306074e-06	0.12939801463285328	0.11933730291168687	5.243894019887177e-07	7.629941830218833e-05	0.008910955413752013	3.925337366228754e-13	CPSG_10052	hsp70-like protein	CIMG_02789	hsp70-like protein	HISTO_ZL.Contig1131.Fgenesh_histo.298.final_new	1.0	0.15933046141899684	1.0065330947826336	0.15017280964871185	-0.48657696538673384	1.8147055500066502	-0.5407582147826311	-1.2673416526204713
GENE1142X	D8B26_008425	NAM7	0.47290501858143036	0.23508210858899525	0.04037620322273549	1.0345169928376032e-07	0.0008355997597086222	0.0034027966758641624	6.444440457923975e-09	CPSG_09486	ATP-dependent helicase NAM7	CIMG_06827	ATP-dependent helicase NAM7	HISTO_ZL.Contig1161e.eannot.1300.final_new	1.0	0.14894566518654861	0.09423222353175736	-0.08577650533259035	-0.3071682680061815	1.1560628834978006	-0.28110069361087536	-0.560997569150409
GENE2255X	D8B26_007362		0.5698752010782682	0.009949704513901024	1.2032289480418304e-12	4.1207522526659035e-10	2.1957096026122106e-07	0.000190101399704508	6.297425639729019e-07	CPSG_04743	hypothetical protein	CIMG_10312	C2H2 finger domain-containing protein	HISTO_ZZ.Contig127a.eannot.1401.final_new	1.0	-0.9357087285143718	0.09350110732262135	-0.20483981048586464	-0.49927422700780294	1.6950509690218323	-0.5842477873943589	-0.47937007151809263
GENE2276X	D8B26_001507		0.986695274363778	0.4630033719603245	0.00695820528573622	0.1909279529473704	0.4122071639483348	0.33058895639574865	7.344799838273471e-05	CPSG_01447	conserved hypothetical protein	CIMG_01710	RTA1 domain-containing protein	HISTO_AL.Contig317.Fgenesh_histo.44.final_new	1.0	-0.9519904575782523	0.027299327622441895	0.1895393006404296	-0.9015566545978345	2.160792553982572	-0.3681043315588401	-1.3728152375996892
GENE2564X	D8B26_008391		0.9738318781704792	0.30831943016102503	0.0022702511361010575	0.1042136977590985	0.027949867934389847	0.8424164985233621	5.659653083797878e-05						1.0	-1.182135444628025	0.04827715882333372	-0.2870256655259451	0.16864744350805166	2.449081144506136	-1.148185230381338	-1.4967694039462827
GENE3140X	D8B26_004450	CRE1	3.54971982631788e-05	8.325097409955626e-11	3.460513065369665e-17	2.287836435459594e-19	6.482085346727978e-15	8.299345714639841e-07	1.6327994671367907e-18			CIMG_08150	regulatory protein MIG1	HISTO_HS.Contig68.eannot.1977.final_new	1.0	-2.018653315723041	0.5851619852357709	-1.0782949680426939	-0.7458671693747632	2.70434017081142	-1.7187474063340344	-2.3590328644518346
GENE1526X	D8B26_005065		0.36012221950063317	0.340367799605252	0.528295718275983	0.5999961191999279	0.03572222774921978	0.7140308390722164	0.7051679502873868	CPSG_04925	serine carboxypeptidase	CIMG_10499	carboxypeptidase S1		1.0	-0.2917073945344547	1.2789665092914628	-0.3436288081402225	-0.5461609662039029	1.8327999681970202	-1.9211233050454466	-0.15373930463722693
GENE2106X	D8B26_007336		0.6119647800744016	0.29654643502894656	0.29774269997209757	0.33674277845264344	0.0395397250499328	0.5556753686630233	0.7419699046529628	CPSG_04715	conserved hypothetical protein	CIMG_10285	hypothetical protein		1.0	-0.8103592690929108	1.245762468423455	-0.5735151990207565	0.9910821523217033	3.372092950216424	-5.09076993383115	0.19248663649609452
GENE2792X	D8B26_001396		0.574583736823889	0.9791544366318385	0.008004733853512976	0.7187136962649484	0.2523449513643418	0.777525882356586	0.4124619803519468	CPSG_06568	conserved hypothetical protein	CIMG_01824	hypothetical protein	HISTO_LF.Contig359-snap.118.final_new	1.0	-1.425079254147168	0.8499117772232962	-0.010742782323768236	0.3330567751480644	1.4008329848237144	-0.8070264679725107	-0.31787079324584283
GENE1544X	D8B26_003336		0.3026832957027883	0.14049553271840673	0.0009313400456751143	8.712785970917098e-12	0.7209758956141487	0.721560960959315	0.01194463947457839	CPSG_03418	DnaJ and TPR domain-containing protein	CIMG_03863	DnaJ and TPR domain-containing protein	HISTO_ZT.Contig1128f.eannot.1122.final_new	1.0	-0.3069882375045481	-0.147374527861985	-0.12910828622424547	0.04439697859576805	1.6509362898385718	-0.036288824435333884	-0.22612448952330258
GENE1675X	D8B26_001589		0.5946235424587971	0.005936927506345765	1.7279558900425976e-05	3.7559364402592335e-06	0.016381042722056555	0.22332153318074366	0.01857788761728422	CPSG_01538	metallothionein-I transcription activator			HISTO_ZZ.Contig127b.eannot.1485.final_new	1.0	-0.4256628804976858	0.1064957224950126	-0.235960409710009	0.16610034122110146	1.4168021538595357	0.23384408875452486	-0.2040144900474511
GENE1644X	D8B26_001801	YAP1	0.8748671617222878	1.0472651411755924e-05	7.61054932436018e-07	7.25934678420105e-08	0.7062021889398806	0.7384711098604161	0.4215154169581371	CPSG_01800	bZIP transcription factor	CIMG_01382	bZIP transcription factor AP-1/Yap1	HISTO_GL.Contig296.Fgenesh_histo.128.final_new	1.0	-0.4031498786911984	-0.024588793531939702	-0.3309349642434246	-0.03784226949327736	1.2643483492497023	-0.030569125816728823	0.05489670481361614
GENE1697X	D8B26_006978		0.5647260488708393	0.006034782797895272	5.017133175747757e-05	0.006500177553510698	0.25575496991710706	0.7771389598365699	0.2935446988208816	CPSG_08857	conserved hypothetical protein	CIMG_07337	hypothetical protein	HISTO_AL.Contig317.Fgenesh_Aspergillus.72.final_new	1.0	-0.4436541318654792	-0.14372158801554027	-0.2617586055275687	-0.05246320285119104	1.0433503243855722	0.12681876527555616	0.10111368308451622
GENE1588X	D8B26_008222		0.8672475479177071	0.00011426315512543962	0.31958977202379196	0.16618897419460282	0.3997560843096692	0.8476018097314364	0.7338507233251937	CPSG_08948	conserved hypothetical protein	CIMG_07592	hypothetical protein	HISTO_ZL.Contig1161c.Fgenesh_histo.109.final_new	1.0	-0.34635185687439035	-0.26628168024659554	-1.279759665295286	-0.1990152667096491	2.4475442793879925	-0.4309485466175994	0.10445335233535669
GENE1468X	D8B26_002292		0.7237610239853365	0.0007777458236316768	0.02707081848522509	0.026506622496940992	0.03406797276276349	0.8876829917989643	0.13502810974293591	CPSG_08048	conserved hypothetical protein	CIMG_12833	hypothetical protein		1.0	-0.2351792638233035	-0.10660226033202437	-0.3514368135433121	0.042324318687051866	1.0304524932322332	-0.2709597563696033	-0.1528579524189916
GENE1574X	D8B26_005719	NIT57	0.3482108628335933	1.0277646939940299e-06	3.890533895454246e-05	9.130085380587348e-10	9.941637715516329e-05	0.5219975865464915	7.209660389405293e-07	CPSG_06892	conserved hypothetical protein	CIMG_05908	cell wall biogenesis protein Mhp1	HISTO_GY.Contig471.Fgenesh_histo.76.final_new	1.0	-0.33250721293691227	0.13921938121738264	-0.4096275226330079	0.07392245963609956	1.5886566038865675	-0.34926000560043885	-0.42813410326602647
GENE2359X	D8B26_008277		0.4042744034325095	1.9651334520948989e-13	1.9017705790876443e-11	7.262198046582655e-14	0.0007777250227522356	0.2252449167732277	0.0007248160963045686	CPSG_09009	conserved hypothetical protein	CIMG_07534	rho guanyl nucleotide exchange factor	HISTO_AL.Contig320.Fgenesh_Aspergillus.59.final_new	1.0	-1.0163668030029882	0.1871161173335739	-1.1528043254514233	0.19142186155729296	2.779328925003695	-0.40584925978235303	-0.3361704008500933
GENE2042X	D8B26_001268		0.006290716811600891	0.00014719172135852691	1.5944031300124786e-06	7.009330791157373e-12	0.0009492223988592751	0.40758878351491573	0.002286646241166922			CIMG_12736	nicotinamide N-methyltransferase	HISTO_DM.Contig933.fgenesh_plus.22.final_new	1.0	-0.7560730145518213	0.7547495813171858	-0.49932891582683303	0.1914505141724019	3.118479059968474	-0.5565345665873556	-0.3963631144081444
GENE2245X	D8B26_004621		0.007238157512447871	0.046357726899768685	5.847656807619304e-09	3.2796996534268534e-18	9.970372475667512e-06	0.19239559441836843	0.517064839539498	CPSG_08197	conserved hypothetical protein	CIMG_08507	hypothetical protein	HISTO_ZE.Contig158.eannot.1354.final_new	1.0	-0.9270916923381994	0.4467130553077666	-0.23658676928254185	-0.20018626234334008	2.9767875041260776	-0.6463978086595464	-0.08007336585960312
GENE1767X	D8B26_002360	NOP53	0.01729830323917263	0.0008009826657441978	1.0574501135190298e-05	8.97309660107247e-05	0.1923177517432594	0.31623743766914025	0.03812870958673281	CPSG_07965	Nop53 domain-containing protein	CIMG_00757	p60 domain-containing protein	HISTO_BP.Contig457.fgenesh_plus.98.final_new	1.0	-0.5074299151025364	-0.47369642918528915	-0.3485725024676149	-0.15019677269357046	1.1557601472099035	-0.14548091128601437	-0.209172882408746
GENE1902X	D8B26_006471		0.24990971987024777	2.6338031122551934e-05	1.3416173545954826e-06	0.01745123591699694	0.004377652573149383	0.8747101948909031	3.1741362217924234e-05	CPSG_00809	conserved hypothetical protein	CIMG_06267	hypothetical protein	HISTO_GX.Contig297.Fgenesh_histo.126.final_new	1.0	-0.6397407056651169	-0.31233990228574804	-0.49210683585744364	0.03333994779616067	1.020732069977314	-0.37918061744590276	-0.500230526344238
GENE2364X	D8B26_001266		0.059319890818879326	4.3265894102573715e-11	1.1088802005822384e-11	1.2550103802324635e-08	2.3746254222694104e-05	0.7576666817573161	0.0009468775652442644	CPSG_06728	conserved hypothetical protein	CIMG_01975	leucine-rich repeat extensin-like protein 5	HISTO_DM.Contig933.Fgenesh_histo.185.final_new	1.0	-1.0206472765853913	-0.4051675628945361	-0.9038703271178143	0.05106349818332853	1.8397412760600313	-0.5257192749462956	-0.32676725595226536
GENE2939X	D8B26_006684		0.5231578914115015	4.353899766849901e-10	4.353017177832632e-11	1.3528641912032369e-06	0.00505772365092727	0.7345139932141197	0.021328048243625972	CPSG_01070	inosine-uridine preferring nucleoside hydrolase	CIMG_07009	inosine-uridine preferring nucleoside hydrolase	HISTO_DU.Contig190.Fgenesh_histo.35.final_new	1.0	-1.617144529210279	-0.28357364938840396	-1.2320838366603182	-0.1053005750879283	2.491670036318276	-0.5363691674969098	-0.3272821560492471
GENE2766X	D8B26_000812		0.014446907260408117	3.5827901778364767e-12	8.520138722537335e-15	7.594148945973389e-11	5.728439830720991e-05	0.6798053401731518	1.0128444788232308e-05	CPSG_00415	MFS monosaccharide transporter			HISTO_GY.Contig460.Fgenesh_Aspergillus.210.final_new	1.0	-1.4048184322261044	-0.41427520374885185	-1.0577403433591195	0.05827827282422535	1.762142661593327	-0.4715462371579356	-0.4918914598433057
GENE2267X	D8B26_001394		0.9956508952615032	0.0001057337354083355	0.0033532819913290723	0.4474101323788647	0.8205863232065419	0.5214198649653282	0.13656125663735333	CPSG_06570	conserved hypothetical protein	CIMG_01826	hypothetical protein		1.0	-0.9456318880926773	-0.010851305636769656	-1.0489501774754668	-0.5283625923653829	1.5364330964978188	0.09245663202273698	0.35314136580926797
GENE3043X	D8B26_000622		0.05745312668331647	1.6616961864976044e-12	1.2528756192641343e-19	4.328766936701474e-17	3.2111933866959494e-09	0.9870163812447645	0.0427182186165971	CPSG_08710	GTPase activating protein	CIMG_02838	GTPase activating protein	HISTO_KF.Contig597.fgenesh_plus.34.final_new	1.0	-1.8035245057674676	0.2322071277695942	-0.8887254128144156	-0.0024194563733891047	2.2346951236345225	-0.6915896338425292	0.16189867647308673
GENE3425X	D8B26_006054		0.12827115310792925	8.520786032689538e-19	7.243103168744432e-20	3.995282011503794e-18	2.5998663276041816e-06	0.360983129722223	0.03034109781431935	CPSG_07299	D-arabinitol dehydrogenase	CIMG_06727	D-arabinitol dehydrogenase ArbD	HISTO_LG.Contig392.Fgenesh_histo.155.final_new	1.0	-2.7361017052300434	0.23920291526492737	-2.4103684591195638	-0.13309950627910785	2.7953479194508857	-0.6655328754270357	0.2486133401101768
GENE2874X	D8B26_002343		0.6870785914857235	0.00011426315512543962	1.3214069744809577e-05	0.1197331527579646	0.0016878408551482186	0.13826504765368605	0.527180101013978						1.0	-1.505510530029228	-0.4318908867186776	-0.967273197556979	-1.1009486205652343	2.0243713564847545	-1.37281573567336	-0.1510698363693886
GENE3085X	D8B26_004487		0.5212234384336332	5.204551517506263e-17	5.509526272602732e-17	9.318876812840717e-10	3.211402585651657e-06	0.021356879454608686	5.2852430518175996e-11	CPSG_08366	conserved hypothetical protein	CIMG_08192	C6 zinc finger domain-containing protein	HISTO_DM.Contig93.Fgenesh_Aspergillus.60.final_new	1.0	-1.8847921262844591	-0.128974267895424	-1.8024084616309224	-0.34530718734445526	1.8387483555623532	-0.6257136071489497	-1.0003202503535367
GENE3228X	D8B26_003344		0.5767311857882323	8.2842240222876e-14	1.1759163683306753e-15	4.117001801428849e-09	4.640399685433159e-09	0.3508864827636792	4.666817025868955e-05	CPSG_03403	predicted protein				1.0	-2.1824322101255627	0.1610427831943203	-1.59649781191414	-0.20176194972708203	2.3739527560835803	-1.2527572464707764	-0.5591187707813063
GENE3420X	D8B26_004369		0.28984838044110023	4.301813425984995e-15	2.2398976846998594e-16	3.090412685304411e-09	5.88272768155238e-06	0.08654455011756995	8.450938930389839e-06	CPSG_07444	methyltransferase	CIMG_08071	TAM domain methyltransferase	HISTO_ZY.Contig518.Fgenesh_histo.36.final_new	1.0	-2.724901005942329	0.28740620735382194	-2.1310771070265524	-0.38493102932873496	2.388627547104168	-0.8811643100885135	-0.7302253890913512
GENE127X	D8B26_003996		0.00036338307906606283	0.7329854168212678	3.002036181344644e-06	0.25174111852825587	0.0013418213892413282	7.914405507329193e-05	0.0002492100401329459						1.0	2.3274802573929607	3.997533233391086	0.16850435550906573	3.481255888697232	3.552197870113234	2.0785877525005927	1.6547080099698415
GENE79X	D8B26_003164		6.150245283520486e-16	0.6657018911196134	9.094792666690607e-18	2.948311775814338e-06	1.2634232633792522e-17	9.33032320276045e-14	7.798797054236328e-15	CPSG_02301	conserved hypothetical protein	CIMG_03648	RTA1 domain-containing protein	HISTO_JG.Contig206.Fgenesh_Aspergillus.2.final_new	1.0	2.952189915310694	4.145614389591537	-0.07927404430133247	3.1059140830754965	3.5598616960686753	3.2339883428669185	2.285808831724696
GENE294X	D8B26_007040		9.095536657395322e-11	0.003699695003788825	6.197734909656695e-18	3.877559991325112e-07	4.320127746453868e-17	7.172112453523952e-16	1.1984135301187767e-13	CPSG_09133	serine/threonine protein kinase	CIMG_09925	serine/threonine protein kinase	HISTO_KF.Contig597-snap.37.final_new	1.0	1.3992217785298686	1.310511588818553	-0.22773004429819496	1.5696592940798981	1.6111246007225273	1.4268842136177446	0.9543180410167682
GENE154X	D8B26_000977		1.974834205187289e-07	0.5372698108271844	4.526340971897873e-14	0.037725817659817786	0.00874425186872626	1.968468836121832e-09	3.715899595421608e-12	CPSG_00219	hypothetical protein	CIMG_02373	CMGC/SRPK protein kinase	HISTO_ZT.Contig174.eannot.1403.final_new	1.0	2.0273088752813004	2.4424077499524897	0.10214863044109725	2.2453655597793514	2.0797472853143013	0.6215820327886412	1.665349731995518
GENE398X	D8B26_006276		1.0160096015665329e-13	0.21356067697304684	4.0212534436172326e-16	0.00010329336870362796	6.039179552887429e-12	1.08475993307725e-13	1.0041762330137996e-17	CPSG_00587	hypothetical protein	CIMG_06480	WSC domain-containing protein	HISTO_DY.Contig31.eannot.1363.final_new	1.0	1.1756610293874317	1.4686008940924213	0.09368137090957016	1.2211410293642566	1.0781518471576108	0.8656786502146727	1.3853717095813338
GENE213X	D8B26_003167		4.860711483085122e-09	8.834149739281933e-06	7.163839507723262e-20	0.14019304966498009	1.0298966573902073e-13	2.34425739906189e-15	1.372719464211335e-15	CPSG_02297	conserved hypothetical protein	CIMG_03651	hypothetical protein	HISTO_JG.Contig206.Fgenesh_histo.1.final_new	1.0	1.6855512984178918	1.3256064622630603	0.3875967428823463	1.685680574301233	0.8084451186975278	1.1270665816949086	1.1585863950670636
GENE307X	D8B26_004033		0.0001923547169738737	0.011870687113013843	2.788799240667962e-13	0.2591693264049306	0.00021255414486828948	9.702752796601707e-09	8.988896837721021e-10	CPSG_09440	sucrose transporter	CIMG_07663	sucrose transporter	HISTO_ZL.Contig1161c.genewise.80.final_new	1.0	1.3694287589264589	1.1205617886902584	0.28624515150452057	1.3881806897196487	0.8587987821528114	0.567298424735798	0.9558268506210381
GENE414X	D8B26_002047		7.905412717864218e-05	4.4261179256495034e-07	5.073231315117258e-12	0.08966974710435759	1.2682399799801354e-07	3.1626384997460286e-10	4.75458401373755e-10	CPSG_02100	WD-repeat protein 5	CIMG_01113	WD repeat protein	HISTO_GL.Contig233.eannot.1159.final_new	1.0	1.1554023433982645	1.1897921233740534	0.637772886303409	1.5657593720621916	1.1904083319324712	0.8629057684078143	0.9280930281446165
GENE559X	D8B26_005282		6.03907977130957e-06	1.003805070343907e-06	2.6678232384691335e-11	0.13099048215145337	3.0608195753199154e-07	5.146390707612742e-07	1.231907258144858e-07	CPSG_05196	histone-lysine N-methyltransferase	CIMG_00441	histone-lysine N-methyltransferase	HISTO_EA.Contig33.Fgenesh_histo.24.final_new	1.0	0.9800255406133923	1.1239921540267805	0.5604474124567485	0.9702349308180572	0.842676504810533	0.7223069647075042	0.6470063392497637
GENE348X	D8B26_007003		0.258109976557715	0.2583625461090058	2.0600114906900428e-07	0.6453618212848672	0.2254899033947144	0.0023692450006315424	8.002884086277763e-07	CPSG_08890	conserved hypothetical protein	CIMG_07362	hypothetical protein		1.0	1.271294021062945	0.8302748482477439	0.21830446615273738	1.3291926096674007	0.9700912044441868	0.3635850467265305	1.123771781954723
GENE297X	D8B26_001137		0.4233364485567926	0.7295658084179084	6.613357156675554e-06	0.7542867032524806	0.22040211808893326	0.0065142378940659836	0.01053136364380525	CPSG_00040	tripeptidyl-peptidase 1	CIMG_02188	tripeptidyl peptidase SED3		1.0	1.3958226000786416	0.8987463360923366	0.0960349904800763	1.6388812661206544	1.0359490921112118	0.5202065382742943	0.6942652579988601
GENE549X	D8B26_004309		0.07451719615816692	0.030394159242795357	2.3282605544918225e-10	0.25344012654179887	0.00010582011404910833	2.8428303526344274e-08	1.4777282308295328e-05	CPSG_07514	conserved hypothetical protein	CIMG_12066	hypothetical protein	HISTO_KF.Contig601.Fgenesh_Aspergillus.74.final_new	1.0	0.9941617658336291	0.49889091802628904	0.23658517864389414	1.2012400732340978	0.7490316704984529	0.5546284605450601	0.5422583609100128
GENE160X	D8B26_000900	GST1d	8.97579311780906e-09	4.954014568394845e-05	7.107874840780891e-16	0.008749768118187715	2.5212991544929304e-07	1.1998578468272633e-09	2.6500559802580526e-05	CPSG_00314	glutathione transferase	CIMG_02455	glutathione S-transferase	HISTO_EA.Contig33.eannot.1676.final_new	1.0	1.9983466399225809	2.1752908137119293	-0.6153478167159434	1.8350065101446285	1.889993821661933	1.0438432597100564	0.6317790251377634
GENE378X	D8B26_007056		2.5217219215647756e-07	0.001317408283141104	3.5298513741425783e-13	0.005597620464007642	0.000229247717734476	2.9291485798867702e-08	0.7870195984033638	CPSG_10021	integral membrane protein	CIMG_12464	integral membrane protein	HISTO_ZH.Contig107.Fgenesh_histo.16.final_new	1.0	1.2070251739796296	1.3132466623441483	-0.3403522160312939	1.118738314841293	1.3069417607754736	0.48182690283793517	-0.030155900717743444
GENE351X	D8B26_008328		4.279066469915642e-10	0.9590882469179103	6.191025131856759e-13	0.0039363243630919165	1.7008036257233212e-06	1.3653218450939873e-05	0.3395214334607723	CPSG_09071	hypothetical protein	CIMG_07480	C2 domain-containing protein	HISTO_GB.Contig114.Fgenesh_histo.28.final_new	1.0	1.263515319182135	1.898733540029334	-0.006542908670846959	0.9445071719535089	1.5617675993484113	0.7411770620760448	0.1080752605584138
GENE391X	D8B26_001324		7.620485720265384e-10	0.22712313127678296	5.812562073347396e-11	0.028368780628271483	5.893179798769667e-06	0.004613321839435519	0.05432854137070522	CPSG_06646	conserved hypothetical protein	CIMG_01901	hypothetical protein		1.0	1.1829813793562323	1.7319757908670688	-0.15013142647982897	0.5662014814701967	1.1307822178347409	0.7249353387136424	0.24268118656262094
GENE64X	D8B26_002170		1.2048095022462604e-10	0.0057522800486474795	7.212324271152308e-17	0.025113824055018066	1.0298966573902073e-13	1.3796826267174612e-10	2.559920438747954e-05					HISTO_DA.Contig93.Fgenesh_Aspergillus.206.final_new	1.0	3.110378785974635	3.729673671192454	0.5649178520828694	3.052028398031969	2.7675237597188427	2.8081169073058794	0.9684399405256378
GENE124X	D8B26_000366		7.707194294755716e-21	1.7281648978699227e-15	6.30325690484495e-24	1.3816676582019001e-07	2.72455100515226e-20	6.10237411817286e-19	7.175729463924163e-13	CPSG_06140	conserved hypothetical protein	CIMG_05170	TAM domain methyltransferase	HISTO_JG.Contig207.Fgenesh_histo.35.final_new	1.0	2.393370273760541	2.9001015630723415	1.1246315811239098	2.169946178297939	1.9930483011551583	1.9356254316997357	0.8965004246655526
GENE590X	D8B26_000710		3.574578885403369e-07	2.4270216643941024e-05	2.317426554280814e-12	0.11805881792004982	2.905536373269485e-06	1.1462648381604678e-05	0.056721911579012824	CPSG_06187	transcription factor tfiiib	CIMG_02684	transcription factor TFIIIB component		1.0	0.9404307779706108	1.1226203194760076	0.3941508366366691	0.7117669896769733	0.8063763409121574	0.5492686846363056	0.16533313583499473
GENE716X	D8B26_002628	ELC1	7.49865766952522e-05	0.001529880678909677	6.060959822806809e-08	0.11820583008778235	8.77713872404615e-05	0.00024690599404027995	3.658089009272535e-05	CPSG_02964	transcriptional elongation regulator Elc1/Elongin C	CIMG_09707	transcriptional elongation regulator Elc1/Elongin C	HISTO_DM.Contig940.eannot.1262.final_new	1.0	0.7584792872037828	1.0960490360479211	0.35413860114515117	0.758267781012863	0.97602287236067	0.569462304482044	0.5040654616235554
GENE731X	D8B26_002136		4.216880605482528e-09	0.0054205986125452086	5.862863883054081e-10	0.037795864867697315	8.68162125706342e-07	1.265498155822902e-06	7.456518719981363e-07	CPSG_02198	oligosaccharyltransferase subunit alpha	CIMG_01016	oligosaccharyltransferase alpha subunit ostA	HISTO_DA.Contig93.eannot.1946.final_new	1.0	0.7364503441835777	1.0438483905632943	0.24322288854154228	0.6524763353719607	0.6400394287838559	0.5463226515157572	0.5122982141129205
GENE245X	D8B26_001768		3.189219787138545e-09	4.98601267119735e-07	4.1360121556688185e-10	0.004973244129026817	0.0009328289370758344	1.0434218879969896e-09	5.539154337893823e-15	CPSG_01753	conserved hypothetical protein	CIMG_01424	hypothetical protein		1.0	1.536451249166006	2.9202553564480613	-1.1700549908542905	2.4232234800034855	2.6140490325088845	0.8411381555816041	2.3400009907456782
GENE308X	D8B26_000441		1.862804419655437e-06	1.617169825591003e-06	6.349938942832063e-09	0.18595610675822874	0.010714065886560356	1.2366199060903343e-06	4.0099445988705395e-07	CPSG_08568	hypothetical protein	CIMG_11467	hypothetical protein	HISTO_GL.Contig285.fgenesh_plus.20.final_new	1.0	1.3674646209535142	2.299478859786012	-1.0763953228653553	1.8244383124414925	1.6291949540341264	0.6390415778877995	1.0709046495775496
GENE1057X	D8B26_008341		0.0031083951116861524	0.02456294910844339	0.13615512560139775	0.20957011941185835	0.001900934455996434	0.013181118189984423	0.0009817249136513655	CPSG_09084	conserved hypothetical protein	CIMG_07461	hypothetical protein	HISTO_GB.Contig114.genewise.4.final_new	1.0	0.2563285125955536	1.2695328161504618	-0.36233360377475765	0.8053648293292871	1.3080165421766292	0.656715925890893	0.5536586914935159
GENE149X	D8B26_006596		8.711599144583097e-06	0.01591038803216244	1.1239559621469925e-06	5.293749641401335e-20	4.079136118624049e-21	2.8249956322205244e-24	4.105300078218129e-15	CPSG_00969	sphingoid long-chain base transporter RSB1	CIMG_06126	parasitic phase-specific protein PSP-1	HISTO_GI.Contig382.Fgenesh_histo.91.final_new	1.0	2.09343922425317	4.138486291473279	0.8543139031441555	8.648151498670204	9.144213618301174	6.404850035142722	3.894878778055722
GENE197X	D8B26_003997		0.048657959491135036	0.6970575520048213	1.6846253762541078e-07	0.07757335252810264	3.466888067273519e-06	0.0006478730007935006	1.8612664617919661e-09	CPSG_10138	conserved hypothetical protein	CIMG_04680	hypothetical protein		1.0	1.7750205502705745	1.874646899550595	0.11398944865276714	2.125303348999041	3.011409807690794	1.9065985894596418	2.0411891827318085
GENE41X	D8B26_006689		1.0507613218065277e-14	6.005754456871717e-10	1.5358275952388253e-20	6.151691106460325e-22	3.7331352352922625e-25	8.949858781502203e-27	9.777055296425741e-23						1.0	3.6554517372086295	4.645725132620058	1.469894313704212	7.1504429215066265	7.664364964497204	5.710114928830906	4.271134128399406
GENE54X	D8B26_006688		5.084095147575272e-14	5.893226872388222e-09	7.058870943528872e-20	7.049099423094353e-23	2.1716952155030896e-24	3.3130766183378574e-26	3.8608377643957604e-22						1.0	3.3707513787491665	3.8804735998216353	1.2154553676871782	6.946299237837398	7.0961202203014695	5.433856844906563	4.159925707531597
GENE776X	D8B26_006535		0.04386863971444657	0.0032827452000557815	8.166021225093058e-06	0.03740254673850551	5.661163212984665e-08	1.0215414502479176e-05	7.589774292056119e-06	CPSG_00887	conserved hypothetical protein	CIMG_06196	hypothetical protein	HISTO_ZU.Contig65-snap.35.final_new	1.0	0.666116167285143	0.721034434988516	0.3742617210688872	1.119215906759082	1.4403373271100124	1.0270266685280123	0.647177073128785
GENE386X	D8B26_000367		0.016902542443867276	0.0446087669508623	1.0721185653888372e-10	0.002758771764297815	3.6454494885552236e-10	1.1289584030033957e-08	6.039604767264871e-10	CPSG_06141	DUF726 domain-containing protein	CIMG_05169	hypothetical protein	HISTO_DA.Contig93-snap.121.final_new	1.0	1.19413535220701	0.9074577041460857	0.2510746790816097	1.6218656826953335	1.983647773637342	1.3252736155606277	1.076495679636726
GENE309X	D8B26_006259		3.192815790928458e-17	8.24825818770114e-07	3.675786408393726e-19	5.330753052800965e-23	7.513414131779873e-17	5.007495543355866e-25	5.0418857455795223e-23	CPSG_00565	conserved hypothetical protein	CIMG_06502	hypothetical protein	HISTO_DY.Contig31-snap.33.final_new	1.0	1.3672550584980419	1.470136611308991	0.3908766849289552	2.669497047956608	2.8558129587902266	1.1778767656593276	2.0007478075492844
GENE808X	D8B26_003130		7.750207683229162e-05	0.007363038629701893	2.3644349597530292e-07	0.004416542256024979	9.867296795247923e-08	3.66935188846417e-11	4.747802105355975e-15	CPSG_02343	conserved hypothetical protein	CIMG_03611	hypothetical protein		1.0	0.6386502720083764	1.012177557335952	0.2647428092447519	1.474211636677056	1.3856301127351973	0.7747601617922101	1.38746337736247
GENE695X	D8B26_006260		0.007172094501052524	0.001131575122873146	1.6391153490326995e-07	0.00042774424164844396	0.408143933018524	4.4021596376514284e-07	1.613166888728986e-08						1.0	0.7840561077795277	0.8095907374593904	-0.4089275997962799	1.1716316903312136	1.8395722281581717	0.1304213617237326	0.8686239336345563
GENE932X	D8B26_000436		0.48466373717190075	0.628497175761078	0.011286117647768329	0.19863788117994063	0.11446502618457181	0.008462103958107883	2.390625505250228e-07						1.0	0.45825844750837763	0.4013622973027714	0.08330589578811264	0.8836012890926304	1.3699801122994741	0.3550569087780006	1.0449451524928877
GENE895X	D8B26_002652		0.8126427334648717	0.16427482644021055	0.02202094027802634	0.16301371115538857	0.09887541997560918	0.09284821893021993	3.774793767111321e-06	CPSG_02932	conserved hypothetical protein	CIMG_09679	hypothetical protein		1.0	0.5160418052270088	0.21921443419815972	-0.2887929704425586	0.8034183504953527	1.868827056314933	0.48419724417974463	1.07680386450937
GENE1055X	D8B26_000445		0.265191438742495	0.8078175592064651	0.00862092713064807	0.019115309690800966	0.00041633484919918686	0.004210241651600881	3.1526366405917484e-05	CPSG_08563	mitochondrial pyruvate dehydrogenase kinase	CIMG_05052	mitochondrial pyruvate dehydrogenase kinase	HISTO_GL.Contig285.eannot.1082.final_new	1.0	0.26215596846496625	0.2813202495876173	-0.024328543619836444	0.4855458170732369	1.0712592306071207	0.42457118846832703	0.4394050146845245
GENE1095X	D8B26_004449		0.014802338494665973	5.080850698110363e-07	0.009645456610376269	0.00043721647582362094	1.7225374886446103e-09	0.0015417049689090754	7.927694808079155e-16	CPSG_10196	conserved hypothetical protein	CIMG_08147	hypothetical protein	HISTO_HS.Contig68.eannot.2062.final_new	1.0	0.20565206400778183	0.523291411446744	0.44267698270999994	0.4463955966854267	1.3382052934695405	0.7097451677998646	1.135008369297593
GENE1148X	D8B26_000365		0.015469875250471098	0.8532458002582901	0.11427774551314225	0.028815548994668438	0.0005633119019207149	0.44439613075304196	4.88141886094085e-10	CPSG_06139	conserved hypothetical protein	CIMG_11484	hypothetical protein	HISTO_DA.Contig93.Fgenesh_Neurospora.313.final_new	1.0	0.14405564314550207	0.5580008600636414	0.01722967311887404	0.13971487025486345	1.060321060584029	0.38602039292228363	0.7525134624352787
GENE279X	D8B26_005494		0.09314003300771971	0.01006181382646737	3.1469029254363937e-06	0.5782581844479756	0.002197063491543687	0.0510453811323341	4.360235603618335e-06	CPSG_04212	conserved hypothetical protein	CIMG_00600	drug:H+ antiporter-2		1.0	1.4335719427891787	1.477217169898043	0.6494907768078716	1.2199448030798679	1.4482267972089422	1.1387327308999193	1.3289707498726149
GENE537X	D8B26_002587		0.004032472683421162	8.750839173997731e-06	2.8778613800059132e-08	0.16549466560870357	0.0009597943166874851	0.009517638008207683	1.2528347644941583e-07	CPSG_09703	opaque-specific ABC transporter CDR3	CIMG_09764	ABC transporter	HISTO_ZL.Contig1131.fgenesh_plus.202.final_new	1.0	1.0058007484918379	1.120045815004896	0.6817040575820749	0.75096740370071	1.2585597228021814	0.6240451108943467	0.9044875934593755
GENE579X	D8B26_007894		0.00012208808690378152	3.161194292158537e-11	7.445757426997738e-09	0.016467345276391914	0.0030302602597348936	2.258556367461672e-06	2.45858203352753e-10	CPSG_04084	conserved hypothetical protein	CIMG_09523	hypothetical protein		1.0	0.9526655870076516	1.2837555984362374	1.1661579458360747	1.2056016490642503	1.5845840422657747	0.4887609099955338	1.0897552497863268
GENE690X	D8B26_003060		1.0980642074496697e-06	2.201164390419286e-11	6.82723157780992e-11	3.529652344892424e-05	1.1789121270971093e-05	1.479853715071693e-07	2.558188454522022e-08	CPSG_02431	CAIB/BAIF family enzyme	CIMG_03524	CAIB/BAIF family enzyme	HISTO_JG.Contig207.Fgenesh_histo.85.final_new	1.0	0.7930052122442591	0.7510054915132901	0.8357693469230187	0.6901393645134157	1.0507424636607914	0.4487642315176919	0.6023154819179531
GENE774X	D8B26_003370		0.0001318433607177482	0.00033780360619481973	1.3363589340583868e-06	0.05175405272604901	0.017045874407833308	1.540701443006508e-05	4.6874172973779226e-09	CPSG_03372	hypothetical protein	CIMG_03901	hypothetical protein	HISTO_ZT.Contig174.Fgenesh_Neurospora.100.final_new	1.0	0.668004540317764	1.1281638734659691	0.4261491468017318	0.9663375794732839	1.2147938679168313	0.3501473883135184	0.8792986467255345
GENE743X	D8B26_007207		0.014968027203525946	0.009451861520119387	7.927648152039542e-05	0.06161630300494337	5.992511801964049e-05	0.0002570106826927719	1.3971609115285019e-06	CPSG_04562	conserved hypothetical protein	CIMG_10146	hypothetical protein	HISTO_ZH.Contig107.Fgenesh_Aspergillus.10.final_new	1.0	0.7125047409001943	1.115176113076283	0.4026689579545029	1.187083354394258	1.7275554055401765	0.882685632807638	0.8862696867626276
GENE876X	D8B26_003106		0.00018037224569564716	0.0022676259494243496	1.3105938249395277e-06	0.0005312192579041282	0.008608169643625242	1.941607735053239e-06	9.368003885871709e-07	CPSG_02375	conserved hypothetical protein	CIMG_03580	hypothetical protein	HISTO_JG.Contig207.Fgenesh_histo.74.final_new	1.0	0.5322768993724366	0.765564302810771	0.2867910045326692	0.7750139907073755	1.2888549201544042	0.28880004934677933	0.5386550699982802
GENE667X	D8B26_002653		0.016087732626820287	0.7038121523070135	5.816883165619498e-06	0.3469089025112599	0.0022683054742400604	0.4356393646915116	5.052907827655456e-05	CPSG_02931	fatty acid oxygenase	CIMG_09677	fatty acid oxygenase		1.0	0.8082964937977993	1.0234620472805367	-0.059718685766652506	0.28248836999015775	1.0466170241076227	0.6168344920850521	0.6729489256610209
GENE958X	D8B26_005446		0.0061387401893905945	0.37998218787606	0.01189282264069828	0.2241658890318235	0.13711690425510795	0.16194499027524703	3.729382391737265e-09	CPSG_09824	conserved hypothetical protein	CIMG_10570	hypothetical protein		1.0	0.41554109696425134	1.1561637680706067	0.1339067396244253	0.4734285520591574	1.2444598622683356	0.3091350939693979	1.176356110349769
GENE417X	D8B26_004802	FCJ1	1.233682060642069e-08	2.5869300777764894e-15	2.330051234864995e-16	2.0053572076734883e-08	4.179244170776698e-16	2.0113904013936313e-15	3.2667075605507385e-13	CPSG_05501	conserved hypothetical protein	CIMG_08785	hypothetical protein	HISTO_DM.Contig933-snap.75.final_new	1.0	1.1546631288032014	0.7101446035545602	1.066337191081586	1.198953611259387	1.0612307559270142	1.187519504542974	0.8778151119207305
GENE451X	D8B26_006385		3.529055015743835e-05	7.666203530001495e-12	1.1621064228227408e-12	0.003949053325647715	1.1870167107351912e-12	1.2400992178164806e-08	2.1245852210407143e-08	CPSG_00708	conserved hypothetical protein	CIMG_06367	mitochondrial import inner membrane translocase subunit TIM8	HISTO_ZU.Contig65.eannot.2021.final_new	1.0	1.111237863716712	0.7968012872046079	1.0218934214482183	0.9671419575331324	1.010840650706621	1.1918934363181166	0.7112553424575725
GENE480X	D8B26_006654		1.8197449438713183e-08	1.242730890280747e-16	2.6012692589376015e-15	0.00011560486238297303	3.3409948305062505e-16	3.8242227859053315e-13	1.3987961163905812e-11	CPSG_01033	electron transfer flavoprotein	CIMG_06063	electron transfer flavoprotein		1.0	1.070622198282988	0.7759180028647396	1.22956530014862	1.0376972208007218	0.8190252828894804	1.232744099935079	0.7600107274753797
GENE552X	D8B26_006460	HSP60	7.025760517573598e-08	3.775775863918095e-12	1.3876968637497488e-12	1.9265590321112416e-06	9.131633431359382e-14	3.135135705620199e-11	1.3643094790423616e-07	CPSG_00798	hsp60-like protein	CIMG_13033	hsp60-like protein	HISTO_GX.Contig297.fgenesh_plus.7.final_new	1.0	0.9892044611058844	0.6532082154140837	0.9629558968826847	0.9178372660287212	0.6738801432691334	1.1493913907080524	0.5830692292467904
GENE581X	D8B26_000314	MIA40	1.3308731031256048e-05	6.294681511952775e-13	1.8344285685958067e-14	0.11743760809588774	1.399068772067938e-14	1.7779716169248656e-11	1.1188063091391378e-10	CPSG_06077	mitochondrial intermembrane space protein Mia40	CIMG_05240	mitochondrial intermembrane space protein Mia40	HISTO_DA.Contig93.eannot.2117.final_new	1.0	0.9495088394521438	0.6540488037489471	0.8168015813745392	0.9655634985974334	0.5247806251285094	1.0457240855128374	0.6597841519971371
GENE701X	D8B26_001121		2.258737648885796e-06	2.868720222475935e-11	6.267799473337601e-11	0.006859904063806276	2.419176014351286e-13	1.0126189382607946e-09	3.911590318394478e-11	CPSG_00058	conserved hypothetical protein	CIMG_10888	hypothetical protein	HISTO_GI.Contig363.eannot.1196.final_new	1.0	0.7741044042851992	0.6633649884866447	0.8057093779681288	0.822411354906442	0.6392628292850405	1.039983091496134	0.8011814929087935
GENE526X	D8B26_003373		8.630414432994087e-10	2.0527100831814957e-12	9.553496998530216e-14	1.4990086422606713e-07	1.4681907087765751e-13	1.5707000493491195e-10	7.692930885466988e-07	CPSG_03369	40S ribosomal protein S3	CIMG_03903	40S ribosomal protein S3	HISTO_ZT.Contig174.eannot.1393.final_new	1.0	1.0189203350671119	0.7353869387073078	0.9103729652761429	0.7826899482069566	0.6778196763274064	1.035580862964847	0.48669442392255957
GENE550X	D8B26_005872	RPL6	2.7312715097397633e-09	5.066064478722723e-11	4.442935001043711e-13	8.54915325638939e-06	1.1576770072910658e-13	2.3271867216415625e-11	1.9224025291216803e-06	CPSG_07072	60S ribosomal protein L6	CIMG_06963	60S ribosomal protein L6	HISTO_ZZ.Contig127c.eannot.1584.final_new	1.0	0.9941140032677651	0.7238694636501092	0.8198090669469775	0.8856756936144088	0.5664444064484684	1.0870825361554772	0.4782840251238897
GENE534X	D8B26_000707		4.352875403669523e-07	8.385154132183178e-17	1.0813531357175298e-14	0.00023304108619801213	1.998225003580698e-14	1.1261397976465367e-09	6.688476844348476e-10	CPSG_06184	hypothetical protein	CIMG_02687	Atypical/ABC1/ABC1-A protein kinase	HISTO_ZL.Contig1131-snap.57.final_new	1.0	1.0083459269351074	0.7660063766015761	1.2346503465006267	0.8134108749287458	0.9482016619879778	1.0609244319122637	0.633245718559142
GENE614X	D8B26_004650		8.540454262622121e-07	8.415422352268044e-16	2.886500667809962e-14	1.8732342810366123e-05	7.95196719541143e-15	2.3070792510433646e-12	7.032229691245976e-09	CPSG_05690	outer membrane protein	CIMG_08534	mitochondrial outer membrane protein	HISTO_ZE.Contig149.Fgenesh_histo.5.final_new	1.0	0.8986454518499627	0.6291223717213652	1.0469885603360307	0.9223257231116041	0.9104976491777768	1.0092197788185093	0.524341802820926
GENE575X	D8B26_002829		0.0023408623437744017	2.425501132136091e-14	9.673934977287807e-13	0.07458473040665024	6.413867100732137e-13	6.544134021750809e-07	0.0021206692301042845	CPSG_02715	WD domain-containing protein	CIMG_03251	WD repeat protein	HISTO_LF.Contig359.Fgenesh_Aspergillus.48.final_new	1.0	0.9588280734543098	0.5559699425698232	1.106086862906143	0.7426729403412492	0.6925208387911896	1.068267719242474	0.2707014256932825
GENE555X	D8B26_001865		4.3532663136308434e-05	1.4006217783365402e-17	7.416556255414011e-13	1.4962418103475872e-06	1.0856002540589183e-13	9.568625036154065e-12	6.202008623731148e-09	CPSG_01874	fumarylacetoacetate hydrolase	CIMG_01313	fumarylacetoacetase	HISTO_CC.Contig38.eannot.1064.final_new	1.0	0.9841472693685128	0.5301410380417995	1.5655463847530007	1.006470470627943	1.0089943190493504	1.1176021147627344	0.6618118030301386
GENE755X	D8B26_005794	UGA1	0.00107080169417517	1.7038774036008536e-14	1.949498223749779e-10	2.9551953692624813e-05	2.6551319390595122e-11	1.0772256793218495e-11	4.69830555091126e-09	CPSG_06984	4-aminobutyrate aminotransferase	CIMG_05995	4-aminobutyrate aminotransferase	HISTO_GY.Contig460.Fgenesh_histo.220.final_new	1.0	0.6990028146053605	0.4122197843787683	1.0529468871583452	0.9508324553642821	0.9152497425982119	0.8101597663791923	0.6081494853541219
GENE752X	D8B26_000805		0.0592080806501273	3.8467094834204575e-12	2.5048166881648176e-10	0.09216269458154895	5.906590302406564e-13	1.263814364205764e-05	1.5193817460886427e-11	CPSG_00427	tryptophanyl-tRNA synthetase	CIMG_10982	tryptophanyl-tRNA synthetase	HISTO_GX.Contig297.genewise.55.final_new	1.0	0.7055831040113961	0.3483881610380864	0.8303799136600548	0.6137552093477351	0.6635168464707812	1.0141521987953328	0.7945565780649279
GENE766X	D8B26_005656		0.03251179883952676	1.2213270581485287e-13	2.5068268462336034e-10	0.007698569886118672	1.614308769053756e-13	1.711332783887673e-08	1.5313771702911687e-07	CPSG_04766	DUF1690 domain-containing protein	CIMG_05826	hypothetical protein	HISTO_ZY.Contig571f.Fgenesh_Aspergillus.18.final_new	1.0	0.6802431967894853	0.2955250320557274	0.9478532841314247	0.7203420580838639	0.6909924621681228	1.0000960924574165	0.49759831137905136
GENE672X	D8B26_006638	MEF2	0.06522703955975767	1.6679763996351086e-12	9.021231981591802e-11	0.010242911183967378	4.933870651941141e-10	9.793661726472719e-07	0.004015101571217959	CPSG_01015	elongation factor G	CIMG_06080	translation elongation factor G	HISTO_JF.Contig157.Fgenesh_Aspergillus.9.final_new	1.0	0.8032414065087664	0.39627673049205453	0.9288179735914663	0.8020134391482809	1.0503026779026259	0.8418445981859144	0.254752418866834
GENE609X	D8B26_006302	CDC23	0.2061447714514061	1.5518732056781153e-10	1.4216674713024088e-11	0.0056087706283527005	1.5925497484967944e-09	7.089827843510574e-07	3.5452894942033353e-06	CPSG_00616	tetratricopeptide repeat protein	CIMG_06452	cell division cycle protein	HISTO_DY.Contig31.fgenesh_plus.22.final_new	1.0	0.9130141272916683	0.29066550092250865	0.8015804022939776	0.8382093073862206	1.1319626028337446	0.8330352217364585	0.4834339464420654
GENE639X	D8B26_004809		0.01958767333807887	3.7103959003883565e-12	1.3602081202668101e-11	1.968205170100354e-05	3.783324641690807e-12	9.989876962763507e-11	1.1825317672649824e-07	CPSG_05494	conserved hypothetical protein	CIMG_08792	abhydrolase domain-containing protein 12	HISTO_DM.Contig933.eannot.1567.final_new	1.0	0.8561925172116488	0.3878505103045084	0.90115820255759	1.0357111915821702	1.2679491670690195	0.9787454312401088	0.5559858050956662
GENE789X	D8B26_002065		0.14217350554316704	1.3109866527576645e-08	3.069872712758123e-07	1.1445090974738727e-06	1.4708572456885595e-09	3.07319543318505e-08	0.00026726316397656015	CPSG_02121	hypothetical protein	CIMG_01092	FK506-binding protein 4	HISTO_DA.Contig93.Fgenesh_histo.349.final_new	1.0	0.6546124550689785	0.2071966627007998	0.7827702725896126	0.8272367693838448	1.0509795468379874	0.8969393364876423	0.41798107882908314
GENE720X	D8B26_004591		0.36144408391390154	1.5317727736429438e-10	1.3177064962984138e-09	0.011669414069358456	6.840990085181153e-13	1.0094683516640379e-07	0.006008873368421775	CPSG_08232	N2,N2-dimethylguanosine tRNA methyltransferase	CIMG_08475	N2,N2-dimethylguanosine tRNA methyltransferase	HISTO_ZE.Contig158-snap.26.final_new	1.0	0.7552812217215962	0.21356568036986806	0.8154988658527168	0.9116068239922607	1.0293365971902133	1.160601468059164	0.2581226637818657
GENE754X	D8B26_007893		0.4757472176050141	2.463827457965004e-05	0.0011573266766746327	0.6281452738358634	0.0009110760592321153	0.010388429113650151	0.15713571367128062	CPSG_04083	conserved hypothetical protein	CIMG_09522	FAD binding domain-containing protein		1.0	0.7047362750861594	0.5341749638123652	0.8692955657140723	1.0805737353759135	0.9341776019892267	0.8950562028332053	0.2839573241502696
GENE361X	D8B26_002183		0.0002056957985950314	1.1983889548429502e-11	9.848301148878805e-08	0.0004723029365431999	1.1386549438387163e-15	3.922064326528048e-15	1.1641467355746051e-06	CPSG_02253	cyanamide hydratase	CIMG_00964	cyanamide hydratase family HD domain-containing protein	HISTO_ZZ.Contig127c.fgenesh_plus.60.final_new	1.0	1.248717850919518	2.10524392406468	1.6732742938071152	3.612855516667102	3.2418928687589537	2.8954236303412317	1.0249511768715491
GENE927X	D8B26_007948		9.366739733051838e-11	2.8837979247542787e-16	9.436975874847676e-07	0.000285991586510228	2.5890657466366747e-18	2.093518338279467e-15	7.285275877249442e-08	CPSG_04149	phospholipase D	CIMG_09578	phospholipase D	HISTO_JG.Contig206.Fgenesh_Aspergillus.70.final_new	1.0	0.46614208505654625	1.3272171067724203	1.238879129040058	1.5423466497038023	1.1911187645113352	1.6230260585753202	0.5323773266265557
GENE678X	D8B26_002281		0.0018744396789102283	1.9063211913546535e-08	1.808309430437572e-08	0.0168123040689134	4.718097374582402e-11	2.3503305042780626e-06	5.159873114202016e-09	CPSG_08060	50S ribosomal protein L14	CIMG_00842	ribosomal protein L14	HISTO_HS.Contig68.eannot.2105.final_new	1.0	0.7991734316723967	0.7535131817976767	0.7780776700008578	0.9094562546716302	1.132784524718621	1.1606447905471302	0.8464719301179293
GENE770X	D8B26_008192		0.0011694336798427686	4.267978902712764e-10	3.3811521052769936e-08	0.011564385889196723	4.843296603148834e-10	5.975805031429148e-07	7.382967576011961e-07	CPSG_08917	conserved hypothetical protein	CIMG_07625	hypothetical protein	HISTO_ZL.Contig1161c.Fgenesh_Neurospora.36.final_new	1.0	0.6710105651006988	0.7057472164983911	0.8089553085921527	0.8696145331298321	1.0721066438411317	0.9184937228704748	0.5616300964415705
GENE930X	D8B26_002859		0.006355993189406839	0.00019866698178717403	0.0025543477132438136	0.2543285630479911	3.9890063819009324e-07	0.001995585147086373	0.00028573676668648473	CPSG_02672	retinol dehydrogenase 14	CIMG_03290	short chain dehydrogenase/reductase		1.0	0.4644219859345134	1.0138955978231197	0.552727150588958	0.8445645157875903	1.0468520455138144	1.0261381080004568	0.5533308125604609
GENE47X	D8B26_007420		0.028550695220391813	1.5363460538216965e-14	6.868181306297625e-13	1.874181902014726e-08	6.724294941355819e-10	3.097912998641527e-15	0.3914635514674614	CPSG_01365	conserved hypothetical protein	CIMG_09000	hypothetical protein		1.0	3.4877103147339445	2.6717654672142497	3.6937251339204535	5.653864835664522	6.502951658142026	3.3479475615459307	0.3621674129048136
GENE604X	D8B26_002620		0.007691784726438721	4.092375516619662e-11	1.7920548106657273e-10	0.02604899571457312	2.2320629779397153e-06	3.5228790438265005e-06	0.017340744434304337	CPSG_02972	conserved hypothetical protein	CIMG_09716	hypothetical protein	HISTO_DF.Contig537-snap.67.final_new	1.0	0.9248148909256189	0.7280466589963396	0.9461246985174049	0.9500535947992715	1.2481790228802512	0.6781369597206955	0.24589133785851683
GENE750X	D8B26_000699		0.021168295721916017	2.5422852797673496e-09	3.298093390617902e-08	0.003700447575558892	6.877851138637384e-05	5.273143027135054e-05	0.6596540438465534	CPSG_06175	conserved hypothetical protein	CIMG_02697	rRNA biogenesis protein RRP36	HISTO_ZL.Contig1131.Fgenesh_Aspergillus.250.final_new	1.0	0.7069324410611332	0.5909528219210992	0.7694017243387585	0.7629488285374599	1.376883706687432	0.5222452576946494	0.046944375118736816
GENE692X	D8B26_002067	TAF111	0.13463368651389745	4.48236805971197e-10	1.2926090874795336e-08	0.007702325030908338	0.00017150089678458035	1.2101724586534077e-06	6.6240708957133904e-06	CPSG_02124	transcription factor TFIID complex 145 kDa subunit	CIMG_01089	transcription initiation factor TFIID complex 145kD subunit	HISTO_DA.Contig93.eannot.1998.final_new	1.0	0.7876726534910122	0.3950939687036064	0.9019333840131677	0.9461571405854436	1.2587559817355864	0.5055891866581391	0.5484720837165661
GENE390X	D8B26_003284		0.1692329903804819	2.8081890548631337e-07	5.253963242833026e-10	0.07335713923486502	0.0009715498440882224	0.016410910285007237	0.12527816242859904	CPSG_03492	hypothetical protein	CIMG_03790	THUMP domain-containing protein	HISTO_JG.Contig206.Fgenesh_histo.113.final_new	1.0	1.1869691354072718	0.5381250293757504	0.8335018824814858	0.6350608174825676	1.3342236767934168	0.5873288718827191	0.21524105236547125
GENE643X	D8B26_000176		0.005567781181064659	3.964364546956426e-08	4.1312852724264994e-11	0.009223204873879549	0.0013148090347882898	0.0003997212301920522	0.019054633770426193	CPSG_05901	start control protein cdc10	CIMG_05472	APSES transcription factor	HISTO_DA.Contig93.fgenesh_plus.119.final_new	1.0	0.8531629471247947	0.612405945777129	0.5934174111673034	0.5775110344275334	1.164025664833875	0.3577407428866685	0.2094687199800506
GENE705X	D8B26_004153		0.019210368826804443	1.2927537265965624e-08	4.274916276987662e-10	0.007755272244609845	1.8618770240722025e-07	0.0023067824210357166	0.001791444709346683	CPSG_09848	hypothetical protein	CIMG_07814	DNA-directed RNA polymerase II polypeptide	HISTO_ZL.Contig1161b.eannot.1352.final_new	1.0	0.7679658851496359	0.5003125320298027	0.6307974474989232	0.47650237385356925	1.0945666424199094	0.6488434868868088	0.2866690063882457
GENE759X	D8B26_000163		0.002986026321489765	1.5907539937280784e-05	5.622860793325793e-09	0.000772679062949723	3.2773311777768832e-06	1.5102688305997332e-06	0.013217374115258565	CPSG_05879	conserved hypothetical protein	CIMG_05486	HEAT repeat protein	HISTO_DA.Contig93-snap.305.final_new	1.0	0.68946440175371	0.6109528805373725	0.4242505949917517	0.7841807124760993	1.278115351233476	0.5536539907864354	0.22551477878523088
GENE797X	D8B26_001156		0.006034870963923342	6.990267438084807e-07	6.15906785338664e-09	0.003678231332583198	3.303467205880442e-06	3.371421383603581e-05	0.031236559018353243	CPSG_00018	conserved hypothetical protein	CIMG_02165	hypothetical protein	HISTO_GI.Contig363.Fgenesh_Neurospora.32.final_new	1.0	0.6468508873240417	0.5313130826026766	0.4877173623929498	0.6161477082922824	1.0719226431686373	0.5211910242193921	0.18357483209750675
GENE800X	D8B26_003755		6.662387151817677e-07	5.9482281687957794e-08	1.2068038684930049e-11	2.7784396486272277e-06	9.0807487061919e-08	2.2758979880113755e-07	0.0018147505057633882	CPSG_06217	glucosidase 2 subunit beta	CIMG_04388	protein kinase C substrate	HISTO_ZL.Contig1131.eannot.2091.final_new	1.0	0.6458804120714635	0.681267313586896	0.42431182646734117	0.565409242605903	1.1135568185160258	0.464811678214983	0.20644667961565225
GENE829X	D8B26_006606	GYP2	0.00011512022830064519	2.628207226548452e-08	5.857260072753169e-09	0.00018428857689839346	1.844380259279702e-08	2.3395204361767924e-05	1.2311580791670177e-05	CPSG_00978	hypothetical protein	CIMG_06116	GTPase activating protein	HISTO_GI.Contig382.eannot.1282.final_new	1.0	0.6065507732655143	0.7012327334476776	0.5463159249555539	0.5894218545431079	1.2418297499556417	0.6451180354628482	0.38942577062939926
GENE792X	D8B26_006847		0.01662636222752291	4.4006829225362305e-07	1.4814737290625775e-08	0.0006032090710551231	4.149105514196021e-11	3.2390592404325437e-06	0.00037142053771194844	CPSG_01256	hypothetical protein	CIMG_07180	hypothetical protein		1.0	0.6524295503812643	0.5204298140999355	0.523939909605373	0.7764784120486456	1.3587001888973398	0.9652263782051783	0.3359144128103799
GENE803X	D8B26_006066		0.16564887161712727	7.223395552775325e-07	1.4534061445508857e-07	0.020645096071338846	3.2053553419279195e-08	0.00016408541046462617	0.018735151477095317	CPSG_07286	hypothetical protein	CIMG_06714	Atypical/ABC1 protein kinase		1.0	0.6402877433220088	0.327132012164728	0.5675920507727852	0.6322751389898117	1.0142313213884948	0.7762490452314226	0.23427958439703706
GENE601X	D8B26_001439		1.4263093886053343e-16	2.144984927284131e-15	7.910067211811136e-09	3.2956899066696803e-23	4.3489861490314646e-15	1.50363263382464e-15	4.508548782958809e-15	CPSG_09992	succinyl-CoA:3-ketoacid-coenzyme A transferase 1	CIMG_01784	3-oxoacid CoA-transferase, B subunit	HISTO_ZT.Contig1089.Fgenesh_Aspergillus.2.final_new	1.0	0.9267436356855225	2.197401812974399	1.8705323503531346	1.9816634410601164	4.171369462047478	1.8450379097417173	1.8207401583610106
GENE786X	D8B26_002005		0.02922240393248738	9.609919070460157e-08	6.246417208772029e-08	0.00023191064831829734	6.065048813372277e-10	5.5439217022313154e-05	5.051994361214826e-11	CPSG_02049	hypothetical protein	CIMG_10689	hypothetical protein		1.0	0.6573388750323624	0.5394645605349051	0.6142701696523543	0.7302085758672517	1.5991867245103577	0.9390235951199756	0.905733346015234
GENE1001X	D8B26_005440		0.013440255471064701	6.885524863265522e-13	0.0003253280320707156	0.0003553193913603447	1.3824779053555847e-10	0.02557326778733326	4.204358543353106e-05	CPSG_09833	conserved hypothetical protein	CIMG_00530	hypothetical protein	HISTO_ZL.Contig1131.Fgenesh_histo.81.final_new	1.0	0.33998097681606515	0.5191412566615548	0.9721714630607923	0.3456823916517506	1.3639757702661104	0.8944527919162749	0.39130080911220444
GENE883X	D8B26_007578		0.7019835763744479	3.822147937108116e-05	5.890548327221556e-07	0.003229171909026491	4.436335916685029e-05	0.04559235552752127	8.716480677645636e-07	CPSG_03723	conserved hypothetical protein	CIMG_09174	hypothetical protein		1.0	0.5242365185090717	0.09530684977692096	0.38565767367414655	0.30394065208357096	1.1334346016562746	0.4557892405036041	0.5059828748379792
GENE235X	D8B26_005359		9.420351915152221e-06	0.0019731429445103087	5.855590932496829e-14	5.2916906600575403e-08	4.204042742660232e-11	8.857514568800122e-19	1.8550502612293724e-10	CPSG_05287	predicted protein	CIMG_13215	hypothetical protein		1.0	1.5689436089588595	1.6307686151053793	0.3863891928629018	3.22949909033026	3.1577197016033893	1.4359153778539047	1.0998786600422306
GENE369X	D8B26_006709		8.69142312198982e-07	0.807602838917103	1.227010522213528e-12	2.8726826088939658e-08	9.05773592318263e-10	1.9101407690678606e-14	0.00859990985962643	CPSG_01100	sulfate transporter	CIMG_07040	sulfate transporter	HISTO_ZZ.Contig127c.Fgenesh_Aspergillus.50.final_new	1.0	1.2336656605233425	1.058514516250244	0.02843997930712072	1.7672428286189954	1.9588173884696418	0.9889492083787637	0.2959229185011949
GENE918X	D8B26_006607		0.4355007591910573	0.7511098742189135	2.602260542171129e-05	0.011238409458336348	0.0010171361836894917	9.694223468669375e-05	0.1144511751358697	CPSG_00979	CNH domain-containing protein	CIMG_11675	CNH domain-containing protein	HISTO_GI.Contig382-snap.68.final_new	1.0	0.4798526433111181	0.198349168685746	-0.033459797940467884	0.6653976747629269	1.0869694332266522	0.402811157467054	0.1611091697309648
GENE684X	D8B26_006698		0.7333005565198607	0.8051740890464661	1.0277733199532207e-08	0.11819083022815428	4.20899545381292e-06	6.827740951486038e-09	2.501327216511537e-06	CPSG_01088	hypothetical protein	CIMG_13097	transcription factor	HISTO_BP.Contig457.eannot.1750.final_new	1.0	0.7971491765632497	0.1333432956277585	-0.027459246698932956	1.2897137283408495	1.0000842215682493	0.6747218615272862	0.5780707425872632
GENE809X	D8B26_003625		0.6220450737067864	0.014508826347819076	0.013538126086198378	0.6742053459855986	0.2382142556924134	0.0003582674915503162	0.7623930530905622	CPSG_03052	conserved hypothetical protein				1.0	0.6376540257465485	0.4998974913106777	0.5528064280090254	1.7394008441750772	1.0511843412343373	0.4172431358472511	-0.08077953019259373
GENE644X	D8B26_001206		0.5695312319065194	0.048895328820468716	4.816893203970641e-06	0.04472261092728666	0.014230057919559341	1.410075749144417e-07	0.4111229211125966	CPSG_06809	conserved hypothetical protein	CIMG_02077	hypothetical protein	HISTO_ZL.Contig1161c.Fgenesh_Aspergillus.22.final_new	1.0	0.8527950444626204	0.34391138135754795	0.2991269585172376	1.7572706930745805	1.829325469980402	0.5291108057748433	0.1348202729171989
GENE736X	D8B26_003704		0.011772660265403497	0.1996222083194026	1.0574209256619895e-06	2.5042717328814765e-05	0.0005768325654142871	2.4126054551357358e-12	0.03947272664849548	CPSG_09634	conserved hypothetical protein	CIMG_04329	hypothetical protein	HISTO_ZL.Contig1131.eannot.2139.final_new	1.0	0.7272971275740168	0.7529746863276269	0.15692548673675763	1.8607528184388995	2.0867530499359903	0.5394600687265089	0.2590899736931292
GENE837X	D8B26_004685		0.2399437052881237	0.03335673793571976	0.0004376057810757726	0.003040177442394138	0.018529230676876347	1.2310058015588086e-11	0.0014731670724975928	CPSG_05648	polyketide synthase	CIMG_08569	polyketide synthase		1.0	0.5972406999614243	0.4822742132840155	0.32713278631387205	2.1137320962927424	1.8839038701351678	0.44896120536227563	0.520178434394462
GENE893X	D8B26_005055		0.0004388190121101588	4.964444084684835e-07	0.0002388005220318743	9.222754288017468e-07	7.230820544926268e-08	1.4223685356577002e-13	0.3088899173938017	CPSG_04907	1,3-b-glucanosyltransferase	CIMG_00181	1,3-beta-glucanosyltransferase gel1	HISTO_HS.Contig68.Fgenesh_Aspergillus.237.final_new	1.0	0.5176856229305112	0.8380504380296228	0.782232423281298	1.9081574220736233	1.936200739841875	0.9452410473570023	0.13632656160166762
GENE1037X	D8B26_005499		0.005006445064745071	4.619696864910116e-06	0.00011839475503891436	0.0004177681433007026	3.2059667857123205e-07	1.828114777590525e-12	1.1646993307973199e-05	CPSG_04221	conserved hypothetical protein	CIMG_00604	hypothetical protein	HISTO_DM.Contig93.Fgenesh_histo.51.final_new	1.0	0.2878938882431273	0.44107326033902133	0.3502985453181474	1.0556499086486961	1.0404450276839736	0.4762169399705047	0.3366715320020566
GENE1021X	D8B26_004496		0.4792366345393748	0.00120644602271714	0.11551788762359724	0.5256209159875789	0.4203457058675581	0.004083982186287028	0.43055972998236397	CPSG_08358	conserved hypothetical protein	CIMG_08201	hypothetical protein		1.0	0.3100378020656908	0.48697643132041585	0.5795269778876428	1.1061486742716926	1.037789327703808	0.2179609268372788	0.14832989199613975
GENE886X	D8B26_000238		0.06305439692915711	7.956711040090614e-10	4.6912665955669415e-06	4.389771090142198e-13	5.329242776830204e-26	2.893442573629734e-24	0.00022128907572741138	CPSG_05980	hydantoinase/oxoprolinase	CIMG_05402	hypothetical protein		1.0	0.5223067279913817	0.5662691440758847	0.7595804203817231	3.681149926102977	3.4501537047125166	3.794261212500654	-0.39646463769810447
GENE953X	D8B26_004273		0.7605818608564414	3.505859723876039e-09	3.719118019367019e-05	6.4813683253181054e-06	9.772512003823621e-15	1.2426403967487321e-14	2.127625340059585e-06	CPSG_07559	ABC transporter	CIMG_07960	ABC multidrug transporter	HISTO_KF.Contig601.Fgenesh_histo.91.final_new	1.0	0.4181356348247001	0.08347935975795157	0.6842113756426377	1.687003246412082	1.7298129123553925	1.3555041133267223	-0.5141379090345487
GENE1223X	D8B26_001909		0.1264955587926938	3.2657483916287e-07	0.5764006072599961	2.2081611072319465e-13	1.2596329645685215e-15	1.287098557670062e-12	0.009185611750134716	CPSG_01936	conserved hypothetical protein				1.0	0.04968396014125686	0.15070119484124403	0.5460458624464078	1.036753043688904	1.2313243157763756	1.361809273928184	0.2350051368750767
GENE194X	D8B26_003887		0.8917161044512372	0.00042175384883356016	9.77540397364657e-06	0.6493483979362118	0.5892582709104328	0.04898429838167069	0.4802701310361008	CPSG_06397	conserved hypothetical protein	CIMG_04551	hypothetical protein		1.0	1.7885929543777017	-0.33880271753419433	1.2223875840772453	1.707740883998118	1.7876798335435198	-0.41660151640741483	-0.30188418827636476
GENE419X	D8B26_003298	MBP1	0.5573793497880838	2.575303746999377e-07	8.6722224696896e-08	0.008905315296563939	0.0004687844095871844	1.0093186061779715e-05	6.05435941663956e-08	CPSG_03474	hypothetical protein	CIMG_03805	macrophage binding protein	HISTO_ZL.Contig658-snap.32.final_new	1.0	1.152140765913508	-0.36261366457369665	1.0507958828613924	1.36779193135139	1.9541282079869358	-0.9716057832524122	-1.3096583450725667
GENE254X	D8B26_008207		0.8754086272006907	0.1533928719977585	0.0009807235981933995	0.5056538648309971	0.2515707764469784	0.9367560544503627	0.5115219742813407			CIMG_07610	hypothetical protein		1.0	1.5181373755821146	0.40488184196414445	0.5753771926393996	0.1527256545362906	2.528267840851643	-1.2198683738471838	0.3081509840678103
GENE301X	D8B26_003886		0.03897070495733207	3.687174871040314e-11	1.1681199785883562e-08	0.04191362325452712	0.003062644384766237	0.8074020107309281	0.9498633685557443	CPSG_06396	conserved hypothetical protein	CIMG_04550	hypothetical protein		1.0	1.389604020338687	1.1932551656624768	1.7011704906151854	-0.14683921518027407	2.164661089018885	-1.0593701263349777	-0.014625998856601853
GENE573X	D8B26_002150	MEP3	0.5653149869264301	6.481244895935224e-07	1.5957928735666758e-05	0.024069477839221934	0.0864912090541405	0.840846470795319	0.005018758918181925	CPSG_02214	ammonium transporter	CIMG_01002	ammonium transporter	HISTO_DA.Contig93.eannot.2184.final_new	1.0	0.9599421321846563	0.42569177814902315	1.079602548285788	-0.12120930415643669	2.2706302432935113	-0.5412971650234982	-0.6063451404533008
GENE7X	D8B26_007575		5.917800463093097e-26	2.5865284947352117e-18	2.9474373348854914e-22	1.7368177649558577e-27	1.7277475497467134e-23	9.099067817313303e-25	0.4995288842698294						1.0	7.2303413480634555	12.185752950040564	4.986034344684683	10.880227009486411	14.63503307908807	8.8966100380251	0.2220862064941173
GENE8X	D8B26_000852		1.008413321111815e-25	2.7995317015932344e-16	1.650861345689876e-21	3.525181190749562e-27	1.128799111557144e-22	2.8249956322205244e-24	0.6208672913778609	CPSG_00368	conserved hypothetical protein	CIMG_02505	hypothetical protein		1.0	7.213809462887672	12.077769330313329	4.639960330744756	10.568813325457764	14.152674258599026	8.520029162840597	-0.24102584179968936
GENE10X	D8B26_003750		7.008808676850566e-26	5.837304348221706e-14	2.91238814347161e-20	1.0535412355262367e-27	5.778430923064159e-22	2.1730476001672083e-24	0.5062339985360212						1.0	6.856801317931245	11.615951296340643	4.420830574107301	10.405125729523837	13.996767773531671	8.153888890722316	-0.4880356082829702
GENE12X	D8B26_003205		5.78729366522188e-26	1.89061210887276e-08	5.792366651012447e-19	1.0535412355262367e-27	1.0773719152940423e-21	2.893442573629734e-24	0.01334817269959431						1.0	5.729863190038424	11.121399206312754	2.4857384911376323	9.556525565710794	13.38465632408517	7.3899286727016795	-1.7314558906423447
GENE33X	D8B26_000423		1.3186903843100994e-23	9.100414751766185e-10	1.8324846380719648e-17	1.3953647019911954e-25	1.0074249653440899e-19	4.130340516643213e-22	0.013241446544311105	CPSG_08593	hypothetical protein	CIMG_05078	extracellular serine-rich protein	HISTO_ZL.Contig1131.Fgenesh_histo.234.final_new	1.0	3.989224101933042	8.763341450828298	1.7664930569883859	7.482807137698675	11.142337724496684	5.429273603786678	-0.5204579102962265
GENE35X	D8B26_006929		1.373604691793398e-23	5.954061792683772e-10	2.3115876217137694e-17	1.4828956264439314e-25	8.434743645450593e-20	4.38896539872506e-22	0.5087534504331441	CPSG_08799	prenylated Rab acceptor 1	CIMG_13131	prenylated Rab acceptor 1		1.0	3.937208081020242	8.712191349662804	1.801207572405958	7.429703502855401	11.062739639033117	5.468452893349003	0.1401684887728739
GENE25X	D8B26_001674		1.638361755411785e-16	0.00017106187791387505	5.372855359304322e-10	9.754767731818937e-20	2.2187054395163474e-11	1.5349321610126612e-12	0.13465511308049039	CPSG_01638	predicted protein	CIMG_10769	hypothetical protein		1.0	4.533720438752599	8.971418312875443	2.4490329011476817	7.095533234170037	11.423105168528988	5.589514677809546	1.189455101730175
GENE43X	D8B26_007890		7.725973461932198e-24	2.323748649807617e-06	8.281565616911008e-14	2.092507261446109e-26	2.1402671642666366e-19	1.2291397581393119e-21	0.054554896811679784						1.0	3.6058422862558137	8.670374440559584	1.6892984278530785	7.325878694006739	10.91105891220715	5.75089862987164	0.7188550991012373
GENE768X	D8B26_007561	TFB4	8.38883614812144e-06	6.606951974104938e-08	3.2680012043091446e-07	0.00894137671759389	7.683322438904786e-05	6.071820656747135e-06	0.004590669407355935	CPSG_03707	transcription factor TFIIH subunit Tfb4	CIMG_09160	transcription factor tfb4	HISTO_BP.Contig457.Fgenesh_Aspergillus.130.final_new	1.0	0.6744331221755674	1.2087153502865464	0.7016487924535834	0.9340358896569356	1.3644573487810472	0.5596994756944295	0.3134588159362935
GENE794X	D8B26_001673		3.841303056711285e-07	5.74331841052786e-09	1.6341145375304697e-07	0.023579798221430654	4.238414681087714e-07	1.2473434177530645e-06	0.06318408158298719	CPSG_01637	conserved hypothetical protein	CIMG_01534	hypothetical protein	HISTO_ZZ.Contig127c.eannot.1533.final_new	1.0	0.649390984597522	1.2199794314786996	0.747299979865764	0.8909773636604645	1.0577280826398838	0.6982898107671107	0.187622832560615
GENE70X	D8B26_005403		3.739188603757854e-07	1.5865843817000261e-09	4.8454589737421556e-14	0.018430751348452498	0.0047084744297912545	0.0015914684254283785	0.4204958136330362	CPSG_10121	conserved hypothetical protein				1.0	3.0467593723907758	3.415628502425786	1.918729450283555	1.835998138643246	3.2269984858142067	1.082127180631652	-0.2417556740735375
GENE131X	D8B26_005405		1.973873358534682e-06	2.5323154186283914e-06	7.654971706249755e-13	0.023595009446294272	0.10142040636279057	0.0003454187129280084	0.42204117076226677						1.0	2.285774201773848	2.6282814486235875	1.0754815877224353	1.5883902620983266	2.5585568220824775	0.5024315786624056	-0.18407386070170886
GENE24X	D8B26_001686		1.2751242340222582e-11	1.3544283541834902e-13	2.594040970395924e-18	0.0010104593956126405	0.009019101636439455	2.9740290984983688e-08	0.0837444399814684	CPSG_01654	natural resistance-associated macrophage protein	CIMG_01517	metal ion (Mn2+/Fe2+) transporter		1.0	4.628698525365332	5.179428269281441	3.1239195692446113	3.644003307224205	4.5788097108805745	1.3109507934128044	0.589952680060389
GENE439X	D8B26_003029		8.4781906990584e-07	7.793675960248318e-09	1.1617800164242368e-11	0.024048729420282543	0.0077782687327484475	2.741989141249533e-06	0.0005816859914472508	CPSG_02469	conserved hypothetical protein	CIMG_03487	hypothetical protein	HISTO_ZL.Contig1131-snap.223.final_new	1.0	1.1193040677227377	1.3689917858823666	0.8026228883763317	0.9909059416694527	1.2450424756835148	0.36770730959242454	0.3999672625738004
GENE421X	D8B26_006025	VPS34	3.03025684832684e-07	4.481507802666614e-06	4.770605399921416e-13	0.0030290851813586325	0.00017613476931850042	7.056128278121459e-06	0.00899203635188086	CPSG_07341	phosphoinositide 3-kinase	CIMG_06770	phosphoinositide 3-kinase	HISTO_LG.Contig392.eannot.1815.final_new	1.0	1.1514142324003465	1.2894714699274235	0.507030978624288	0.8424432951642828	1.3653578487795408	0.4802801681382734	0.263592857796509
GENE23X	D8B26_002597		1.794365701298755e-24	3.063123691223364e-13	3.5545425898313027e-23	3.3951906079388264e-26	3.0475705509609463e-09	1.4840123523632085e-18	0.16691897676395182	CPSG_09686	cyclic peptide synthetase	CIMG_09750	amino acid adenylation domain-containing protein	HISTO_BQ.Contig243.Fgenesh_Aspergillus.31.final_new	1.0	4.709887663296959	5.831241628369319	1.7646627625586584	3.228054458350136	7.0077939471818755	1.2339824882374186	-0.2071771826637432
GENE651X	D8B26_006758		0.00010430514609792873	2.336418331379632e-05	4.795756594719758e-10	0.021838244907300786	0.1781115637602782	0.012942239089741212	0.10851282904896897	CPSG_01159	nitrilase	CIMG_07094	nitrilase		1.0	0.8365600181007468	0.9819870510511431	0.43943709857908597	0.4751526179202665	1.2845495794368784	0.16727242710700824	0.15598552451752573
GENE578X	D8B26_000456	SRB7	0.00015179600424135187	4.263801123157142e-08	4.352539904885898e-10	0.059475352625518924	0.000527666368629269	0.0006931673322930088	0.18803220970681606	CPSG_08552	conserved hypothetical protein	CIMG_05041	mediator for RNA polymerase II transcription subunit 21	HISTO_GL.Contig285.Fgenesh_histo.24.final_new	1.0	0.9538586356998976	1.1095789954788673	0.7254122879514107	0.7370779070607432	1.246259036168	0.5033085875443232	0.14652542616348233
GENE571X	D8B26_002795	PAP1	3.5072627634413367e-08	8.851269208134951e-11	3.597737887885279e-13	6.311197101294114e-05	5.2368575802242954e-08	1.2744021180357371e-05	0.3993418611677855	CPSG_02761	Poly(A) polymerase	CIMG_03210	Poly(A) polymerase PAPalpha	HISTO_AZ.Contig47.eannot.1597.final_new	1.0	0.9622609696536001	1.1825089663362438	0.7379763804392342	0.671315307704323	1.4643624006969957	0.6465011854145041	0.07038893431909447
GENE624X	D8B26_004836	SPT5	1.668484149190768e-07	5.678209662771091e-10	3.662575484489981e-13	5.527299631584969e-05	6.30550266103512e-07	7.595860350983878e-05	0.8800263985545528	CPSG_05465	transcription elongation factor spt5	CIMG_08837	transcription initiation protein spt5	HISTO_DM.Contig933.Fgenesh_Neurospora.156.final_new	1.0	0.8783371491663006	0.952751171763253	0.6231067406243765	0.5155566604728862	1.2662901614717368	0.5073776838825802	0.02118917260867219
GENE679X	D8B26_005151		6.796469044182783e-08	4.054720926090233e-06	7.893438806475713e-10	0.005121522981412965	7.15188254480795e-05	0.0011531529329500097	0.3154874092337367	CPSG_05040	SNARE complex subunit Syn8	CIMG_00300	SNARE complex subunit	HISTO_BP.Contig459.Fgenesh_histo.2.final_new	1.0	0.799011538387774	1.2847460284934362	0.4882685288897464	0.5499343364341497	1.21815541767128	0.4846133113754307	0.09709146421781581
GENE898X	D8B26_001935		0.0009618209882764689	0.00030615774314563107	2.097601687325874e-05	0.04500967392223284	0.0007291043471777995	0.024055936371773595	0.7822414360942935						1.0	0.5128981110477414	0.8615834629402125	0.3951276392196598	0.4420436962925064	1.0905028365773217	0.4539893531738717	0.03175604987397759
GENE215X	D8B26_006691		0.00012883856717547959	0.0010460327206213008	3.57913391256617e-07	0.10983977446351532	0.6473527056702287	0.0007033059132723127	0.7859262561116537	CPSG_01079	conserved hypothetical protein	CIMG_07018	hypothetical protein		1.0	1.6495902863771923	2.81241910525859	0.8629536703182092	2.000085704508713	2.7292006020032336	0.223098275526986	-0.08641740548522894
GENE962X	D8B26_003231		0.03659531022931852	0.0522524891952367	0.044402815961966	0.5268421950856672	0.9954045215455554	0.3548628041678093	0.8599092033921221	CPSG_03554	sigma-70 region 2 family protein	CIMG_03721	hypothetical protein	HISTO_JG.Contig206-snap.53.final_new	1.0	0.41033290859259075	1.1192800057335577	0.35973109353094135	0.4140638811739006	0.9987181543533115	-0.002664068708730444	0.038128591819281965
GENE249X	D8B26_005335		7.191297072693714e-19	5.6410924131023334e-15	7.0848225624637e-16	4.4139315602873715e-24	3.237070033246066e-16	1.4990016492433326e-17	4.744113949996917e-12	CPSG_05258	glutaryl-CoA dehydrogenase	CIMG_00502	glutaryl-CoA dehydrogenase	HISTO_ZQ.Contig188.eannot.1072.final_new	1.0	1.5307014914561918	2.5981242982766477	1.4169074656530887	2.121493280646075	4.4854940215542	1.692659167615431	1.0760865610608668
GENE518X	D8B26_000347	HCL1	1.0268498711750712e-14	8.961381985988073e-13	3.497936529381875e-11	2.5971765305143785e-22	2.0864002695231696e-14	3.138571059332941e-15	4.5535571468753166e-11	CPSG_06117	hydroxymethylglutaryl-CoA lyase	CIMG_05209	hydroxymethylglutaryl-CoA lyase	HISTO_DA.Contig93.Fgenesh_histo.97.final_new	1.0	1.027880251931532	1.8991325300107094	1.212134990713035	1.7721699567311509	3.9595401444209597	1.493549293018361	1.0276338062415435
GENE823X	D8B26_007823	ALG8	1.9595752620753423e-09	6.8852638648443035e-09	1.0959456699105211e-08	7.471664455096939e-16	3.500239177345297e-11	3.787567841963652e-12	2.5824068922084055e-09	CPSG_04003	ALG6	CIMG_09445	dolichyl pyrophosphate Glc1Man9GlcNAc2 alpha-1,3-glucosyltransferase	HISTO_AL.Contig317.eannot.1496.final_new	1.0	0.6142204611097836	1.3139790640806956	0.6053403205784427	1.293413209772145	3.104132307219824	0.9042077974224811	0.6493225258277256
GENE889X	D8B26_002827	SWD1	0.1412490809171049	0.0008544844971580646	7.194759220069195e-06	0.0035662452329387646	0.020217326237290917	2.034336363806395e-05	0.8356139953324837	CPSG_02720	Set1 complex component swd1	CIMG_03246	WD repeat protein	HISTO_LF.Contig359.eannot.2012.final_new	1.0	0.5200996202327445	0.40768553157282067	0.3389303795134647	0.8029071605547882	1.369477261901212	0.28804442344276965	-0.022689234989341184
GENE905X	D8B26_005328		2.4204364541725217e-05	8.885819856982948e-08	4.9119766308016395e-08	1.5287473498243471e-12	1.0908970018639547e-07	4.626017463938251e-09	0.03255871326367189	CPSG_05248	eukaryotic translation initiation factor 2A	CIMG_00492	eukaryotic translation initiation factor 2A	HISTO_EA.Contig33.Fgenesh_histo.205.final_new	1.0	0.5004190569678205	0.44018956431934086	0.48822544279759106	0.6383242702973222	1.3302688398040219	0.4996346264190172	0.15916777393245155
GENE925X	D8B26_007542		0.16808484057963372	0.018300857420022732	2.026134858398908e-05	0.04871503472094427	0.00715316205218593	0.0012666145001577497	0.12664947025889844	CPSG_03685	Ser/Thr protein phosphatase	CIMG_09141	Ser/Thr protein phosphatase	HISTO_BP.Contig457.eannot.1688.final_new	1.0	0.4683363923017524	0.36802034397952377	0.22218881691107634	0.574203210719006	1.0560535761020153	0.3228771280538661	0.14801046384687633
GENE486X	D8B26_004757	HRQ1	4.7926938348110844e-05	4.052430521915657e-08	2.996628066224396e-09	0.0050224422792962044	7.25229594658864e-05	0.04946965068076244	0.028302554173250213	CPSG_05559	ATP-dependent RNA helicase	CIMG_08697	DEAD/DEAH box helicase	HISTO_ZL.Contig1131.fgenesh_plus.162.final_new	1.0	1.065548421155053	1.4470412633248977	0.8889076854614899	0.5473181747072202	1.8722603378684823	0.7242481852048602	0.2985399489647096
GENE553X	D8B26_006352	CWC27	1.512258405005018e-09	1.1210550281639117e-08	5.225840010135438e-10	5.6402487126333036e-08	7.258793997624647e-06	0.0032366388242491342	0.0013396355336750567	CPSG_00676	peptidyl-prolyl cis-trans isomerase	CIMG_06396	peptidyl-prolyl isomerase cwc27	HISTO_DM.Contig940.Fgenesh_Aspergillus.28.final_new	1.0	0.9887566829586376	1.877936539813579	0.816664237390182	0.6530381407509798	2.650202576489201	0.7081789598406998	0.3839261170442173
GENE765X	D8B26_005661		0.016710458795409014	0.00014568476723186271	1.1863828589035855e-07	0.03138113623245322	0.06215601655955808	0.45974649118837874	0.6682772357413244	CPSG_04760	hypothetical protein	CIMG_05832	C2HC5 finger protein	HISTO_ZY.Contig571f.Fgenesh_histo.21.final_new	1.0	0.6823682338106424	0.6198659502808005	0.41109369794963346	0.16208611663022876	1.1192552115171537	0.23917515619738014	0.04724761675803612
GENE817X	D8B26_006267		0.014092873388486825	0.00010344391118700373	0.00014920630951776315	0.037541327322001716	0.0030944859754213324	0.18900456180454575	0.09202044239672533			CIMG_06490	hypothetical protein		1.0	0.6191144995533346	1.0032723748422976	0.5875584193936707	0.4242718071841088	1.6650284799163753	0.5728113171711378	-0.25574309337248885
GENE664X	D8B26_003120		0.022991713939109284	1.5748732984205428e-06	6.556100003526709e-08	0.0015194177151378555	0.0054486574241552335	0.02752671439191255	0.35642616479270584	CPSG_02358	conserved hypothetical protein	CIMG_03596	hypothetical protein	HISTO_JG.Contig207.eannot.1434.final_new	1.0	0.8170916932737303	0.7352550295249677	0.6482880280963056	0.519792786167429	1.7903981239850717	0.42801667237547036	0.11334528321036165
GENE1027X	D8B26_003305		0.0015874553561767606	8.380247924822211e-08	9.631923976485358e-05	5.771361785846065e-05	0.0014419097670054161	0.04348505253165861	0.5664505149416696	CPSG_03460	vacuolar assembly protein	CIMG_03817	vacuolar assembly protein	HISTO_ZL.Contig658.fgenesh_plus.9.final_new	1.0	0.3071081706546744	0.4554842253178329	0.47090466212832083	0.22283586584524423	1.0651722423786902	0.26787561872296367	0.042929313576325075
GENE404X	D8B26_002832		0.0007615104288470179	8.637876797966642e-05	6.547653718476358e-06	0.03009946145237202	0.026913950097221213	0.394825383506075	0.06790274795511714	CPSG_02712	conserved hypothetical protein	CIMG_03254	hypothetical protein	HISTO_LF.Contig359.Fgenesh_histo.138.final_new	1.0	1.1684325257323251	2.1364912588283236	0.8771931717038868	-0.6984646786973145	2.688443033577748	0.7153192218877003	0.4112766554387366
GENE230X	D8B26_007493		4.19144112584375e-06	1.2673496723701141e-09	1.7661928597955364e-10	0.010134836982178817	0.004322238607313407	0.5004062975028842	8.095268883899422e-06	CPSG_03622	conserved hypothetical protein	CIMG_09087	hypothetical protein		1.0	1.5978164353662834	2.2991465332431176	1.3706302104301056	0.3405178664614317	2.479516493244414	0.7294222435182258	0.8960438040866164
GENE594X	D8B26_004947		1.7665997884144264e-05	1.1089569520353582e-07	2.2113975146241804e-10	0.03984681139793758	0.0066241434132888796	0.9689154472944401	0.006409023025523932	CPSG_09927	conserved hypothetical protein	CIMG_00065	Mis12-Mtw1 domain-containing protein	HISTO_BP.Contig459.eannot.1520.final_new	1.0	0.9376225271599319	1.1112987133695946	0.6659797132360792	0.011111632974566467	1.0979462207683117	0.35450708837871414	0.2922398085633211
GENE591X	D8B26_000873		4.77824546771133e-06	2.671257215664552e-09	8.05871092536694e-13	0.004376531553910718	1.018658452313108e-06	0.22804495881546502	2.0420526650071437e-05	CPSG_00344	sepB protein	CIMG_10962	chromosome transmission fidelity protein 4	HISTO_ZW.Contig245.fgenesh_plus.28.final_new	1.0	0.9403993966011512	0.9256321507669175	0.6373244279256401	0.18894765204458258	1.0889871324733884	0.5536913810234766	0.3921855805825199
GENE704X	D8B26_004421		8.985788517307194e-06	5.798807319231317e-09	1.244148084784395e-09	0.09520353523347916	0.0009129575690677076	0.32840859568346936	0.04630989477322641	CPSG_07387	DNA damage response protein RcaA	CIMG_08120	DNA damage response protein RcaA	HISTO_FX.Contig167.Fgenesh_histo.35.final_new	1.0	0.7691160073368878	1.0118562200810222	0.6893051790618905	0.17650549447987166	0.8440613212203885	0.3865223225985118	0.18632628990163472
GENE640X	D8B26_005974		0.0012967331256577435	1.8229853804698481e-07	1.0118408283977739e-07	0.37496689758259844	0.8501064423969467	0.9872223048392946	0.1866158512093001	CPSG_09499	CT20 family protein	CIMG_06837	CT20 family protein	HISTO_BP.Contig457.eannot.1719.final_new	1.0	0.8555529217417818	1.098464395878103	0.7819163890774143	-0.006673600592596049	0.8317086769077291	0.03670396818665009	0.17191022742965906
GENE831X	D8B26_006435	FAA2	0.7344496235089056	0.0005203604865111508	3.520761092847853e-07	0.004541733352350179	0.004483863806402079	0.00013191554954818205	1.382895409641903e-05	CPSG_00765	AMP-binding enzyme			HISTO_GX.Contig297.eannot.1460.final_new	1.0	0.6049512301399336	0.08512511104407411	0.353256670419593	0.6057146635903845	1.0882032192380366	0.326498472276753	-0.49192650371521224
GENE996X	D8B26_000642		0.13667336461973162	0.024711753479618213	0.0007242509216380971	0.001524249003271444	0.019614898253616623	0.01530920204214442	7.087978504106954e-08	CPSG_08684	UPF0023 family protein	CIMG_02816	SBDS family rRNA metabolism protein	HISTO_KF.Contig597.Fgenesh_histo.116.final_new	1.0	0.35075893345644094	0.34130337621941065	0.21390686509487944	0.395000357723477	1.2709274637901058	0.26846521966207787	-0.6757613905601604
GENE933X	D8B26_002983	PHK2	0.00037690607814739354	0.0003142835944970993	8.216229738260763e-06	6.549582003629807e-05	6.530400977132425e-07	2.7809626485904984e-07	3.5317787640532014e-05	CPSG_02528	histidine kinase	CIMG_03427	sensor histidine kinase/response regulator	HISTO_ZL.Contig1158.eannot.1400.final_new	1.0	0.45650500868928684	0.7183726808835025	0.3341259101455929	0.842357164868805	1.4471832509482507	0.6021163531219201	-0.4179443873849535
GENE1047X	D8B26_004721		0.897113962960087	6.120717530834661e-11	0.0005739233667432289	0.00026070417546439714	0.00018616398982646337	0.0017395301830145106	0.01715570234600448	CPSG_05602	mitochondrial ATPase	CIMG_08656	mitochondrial ATPase	HISTO_FX.Contig167.eannot.1316.final_new	1.0	0.2742446201605722	-0.02475064667348953	0.6992868827308998	0.3590875701579449	1.0018888470823075	0.335142964687754	-0.18185228937165787
GENE1288X	D8B26_007101		0.16788108491069767	0.0008040863155970164	0.9618867284124771	0.006629391415648902	1.2182441909146617e-07	0.034637659387635036	0.41298650255794994	CPSG_04428	NCS1 nucleoside transporter	CIMG_10017	NCS1 nucleoside transporter	HISTO_GY.Contig471.Fgenesh_Neurospora.27.final_new	1.0	-0.024640388480186508	1.70626072374097	1.1153463728943316	1.7176436255509027	4.107800806190198	2.564414141267595	0.3063011376043577
GENE1363X	D8B26_005350		0.7219432124211624	2.058758611619134e-06	0.7981796993255207	0.19775247793465106	1.5683487476749328e-06	0.17957374214333804	0.4794140743675527						1.0	-0.10368880522946046	0.5530371878711835	1.4546907958512922	1.09971160637908	2.68357885561081	2.0591884990613267	0.2295161639411174
GENE1456X	D8B26_007806		0.4394051550985211	0.23937987495233687	0.551798164142301	0.2549448292788433	0.006874296533853322	0.940009202569432	0.1699483890788707	CPSG_03984	sodium/bile acid cotransporter 7	CIMG_09428	solute carrier family 10 (sodium/bile acid cotransporter), member 7	HISTO_ZL.Contig658.Fgenesh_Aspergillus.6.final_new	1.0	-0.21967296196613406	0.9054358421288975	0.3319401657161193	-0.08675940587894151	2.302970349449714	1.1023663560576118	0.41137735358842425
GENE370X	D8B26_004352		7.982638490349339e-16	0.005785816216355436	1.6219952495310731e-13	9.241751460038533e-20	3.995105961640358e-05	1.0202257489322807e-13	6.627578098687475e-12	CPSG_07464	serine/threonine-protein phosphatase PP-Z	CIMG_08050	serine/threonine-protein phosphatase PP-Z1	HISTO_FX.Contig167.Fgenesh_histo.80.final_new	1.0	1.2286593776340264	2.327507342534793	0.27925700019401717	1.6827980705984187	4.016192257670917	0.529803769347678	1.0525518121937958
GENE536X	D8B26_005324	TAF12	1.7292849797355226e-18	0.2003492196304057	9.643804462233485e-15	4.0456509038482215e-20	1.562037115188492e-05	1.643619516511267e-11	3.1752032838888384e-05	CPSG_05243	transcription initiation factor TFIID subunit 12	CIMG_00487	transcription initiation factor TFIID subunit 12	HISTO_EA.Contig33.eannot.1544.final_new	1.0	1.0072428400178723	2.2204567978162735	0.09287406774973907	1.0948371416069789	3.4791626272668648	0.4185003647294967	0.34118194025398374
GENE253X	D8B26_001467	LCB1	1.5008333530918002e-21	1.4326517074970977e-11	4.266454322075426e-15	1.2265708474667572e-26	7.326731914819963e-10	8.600991027238249e-17	6.472457520842253e-08	CPSG_09959	serine palmitoyltransferase 1	CIMG_01754	serine palmitoyltransferase 1	HISTO_ZT.Contig1089.eannot.1644.final_new	1.0	1.519809600012332	3.0630262266265715	1.0883037710566854	1.9680258353805724	5.121776354539709	0.9432485450868674	0.7292334599260055
GENE538X	D8B26_004041	IDP1	7.838801605684797e-18	1.5179079091845303e-05	1.0274760427931001e-10	1.9470540027296456e-23	1.0281467154662673e-10	8.967294795373538e-13	1.205485068290236e-05	CPSG_09429	isocitrate dehydrogenase	CIMG_07673	isocitrate dehydrogenase [NADP], mitochondrial	HISTO_ZL.Contig1161c.eannot.1440.final_new	1.0	1.005578609026153	2.1495201377700646	0.5302982946101221	1.3298478619987917	3.70089878031758	1.0400690345695014	0.5439833958586967
GENE706X	D8B26_004694	ARP6	1.4218740876197427e-06	0.008727960471820704	1.7090731103809573e-08	2.8649841418876026e-10	0.0024282566339312397	0.0001190776091864962	0.0004558176022167095	CPSG_05636	actin	CIMG_08623	actin-like protein arp6	HISTO_ZE.Contig149.Fgenesh_histo.32.final_new	1.0	0.7678632219508871	1.2704143057830035	0.2728725043073231	0.7500686790351804	2.7626296593154	0.40067783549105085	0.39106013676983437
GENE728X	D8B26_003346	SEC39	3.234315673908182e-08	1.772341949650957e-05	5.2636813483959726e-08	5.970371067112953e-12	0.001759694325961037	3.682861560539772e-05	0.12917420901315155	CPSG_03399	conserved hypothetical protein	CIMG_03876	protein transporter Sec39	HISTO_ZT.Contig1128f-snap.11.final_new	1.0	0.7366523963928612	1.42352127709965	0.5034908658250792	0.7792036059718307	2.910967438318432	0.4105914247688716	0.16428751919252416
GENE944X	D8B26_001142		7.309871569990811e-18	0.02122970988730061	0.0004681838414374388	4.977255769282696e-24	0.4294739947209938	1.1748177154831959e-08	2.273266793230733e-13	CPSG_00033	3-hydroxyanthranilate 3,4-dioxygenase	CIMG_02183	3-hydroxyanthranilate 3,4-dioxygenase	HISTO_GI.Contig363.eannot.1226.final_new	1.0	0.4348681354473452	2.449404742149999	-0.2722332643758588	0.9996235361746694	4.442885426138248	-0.10259374255114398	1.4540178955806198
GENE992X	D8B26_005530		2.0843562203751955e-13	0.0018961210489867398	0.00026097491058323146	1.666422750807069e-19	0.01851227788110688	0.0005292718586817895	1.6063201213379331e-06	CPSG_04257	conserved hypothetical protein	CIMG_13671	hypothetical protein	HISTO_AZ.Contig47.eannot.1570.final_new	1.0	0.3632379297081949	1.3013855071256155	-0.30102784741704863	0.3906242969884101	2.5310005728742686	-0.23403716111131878	0.5319575587481223
GENE1136X	D8B26_001732		0.024521493234718146	0.35754748477880705	0.7582288493742337	0.21633194342288842	0.9300810772497177	0.8265919949714559	0.038166612010737566	CPSG_01713	conserved hypothetical protein	CIMG_01468	hypothetical protein	HISTO_ZZ.Contig127c.Fgenesh_Aspergillus.41.final_new	1.0	0.15775013101637078	2.5746567770943183	0.3493986222227596	0.32888290588609714	3.1259131383566565	-0.07928674785833979	0.8051371564424751
GENE220X	D8B26_004734		1.1136980752571099e-09	0.7944118187234005	0.01185146152201218	8.968893571148575e-13	0.18172596652611941	5.87368212357576e-09	0.7838720794371005			CIMG_08671	hypothetical protein		1.0	1.6428914463722963	6.398514580079628	0.1733806099124916	5.366983576588046	8.886480607020388	1.3280698753162348	-0.21831585392416586
GENE278X	D8B26_003899		1.009415179590696e-23	0.03164666884491915	1.0362242341661556e-13	1.0535412355262367e-27	1.9808369535215234e-11	1.0750316933187073e-17	0.16740108242329327	CPSG_06409	hypothetical protein	CIMG_04564	hypothetical protein	HISTO_FE.Contig19.eannot.1743.final_new	1.0	1.4336617926302835	4.506123316277824	0.2433861058687038	2.791356925739083	6.753633976134434	1.3558143293996308	-0.1677706587439747
GENE285X	D8B26_006159		5.952162817400013e-24	3.7137657736806356e-06	7.248235517074559e-11	3.716311608417898e-27	1.8035279528082914e-14	2.2962709116480977e-19	0.745526704332652	CPSG_07168	ankyrin repeat protein	CIMG_06612	ankyrin repeat protein	HISTO_LG.Contig392.eannot.1733.final_new	1.0	1.4171040073910772	5.50373467814076	0.786047088696038	3.6594711377792217	7.770093979975496	2.175588183761751	-0.05365269596879374
GENE319X	D8B26_008170		1.690306033261203e-24	1.5745766110932532e-05	3.5651833286624925e-11	3.5089896046375e-27	2.786794085851781e-14	1.541430010987463e-19	0.4799376164582328	CPSG_09450	EF hand domain-containing protein	CIMG_07655	EF hand domain-containing protein	HISTO_ZL.Contig1161c.Fgenesh_histo.41.final_new	1.0	1.3414469234169004	5.401844433549771	0.6621562644031115	3.3610096699058287	7.347021793889019	1.941177843971131	-0.10198028460482976
GENE339X	D8B26_002524	SEC65	9.123610433489324e-20	0.001174796250655754	1.489282687833731e-07	5.34677957739252e-23	1.1583384908428779e-09	1.6162534709234612e-15	0.83289516547082	CPSG_09169	signal recognition particle SEC65 subunit	CIMG_02975	signal recognition particle protein	HISTO_AZ.Contig47.eannot.1700.final_new	1.0	1.2869508853675748	5.104576013959023	0.6716918288743916	3.3240046544384736	7.312551981026477	1.7311347033180777	-0.046078367550926036
GENE349X	D8B26_004649		6.162498545287686e-15	0.6234723840129608	0.0009320817415435901	2.2519194586442364e-17	4.7887332124852704e-06	4.509076413530417e-11	0.7803653256882284	CPSG_05691	YIPF5	CIMG_08533	golgi membrane protein		1.0	1.2668635440270726	6.372451345190196	0.18472105892645627	4.0381601436362216	8.888064044986407	2.0190083663258	-0.11049349245689047
GENE747X	D8B26_007503		3.016438373671315e-24	0.34030094990056275	3.041074470931538e-06	1.9176281969584496e-27	9.809814965657292e-14	4.1696981761021825e-20	0.22546888638804102	CPSG_03632	HAD superfamily hydrolase			HISTO_DM.Contig93.eannot.1635.final_new	1.0	0.7081059572707464	4.975829423467417	0.12556047175603904	3.3265102038999874	7.189283656266927	1.7311443909737014	-0.16229999788728036
GENE567X	D8B26_003091		1.8464985947393975e-21	0.022898021139966026	3.4186943487436166e-07	4.923675497950679e-26	1.323737213350525e-11	1.2429106461145822e-18	0.21468770745160473	CPSG_02394	conserved hypothetical protein	CIMG_03561	FolB domain-containing protein		1.0	0.9652486604114098	4.66400783881325	0.34443239318348284	3.5508648610490896	7.088317679121078	1.7313192276109899	-0.20041655539546863
GENE147X	D8B26_003213		4.4840943325098866e-17	0.8813737686942557	7.823847664309826e-06	5.159054832197836e-19	6.927620346853027e-10	3.3392780730686997e-14	0.13043704301124168	CPSG_03574	hypothetical protein				1.0	2.1079594908276285	8.590580216769123	-0.0690545750272595	6.17961875028101	11.116407825337124	3.7003959709061567	-0.7072126728715774
GENE258X	D8B26_001948	ATG13	6.070676937371063e-24	0.6480440460380991	2.431918504553618e-10	1.664761562945477e-26	3.230985926563417e-17	2.594729088951469e-21	0.023647019804075957	CPSG_01986	conserved hypothetical protein	CIMG_01222	autophagy protein Atg13	HISTO_GL.Contig59.fgenesh_plus.26.final_new	1.0	1.503187787853471	6.528829820044615	-0.07996447396592213	4.958443183907079	8.834497797584438	3.1532702201464735	-0.39384162374061654
GENE341X	D8B26_004103		7.960677627850574e-19	0.32433907140896473	2.483751052820806e-05	3.3254599830841673e-21	8.833995626764508e-11	1.2996033813160314e-15	0.006252321644651556	CPSG_09351	adenine phosphoribosyltransferase	CIMG_07744	adenine phosphoribosyltransferase	HISTO_AZ.Contig47.Fgenesh_histo.31.final_new	1.0	1.2844480713947237	6.957849550866288	-0.27179259408787454	4.840254798872498	9.398597047860376	2.7320506132541813	-0.7816969560063808
GENE357X	D8B26_007863		3.94306545142026e-21	0.6728237131101933	4.908534257440649e-07	6.054676267784596e-24	1.0594150764823779e-12	5.3549032548191215e-18	0.03768011916276837	CPSG_04048	rhomboid family membrane protein	CIMG_09487	DHHC zinc finger membrane protein	HISTO_AL.Contig317.eannot.1569.final_new	1.0	1.2580085095117346	6.450345437679769	0.09176034849205518	4.556650078821983	9.004211259278271	2.524459880181554	-0.43982842238771813
GENE569X	D8B26_007524		6.035669709548016e-13	0.3576431085619295	0.028842910848717367	2.262793397457361e-18	2.2053604938371026e-06	5.202811470178489e-10	0.7558562574149778	CPSG_03660	predicted protein				1.0	0.9629259074821523	5.870400102645958	-0.3862571019734664	4.404153929304378	8.744565432760837	2.526737134758751	-0.14850677926683883
GENE646X	D8B26_006718		5.791941573037695e-25	0.618205778546335	2.1462840454436475e-07	8.652085503431701e-28	2.608421194048712e-16	3.767530712595392e-22	0.12854228489861197						1.0	0.8464842912413726	5.460751558315681	-0.06859747268344052	4.120228272171469	7.798342254919993	2.256054333728767	0.2052218874356009
GENE560X	D8B26_000655		2.1165519569073465e-23	0.030194464464317755	1.8977554617748258e-07	3.351359843930302e-26	3.743115601134866e-14	2.6707718017512073e-19	0.7824079066778283	CPSG_08670	MIPC synthase subunit SurA	CIMG_02806	MIPC synthase	HISTO_KF.Contig597.eannot.1486.final_new	1.0	0.978127403304693	5.577557847823609	-0.3343917941940065	3.6490441408617427	7.708309876059592	2.1219186182674483	0.04608827602536328
GENE584X	D8B26_004139	NIT64	2.471899895298362e-21	0.28269342122036906	0.00010436419914747324	9.282329319605592e-24	2.3195390942408525e-10	3.674973269800412e-16	0.3459237359274015	CPSG_10166	conserved hypothetical protein	CIMG_07798	hypothetical protein	HISTO_ZL.Contig1161b.genewise.61.final_new	1.0	0.9476506451353217	6.476272740350054	-0.23924458295667062	3.9579419144839836	8.477387212109557	2.1187938942378497	0.21533743492973026
GENE607X	D8B26_006328		3.2740569942978584e-28	0.3564354743487195	4.8639417517299554e-11	5.858279303417223e-31	1.7188551015162978e-17	5.7637807196550214e-24	0.006244092877374741	CPSG_00646	serine/threonine-protein kinase 24	CIMG_11749	STE/STE20/YSK protein kinase	HISTO_DF.Contig537.Fgenesh_histo.108.final_new	1.0	0.9162368449070099	5.157253329567821	-0.08737074473007453	3.5163626676902493	7.179722740471842	1.8322393805572659	0.2670705033399677
GENE612X	D8B26_005331	ECO1	2.746350353908113e-23	0.6282946048799902	1.4806297362618682e-06	2.800712084017003e-26	6.282560568039848e-12	7.083427767940333e-19	0.7345915959353713	CPSG_05253	sister chromatid cohesion acetyltransferase Eco1	CIMG_00496	sister chromatid cohesion acetyltransferase Eco1	HISTO_EA.Contig33.eannot.1583.final_new	1.0	0.9064560478959925	5.458037681321098	0.07896331346022929	3.648783549162711	7.568574084592257	1.7971923874625984	0.05831400383342089
GENE855X	D8B26_000342		5.988713976881238e-20	0.26397661735197897	0.012591823717200515	1.127960567252435e-22	8.44652286548674e-09	2.2839274235101783e-15	0.8100084115518305	CPSG_06111	conserved hypothetical protein	CIMG_05215	hypothetical protein	HISTO_DA.Contig93.Fgenesh_histo.107.final_new	1.0	0.5632186107743468	5.706091749357881	-0.24588256271602116	3.6460847222096975	7.724849828481053	1.761418416908048	-0.057958621629382506
GENE686X	D8B26_007900		9.871950901099092e-23	5.143460118576187e-08	7.77635468933322e-10	3.525181190749562e-27	7.81787113269657e-11	1.6055416706080983e-18	5.411713267208723e-07	CPSG_04091	DEAD/DEAH box helicase	CIMG_09531	DEAD/DEAH box helicase	HISTO_AL.Contig317.fgenesh_plus.3.final_new	1.0	0.7962825101781239	3.5160694345124215	0.6206353284617829	2.3505277906811144	5.624557806205978	1.005543463452769	-0.5893353298551491
GENE708X	D8B26_005312	PPO1	8.170170078084838e-25	0.000627839172257769	9.11561266456627e-08	1.622779975135569e-28	2.307564690524214e-13	1.2868991377950502e-20	6.473219876851761e-06	CPSG_05232	pyridoxamine phosphate oxidase	CIMG_10557	pyridoxamine phosphate oxidase	HISTO_EA.Contig33.Fgenesh_Aspergillus.116.final_new	1.0	0.766242990169509	4.574895422912541	0.4077177534917618	3.113157171787349	7.009892435231264	1.4968556620598492	-0.6146958606900267
GENE775X	D8B26_006034		8.742565177462118e-14	0.3568234172416037	7.771118814536531e-05	3.2711548937044344e-19	0.0006349682390770038	1.0763811990905307e-10	0.0005712876754635507	CPSG_07330	conserved hypothetical protein	CIMG_06762	C6 transcription factor		1.0	0.6670398125798732	2.884546785505059	0.1388375753174766	1.9475109243182893	5.086130734918391	0.650844188968601	-0.579063895607607
GENE909X	D8B26_007375	DPB4	7.617533957793965e-20	0.36206295930299115	7.664001393546017e-05	2.25030333198678e-25	5.1040744284351275e-08	3.609236527609946e-15	0.0017926412705416487	CPSG_01313	conserved hypothetical protein	CIMG_08958	CBF/NF-Y family transcription factor	HISTO_ZZ.Contig127a.Fgenesh_Aspergillus.11.final_new	1.0	0.49199938225406536	3.270611411479559	0.10092996467022378	2.090076176896336	5.508475354392669	0.868942276777348	-0.3726383084135022
GENE652X	D8B26_000477		1.8744478282946654e-22	0.4796377121740214	0.00020426850169569718	4.174675516793964e-25	3.21970895917794e-11	7.960891104253858e-19	5.806406438828016e-08	CPSG_08527	hypothetical protein	CIMG_11460	hypothetical protein		1.0	0.8340029617891459	6.860748746788881	0.14734049129517732	4.723524798596631	9.371964332013702	2.149891567640237	-1.5641789866414046
GENE1143X	D8B26_006038		4.54042761456965e-21	0.19615320412874138	0.3726900084660977	9.828969082855062e-25	1.1978280515896177e-11	6.495763551684239e-18	9.342233901115904e-05	CPSG_07318	conserved hypothetical protein			HISTO_LG.Contig392.Fgenesh_histo.100.final_new	1.0	0.1460935251958647	4.697781940575755	-0.21292407580998118	3.404664457279605	7.071875911029446	1.7520816788363303	-0.7098263673005493
GENE740X	D8B26_002773		5.173694605292924e-13	0.08492453686628368	0.0018082845778907527	3.984145788010968e-13	0.48283511883587027	9.00976787018094e-08	0.06550344521058081	CPSG_02784	hypothetical protein	CIMG_13687	hypothetical protein		1.0	0.7206337912896268	3.9706505586647443	-0.35994950165115736	2.3369005360960147	5.456661214729955	0.23288197721501697	0.3889439906100401
GENE917X	D8B26_004279		7.124583917870211e-05	0.6721246744943259	0.0013373562041931037	0.00019907828329895517	0.5244061830578722	5.368909098266532e-05	0.010043275843926251	CPSG_07551	conserved hypothetical protein				1.0	0.48038153244544096	1.4510122706863102	0.05919417549938077	1.1132094809371484	2.327613854423707	0.12447849316226825	0.35900948839282015
GENE588X	D8B26_007063		1.230499744775591e-19	0.006425878031353689	2.947791319764244e-06	1.0824553706041064e-23	1.7715728010352397e-09	3.513878144671588e-15	0.20204909818929012	CPSG_10066	eukaryotic translation initiation factor 3	CIMG_09966	eukaryotic translation initiation factor 3 subunit B	HISTO_ZY.Contig518.eannot.1180.final_new	1.0	0.9434852836155286	4.310411019549882	0.48635327784070764	2.7501743751388523	6.774343149477025	1.4654702710163863	0.22647490381350294
GENE781X	D8B26_003318		3.7444173831668033e-23	0.0003089628508069461	6.103359524701869e-08	1.7368177649558577e-27	9.216664193174041e-14	1.4274482295750728e-18	7.9554648924409e-06	CPSG_03441	sterol O-acyltransferase	CIMG_03839	sterol O-acyltransferase	HISTO_ZT.Contig1128f.fgenesh_plus.13.final_new	1.0	0.6622893958501559	3.6895116503815553	0.3592335698940351	2.4269365709838033	5.82528971937105	1.347415950062375	0.48728085211670363
GENE713X	D8B26_001998	MAM3	4.449666162457775e-23	0.1708142604762685	4.2929938966896817e-07	3.716311608417898e-27	8.125662937017078e-11	1.1516448595668298e-18	0.012017130755132006	CPSG_02041	hypothetical protein	CIMG_01169	hypothetical protein	HISTO_GL.Contig59.eannot.1288.final_new	1.0	0.7609178653395333	4.1873997624739845	-0.17072628657807004	2.782680275631125	6.51171292302236	1.2452385567318225	0.3205740648909647
GENE734X	D8B26_000372		2.643289194567379e-20	0.711716575857312	3.5309898898316676e-06	4.328983685367202e-25	3.352882878073469e-08	2.393747914368358e-15	0.46302036052785017	CPSG_06146	PTAB	CIMG_05164	PtaB protein	HISTO_DA.Contig93.Fgenesh_Aspergillus.354.final_new	1.0	0.7305740700506307	3.531570601579578	0.053027711850327675	2.218066334327182	5.7465685756091585	1.0018277061572882	0.10359299697844195
GENE753X	D8B26_001460	BUD2	7.967784523419359e-20	0.05389016875908323	1.4258292955024305e-06	4.5123468900145525e-25	1.6313561698724188e-07	8.158301548383927e-15	0.9376230863547332	CPSG_09967	GTPase activating protein	CIMG_10813	GTPase activating protein	HISTO_ZT.Contig1089.Fgenesh_Aspergillus.45.final_new	1.0	0.7047995788248002	3.0751735496725616	0.23935981360646394	1.924754900481784	5.175831900343469	0.839022029809044	-0.011313894542517987
GENE807X	D8B26_006411		1.4216087149740754e-20	0.004402235022308221	2.6289678473683963e-06	1.658270981687966e-26	1.058684570406725e-08	3.4874858708163384e-16	0.9153137170202517	CPSG_00735	splicing factor 3b	CIMG_06339	splicing factor 3b	HISTO_GX.Contig297.Fgenesh_histo.43.final_new	1.0	0.6392692569213309	3.30216609090466	0.335527043810213	2.1859520639209093	5.7397270456892775	0.9420721053806351	-0.014018443478398385
GENE857X	D8B26_007891	CDC25	6.419411862412878e-18	0.3540051117996302	1.3837813317002948e-05	3.0301803194911267e-24	8.061113023596495e-06	2.094607604895184e-13	0.3822166649207275	CPSG_04079	cell division control protein Cdc25	CIMG_09518	cell division control protein Cdc25	HISTO_AL.Contig317.eannot.1489.final_new	1.0	0.5611248267882093	2.650592922699214	0.10625424741911874	1.6825122778455441	4.818444321430458	0.6343357304758341	0.10242541341803689
GENE867X	D8B26_007471	MAS2	1.4237581790216215e-23	0.001068113093121823	1.5839277888765986e-06	3.2271675201973e-28	4.806580102101241e-11	1.1252922223589892e-17	0.019994759955221438	CPSG_03599	mitochondrial-processing peptidase subunit alpha	CIMG_09062	mitochondrial processing peptidase alpha subunit	HISTO_EA.Contig33.Fgenesh_Aspergillus.231.final_new	1.0	0.5529884577903157	3.439161829451222	0.33338606611549776	2.0217761452710534	5.743291273062336	0.9994774829296038	0.23214526613176534
GENE891X	D8B26_003490		5.281987606699618e-20	1.6599913012407934e-05	1.4582317268582536e-05	3.3750994293875344e-26	1.0858612133719475e-10	2.9679513085767267e-15	0.06002653927140992	CPSG_03216	conserved hypothetical protein	CIMG_04055	hypothetical protein	HISTO_ZT.Contig181.Fgenesh_histo.81.final_new	1.0	0.5183891154057295	3.0702612694623173	0.49614175736629373	1.9430794521334962	5.406617619576601	1.070122835178897	0.19890782324993883
GENE1061X	D8B26_004447		2.4607523283446916e-19	0.0005554345842749356	0.0701323060739181	5.727444983398707e-25	7.258529477444338e-09	1.835429980219652e-13	0.6596735213170011	CPSG_10194	mitochondrial DnaJ chaperone	CIMG_08145	chaperone DnaJ	HISTO_HS.Contig68.Fgenesh_histo.146.final_new	1.0	0.24969668064704542	3.244884978882584	0.5037876189793784	1.8647538605978646	5.734584844750731	1.0902026724962328	-0.06494875053455708
GENE950X	D8B26_007574		5.174345648621004e-15	0.0015656453233855506	0.0002143161014384014	1.4987678778535016e-21	1.1880536785987231e-08	2.7763396761804648e-12	0.5367266974294066	CPSG_03720	leucine carboxyl methyltransferase	CIMG_09171	leucine carboxyl methyltransferase	HISTO_BP.Contig457.Fgenesh_Aspergillus.94.final_new	1.0	0.4203064513060378	2.148260020518659	0.33783848784114345	1.482689370234587	4.205391419657234	0.8478688875558454	0.06721664789584306
GENE1130X	D8B26_005004		6.432051497992788e-16	0.028205889271632166	0.1553107939726177	3.166476776022306e-23	1.2188152083299276e-06	1.4069254252768456e-11	0.015508553288697406	CPSG_04846	cysteine desulfurase	CIMG_00125	cysteine desulfurase, mitochondrial	HISTO_BP.Contig459-snap.141.final_new	1.0	0.16634962899236808	2.027990268424336	0.25952993117982426	1.3136436040210377	4.062091237347609	0.6994566959380822	0.29131458737298577
GENE954X	D8B26_004152	RPB140	3.5165401343655915e-11	0.8039222248130002	0.03669069194828693	5.327760002102057e-18	0.001670218110484425	2.8333159704748032e-06	0.7361515856420805	CPSG_09847	DNA-dependent RNA polymerase II RPB140			HISTO_ZL.Contig1161b.eannot.1354.final_new	1.0	0.4175199412332534	2.303431198273415	-0.052922958714098384	1.2578133074929136	4.600277732054737	0.687628880003578	-0.07233953383498251
GENE1008X	D8B26_007347		6.205079015511459e-18	0.024662760045516558	0.003508140255884534	1.4552769922186146e-24	1.1495628975130952e-06	1.7874905751168727e-11	0.07752796016985879	CPSG_04727	eukaryotic translation initiation factor 3 subunit 3	CIMG_10297	eukaryotic translation initiation factor 3 subunit H	HISTO_ZZ.Contig127a.eannot.1322.final_new	1.0	0.31982207082098324	2.3095714196777895	-0.23966011901581863	1.2408238164124783	4.34290349814545	0.6453987907619342	-0.19037460207119383
GENE1006X	D8B26_008238	CYM1	1.070618519650674e-18	0.1961320324214707	0.011715527672343599	7.81449840388965e-24	2.2636376507269976e-06	2.2149253481632753e-09	0.14945420427018968	CPSG_08966	mitochondrial presequence protease	CIMG_07576	mitochondrial presequence protease	HISTO_ZL.Contig1161d.fgenesh_plus.29.final_new	1.0	0.3318884595188258	3.080930116344033	0.16486426273611618	1.317332132631907	5.086328047807169	0.7712647040523753	0.18774797850845668
GENE1032X	D8B26_003684		2.290923875989952e-15	0.33212102345283795	0.09764316185886984	5.2638337315810847e-20	0.005460679237119415	8.193223764349761e-08	0.03178969726837774	CPSG_09657	DUF962 domain-containing protein	CIMG_04308	hypothetical protein	HISTO_GI.Contig382.eannot.1290.final_new	1.0	0.2954830916175475	3.3411795137100007	0.16742471776575127	1.6152189741124923	5.41793293764543	0.5758463965937876	-0.38620871362842824
GENE1450X	D8B26_006024		2.757770088462974e-07	0.5110535290512874	0.16330326562777225	4.9870351576868255e-15	0.00017541310797598313	6.910879357995835e-07	0.5721945569726775	CPSG_07342	mitochondrial GTPase	CIMG_06771	mitochondrial GTPase	HISTO_LG.Contig392.eannot.1817.final_new	1.0	-0.215085738031	1.6391164348851215	0.09727595827120702	1.2551166395179323	3.9925104449827775	0.6779511294750453	0.0868205424909442
GENE1533X	D8B26_004022		8.198759634042318e-14	0.7854987601373213	0.014457460260840455	9.622519528579662e-22	1.1603825749544876e-06	7.552438617219449e-14	0.1120224609517655	CPSG_07678	epimerase/dehydratase	CIMG_04820	epimerase/dehydratase	HISTO_FE.Contig19.eannot.1825.final_new	1.0	-0.2990175534163327	2.055001655999068	-0.03365433611173566	1.7890338815956375	4.338367591566422	0.7322583383522403	0.1875437917081979
GENE1087X	D8B26_001040		1.6412040111449304e-22	0.001783730264873409	0.060226016971027176	5.7798443907327245e-27	6.109636023007111e-10	4.7201430509590284e-18	0.9439477631971824	CPSG_00144	conserved hypothetical protein	CIMG_02290	hypothetical protein	HISTO_DU.Contig190.Fgenesh_Aspergillus.82.final_new	1.0	0.21507618623729452	3.7886418669906003	-0.3559273628098208	2.5349739442058135	5.926141157718818	1.0586182445987307	-0.009103547645555238
GENE1204X	D8B26_002290		9.769259791962952e-18	0.13715514483414176	0.5714990565452567	1.9876417353054356e-23	1.1225227171416684e-07	1.3139018054400737e-13	0.8469726824794941	CPSG_08051	acyltransferase	CIMG_00834	1-acylglycerol-3-phosphate O-acyltransferase	HISTO_HS.Contig68.Fgenesh_histo.22.final_new	1.0	0.0762615063354021	2.7680072958832276	-0.19446176739884596	1.8454791069055108	4.805384567179668	0.9076360256104252	0.02775593393959763
GENE1214X	D8B26_003212		9.664749525839494e-19	0.9922579945653249	0.7206835207456614	4.732291414545521e-23	0.000136906666280366	1.350846523104218e-11	0.7206213446436387	CPSG_03575	conserved hypothetical protein	CIMG_03702	BAG domain-containing protein		1.0	0.06153799409659496	3.728702709057568	0.0019269572014533035	1.9280450560762827	5.769086295866272	0.7237612532164471	0.06257666737117176
GENE1476X	D8B26_007505	ORM1	4.240252765909433e-16	0.4321917444815635	0.19975108393571106	2.4688103913251356e-19	7.446657108448745e-05	4.54916678662243e-11	0.5071276266977882	CPSG_03634	unfolded protein response protein Orm1	CIMG_09101	unfolded protein response protein Orm1	HISTO_DM.Contig93.eannot.1637.final_new	1.0	-0.24293774523617806	3.8270612567884332	-0.13115810500131553	2.370396962104303	5.810296012657997	0.9031683793640047	0.11580124918062232
GENE1299X	D8B26_008320		7.559626308036514e-21	0.0007858779294140731	0.7553102766636893	2.800712084017003e-26	2.81182928824256e-06	6.187732477976139e-14	0.5117530253880619	CPSG_09061	conserved hypothetical protein	CIMG_07487	hypothetical protein		1.0	-0.03500130752678979	2.8400460120003412	-0.37891699801760415	1.4945187890268414	4.898655684972382	0.604284677188422	0.07298447336173061
GENE1331X	D8B26_002507		8.468850310027784e-16	0.75628111920321	0.5271359520968545	4.390438939757281e-21	0.0009823727955223715	1.530044177156533e-10	0.16926058448563167	CPSG_09187	FYVE domain-containing protein			HISTO_LN.Contig75.Fgenesh_Aspergillus.15.final_new	1.0	-0.07104610051023522	2.3827269374049993	-0.03445110119647121	1.3458985389100016	4.32405581423473	0.42604330014364156	-0.14949093222518753
GENE1406X	D8B26_001873		5.987297143764681e-19	0.693979382150916	0.14404191249534795	2.4982128144983855e-25	5.025034873177291e-05	1.331450215112279e-14	0.1694559455128655	CPSG_01883	conserved hypothetical protein				1.0	-0.1652756577491949	2.5395880096255485	-0.046874458883997897	1.684533787331449	4.726921131570229	0.5266017685836816	0.1584145302280253
GENE1239X	D8B26_008053		1.1521659393618257e-19	0.00031836855342260145	0.8977434278001533	3.924274087791305e-23	0.0025791091719169477	1.601003543425247e-11	0.3151381973842537	CPSG_07830	hypothetical protein	CIMG_11414	PHD finger and BAH domain-containing protein	HISTO_FE.Contig19.eannot.1739.final_new	1.0	0.023502644820309598	4.0639879044249	-0.6312489544499585	1.9437060490153109	5.850745574439248	0.5567688652160037	0.16851038684458128
GENE1350X	D8B26_005514	GIG30	1.009549231457924e-22	2.5232656548766284e-08	0.4087481179174576	1.0535412355262367e-27	5.439926743650973e-06	9.705513871726486e-18	8.628602399532203e-06	CPSG_04242	fatty acid elongase	CIMG_03029	fatty acid elongase	HISTO_AZ.Contig47.fgenesh_plus.101.final_new	1.0	-0.08703359344143453	3.3170425771015264	-0.7432313109830473	2.101414654852958	5.707093150837145	0.5726453067133104	0.5297179534265876
GENE1604X	D8B26_003193		5.018989365409373e-18	9.131120441306638e-08	0.007971027546428968	4.287609706634967e-24	2.3637937687240264e-06	4.1655968838748415e-14	0.14639705182591803	CPSG_02267	conserved hypothetical protein	CIMG_03680	hypothetical protein	HISTO_JG.Contig206-snap.6.final_new	1.0	-0.3652740683916923	3.1362917945519486	-0.8502566954626194	2.0943309705547857	5.466567561940356	0.787269784997734	0.18598493440688457
GENE1318X	D8B26_000098		2.625217385322449e-07	0.3104614767663951	0.7693693649336758	4.206483166558146e-13	0.7874382670172181	3.605759508361441e-08	0.004521329641990417	CPSG_05811	alkaline serine protease	CIMG_05557	subtilisin-like protease		1.0	-0.05644214328284958	2.1394447014629403	-0.16866842234436275	1.8249934847299483	4.456783079587493	-0.06949920226920515	0.4853855696791601
GENE1761X	D8B26_008074		0.016634772966027608	0.35494090868356326	0.5200644671207842	0.000465730137475438	0.8183564343132628	0.015586360777467768	0.6069275058535654	CPSG_07805	squalene synthetase	CIMG_04821	farnesyl-diphosphate farnesyltransferase		1.0	-0.501387263778496	3.3322365858318155	0.4651462922998823	2.6631036432685185	5.794171295117944	-0.2833323607513842	-0.33225451259099015
GENE815X	D8B26_002442		2.1449977470578467e-18	3.0384361364047988e-05	0.0187947452671983	5.1382294174051667e-23	1.3614656088607104e-12	1.3327335182444252e-15	0.17035391212381948			CIMG_12456	hypothetical protein		1.0	0.6209250819835846	5.542830678145002	-1.2161247362941618	4.252867756639852	8.06595234079386	2.7937350139104744	-0.3616050339978241
GENE587X	D8B26_006683		1.9108246228617258e-21	0.9140409067926416	2.441913909760785e-08	5.806626017997106e-26	3.2505448755628128e-12	3.650443310107724e-18	2.270258079153748e-05	CPSG_01068	conserved hypothetical protein	CIMG_07007	hypothetical protein	HISTO_DU.Contig190-snap.30.final_new	1.0	0.9456963793457592	3.841498520578914	-0.0162730542806342	2.806482150136606	6.1076138646333975	1.5142471652273275	0.6354857827276033
GENE593X	D8B26_000062		1.3201163585207983e-22	0.7336453149858714	5.707231664276801e-07	8.04083755468206e-26	3.56756971042913e-14	1.2032899828380746e-19	0.00018478454938571133	CPSG_05769	class I chitin synthase	CIMG_05598	chitin synthase C		1.0	0.937935124731368	5.206260894938505	0.05629069984516978	3.8876544628786114	7.503862455281009	2.1745014539816396	0.6386418310704188
GENE976X	D8B26_002353		5.379447254547491e-19	0.33474472651004866	0.07004676205174724	9.980829151715815e-22	3.4587249890855917e-07	5.128486469202292e-14	0.005743595017360845	CPSG_07974	RNA binding protein Jsn1	CIMG_00764	RNA binding protein Jsn1	HISTO_BP.Contig459.eannot.1496.final_new	1.0	0.39112351870217354	5.292232619667417	-0.21233880177080058	3.1175598766227695	7.275330216344513	1.3906537721714132	0.620799678348727
GENE980X	D8B26_000174		2.1577962532043832e-14	0.057985652246760444	0.2111443435144048	1.0075051248528674e-15	0.004394687131994869	5.128132992666241e-10	0.12159455871438725	CPSG_05899	hypothetical protein	CIMG_05475	hypothetical protein	HISTO_DA.Contig93.eannot.2085.final_new	1.0	0.38402777663017257	4.865601866461361	-0.5390441306463503	3.2707553203197905	6.6197168241531905	1.0662656198660403	0.4365223262568922
GENE990X	D8B26_007664		7.157335825932986e-21	0.9449480513729985	0.01530423147040592	1.8841754069677357e-25	5.883627976155135e-10	1.3498654616169994e-18	0.005738235738558559	CPSG_03815	CRAL/TRIO domain-containing protein	CIMG_09269	CRAL/TRIO domain-containing protein	HISTO_LF.Contig359.Fgenesh_histo.27.final_new	1.0	0.36562835070603444	4.15648328900746	-0.01150201490853713	3.2771240340056362	6.429770754017793	1.3582280218948661	0.4112748673699945
GENE1349X	D8B26_003026		7.993210438978744e-20	0.013273675433758675	0.6564594207125036	2.7065300012449882e-24	8.238516570811944e-10	5.899014564475769e-16	6.626327998773297e-07	CPSG_02476	conserved hypothetical protein	CIMG_03480	hypothetical protein		1.0	-0.0856681972976356	4.562383937927402	-0.41856009648458514	3.2245801137155983	6.882448316671658	1.5963530370054828	0.9728509553973336
GENE945X	D8B26_001291		1.1170836879240633e-19	0.0001643904301802149	0.020169380683028967	1.4814883054728332e-23	3.0475705509609463e-09	9.445781915789983e-17	0.37115451103424596	CPSG_06699	ras-GAP	CIMG_01946	GTPase activating protein Sar1	HISTO_ZT.Contig181.Fgenesh_Aspergillus.11.final_new	1.0	0.43360371085585026	4.591425672804179	-0.7526975724072938	3.4437689517380603	6.9591051770401515	1.5343778292663581	0.16880665918229903
GENE984X	D8B26_002761		3.3371730516595764e-19	1.7582880024612283e-05	0.012300704110318778	2.181759091474517e-23	1.7236264282811116e-05	6.617833668417968e-16	0.2629765985550663	CPSG_02803	conserved hypothetical protein	CIMG_03174	hypothetical protein		1.0	0.3743035976122525	3.867182557120909	-0.6858524099808918	2.763928299501634	5.955981508377963	0.8172554631823458	-0.16444522798912636
GENE1162X	D8B26_000041		1.79360041435505e-16	3.1172921386592486e-07	0.6354155156701609	2.8209560618694623e-21	1.80519638868603e-07	7.552438617219449e-14	0.033634096776379546	CPSG_05746	conserved hypothetical protein	CIMG_05619	hypothetical protein		1.0	0.1333364685533753	4.919514488843143	-1.6899924193957143	3.7381224940499305	7.441982475107086	1.7840623238338262	0.518101728186779
GENE1298X	D8B26_002580		1.6424337712034988e-16	1.813625707323705e-07	0.8748415927316509	1.3154300235197306e-21	3.7853667500482085e-06	7.89997955772798e-15	0.0001410748183941813	CPSG_09711	conserved hypothetical protein	CIMG_12431	WD repeat protein	HISTO_DF.Contig537-snap.28.final_new	1.0	-0.03280520914105021	3.650988505355711	-1.205119143008394	2.9581780718285065	5.943970579212248	1.0762498825210935	0.7537047835782826
GENE843X	D8B26_008428		8.745511497942746e-06	0.15196332208202698	0.40669719761831	2.84435321711596e-08	0.0015739394199419355	1.4703513574241579e-06	0.028876442690473385	CPSG_03609	hypothetical protein	CIMG_12275	hypothetical protein		1.0	0.58041108402574	4.954467576193856	0.753357245759542	4.3940111067628305	7.3786885907078945	2.335182200768339	1.1959587786881811
GENE1387X	D8B26_001772		2.9158975854006763e-21	4.266482960634979e-06	0.3385553386463728	5.294350177867831e-26	1.0896548659748991e-15	5.820873444956706e-19	8.200449371520862e-14	CPSG_01757	ABC transporter	CIMG_01418	pleiotropic drug resistance family protein		1.0	-0.13486147732076473	3.937319814985404	-0.740588400649429	3.154275836719226	6.456199651721786	2.2157825230787735	1.801050960020692
GENE842X	D8B26_008413		3.0247082561249906e-09	0.15192970934029443	0.00012633771272819457	1.0517894922088034e-11	0.0003529151270073797	1.7743995962162026e-07	4.065639421044927e-12	CPSG_06004	hypothetical protein				1.0	0.5830635503270952	2.088306986452111	-0.19296870318606543	1.4098282771172905	3.663145039677204	0.635912723829933	1.4252162703759588
GENE1256X	D8B26_002323		1.3332509657779408e-06	0.00025153771913449823	0.9124116858457371	4.919820369069893e-11	0.04167097972949551	3.8432286253791976e-07	1.3593667390310344e-09	CPSG_08013	thiamine biosynthetic bifunctional enzyme	CIMG_00798	hydroxyethylthiazole kinase	HISTO_HS.Contig68.Fgenesh_histo.134.final_new	1.0	0.0076776693757822125	0.6499522622786378	-0.2404011364769388	0.5418609111842567	1.6569194243759118	0.14407048719742535	0.5092338471009709
GENE1420X	D8B26_007766		2.0616569857181546e-18	6.116053006637803e-10	0.049949796529431184	9.93714316460358e-26	1.411889509441959e-07	1.5099888717228427e-14	3.14451041668397e-18	CPSG_03936	conserved hypothetical protein	CIMG_09381	hypothetical protein	HISTO_LF.Contig359.eannot.1989.final_new	1.0	-0.17810210306373667	2.5316702386772896	-0.7355764232536619	1.6231226064550335	4.93128106706731	0.644564691124098	1.6016070524542163
GENE967X	D8B26_004460		2.0966541461016868e-16	1.7925752535578903e-11	0.0006607653487444454	1.6778862405584056e-23	1.654472010482743e-05	3.1852961798528784e-11	0.7020334526571124	CPSG_08398	hypothetical protein	CIMG_08163	C2H2 finger domain-containing protein	HISTO_DM.Contig93.Fgenesh_Aspergillus.144.final_new	1.0	0.40349050972749534	2.448283892780877	1.0989701067178927	1.4211337100247967	4.723775073069192	0.5993359093601668	0.0454151080919741
GENE1262X	D8B26_003301		1.9004368035253852e-13	3.813753613520417e-11	0.98121849315471	1.1266070142089656e-20	1.002384265645284e-08	2.87292682238449e-14	3.251114544474594e-06	CPSG_03469	metallopeptidase	CIMG_03811	zinc metalloproteinase	HISTO_ZL.Contig658.Fgenesh_histo.24.final_new	1.0	0.003309561300619135	1.965428104493521	1.0877166068367188	1.8075025937847677	4.076026503138876	0.9122476498000768	0.611849895727113
GENE1228X	D8B26_002146		0.22960954691359967	0.0013246350745236524	0.942839665962055	0.6543883693143622	0.5592508757894402	0.5609405279799574	0.3992136821377115	CPSG_02210	conserved hypothetical protein				1.0	0.037036549601176166	1.6080673702407688	1.0930964747384024	0.6782223641493761	1.7444952459407295	0.37698027079189017	0.3256045917016469
GENE1013X	D8B26_003706		0.18504461095124056	3.6199625921430365e-05	0.4563194798902411	0.3603226300559114	0.5368376958785093	0.38210320428009664	0.7470484230613283	CPSG_09632	conserved hypothetical protein	CIMG_04331	hypothetical protein	HISTO_ZZ.Contig2f.Fgenesh_histo.8.final_new	1.0	0.3177347535388137	1.6628250415936046	1.436666856697235	0.898640939647149	2.4780684142004312	-0.4482960766478834	-0.1346985481252004
GENE1379X	D8B26_003286		8.247465941583132e-06	2.8261082470839875e-10	0.4288730942470458	7.003997402227078e-08	0.32921403367041846	0.008910955413752013	0.16314107450771137	CPSG_03490	conserved hypothetical protein	CIMG_03792	hypothetical protein		1.0	-0.12121420035608432	1.5961302247155233	1.1703755841235066	0.7179879262050511	3.050850186013999	-0.193805794110666	-0.20073076165428783
GENE1211X	D8B26_002452		0.0005839621534239129	0.001219914786682193	0.7245497131131711	1.573611139634759e-05	0.03881751593185606	0.000218253986609597	9.938732765982363e-05	CPSG_09250	sugar transporter STL1	CIMG_00640	sugar porter (SP) family MFS transporter	HISTO_ZL.Contig1161d-snap.17.final_new	1.0	0.06449130687363476	1.4533770672779571	0.5189376848097788	1.1726609209711083	2.882963305218894	-0.5091987394267313	-0.7356154065590754
GENE332X	D8B26_003730		1.3005124985897514e-15	0.15177394354505383	4.221705752519442e-05	6.33068527467224e-19	6.354433713757208e-05	9.586846629039296e-12	6.668313749886518e-07	CPSG_09607	kynureninase	CIMG_04357	kynureninase	HISTO_ZL.Contig1131.Fgenesh_histo.24.final_new	1.0	1.3198817343985412	5.23756980490606	0.4167688061925728	3.3848549233279117	7.938568565344519	1.319030250443625	-1.8074804805810343
GENE615X	D8B26_001180	STR2	4.331614556467306e-25	1.3594850415904606e-06	2.5551410283625327e-10	1.049352082978577e-28	1.2151834968968879e-11	1.4539667841249457e-19	8.115269728250832e-12	CPSG_06833	cystathionine gamma-synthase	CIMG_02107	cystathionine gamma-synthase	HISTO_ZU.Contig65.Fgenesh_Aspergillus.143.final_new	1.0	0.8985086677528374	4.098835474727265	0.5732712996094751	2.440471072768084	6.328012258329918	1.0925334344393889	-1.094215495541937
GENE663X	D8B26_004518		1.505950372645252e-17	4.7066814191770814e-05	1.4904043358894258e-08	7.925480378757862e-22	1.0726829084942041e-07	3.9559572783336284e-12	1.0641343348163904e-06	CPSG_08323	conserved hypothetical protein	CIMG_08294	hypothetical protein	HISTO_DM.Contig933.fgenesh_plus.63.final_new	1.0	0.8170948308957826	3.0287457818388774	0.4796557196107202	1.7661960417505331	5.0009764947535045	0.8621500328239347	-0.6787823199589769
GENE602X	D8B26_005559		1.4743915676871973e-22	1.1227927413215213e-05	1.5917546112839327e-09	3.4909664278277537e-26	0.01941476310530609	1.1694414051323741e-13	6.152135180407043e-10	CPSG_04288	ethanolamine kinase	CIMG_03073	choline kinase	HISTO_AZ.Contig47.Fgenesh_Aspergillus.138.final_new	1.0	0.9256155248063337	3.7627585072038388	0.5540235635627083	1.7959331692094935	5.554485072914202	0.31108802214657116	-1.0247846924095034
GENE746X	D8B26_004498	URA5	7.681116720544241e-11	0.0006710027260585129	1.8787998821830592e-08	1.7393717688515946e-11	0.04284772482932528	0.0005560334734926792	0.0002425767623774154	CPSG_08354	orotidine monophosphate pyrophosphorylase	CIMG_08203	orotate phosphoribosyltransferase	HISTO_ER.Contig17.Fgenesh_histo.25.final_new	1.0	0.7087837043721356	1.3478269067437603	0.34994071917329256	0.4875443235116471	2.142780655469055	0.22099815787440688	-0.3945084712255579
GENE524X	D8B26_008044		7.780086990251846e-11	0.639549083384239	2.01419207657957e-08	5.2914743725722835e-16	2.0062156757443892e-06	2.2869430565695713e-07	0.05206165191409314	CPSG_07841	conserved hypothetical protein	CIMG_04863	sugar porter (SP) family MFS transporter		1.0	1.0207003525062905	2.455888488268127	-0.06767541452366274	1.472324922998639	4.5932781590838125	0.9406073423241655	-0.2862339280490182
GENE773X	D8B26_001912	RSC9	6.826139712293676e-16	8.197687017487951e-06	9.047152193442446e-10	2.1168264501127617e-23	2.1847804493103536e-09	2.7582983402031125e-14	0.7241879220699206	CPSG_01941	conserved hypothetical protein	CIMG_01261	chromatin structure-remodeling complex subunit RSC9	HISTO_GL.Contig296.Fgenesh_histo.18.final_new	1.0	0.6692848413177991	1.7750363496458255	0.40002282254552707	1.3350688554804837	3.782997866689451	0.6993732213342732	0.030239590589713417
GENE506X	D8B26_008416		1.9082025261060007e-18	7.658192256167043e-06	8.714880216888039e-12	3.0074759695505223e-23	0.005588871923314942	1.527855106461636e-14	0.08018266057690263	CPSG_03547	conserved hypothetical protein	CIMG_03729	PHD finger domain-containing protein	HISTO_ZL.Contig658.eannot.1285.final_new	1.0	1.0362358966662886	2.51625393776928	0.5056196137089988	1.665930037323798	4.281925987983113	0.3202717667950174	-0.17880368085898327
GENE727X	D8B26_007069		9.501835838860124e-20	2.282974050394739e-08	1.983877051339264e-11	3.3338419051797983e-25	2.971813451901126e-07	1.0149543907915722e-14	2.102700949910481e-05	CPSG_10073	hypothetical protein	CIMG_09970	hypothetical protein	HISTO_ZY.Contig518.Fgenesh_histo.61.final_new	1.0	0.7390499036482627	2.365334517991817	0.5161845616314343	1.3982740742517819	4.296610402041479	0.5268996162978724	-0.3600723178264913
GENE756X	D8B26_007124		2.565325623765189e-18	6.146580318304078e-05	6.512835737884233e-08	3.847922643610007e-23	1.960691386267421e-05	1.2484837475782124e-12	0.0017475583138818764	CPSG_04468	BTB/POZ domain-containing protein Btb3	CIMG_10050	ankyrin repeat and BTB/POZ domain-containing protein	HISTO_DM.Contig933.fgenesh_plus.16.final_new	1.0	0.6965291593786781	2.8691296599630545	0.43536488013429864	1.6391326491101603	4.865676017121983	0.5779292003658224	-0.3416195620099054
GENE845X	D8B26_002462		3.4774536602143766e-17	1.7711643220957343e-05	1.5068106753274407e-06	3.3940129703632133e-23	0.0010419914354612679	2.406982862634698e-09	2.9136596317127303e-05	CPSG_09240	flavin-containing amine oxidase	CIMG_00630	lysine-specific histone demethylase Aof2	HISTO_DM.Contig93.Fgenesh_Aspergillus.87.final_new	1.0	0.5782027481312685	2.300165333702507	0.48618129612392685	1.0591180230187596	4.2324567673293165	0.3879295551392382	-0.48574422487458185
GENE635X	D8B26_008091	PHO1	2.2554350182798212e-09	0.01163442310188506	2.1420550787380067e-10	3.1638128575136676e-14	0.0969527128708346	0.004485482764172776	0.25357508030880527	CPSG_07788	cyclin-dependent protein kinase PhoA	CIMG_04718	CMGC/CDK/CDK5 protein kinase	HISTO_FE.Contig19.Fgenesh_Neurospora.67.final_new	1.0	0.8614139680674766	1.4976333082962778	0.23918527846421736	0.4910506439386854	3.1756595205543716	-0.20679336106605556	0.11182315773483568
GENE834X	D8B26_001420	TOP3	4.568380784102272e-18	0.0001976476868461405	9.225501634914357e-08	1.4814883054728332e-23	0.026018602455929574	3.2476715936346997e-07	0.42297354978761287	CPSG_06542	DNA topoisomerase 3-beta	CIMG_01798	DNA topoisomerase III	HISTO_ZT.Contig1089.Fgenesh_histo.177.final_new	1.0	0.5997562864453765	2.38403846850791	0.3531681241656314	0.818319207493635	4.311444869922673	0.23489535921766966	0.07392739621924624
GENE921X	D8B26_001272		3.8131235402370102e-06	0.9590882469179103	0.00032026231225254433	4.520875875098989e-09	0.1756189491065473	0.0008253386585727105	0.026133529703711935	CPSG_06720	conserved hypothetical protein	CIMG_01968	hypothetical protein	HISTO_DM.Contig933.Fgenesh_histo.153.final_new	1.0	0.4727959827232076	1.4288734569131427	-0.007056856636892392	0.7709561723866394	2.929797194950365	0.21051503439109087	0.26762508729445145
GENE995X	D8B26_003733		2.86909694013989e-12	0.02876601097156858	0.00030774680424948414	1.0633029751634923e-19	0.15546030829487759	8.981667447996336e-08	0.0013025984615209598	CPSG_09603	conserved hypothetical protein	CIMG_04361	SH3 domain-containing protein	HISTO_ZL.Contig1131.Fgenesh_histo.16.final_new	1.0	0.3578007669296104	1.3393731835677343	0.20254909720487294	0.7536418725583733	3.017098303674529	0.14328988821077646	-0.3160059139142788
GENE1093X	D8B26_007559	ARP3	3.069804852412908e-15	0.9160462988106044	0.05429782215893234	4.4086452993855044e-23	0.4325687274357423	1.9560496863606925e-09	0.0005277080709306752	CPSG_03705	actin	CIMG_09158	Arp2/3 complex subunit	HISTO_BP.Contig457.eannot.1634.final_new	1.0	0.20662100626353833	1.86952038463886	0.01280553118356862	1.0145173676294363	3.916462530216995	0.09316230182532081	-0.3995589332670919
GENE1139X	D8B26_005852		5.816987285533445e-17	0.24653538780776776	0.10060284252421582	6.133000838890125e-25	0.5643115091011373	5.155004133834538e-09	0.3154874092337367	CPSG_07049	SNF2 family helicase/ATPase	CIMG_06054	SNF2 family helicase/ATPase	HISTO_GY.Contig460.Fgenesh_histo.182.final_new	1.0	0.15431414735631005	1.859798273751494	-0.10966310953535095	0.8388832918398305	3.9048990981600924	-0.06092602829446534	0.09702192298898946
GENE1322X	D8B26_002513		1.2854620226743805e-15	0.5655081213391685	0.4998259175892191	4.0760986018649273e-25	0.028107878055168588	8.03930197962739e-11	0.8437101392324847	CPSG_09181	ADP-ribosylation factor	CIMG_02995	small GTP-binding protein	HISTO_AZ.Contig47.Fgenesh_histo.36.final_new	1.0	-0.058376498094074455	1.6421782472833173	-0.05005361391236316	0.9636532905638608	3.903004965368027	0.20309689406016124	-0.01830963661674095
GENE1649X	D8B26_001229		1.9661783095242887e-15	0.041641833737398805	0.005269019094990959	2.7026426016729586e-21	0.7440476709057544	0.0015157353484598747	0.04588454841742121	CPSG_06771	trehalose-phosphatase	CIMG_02047	trehalose-phosphatase	HISTO_ZZ.Contig2f-snap.13.final_new	1.0	-0.4070789505382385	2.4389647988187586	0.28404815551200124	0.5818050272637917	4.35816464704985	-0.054346650635995176	-0.28456908738093084
GENE745X	D8B26_007300		1.2397377583751593e-05	0.1471261718161517	6.189195103664295e-08	1.4975148232443554e-07	0.009054526951288132	0.7298279570879048	0.00019771533060350898	CPSG_04677	SWI/SNF family DNA-dependent ATPase Ris1	CIMG_10244	SWI/SNF family DNA-dependent ATPase Ris1	HISTO_ZT.Contig1089.Fgenesh_histo.79.final_new	1.0	0.709743882311489	1.006060303222551	0.14883983076773105	0.070659104041321	2.047908831518279	-0.3473013083957138	-0.42896526152253145
GENE813X	D8B26_001893		1.3157316163427716e-11	0.02128958265451655	1.6065416011277793e-09	2.7281535059806785e-15	0.0056883504091642684	4.035885862067609e-05	3.320934361438613e-10	CPSG_01913	conserved hypothetical protein	CIMG_01279	hypothetical protein	HISTO_GL.Contig296.eannot.1443.final_new	1.0	0.6231971572415003	1.0948646424881754	-0.1771099452816455	0.44693351153690597	2.1197927051313896	0.2346769316014922	-0.6904452610094902
GENE778X	D8B26_006551		8.656724226610937e-11	0.01663940075870986	5.211363846643688e-10	1.9127839343239982e-15	0.0670116209003162	0.000109979481933896	1.0681092923318127e-08	CPSG_00905	conserved hypothetical protein	CIMG_06180	hypothetical protein	HISTO_ZU.Contig65.Fgenesh_histo.174.final_new	1.0	0.6653285537052951	1.1127963855321064	0.18553478414771352	0.446364311402617	2.354975969004037	0.15837785491233441	-0.5893026173256728
GENE1058X	D8B26_001944	VPS27	0.0628284630311384	0.4747855252087582	0.023505922542535522	0.0168860013829429	0.5489754282441474	0.2475730368740133	0.009170654426110356	CPSG_01980	vacuolar protein sorting-associated protein 27	CIMG_12799	vacuolar sorting-associated protein	HISTO_GL.Contig59.genewise.32.final_new	1.0	0.25416625600262405	0.486844668039853	0.07761065125487301	0.2322591581572941	1.1804485365815973	-0.0852885672318498	-0.29354193875005025
GENE1002X	D8B26_000196	AVA2	0.0026997746648709585	0.16756355965949626	0.00025508403383285035	5.167131506917416e-10	0.7698319531260444	0.15491165035299054	0.0017634053410097868	CPSG_05931	hypothetical protein	CIMG_05446	AvaB protein	HISTO_DA.Contig93.Fgenesh_histo.98.final_new	1.0	0.3384793292067182	0.5320990115476704	0.11624785949615689	0.1976910029932609	2.016204144862198	0.032013430844701936	-0.28229786520648215
GENE1022X	D8B26_007623		1.8554812282255385e-08	0.0011531318082190958	0.0018377489882318765	2.2081611072319465e-13	0.10583108681975435	0.20473734077406835	0.00012944531396433172	CPSG_03774	conserved hypothetical protein	CIMG_09218	C6 zinc finger domain-containing protein	HISTO_LF.Contig359-snap.196.final_new	1.0	0.3095743511780358	1.1783466471577366	-0.31855072234872983	0.195634747827086	2.6422753205089395	-0.1820514039415557	-0.40022994353575003
GENE1295X	D8B26_004316	ADP1	1.001365538104336e-05	0.6690901775604069	0.7383615779102594	2.7298104379059318e-08	0.17105042564318004	0.6808866459532008	0.02629588983973784	CPSG_07507	ABC transporter	CIMG_08008	ABC transporter	HISTO_KF.Contig601.eannot.1259.final_new	1.0	-0.03140366132617825	0.8055778834885139	-0.038909459393389655	0.06454726788793272	1.7684554667959451	-0.14220758961436183	-0.19943146595081657
GENE1150X	D8B26_003538		0.011988413058746858	0.9809549391333727	0.35006342811168256	1.068620332209737e-07	0.15910302569229778	0.1783660706285764	0.13571372847865543	CPSG_03154	hypothetical protein				1.0	0.1437318393944607	0.9344870598731924	-0.003978248981024972	0.3956483934836482	2.9812702639065036	-0.2828755902062813	-0.22209539445345783
GENE1261X	D8B26_004888		1.0297178969570396e-06	0.4196136883666667	0.9596910837229002	4.0827598144304283e-16	0.06192025397592058	0.22785539287467543	2.0489799115096316e-05	CPSG_05404	bZIP transcription factor				1.0	0.005560493407917267	0.8009828656295355	-0.07677886770598011	0.1558289963062763	2.5347381953041035	-0.1938364611649405	-0.4546383176997834
GENE912X	D8B26_003740		1.2123531082671607e-06	9.603821249513985e-07	4.8714862067713785e-05	9.178005277091821e-09	0.9280026308543962	0.9702030680265089	0.0029699346981967908	CPSG_06197	conserved hypothetical protein	CIMG_04370	hypothetical protein	HISTO_ZT.Contig1141.Fgenesh_Aspergillus.28.final_new	1.0	0.4901844432149226	1.188439725419152	0.6135163425060214	-0.009918089558552265	2.3369375155113254	0.01443459338939374	-0.3391183694035892
GENE919X	D8B26_001557		0.014288079038665876	0.011283909833337083	0.0015526651618536292	0.03236379724103753	0.5485444267982182	0.35838485107651785	0.00042607778890127354	CPSG_01503	conserved hypothetical protein	CIMG_01658	hypothetical protein		1.0	0.47780779365159926	0.8974114224323095	0.3485722355606352	-0.31292432446277696	1.5304480275592138	0.11571205950737641	-0.5522890710979091
GENE1172X	D8B26_001013	RNA1	0.06451523709128147	3.657876829954085e-05	0.1291577745108006	1.1249400313369794e-07	0.0012586284897343769	0.7776793953940087	2.4880601888417703e-06	CPSG_00176	ran GTPase-activating protein 1	CIMG_02329	ran GTPase activating protein 1	HISTO_DU.Contig190.Fgenesh_Neurospora.32.final_new	1.0	0.11842889012378059	0.23232924690785706	0.355002808982466	-0.03377489647313054	1.1812000666277434	0.2815052274870346	-0.43532579442902486
GENE108X	D8B26_002747		2.8313500385659606e-14	0.003113175397595616	5.818862971119288e-07	4.647334520761881e-16	1.1759094149351274e-09	1.3457886254692902e-12	0.4437769696033821						1.0	2.5342417196640827	7.068235331690459	1.2538599194894988	5.734052039827659	9.245763057992171	3.7962715491881776	0.31986509260686175
GENE104X	D8B26_007093		1.6125108354781236e-19	0.0059094718138515325	1.1530846322682536e-08	1.0135781225670303e-23	3.3957514321790803e-14	2.2659408343849136e-17	0.6228304463021157						1.0	2.5568834805043186	7.48543847438595	0.9860978377644297	6.203270448593664	10.084961070522652	4.387944256103311	0.21986820454054973
GENE103X	D8B26_002102	NIT6	1.3576861761992747e-22	1.1897409436657497e-05	1.3601048213641048e-13	6.215151374084098e-25	2.7594614870618008e-17	9.78090420283651e-21	0.20556698262933276	CPSG_02164	transcription factor RfeD	CIMG_01047	transcription factor RfeD	HISTO_DA.Contig93.fgenesh_plus.13.final_new	1.0	2.575464358873989	7.228484728815862	1.0034788141045683	5.982615821300024	9.554025676945349	3.9685761993388433	0.2619804868038816
GENE107X	D8B26_004907	DSK1	1.1917946390372815e-21	2.2685555717453134e-05	9.114290878553084e-13	4.6221993706714075e-24	1.3567144289358115e-16	5.769648937432406e-20	0.7846753455305171	CPSG_05377	protein kinase dsk1			HISTO_ZE.Contig158.Fgenesh_Aspergillus.75.final_new	1.0	2.536844668293462	7.208935383792445	1.0194261661168522	6.033577288394282	9.652499560555368	3.9979054717609928	0.06325041020150675
GENE122X	D8B26_000109		5.862998908917312e-24	0.00027720493503492885	6.498117744738328e-13	1.8952784936356654e-26	8.239111965617599e-18	1.9042152327173663e-21	0.09460601365029113	CPSG_05822	conserved hypothetical protein	CIMG_05541	hypothetical protein	HISTO_ZU.Contig65-snap.109.final_new	1.0	2.4094693364359663	7.392859658575744	0.8112387889944707	5.844063792590031	9.656392960383021	3.9834728835274693	0.3770246561929154
GENE58X	D8B26_003769		9.805211174914401e-22	0.00015577406355452608	3.9112216463667173e-13	5.529934441574586e-24	1.0028765774902419e-16	7.934478521475722e-20	0.003154209747014413						1.0	3.287209973171303	8.585461661861622	1.1342821398423506	7.058750441366461	11.122133620983377	4.925767744992454	-1.0427290102103979
GENE66X	D8B26_008184		9.848675463091613e-25	1.9273457348915203e-09	8.720269821074927e-17	9.667732144391294e-27	2.7807236658481875e-20	9.326507784140421e-23	0.00028938374181104346	CPSG_08903	conserved hypothetical protein	CIMG_07638	SRF-type transcription factor RlmA	HISTO_ZL.Contig1161c.eannot.1448.final_new	1.0	3.09061852305227	8.00410089818758	1.4563634402596222	6.436303134767185	10.158446882762835	4.689546033743484	-0.7223807265163606
GENE72X	D8B26_004140		6.070676937371063e-24	2.4756413604303514e-06	4.408416527002093e-16	3.4909664278277537e-26	3.4125030768832934e-19	2.5173897934093444e-22	0.09935836943124018	CPSG_10165	ran-binding protein	CIMG_07799	ran-binding protein	HISTO_ZL.Contig1161b.Fgenesh_histo.73.final_new	1.0	3.008189920143138	7.7263071661915825	1.0128729387264903	6.535174367197375	10.065880968957606	4.396217337497549	-0.30709210739399767
GENE119X	D8B26_003300		1.424378719169811e-21	0.001094110749471023	1.3144574787103784e-11	1.3036465447223025e-23	5.871917148397551e-16	5.195477651537826e-19	0.3741830956155083	CPSG_03470	conserved hypothetical protein	CIMG_03809	hypothetical protein	HISTO_ZL.Contig658.Fgenesh_Neurospora.20.final_new	1.0	2.4458636189212406	8.057574083928118	0.7955884637528707	5.975715357330154	10.295378794807052	4.109602602760246	-0.21174408211258494
GENE111X	D8B26_000897		1.2935427560952973e-23	6.197066723153914e-05	8.99267665523093e-13	3.467646260929984e-26	8.810360027951316e-17	2.019357826464936e-21	0.023807090836656494						1.0	2.488903849203111	7.204158508759947	0.9615136828279751	5.939542092116854	9.33449480877801	3.7975262590796217	-0.6195612051677786
GENE141X	D8B26_008272	HIS1	1.960294002843308e-21	0.0010267440184318784	1.714901414643745e-11	5.185805783065453e-24	6.110507210148577e-16	1.3162956844823803e-19	0.01589966038050383	CPSG_09005	ATP phosphoribosyltransferase			HISTO_AL.Contig320.fgenesh_plus.12.final_new	1.0	2.1603313877054924	6.799558137435256	0.7222889753362817	5.619986261177573	9.26437148984035	3.6243208233732567	-0.5164759251526734
GENE208X	D8B26_000815		4.918359152057428e-22	5.94807011937554e-05	3.0987318512169844e-10	9.234948557229392e-25	5.035710225678104e-16	4.7216113953948214e-20	0.00037524117016606083	CPSG_00412	conserved hypothetical protein	CIMG_02548	hypothetical protein	HISTO_ZW.Contig284.Fgenesh_histo.2.final_new	1.0	1.7240977405576974	6.400250278183889	0.8533935483239393	5.234713321946444	8.801957331919333	3.2978951268984615	-0.7567544665228925
GENE156X	D8B26_007850	TYR6	1.0967867116226366e-13	0.6245475921747521	2.0157948124174594e-06	1.2722638629566354e-16	2.327612197618157e-06	1.805218939864579e-13	0.722295637201391	CPSG_04030	conserved hypothetical protein	CIMG_09471	tyrosinase central domain-containing protein	HISTO_AL.Contig317-snap.27.final_new	1.0	2.0149867868775346	5.924891021360378	0.19023960906165835	5.118379946416477	8.192190787337738	2.4565076413327214	-0.1631094949532931
GENE148X	D8B26_006575		4.603182100193512e-16	0.2090616751356829	8.009132010191948e-07	3.022918172409464e-19	8.800729026708928e-09	1.9792623017322765e-14	0.5759172797064747						1.0	2.106922374882035	6.485240611552103	0.45911437948864176	5.349131736811504	8.784215317715711	3.0181557378704427	-0.25420745511740445
GENE172X	D8B26_004849		6.2486535951525484e-24	0.007267084204232832	7.328799783349233e-13	1.0565802417728544e-27	1.3709409553665069e-16	3.941593862249002e-22	0.4706228303841456	CPSG_05449	RNA polymerase II mediator complex component Med8	CIMG_08852	RNA polymerase II mediator complex component Med8	HISTO_DM.Contig933.Fgenesh_histo.25.final_new	1.0	1.923532455344706	6.038457914723375	0.4547895382416273	5.019120118575982	8.500370853284752	2.9517415271048897	-0.13902818754611196
GENE183X	D8B26_001105		5.364649703231995e-23	1.1741904215252991e-05	3.483588312771474e-11	1.0649235296426926e-25	7.116829057634767e-16	3.5220816657399466e-20	0.19094980528255143	CPSG_00075	carbohydrate kinase	CIMG_02220	YjeF family domain-containing protein	HISTO_LF.Contig359.eannot.2092.final_new	1.0	1.863225313053204	6.766979203577393	0.9354232528103281	5.072102072779692	9.307969503110598	3.142334581735275	-0.25832292108307614
GENE205X	D8B26_008302		3.1129458337862774e-25	9.15691229523109e-06	3.6063169602080073e-13	1.0915717327663778e-27	7.65117007135824e-17	4.757150671079156e-22	0.5192291372813088	CPSG_09041	conserved hypothetical protein	CIMG_07508	hypothetical protein	HISTO_AL.Contig317.eannot.1503.final_new	1.0	1.7400408415487092	6.295039667651164	0.7295508111114968	4.507964530900692	8.45263710128706	2.6164958916719367	-0.09955440076737931
GENE207X	D8B26_003137		3.7444173831668033e-23	0.0001154334598875794	3.166305280674806e-11	4.256623296565967e-26	2.0292191179723277e-15	2.540255329384995e-20	0.9733598914411111	CPSG_02335	conserved hypothetical protein	CIMG_03619	U2-associated protein SR140	HISTO_JG.Contig207-snap.10.final_new	1.0	1.7306088238134112	6.324463322889319	0.7319136627524315	4.740263454299221	8.942499171514578	2.77081235188676	-0.007395274907098057
GENE175X	D8B26_005423	ITS3	4.449666162457775e-23	0.39318203487466924	7.852797577880177e-12	1.314805842641766e-25	2.052236607887341e-17	2.795085652701129e-21	0.0003085010046152057	CPSG_10095	phosphatidylinositol-4-phosphate 5-kinase	CIMG_00514	phosphatidylinositol-4-phosphate 5-kinase its3	HISTO_EA.Contig33.Fgenesh_histo.177.final_new	1.0	1.9060043503652087	6.652161553360782	0.1564860140390672	5.551617449892662	8.99821326443872	3.5505757738209507	0.7038655708754016
GENE212X	D8B26_001638		6.070676937371063e-24	0.5335035959626102	8.739397247061518e-12	1.0229214474661318e-26	3.25052169709483e-17	8.065571023926269e-22	0.8520744667946153	CPSG_01592	conserved hypothetical protein	CIMG_01577	hypothetical protein	HISTO_ZZ.Contig127b.Fgenesh_histo.75.final_new	1.0	1.6962748552230742	6.154363553420269	0.10448656559967733	4.980270842264799	8.454829599073848	3.0344999424695627	0.03403219575319103
GENE248X	D8B26_001375		1.6782355600553736e-23	0.08652871152596946	4.87524241189251e-09	5.893598458797241e-27	1.5704839337961786e-15	8.11861098142526e-20	0.40633187430185524	CPSG_06593	conserved hypothetical protein	CIMG_01846	hypothetical protein	HISTO_ZT.Contig1129.eannot.1090.final_new	1.0	1.5308635415580345	6.369982880544367	0.32877967429060073	4.786326718991159	8.78637023772458	3.0415763426421676	-0.18246245475862963
GENE362X	D8B26_004783		2.570190687302318e-23	0.9888209289026081	8.491672743594802e-07	3.727689130779575e-27	7.277851081509966e-16	8.372264712068774e-21	0.31019348530076446						1.0	1.2473036313250658	6.44255695044101	0.003418052975004318	5.19509007090189	8.962177266756994	3.2034953130518953	0.2233970563829825
GENE1264X	D8B26_002230		0.0020652511918465713	1.0	1.0	0.0326546402301494	0.031550012510026426	4.461728054237534e-06	1.0						1.0	0.0	9.131757083048502	0.0	9.829541215086593	10.040434739911088	5.695976522845205	-0.0
GENE1141X	D8B26_007414		0.004982728565721296	0.008005652136748352	0.31029287031350894	0.004983050857981366	1.5840612218995895e-09	0.00540765438829498	0.3560026167433265	CPSG_01358	conserved hypothetical protein	CIMG_08995	hypothetical protein		1.0	0.15071843649084415	1.0319702438497835	-0.3721462057552896	0.7546764379329681	1.8675717538254013	1.299497899016438	-0.13390130165210504
GENE83X	D8B26_002024		1.9711001583808324e-08	0.12878927077504554	0.002611030859744089	1.893459004284682e-09	4.57378062459618e-05	5.699054525610275e-07	8.776376057763075e-06						1.0	2.9031315218555434	9.30235449560469	-1.3638843604261892	7.0864066359432085	11.94068622408369	4.658010630582251	-5.842309386025731
GENE389X	D8B26_007002		8.976686941790507e-07	0.0075040227606533345	0.23907596772605422	1.863277308313135e-07	0.008136570428660764	0.00014171131281622256	8.32336977540485e-05						1.0	1.1893195702847625	8.376035595673674	-2.977350222476795	5.141595104418302	10.371369280793164	2.978440449187282	-5.495822515096633
GENE192X	D8B26_001418		1.1546137987139804e-23	0.7721802996495236	4.5104604459670444e-09	8.07647981853471e-27	2.0263613672106058e-15	6.348684915381973e-20	1.332510317056401e-08	CPSG_06544	conserved hypothetical protein				1.0	1.7942346919021954	7.091194706265243	-0.07322383041332312	5.396618855808156	9.444507604081828	3.442919829988137	-2.872486091953579
GENE246X	D8B26_000652		3.4823152719497295e-15	0.17518676238502887	0.00025305281995305427	3.443237103805426e-17	4.232170985533102e-08	3.341224587566967e-12	9.152703241077451e-07	CPSG_08671	conserved hypothetical protein	CIMG_02807	arrestin domain-containing protein	HISTO_KF.Contig597.Fgenesh_histo.50.final_new	1.0	1.533695520431381	7.4162426518661535	-0.5272923566022644	5.095611909334205	9.939669757471348	2.9079180226242403	-2.4187156719876515
GENE288X	D8B26_007443		3.396075469370666e-23	0.003850226641931486	1.3907869914541663e-08	3.095574350198874e-26	7.765772197771959e-15	5.290532126380512e-20	5.449432203603057e-09	CPSG_01389	hypothetical protein	CIMG_09026	arrestin domain-containing protein	HISTO_ZZ.Contig4..fgenesh_plus.5.final_new	1.0	1.4099187219828364	6.18623523610268	-0.5863489705141481	4.716290951328664	8.419186872462195	2.8037143221473477	-1.8980237712746275
GENE1067X	D8B26_000755		3.702809134959784e-18	0.06860865435748852	0.07120168194098882	6.232132992873348e-24	0.0012876886320718774	1.935375864416538e-12	2.414892097615851e-08	CPSG_00489	phosphoserine aminotransferase	CIMG_02638	phosphoserine transaminase	HISTO_ZL.Contig1131.eannot.2200.final_new	1.0	0.24194717419899528	2.8760712764671164	-0.2436866901215358	1.67210563834066	5.049631323102292	0.47756362160995797	-0.9849975858739893
GENE1364X	D8B26_002519		1.0790788483947988e-16	0.004727213482543345	0.5228770263044431	3.0316674922278315e-22	0.053035243929210385	1.2504037546450051e-11	9.071866310480519e-08	CPSG_09174	long chain fatty alcohol oxidase	CIMG_02987	long chain fatty alcohol oxidase	HISTO_AZ.Contig47.eannot.1591.final_new	1.0	-0.1047551717143046	3.158375408116326	-0.45514342747452036	1.934075704907371	5.371323216904039	0.34376815064234656	-1.1000295186133988
GENE1104X	D8B26_007109		8.227362570508163e-17	7.48201952613283e-05	0.2439716087889969	1.0969179837757398e-22	0.00017095732458658936	1.4759893894171748e-10	0.008342434948074825	CPSG_04439	conserved hypothetical protein				1.0	0.19833031266418383	3.7813002606991324	-0.694159489977966	2.158946864701304	6.285826606034241	0.8007325575922806	-0.4492640496962261
GENE1254X	D8B26_007901	DOK1	9.35846078177811e-21	0.0033636612688507294	0.9431509238910972	5.189947239977103e-26	0.00011353249682978137	1.3934873164772509e-15	0.0013516337142833433	CPSG_04093	sensor histidine kinase/response regulator	CIMG_09533	sensor histidine kinase/response regulator	HISTO_ZL.Contig1161d.Fgenesh_Neurospora.14.final_new	1.0	0.010071107262146398	3.3355112609793225	-0.3737610406239795	2.066397780462444	5.647784633340875	0.5499560791208142	-0.42107079010246246
GENE1300X	D8B26_002103		1.5008333530918002e-21	0.0006968418048355819	0.7528705730072974	5.893598458797241e-27	0.0012995817726081877	2.218247463203402e-14	0.03350286754416241	CPSG_02165	mitochondrial carrier protein	CIMG_01046	mitochondrial carrier protein	HISTO_DA.Contig93.eannot.1937.final_new	1.0	-0.03689481113075206	3.309653074913179	-0.38926386870962	1.759119007014842	5.574068475215345	0.40795218241698455	-0.23709576864591525
GENE1097X	D8B26_004723	BEM1	1.618810568098983e-20	4.877919592393593e-05	0.15673712064687204	3.2571660432138996e-24	0.0066788721526378604	4.17289633134775e-13	2.1936238319386728e-05	CPSG_05601	protein kinase activator Bem1	CIMG_08657	protein kinase activator Bem1	HISTO_FX.Contig167.Fgenesh_histo.29.final_new	1.0	0.20344387579891163	3.8499156016197795	-0.6360551510303128	2.011132343232309	5.6600978058482445	0.440939489197583	-0.6951904728667693
GENE1155X	D8B26_001402		9.871950901099092e-23	2.6453462800830254e-10	0.23656120943356992	3.5089896046375e-27	0.00012195389004637414	1.6605572533830008e-16	1.9755726244592405e-06	CPSG_06560	bZIP transcription factor	CIMG_01816	bZIP transcription factor	HISTO_ZT.Contig1089.Fgenesh_histo.135.final_new	1.0	0.1386766187782478	3.829385121327808	-1.0374344580700268	2.2436517354924126	6.035743137933168	0.5407040655134289	-0.659412683829623
GENE1440X	D8B26_000350		2.1141165442748463e-25	2.4255783697074005e-07	0.03019224326944526	5.722553737807632e-30	1.6622300797707375e-09	9.78090420283651e-21	3.2415024103706496e-08	CPSG_06121	lipase	CIMG_05205	lipase	HISTO_DA.Contig93.Fgenesh_Neurospora.11.final_new	1.0	-0.20325440421131463	3.8541166589685383	-0.5607847501992546	2.526629914792621	6.22648747272799	0.8085721989542218	-0.6482793937643506
GENE1189X	D8B26_001320	PAC2	2.0594244909549737e-19	1.4705090721272928e-06	0.5348748974222867	5.164026372827822e-24	0.0004247040970005484	9.971851195269211e-15	3.961492110092859e-09	CPSG_06655	cAMP-independent regulatory protein			HISTO_ZT.Contig181-snap.149.final_new	1.0	0.1003101955250815	3.8254042658682	-0.8956638817443994	2.483236748511827	6.056691178734771	0.6423857911196675	-1.2941958520662677
GENE1271X	D8B26_005925		1.2338645980480925e-19	1.912828907817081e-09	0.9790464301520987	6.641076789923902e-24	0.01823227920869676	2.330831949660776e-14	5.403856173348172e-09	CPSG_09556	carnitine O-palmitoyltransferase	CIMG_06895	carnitine acetyl transferase	HISTO_ZZ.Contig127c.Fgenesh_Neurospora.73.final_new	1.0	-0.004956409255718054	3.9209778919234424	-1.1897604985965133	2.4668189333134136	6.038565167356495	0.42263895944567387	-1.200065221242961
GENE1410X	D8B26_005671		2.11433170005971e-07	0.0030084875261343104	0.7671002821185393	1.9544727979937985e-08	0.07797636556001526	0.0001665631399595317	0.07132465869311881						1.0	-0.1708811113083971	4.584581962679122	-1.5223417929849836	2.9909520386438326	6.48581764170793	1.1089538596706885	-0.9408990793769695
GENE1592X	D8B26_007521	WET1	1.332843884168618e-15	0.0004483712567018471	0.003223901990666885	1.2389917681488064e-19	0.9644456216434936	4.406463612975653e-09	3.868496340058695e-08	CPSG_03655	conserved hypothetical protein	CIMG_09119	hypothetical protein	HISTO_DM.Contig93-snap.72.final_new	1.0	-0.34963240126393724	2.468434271470594	-0.39675794638432116	1.2408228217090238	4.240626297582588	0.007809940997535903	-0.7840566251409858
GENE2265X	D8B26_004141		1.6493396963150258e-20	8.224914466884315e-06	3.9034152224638203e-07	4.174675516793964e-25	0.04151178944323323	1.444227186116164e-14	3.127810770526614e-13	CPSG_10163	conserved hypothetical protein	CIMG_07801	hypothetical protein	HISTO_ZL.Contig1161b.Fgenesh_histo.71.final_new	1.0	-0.9444482214344075	3.9269383835721423	-0.6760680387901196	2.3676402093037936	6.114937926022909	0.3404961527300883	-1.8433011122250091
GENE1065X	D8B26_004837		8.510561060470155e-18	0.01833968764461848	0.12839123403692707	2.9900495454223438e-24	0.9472061593068044	2.9738587584161935e-14	5.707795630971453e-16	CPSG_05464	acyl-CoA dehydrogenase	CIMG_08838	acyl-CoA dehydrogenase	HISTO_DM.Contig933.eannot.1619.final_new	1.0	0.24430325378782605	3.394689559536757	-0.37919766977876906	2.397540825983886	6.338863805708867	-0.014830593825748884	-2.8822877682493595
GENE2264X	D8B26_002842		0.009668833871005408	0.0007770513781112479	0.03729445189952654	6.7708667675222645e-06	0.5199610929759223	2.803489232108996e-05	0.00020913738197568952						1.0	-0.9444356746237397	2.3448681901298363	-1.2554983274849423	2.615104422561935	4.935172588866159	0.347077189404573	-1.6938107441080423
GENE657X	D8B26_008242		4.8318569246620985e-05	0.0003289919484452988	2.7734161685860295e-07	8.630209570450538e-07	0.40013834432523904	2.883314177664325e-13	0.006713493190153955	CPSG_08971	general amidase	CIMG_07571	general amidase		1.0	0.8310823595921026	1.242379323206309	-0.5063356089926595	2.0858045112509433	2.459077682266434	-0.14743376379262838	-0.37803828705761644
GENE742X	D8B26_005203		0.025661763679818584	0.24327638721537395	0.00018347843985599857	1.7294886642013314e-12	0.00046135601942372885	2.066234745895048e-18	0.629094755312614	CPSG_05104	conserved hypothetical protein	CIMG_00355	hypothetical protein	HISTO_LG.Contig392.Fgenesh_histo.12.final_new	1.0	0.713254591946029	1.0888619915983033	-0.19803099575697025	3.82685779211982	4.5144114840661755	0.804268327020526	-0.08955976138656838
GENE1227X	D8B26_005293	MET16	5.409199362545769e-05	7.001241231561292e-05	0.7536314414998998	6.500947067387646e-09	1.0536674590223385e-05	2.9352507850582483e-13	0.0003963297679652137	CPSG_05210	phosphoadenosine phosphosulfate reductase	CIMG_00456	phosphoadenosine phosphosulfate reductase	HISTO_EA.Contig33.eannot.1524.final_new	1.0	0.0395543967883138	1.0884801242777453	-0.497599044288464	1.8528163458328641	2.6007635795137913	0.6658043851755666	-0.44676369312116854
GENE922X	D8B26_004146		0.8179994821171631	0.0016071119717971777	0.141707217381959	0.6261394515326013	0.869325573837893	0.4251400724515194	0.2897819183405389						1.0	0.4719367350360127	0.34741906429663055	-1.0102015574641874	0.6724898367434877	1.4801926123078915	0.09067920298644494	0.31265273138318694
GENE888X	D8B26_005444		0.320037642948981	0.45338700965126233	0.01659955138584214	0.02300510991261901	0.02143540188930398	0.6194739494453735	0.0009287335106288559	CPSG_09826	MFS multidrug transporter	CIMG_00535	multidrug resistance protein	HISTO_LF.Contig359.Fgenesh_histo.119.final_new	1.0	0.5201252618812149	0.7329743786949727	0.1471102953082634	0.28511778371526075	2.452844127632464	0.6449631770776375	0.6800263997798062
GENE1062X	D8B26_005793	PPT1	0.07089414290568537	0.4080682219239906	0.008625304651843179	1.0613368303638576e-08	0.21578337184057678	0.04599579334521407	0.3007654408058011	CPSG_06983	serine/threonine protein phosphatase PPT1	CIMG_05994	serine/threonine protein phosphatase PPT1	HISTO_GY.Contig460.fgenesh_plus.145.final_new	1.0	0.24669881582022682	0.26008974349408226	-0.0775104820824781	0.23713968756508014	1.4329038838153534	0.12397183606317703	0.09776642270708485
GENE1074X	D8B26_007940		3.352087040282082e-05	0.2694247430109107	0.0034823319811580784	8.465917927805495e-15	0.4426964274560802	0.016275472543414632	1.8870009326970688e-05	CPSG_04142	clathrin heavy chain	CIMG_09572	clathrin heavy chain	HISTO_ZL.Contig1161d-snap.26.final_new	1.0	0.23485504798920953	0.4628666092046937	-0.087142807010786	0.22427544410897882	1.6684539110739518	-0.06531847050952581	0.3795551828501967
GENE1209X	D8B26_001738	UTP5	0.706294171342486	0.8494291297882532	0.4865138591600379	4.0710382462853e-10	0.053881746952960385	0.0003454187129280084	0.27393969662093176	CPSG_01720	conserved hypothetical protein	CIMG_01462	U3 small nucleolar RNA-associated protein 5	HISTO_ZZ.Contig127c.eannot.1524.final_new	1.0	0.0693952843586266	-0.062083553281805946	-0.02025196369501054	0.4448924755627751	1.5268999827732974	0.20147594374455222	-0.11054358272473258
GENE1120X	D8B26_001115	NOP12	3.6197993233378063e-06	0.22927452050784528	0.01673681369391749	2.188520037046197e-14	3.6904214566176037e-06	0.000936409888671373	0.7137433807655755	CPSG_00065	conserved hypothetical protein	CIMG_02210	nucleolar protein 12	HISTO_GI.Contig363.Fgenesh_Aspergillus.17.final_new	1.0	0.1794702163504544	0.6773559877794342	0.08790217882706	0.36221724308512265	2.186582423519843	0.430465143865836	-0.028871560305183355
GENE1081X	D8B26_000498		1.0956547077600032e-10	0.08314349941457297	0.028704080407841233	1.770960769002078e-20	0.00026219553845282774	7.391940475766413e-08	0.4290760711822749	CPSG_08504	E3 ubiquitin-protein ligase NEDD4	CIMG_04992	IQ and HECT domain-containing protein	HISTO_ZL.Contig1161e.fgenesh_plus.25.final_new	1.0	0.22474782233455828	1.4150497408064755	0.17327361630457322	0.8970766032735328	3.687462061883508	0.4350635046743737	0.08223063628550506
GENE1161X	D8B26_005845		1.519980665540736e-07	0.6757339823273534	0.22441028536505983	6.743782835835346e-14	4.2340076616709164e-05	4.6188823918819307e-07	0.012774980442885423	CPSG_07043	conserved hypothetical protein	CIMG_06048	hypothetical protein	HISTO_GY.Contig460.Fgenesh_Aspergillus.132.final_new	1.0	0.1342990663784672	1.3283316397501304	-0.04617177648960035	0.9862541163304349	3.208763755092374	0.5608652633314547	0.27115720501019236
GENE1377X	D8B26_003211		0.0002170645779375393	0.18431025022915293	0.22042206239817597	1.9681117453868697e-14	0.12496716484596335	5.548022585739871e-05	0.0728527186545881	CPSG_03576	hypothetical protein	CIMG_03701	LMBR1 domain-containing protein	HISTO_JG.Contig207.fgenesh_plus.43.final_new	1.0	-0.11703274123029633	0.7326110528672355	0.12095409977464189	0.6192597019156693	2.8422108460105777	0.16590902125667828	0.16691670665702224
GENE1495X	D8B26_007859	PLD1	4.334843286413147e-08	0.003920747235384658	0.00818474356846317	2.118420612701634e-20	0.8451015907298619	0.0006061226265716195	0.004168504839951178	CPSG_04041	phospholipase D	CIMG_09482	phospholipase D active site-containing protein	HISTO_AL.Contig317.Fgenesh_histo.177.final_new	1.0	-0.26665713692815973	0.875360839971584	-0.2919964439496663	0.42447538571961124	2.993297506449716	0.022892744390294446	0.2930033873912944
GENE1504X	D8B26_006636	GCS1	2.0993837977048438e-11	0.03606961382648909	0.00038762132202687375	6.672228563379743e-22	0.8466396672620442	2.1038003762039188e-07	0.6471540851637172	CPSG_01013	zinc finger protein gcs1	CIMG_06082	zinc finger protein gcs1	HISTO_JF.Contig157.eannot.1118.final_new	1.0	-0.2712871785819075	1.0349046797207577	-0.14741004867689741	0.5779442370861824	2.9915454803847585	-0.016935873248634433	0.034376013592547994
GENE1101X	D8B26_008243		0.27631743677424253	0.0015143471626823128	0.10823536933977058	0.001068727067107475	0.015073702863185759	1.4273545793209287e-09	0.00016008130849578349	CPSG_08972	amidohydrolase	CIMG_07570	amidohydrolase		1.0	0.19871319952427505	0.35695755871820906	-0.3902273209435466	1.4528757674463857	1.6925646659164808	-0.39453562074832615	0.48410647569558846
GENE1205X	D8B26_004520		0.12613661617332986	6.120717530834661e-11	0.6403360420126942	7.535838793343385e-08	0.02431650033440454	6.6398636987992455e-15	0.05546700420811617	CPSG_08321	short chain dehydrogenase	CIMG_08296	short chain dehydrogenase		1.0	0.07613604473134618	0.6316356087907028	-1.4922221078074236	2.663428279174954	3.0703549952946663	-0.48240919637168056	-0.29381641573281236
GENE1492X	D8B26_002252		0.6493330013830014	3.3121748211596064e-10	0.04060596806774459	5.572314311291152e-10	0.001174240221648441	3.094855590978662e-14	0.8557865156176993	CPSG_08097	amino acid permease	CIMG_00876	amino acid permease		1.0	-0.2641054709108397	0.17706448573694222	-1.0742795702489416	2.1096236717890786	2.968645024312319	-0.5636223811133989	0.0239124484963834
GENE1361X	D8B26_000157		0.8418421900451017	6.9456002896811955e-06	0.5163355911828974	0.37192024600722284	0.002607801644898235	1.0795519481125603e-08	0.4910825004430424	CPSG_05870	conserved hypothetical protein	CIMG_05493	hypothetical protein	HISTO_DA.Contig93.Fgenesh_histo.212.final_new	1.0	-0.10213242053692967	0.11091693442132003	-0.7316450782500569	1.6940969337449945	0.9856047829370396	-0.681113208346218	0.10097169877486456
GENE1760X	D8B26_000751		0.3655548663563334	0.38686760214206983	0.03991605501922332	0.38787861332905205	0.10395462425458546	5.181903499949972e-05	0.21019291234002926	CPSG_00494	CobW domain-containing protein	CIMG_02642	CobW domain-containing protein		1.0	-0.5001686003455472	0.6624459755890435	-0.1730351011745335	1.656789503596458	1.3852195106930898	-0.5482044944668055	-0.26781911384979873
GENE1437X	D8B26_000310		0.7919876843608155	0.0003305983660375722	0.25989355049472157	0.22352234015498754	0.005919694989250685	0.0009685092077834205	0.06114621601091559						1.0	-0.19722571674093928	0.17659774664661246	0.5613924889493999	1.0574258054684955	1.3126550686771403	-0.7127317665332538	0.29151432715876346
GENE1528X	D8B26_003440		0.8566222329256741	0.005555905560859184	0.8775629671861424	0.020582600893149724	0.5262919896639945	7.112777211640321e-07	0.8433765777775597	CPSG_03283	conserved hypothetical protein	CIMG_03992	hypothetical protein		1.0	-0.29437179233915745	-2.319059365881679	2.5469118040663847	6.648493935412221	7.136813558132583	-2.319059365881679	-0.3082818515211301
GENE796X	D8B26_003477		0.11771678218682935	1.8693724291194405e-05	6.198726180752624e-08	0.08187374153398302	8.365994370692506e-10	2.914871688466292e-11	2.0801825191343015e-06	CPSG_03243	conserved hypothetical protein	CIMG_11244	hypothetical protein		1.0	0.6487062253455824	-0.41369036118486613	-0.45466854997286793	1.3095253332734458	0.8006084223226434	0.8909248520958593	0.5271890625676159
GENE810X	D8B26_005995		0.9836678141810582	3.4144187799896736e-08	2.2263592766512056e-07	0.04420390336041504	3.2554630759772626e-09	2.2937416640950202e-11	5.365441041146871e-06	CPSG_09470	conserved hypothetical protein	CIMG_06810	hypothetical protein	HISTO_LG.Contig392.Fgenesh_histo.178.final_new	1.0	0.6348554397916304	0.0069623891594454215	-0.7032683425984785	1.330095949628103	0.8668412729988801	0.8669433859769415	-0.5375244255644058
GENE1268X	D8B26_008402		1.0	1.0	1.0	1.0	1.0	0.025095471990751194	1.0						1.0	0.0	0.0	0.0	6.081641258045322	0.0	0.0	-0.0
GENE1070X	D8B26_008319		0.6235567200852576	2.053851919982468e-06	0.017209940610681835	0.0381329317810368	3.1196008981489014e-06	7.443925174851883e-09	1.0472690099365928e-11	CPSG_09060	2-nitropropane dioxygenase	CIMG_07488	oxidoreductase	HISTO_AL.Contig317.Fgenesh_histo.147.final_new	1.0	0.23995109927568686	-0.15395384527415876	0.5179209722826067	1.139538093406904	1.0261429541182265	0.6124869253883654	0.9756035492712667
GENE1115X	D8B26_000044		0.09008300030014108	0.008559884382265343	0.1115624811386882	0.01958828119155343	4.999256960518684e-06	8.360549913616584e-07	2.553478234083423e-11	CPSG_05749	membrane transporter	CIMG_05615	hypothetical protein		1.0	0.18839698790030682	-0.628088650078805	0.29700047929542933	1.0560305779174721	1.2674074794922194	0.6971389664083266	1.1110558952115632
GENE947X	D8B26_004282	FBA1	0.07461332958419463	0.6046425855927369	0.0026798075242893986	0.07420965955861938	2.8614551137776467e-09	2.0703214929006026e-06	4.461177474612108e-07	CPSG_07548	developmental regulator flbA	CIMG_07972	developmental regulator flbA	HISTO_KF.Contig601.eannot.1274.final_new	1.0	0.4320267677224581	-0.8380994132613967	0.071341038780906	1.181877946816417	1.2291541235464367	1.201793636178591	0.8147416591351582
GENE1116X	D8B26_003702		0.008692930160279383	6.221172133103975e-13	0.2281829883276614	2.5042717328814765e-05	4.0184855353501334e-16	9.42298381471961e-15	1.0738631554295094e-14	CPSG_09636	conserved hypothetical protein	CIMG_04326	NADPH-dependent FMN reductase		1.0	0.18638144581751642	-2.4166586104512873	1.510149747424532	2.760724355200808	2.797636968368894	2.3624243471488016	1.8189082907956249
GENE1599X	D8B26_007852		0.11446184337389576	8.4174364576157e-05	0.00435604527925633	0.0016565936831771622	3.776428348013595e-16	1.0906122727602262e-13	1.7405915226257736e-16	CPSG_04032	conserved hypothetical protein	CIMG_09473	hypothetical protein	HISTO_AL.Contig317.Fgenesh_histo.161.final_new	1.0	-0.35928155162931835	-0.7031576185401874	0.44837895807650885	2.0232345319210494	1.7529134752177218	1.873021369626812	1.6994976972525997
GENE1712X	D8B26_005584		0.39668782484885134	0.007546726412552449	0.0654770010809066	0.06525380676369602	8.542614069485243e-09	8.63705839879745e-06	3.194238676025942e-07	CPSG_04320	methyltransferase	CIMG_03105	TAM domain methyltransferase	HISTO_GY.Contig460.Fgenesh_histo.105.final_new	1.0	-0.45731678711813084	-0.9298421353779833	0.5243831240467036	1.865314130055877	2.200444290183165	1.7706863923429108	1.2070651724131531
GENE1719X	D8B26_005797		0.24536632162839367	4.378687776545052e-05	0.06728989621683464	0.06220417265840902	8.587878625294103e-11	4.0933777947354973e-07	8.467583306750816e-08			CIMG_06000	hypothetical protein		1.0	-0.4661530858962819	-1.4439328686743824	0.8693212726259715	2.176430430418061	2.276750590284559	2.155230404358909	1.3123934149137861
GENE1789X	D8B26_003310	PTR2	1.696330712758222e-06	2.901681054258533e-15	0.00015636020814803283	7.569851741275904e-20	7.27793008791618e-21	5.747967419842946e-21	1.5923153666973972e-16	CPSG_03452	MFS peptide transporter	CIMG_03824	MFS peptide transporter Ptr2	HISTO_ZL.Contig658.Fgenesh_Neurospora.79.final_new	1.0	-0.5299820289526268	-1.6019888605914057	1.8757368491793547	3.4850826668068473	3.7606883198194248	3.328398642104036	2.1350760176629393
GENE1782X	D8B26_006080		0.042417007623820675	0.40873174735984497	0.00013253484055034004	2.853987711958048e-07	7.160542000530769e-18	2.0922414670082294e-19	1.9869314802052907e-11	CPSG_07268	conserved hypothetical protein	CIMG_11804	hypothetical protein		1.0	-0.522330124566282	-0.8513878447403143	0.09254001028304164	2.920558949684003	2.4670692121735676	2.2049002546262635	1.103431382752731
GENE1330X	D8B26_003984		0.6807582812389147	0.04095657824398339	0.647718433554889	0.547449763053817	1.4020068492012712e-07	7.685872921044577e-05	0.7893355151799958	CPSG_06526	conserved hypothetical protein	CIMG_04665	hypothetical protein	HISTO_HS.Contig68-snap.37.final_new	1.0	-0.07075620914291275	-0.2096645987297551	-0.28154924796866615	1.0333512315736144	0.6470617089885548	1.0427942138549355	-0.040701923149565854
GENE1500X	D8B26_004486	GAL7	0.6816067404731216	0.9995848060150612	0.0065663709504734016	0.38889536080559295	4.694967798562819e-11	1.9936788058405385e-10	3.285751695595961e-05	CPSG_08368	galactose-1-phosphate uridylyltransferase	CIMG_08190	galactose-1-phosphate uridylyltransferase	HISTO_DM.Contig93.eannot.1601.final_new	1.0	-0.26892458184439033	-0.13775304125462176	-0.003558834381797025	1.232595952634067	0.5733337899000734	0.9825957068741249	0.41641150697263685
GENE1743X	D8B26_003611		0.4402540103774842	0.7581459876274653	0.0016915352244210593	0.5284759871986293	6.369063289413152e-10	1.345304636127429e-05	0.08953638467908244						1.0	-0.4879599946917787	-0.35869333378970697	-0.0431060573918294	1.0890612405264128	0.6293441453190989	1.289079908871548	0.23056756604851572
GENE1627X	D8B26_002339		0.04383635785562838	0.0373713185798951	3.2735699746169514e-05	2.698238517458996e-05	2.922340253094286e-21	1.5813886282913868e-16	3.575100737029077e-14	CPSG_07995	ABC multidrug transporter Mdr1	CIMG_00780	multidrug resistance protein		1.0	-0.3832903303886208	-0.33161531423419727	-0.16813373217135696	1.5603714901420935	1.0882092705571162	2.1263550537189118	1.0679102522541153
GENE1345X	D8B26_005287		0.0066238195839181495	0.34982058396814053	0.36743445123461294	0.0009415151426695323	0.6838773517557477	2.901885346231988e-10	6.541537679152094e-08	CPSG_05203	conserved hypothetical protein	CIMG_00447	hypothetical protein	HISTO_EA.Contig33.Fgenesh_Aspergillus.63.final_new	1.0	-0.08288388000594853	-0.5283411907743675	0.0846015973573265	1.0052817103698335	0.9684200729398033	-0.04414339748645979	0.6113125178971662
GENE1358X	D8B26_007222		0.1882353220619482	0.006800219817733663	0.5344244913707417	0.00017025972948421625	0.5419427487061035	6.058649479414724e-08	5.3937770167109966e-05	CPSG_04581	L-aminoadipate-semialdehyde dehydrogenase	CIMG_10163	L-aminoadipate-semialdehyde dehydrogenase	HISTO_LF.Contig359-snap.9.final_new	1.0	-0.09534233980664328	-0.6773078572191651	-0.3846933223927542	1.4864882392683367	2.220737751351777	-0.1208436082264487	0.6182871180949383
GENE994X	D8B26_007338		0.666071376725059	2.692766706406917e-09	0.10213478985357545	1.6684502809076424e-07	0.009101504717395818	1.3095809197854915e-15	5.689284977881298e-09	CPSG_04717	serine protease	CIMG_10287	subtilisin-like protease		1.0	0.35980693230169664	-0.4630278788856545	1.4405316547529028	3.7401922416569118	4.134711752312264	0.7363691442527677	1.4388776680568487
GENE1329X	D8B26_000091		0.2268326734473747	0.005937194126575821	0.6667619024413839	6.337466132327163e-08	0.00013577174820107848	1.6951073715837677e-17	0.0008469174300703268			CIMG_05569	type I polyketide synthase		1.0	-0.07041019938705564	-0.6886778825536981	-0.4058294322022824	3.1466173460039366	3.1192268097467393	0.733415962881995	0.5067114266668854
GENE1776X	D8B26_004431		0.18305397024739073	0.47587072958595183	0.010495095290798947	2.5032972040817325e-07	3.998857860300822e-08	2.9463598709038207e-13	0.0009755488744042122	CPSG_07373	conserved hypothetical protein				1.0	-0.5162177558944641	-0.9854254966474557	0.12280363419116294	2.7258954184466337	3.3531526137597485	1.3807818434830328	0.593956849348642
GENE1628X	D8B26_004258	RIM8	0.016634772966027608	0.16831686586927394	5.890080101460577e-05	3.964167015797062e-09	2.2183166779453206e-10	1.8318469678035708e-15	5.602246751899444e-10	CPSG_07579	pH response protein PalF	CIMG_07940	pH response protein PalF	HISTO_KF.Contig601.Fgenesh_histo.19.final_new	1.0	-0.3842964986638093	-0.4339670377611023	-0.11609014456127698	1.5032808831719957	1.669767069117384	0.8132709046809959	0.7304195341799551
GENE1906X	D8B26_005360		0.043369075644914185	2.1247720453001502e-05	9.915892820577482e-08	9.753788773321607e-10	5.302753052161939e-10	8.385175795617239e-19	1.049111752608124e-12	CPSG_05289	conserved hypothetical protein	CIMG_08402	hypothetical protein		1.0	-0.6421591303353087	-0.45249303471723856	-0.4359663229967182	2.1764888146584203	2.044386180593193	0.8612400180963412	1.0442832619415363
GENE2047X	D8B26_007475		0.22848484951849754	0.4717523828517863	8.679434655974604e-05	0.003186205906743807	6.881262061717686e-07	2.123413430102177e-07	6.064062431254648e-13	CPSG_03602	conserved hypothetical protein			HISTO_EA.Contig33.genewise.94.final_new	1.0	-0.7591678127871397	-0.7744555199855668	-0.10620720073354303	1.5906431527635034	2.139255420148509	1.0563412334919577	1.6401076473080995
GENE2000X	D8B26_001391		0.26471615001873544	0.20189825469076972	0.0007226071136726656	0.3199098480887984	0.007921938196693006	1.9313957393222314e-05	0.0015367947424167099	CPSG_06573	conserved hypothetical protein	CIMG_12752	hypothetical protein	HISTO_ZT.Contig1129.eannot.1107.final_new	1.0	-0.7285726450421895	-0.8873597567033402	-0.21096384772756266	1.4663110679326716	1.2456142468520783	0.6040731839698266	0.5476532005724611
GENE2150X	D8B26_004965	NSD4	0.12389681757167474	0.9731960747285808	6.808401240880618e-06	0.06625225733038959	3.089398922412708e-06	2.0148495847229228e-06	0.22392246322226989	CPSG_04801	conserved hypothetical protein	CIMG_00087	hypothetical protein	HISTO_BP.Contig459.Fgenesh_histo.89.final_new	1.0	-0.8463174271888061	-0.8700803957004649	0.005491138598498417	1.316228619984684	1.4325990527992272	0.9048897676265757	0.17284130109952822
GENE2202X	D8B26_007078		0.9317926892491959	0.20750603474404766	0.0007626522989702165	0.331358175741288	0.0354205445205225	0.011411725551558623	0.000974252798763801	CPSG_10083	conserved hypothetical protein	CIMG_09978	hypothetical protein	HISTO_ZY.Contig518.Fgenesh_histo.21.final_new	1.0	-0.8956587132678682	0.0818415688779334	-0.2435749160698583	1.0886502982621589	1.481862445557135	0.5774605097789732	0.6630742524988672
[truncated: 2,803 more rows]
