# Supplementary material for: Macrophage phagocytosis of Coccidioides promotes its differentiation into the parasitic form
Source: mBio. 2026 May 18;17(6):e00492-26. doi: 10.1128/mbio.00492-26 (PMC13251436; doi:10.1128/mbio.00492-26)
Supplement: Table S3 — Comparative profiles of Coccidioides germinating in the presence of macrophages or in vitro. [file mbio.00492-26-s0005.txt]

GID	UNIQID	NAME	p(WT.MOI_hi.24/WT.alone.48)	p(WT.MOI_lo.24/WT.alone.48)	p(WT.MOI_lo.48/WT.alone.48)	p(Ryp1.MOI_hi.24/Ryp1.alone.48)	p(Ryp1.MOI_lo.24/Ryp1.alone.48)	p(Ryp1.MOI_lo.48/Ryp1.alone.48)	p(D1_spherule_Sil/D1_myc_Sil)	p(D2_spherule_Sil/D2_myc_Sil)	p(D3_spherules_Sil/D3_myc_Sil)	CpV2	Cp_anno	CiRS	CiRS_anno	HcG217B	HcG217B_anno	GWEIGHT	WT.MOI_hi.24/WT.alone.48	WT.MOI_lo.24/WT.alone.48	WT.MOI_lo.48/WT.alone.48	Ryp1.MOI_hi.24/Ryp1.alone.48	Ryp1.MOI_lo.24/Ryp1.alone.48	Ryp1.MOI_lo.48/Ryp1.alone.48	D1_spherule_Sil/D1_myc_Sil	D2_spherule_Sil/D2_myc_Sil	D3_spherules_Sil/D3_myc_Sil
D8B26_005067	D8B26_005067		0.0018841648138074028	0.3366035848076662	0.42721685990366237	0.1513070044348548	0.9043120325449429	0.8162727088133492	0.759177015812348	0.100257274539057	0.0128792269316495							1.0	-1.0552156037146667	-1.3610500470778317	-0.1993550938820509	-1.2471830349107818	-0.444592698183378	0.09331551608353338	0.192494377932485	1.20559453629234	1.2154649390632
D8B26_006780	D8B26_006780		0.7125076539205268	0.6971886212651646	0.2334709764457636	0.7104375964396082	0.5639621778395351	0.35435597641593136	0.212776796689201	0.949666505142665	0.984800642458474			CIMG_11902	hypothetical protein			1.0	-0.14091629700315797	-0.7523021786093589	-0.3574798784562847	-0.3666134401467988	-7.761109014392848	-0.44501073111145717	1.19093054041192	0.0737624561490775	-0.0178624078581374
D8B26_003879	D8B26_003879	AMY2	5.470854327404308e-06	0.07824797914114566	0.10030209426271601	0.018575597917354098	0.9102331923017816	5.644425417013084e-05	0.272950004465861	0.000987563513094655	7.98340161603788e-13	CPSG_06389	alpha-amylase	CIMG_04544	alpha-amylase AmyA	HISTO_ZL.Contig1161a.eannot.1153.final_new	alpha-amylase AmyA	1.0	-1.3186190661912003	-1.9008354971925387	-0.3131090560454972	-1.2939740212378383	0.22224316090380308	-1.3858606576247516	0.377686375567614	1.08178360467068	2.05945894663842
D8B26_002131	D8B26_002131		0.10594767999779527	0.5227088568908056	0.3539127158739582	0.7833691656448308	0.6896089456341585	0.17048802935098187	0.500150952281383	0.466863871469554	0.0015087462063502	CPSG_02194	conserved hypothetical protein	CIMG_01020	hypothetical protein			1.0	-0.36877552357013366	-0.5640694909424702	-0.18337920206311223	-0.15237876941671233	0.714568942771421	-0.4028660581532247	-0.238064897404934	0.349254214402642	0.999074647866073
D8B26_000034	D8B26_000034		1.6430590548772527e-09	0.009066678903842289	0.035436577734060073	6.768776378168527e-05	0.09758784151546626	0.0013514388581462515	0.316068943069978	5.947251556153e-07	1.47569796919302e-06	CPSG_05740	conserved hypothetical protein	CIMG_05625	hypothetical protein	HISTO_ZU.Contig65-snap.184.final_new		1.0	-0.8808017860396071	-0.6413204459791312	-0.21257113431684685	-0.9452971640335412	-1.2861137757051562	-0.44473114028316113	0.163429204102915	0.826168816135084	0.733410794510187
D8B26_002828	D8B26_002828	LAE1	4.597617770603026e-06	1.0236963304372073e-06	0.18878181402447908	4.28958069565996e-09	0.0016638036958593777	2.215553822465609e-08	0.00289334742002846	0.00537296189281779	0.00250736939678587	CPSG_02719	methyltransferase	CIMG_03247	methyltransferase LaeA	HISTO_LF.Contig359.Fgenesh_Neurospora.46.final_new	methyltransferase	1.0	-0.5467561940383329	-2.3626004885443885	-0.12370279430329575	-1.2512745681339927	-1.642712520425837	-0.7806014435314149	0.867761890238977	1.1754949283691	0.967973193790149
D8B26_003393	D8B26_003393	SIP3	4.297119452269891e-07	1.2469991176747217e-05	0.6842450510829762	0.5677123443197778	0.75126174409958	0.0016133843755188125	0.0161538315075667	0.380914951790673	9.81241821350569e-05	CPSG_03347	transcription factor SipA3	CIMG_03929	transcription factor SipA3	HISTO_ZT.Contig174.Fgenesh_Aspergillus.11.final_new	transcription factor SipA3	1.0	-0.4565345851948056	-0.9179881414954426	-0.030310589934082893	-0.07341119776028131	-0.1648764372406245	-0.2792078297874176	0.460215678733225	0.205091409975124	0.724545350576853
D8B26_002616	D8B26_002616		1.3470562043984204e-05	0.0330459583609912	0.24406449901091448	0.047884275312720104	0.0058387097048601625	0.057057502545520784	0.0825354553221666	0.521059609489892	0.130662890508399	CPSG_02978	conserved hypothetical protein	CIMG_12962	hypothetical protein			1.0	-0.4173612079582417	-0.4196801965927972	0.09421708559628726	-0.28459830369722006	-1.4718436185161223	-0.1871386584100978	0.314378213746565	0.158420049608588	0.261964564690672
D8B26_004431	D8B26_004431		0.010495095290798947	0.18305397024739073	0.47587072958595183	6.993031033016273e-11	4.269163399298834e-06	0.0002268025289993511	0.477545993360545	0.36923160502052	0.406386136944613	CPSG_07373	conserved hypothetical protein					1.0	-0.5162177558944641	-0.9854254966474557	0.12280363419116294	2.1319385690979917	2.7591957644111065	0.7868249941343908	0.836383143991952	1.16800992878645	-0.642009249531604
D8B26_003220	D8B26_003220		0.04242876239357284	0.7111573815454735	0.06066944457612287	0.046923013965263126	0.30938759432900864	0.23683297021093722	0.0152595723913379	0.577225249017924	0.452143916802179	CPSG_03567	ankyrin repeat protein	CIMG_03710	ankyrin repeat protein	HISTO_JG.Contig206.Fgenesh_histo.63.final_new	ankyrin repeat protein	1.0	-0.16691577069445604	-0.06418137387462042	-0.15048442498373743	-0.26163555598565846	-0.433524070876861	0.11098016612698974	0.391708638311106	0.109496542763682	-0.124450970017318
D8B26_002665	D8B26_002665		0.02186021547332759	0.04130043182714357	1.1343736327428276e-08	0.003843788572031538	0.4521260568418241	0.027960739611204443	0.000221515326291984	0.0163394592991135	0.098756941150139	CPSG_02918	HAD superfamily hydrolase	CIMG_09666	HAD hydrolase, family IA	HISTO_DM.Contig940.Fgenesh_Aspergillus.39.final_new	haloacid dehalogenase-like hydrolase domain-containing protein 1A	1.0	-0.1645354683774292	-0.2617641120170405	-0.5226567216891765	-0.32568966330582555	-0.28558223548247413	0.17672031837837232	0.775270259569125	0.498398623507398	-0.340220058954582
D8B26_001388	D8B26_001388		4.42162668946897e-24	1.1031956480395023e-12	7.82051954887558e-20	0.00043949807909071637	0.387927136225164	1.3238852531194067e-11	2.42654812572606e-06	6.13027284597176e-12	4.51989202808807e-17	CPSG_06576	conserved hypothetical protein	CIMG_01832	L-amino acid oxidase			1.0	-4.042986968633367	-3.7590641674807586	-2.1832188274953204	-0.584616364585484	-0.4461150485042094	-1.2323078039577149	1.89579174032693	3.46630091547823	4.44631158805799
D8B26_004869	D8B26_004869		3.7094087495011337e-07	0.03576423138057544	0.345482519990391	0.5338976631143583	0.368545484926409	0.03502737300826268	0.181851546098381	0.00461805367375689	0.278331961829045	CPSG_05424	MFS transporter	CIMG_08874	drug:H+ antiporter-2			1.0	-1.0182462265036514	-1.150180150970528	0.13248614473569856	-0.24789410370884452	-1.7588623122334	-0.46968740265553705	0.513041411676687	1.15388129353721	0.331213427625753
D8B26_005895	D8B26_005895	PUT2	8.274374263938746e-13	2.7782207044850557e-14	0.12834085676786505	5.8095288913579765e-15	1.8814367625664094e-09	3.068277384029528e-21	0.517994691789678	0.00171777509850133	6.8354374364061e-06	CPSG_09585	delta-1-pyrroline-5-carboxylate dehydrogenase			HISTO_ZZ.Contig127c.genewise.11.final_new	delta-1-pyrroline-5-carboxylate dehydrogenase PrnC	1.0	-0.9174083645672376	-1.2579881683716814	-0.1219408017659897	1.2600395447142783	1.1442933817086323	2.2433586859957146	-0.243234275151718	0.994478231247687	1.50153484538472
D8B26_005417	D8B26_005417		6.159233182998912e-08	0.009026982499774643	0.3581810306260643	0.09899230745831375	0.005960526685507159	0.8651702332066723	0.421776748544205	0.361438050607572	5.06653279835604e-06	CPSG_10104	conserved hypothetical protein	CIMG_02733	hypothetical protein			1.0	-0.6191549380962279	-0.5679157429797315	-0.07972526433618647	-0.25826163786239237	-1.682257024036944	0.0197669329142412	0.165840160557262	0.241245190647711	0.835020502043816
D8B26_004368	D8B26_004368		4.4423827043192514e-12	0.0020345203995013215	3.265125694273824e-15	0.7532618928298359	0.9439623538170606	4.685868099225649e-07	1.9627664412442e-06	0.112821725822399	0.0425962638446751	CPSG_07446	conserved hypothetical protein	CIMG_08069	hypothetical protein	HISTO_FX.Contig167.Fgenesh_histo.15.final_new	acyltransferase family protein	1.0	-1.009979309190964	-0.6392431390651434	-1.320501273969481	0.05910618058018667	-0.05135956874623164	-0.7361280244528133	1.65414903941935	0.646642178230129	0.609206887039575
D8B26_006599	D8B26_006599		0.00024675923151461644	0.592979606508566	1.621010808535524e-07	0.6975117372289275	0.5066776066876151	0.7595959415584428	0.414689085601768	0.672639374762584	6.87596319444027e-05							1.0	-0.9092612926417625	-0.4303819851497272	-1.3075796936929047	-0.34082347592206513	-7.995968190509771	0.12719166611277155	0.418814407891427	0.286784101217462	1.88706178995365
D8B26_005037	D8B26_005037		0.02485027699543695	0.0011805233779033789	1.2292524198721923e-06	0.16384261776843395	0.9131446713805895	0.07802549998585775	0.00697192091977581	0.664676321548115	0.00970909802048872							1.0	-0.2455271974016108	-1.2002380754191175	-0.5841581242592221	-0.3279277591532329	-0.13272708498066302	-0.24495289441407175	0.94466432857208	0.201763452939995	0.841437292770083
D8B26_007235	D8B26_007235		0.576606113294139	0.933679791255901	0.00242003242734763	0.8543077003623538	0.5542413311979535	0.04461943138532754	0.206573638651745	0.423499604453975	0.0547709180536704	CPSG_04596	predicted protein					1.0	-0.17606562294702455	-0.12526793538770073	-0.836658921115733	-0.17391061777032388	-7.566868673083802	-1.0298705984585612	-1.22650754064109	0.888050447748863	1.45123431845283
D8B26_006440	D8B26_006440		0.0001893367037686476	0.1864520242119121	0.02821161051887202	0.21669549510615213	0.7613077327199788	0.2782329605926791	0.593543335071056	0.811481832798178	0.00729056310021965	CPSG_00774	conserved hypothetical protein	CIMG_06298	hypothetical protein	HISTO_GX.Contig297.eannot.1454.final_new	hypothetical protein	1.0	-0.4392092407079272	-0.37762967106598067	0.2215306648787143	0.23799010844761787	0.24110695511253244	0.13975485551892108	0.128583076148901	-0.0736744577572264	0.526969429451167
D8B26_004939	D8B26_004939		0.09267930625556686	0.9350098372941615	0.3408301803021828	0.26464382149187127	0.24843894493051252	0.014092160405666397	0.657704800117952	0.00632559039031278	0.182209015275059	CPSG_09916	dynactin subunit 5	CIMG_00043	dynactin Arp1 p25 subunit	HISTO_BP.Contig459.eannot.1512.final_new	dynactin Arp1 p25 subunit	1.0	-0.17547016511684557	-0.025982138202537544	-0.0939214963961473	0.20521030687343916	0.6398333114738011	-0.31306383744961935	-0.155872641549287	0.805464427521791	-0.361202049732213
D8B26_004704	D8B26_004704		2.4146777673878367e-05	0.154499619686044	0.0019570651735134497	0.6608238236947184	0.4386619566828524	0.016648818076932925	0.00259236735680374	0.276832433432481	8.14438715816545e-05	CPSG_05624	conserved hypothetical protein	CIMG_08636	hypothetical protein			1.0	-0.9145447342482098	-0.9265479039578245	-0.5274484071141072	0.18697254716170647	0.9591341188112127	-0.6235989030973967	0.832153693282667	0.429404644989535	1.03557406415755
D8B26_004857	D8B26_004857	RAL2	0.3554252338716157	0.004755590999100126	0.010918009953425251	0.2692316164059268	0.1994576378680499	0.002570454942780146	0.557097989673089	0.73062648787432	0.0151375789029406	CPSG_05439	regulatory protein Ral2	CIMG_08860	regulatory protein Ral2	HISTO_DM.Contig933-snap.132.final_new	regulatory protein Ral2	1.0	-0.06837604838873206	-0.39857597446452564	-0.18709368275026916	-0.11690586069825985	-0.3703591882040297	-0.2526213586973789	-0.192123720141815	0.138523519410272	0.685010584438665
D8B26_005763	D8B26_005763		1.8933576007090696e-12	0.07435948421016879	1.2777434310333445e-14	0.47475919804749916	0.9409002877294523	0.004007772488668895	1.22689655225459e-07	9.09557748207943e-05	0.000345753293010872	CPSG_06947	conserved hypothetical protein	CIMG_05960	hypothetical protein			1.0	-1.885287352382732	-0.800228385905391	-2.02196955022048	-0.21208566340598795	0.08787866764478668	-0.540666875065183	1.68844306744931	1.70008080227961	1.15011514158163
D8B26_005555	D8B26_005555		0.008276499645129281	0.903590334631893	0.22937970178982714	0.28652172126435327	1.0	0.27358381354731015	0.0100606454723214	0.737637313137469	0.750842807370678			CIMG_03068	hypothetical protein	HISTO_AZ.Contig47.Fgenesh_histo.118.final_new	hypothetical protein	1.0	-0.7800325827463747	0.13108746002349686	-0.2780516375875011	0.6784520692007352	-0.01205058421226782	0.40323846734328117	0.957842687654765	-0.15500074844451	0.090183316016911
D8B26_005950	D8B26_005950		2.69928548554087e-07	0.007025230788228775	0.0008282051270600081	0.6614346712477964	0.9490590591458353	0.02831200439059904	0.999522067810684	0.0138573866575903	3.20877996139591e-07	CPSG_09526	conserved hypothetical protein	CIMG_06867	major facilitator superfamily transporter protein	HISTO_DU.Contig190.Fgenesh_histo.69.final_new		1.0	-1.0581099111216326	-1.3891577156013997	-0.5300814388321858	0.2949338450166673	-0.21485526665085544	-0.9014127059277252	0.000242646911597255	1.06086720690926	1.79478053994843
D8B26_005378	D8B26_005378		0.0011524477430109841	0.21700600280642676	0.01476697598038198	0.9044522013705293	0.7696788442893802	0.20210099744975463	0.00931648993040244	2.79879986296056e-05	0.00654134218454612							1.0	-1.8846951650512502	-7.006255104680653	-0.8732756537021547	-0.2084160483270512	-6.293845852847773	-1.188229380852934	2.26991479535126	4.5970296530273	2.48974179770066
D8B26_008175	D8B26_008175		7.514533547495984e-13	5.573682651279304e-05	4.487645195846296e-19	9.626160363657814e-08	0.04926459672630405	0.47824565084090165	0.557097989673089	0.000462339233140136	6.58212248918806e-06	CPSG_09456	hypothetical protein	CIMG_11992	hypothetical protein			1.0	-0.8412175907943883	-0.5950143991674509	-1.4971501526578346	0.7582997077273411	0.7148334385851621	0.06712389057155614	0.206331407963927	1.17994737152491	1.41084931277942
D8B26_000545	D8B26_000545		4.1569193743326274e-05	0.20082604678056729	0.005330422439512094	0.19064972774960293	0.12085246226024254	0.00020769833677494943	0.431387757285227	0.0030976236354536	0.851007764722765	CPSG_08450	conserved hypothetical protein	CIMG_04944	protein FRG1	HISTO_FE.Contig19.eannot.1806.final_new	fascin superfamily domain-containing protein	1.0	-0.4908928053260227	-0.3696691625724843	-0.28467476398373104	-0.26100210404627433	-1.2031957920341434	-0.5225227832723023	0.256295015748791	0.892921080441287	-0.0580711695335134
D8B26_005246	D8B26_005246		2.0157948124174594e-06	0.07764804400943445	0.006597452242799718	0.049748811105143044	0.4494386999054466	0.729550601057046	0.0423392373906262	0.0501687600947541	0.00414869127054023	CPSG_05156	conserved hypothetical protein	CIMG_10544	hypothetical protein			1.0	-0.8135775375831693	-0.7218865127384815	-0.36423264771571917	-0.6418423992743967	-1.051043684595766	0.06745968595700523	0.559764537209412	0.611533532019304	0.629501263050409
D8B26_002732	D8B26_002732		3.931337751122408e-23	1.1571666318645237e-14	3.0565682713118926e-13	5.435243403262217e-16	4.0756165999876695e-07	2.2704690756077446e-17	7.92586379437031e-12	4.6998110847129e-17	1.13390467366591e-09	CPSG_02836	conserved hypothetical protein	CIMG_11604	GNAT family acetyltransferase			1.0	-3.059440705382953	-3.3209682487218295	-1.092692199172264	-2.746351565886029	-3.1290485420514513	-2.103828616491625	2.14611681291497	3.08549919840232	1.84960986606762
D8B26_002684	D8B26_002684		0.004036132358337549	0.9397985766544852	0.0006307011647300745	0.6444640211935088	0.7668640751300211	0.06485272868894577	0.471780189148358	0.0324407047661288	0.900208660317322	CPSG_02895	conserved hypothetical protein	CIMG_09632	hypothetical protein	HISTO_DM.Contig940.Fgenesh_Aspergillus.62.final_new	isoflavone reductase family protein	1.0	-0.7539801620306623	0.07025227509109103	-0.7693353104707175	-0.340371302218502	0.7293939682540761	-0.713413775704059	0.373419456312079	1.0530145755617	-0.0520358409508419
D8B26_004669	D8B26_004669		8.340966053861025e-05	0.019013602986128725	0.0006191552888410436	0.0009802744346589915	0.3113352181609561	1.4406645444626225e-05	4.23416473105917e-07	0.0364996414382764	1.68304062840804e-06	CPSG_05668	conserved hypothetical protein	CIMG_02002	hypothetical protein			1.0	-0.9075731686831198	-1.9516038711911026	-0.6654816368827189	-1.8662805530403284	-2.277442806377954	-1.4306776055879296	1.27685676890023	0.788549248316247	1.26213214341657
D8B26_005553	D8B26_005553		0.00014637159288698645	0.19217516095605142	0.029620034919776585	0.3522936152315424	0.34610705387901675	0.06910037385210654	0.000230543522315229	0.220171508880599	4.92401415790519e-07	CPSG_04282	conserved hypothetical protein	CIMG_03066	hypothetical protein			1.0	-1.092788132200471	-1.3671470324574189	-0.4562729545757337	-0.6248649937871057	-9.150246598795107	-0.6491463505499888	1.13588666297773	0.46897000198698	1.14805965073518
D8B26_001623	D8B26_001623		4.2148439549224425e-09	0.00039579314925482765	4.5457798451178856e-07	0.01840431785963771	0.8188438379675548	0.42901436213164396	3.39733539268093e-12	0.001721573391176	0.00389212609931389	CPSG_01575	conserved hypothetical protein	CIMG_01593	hypothetical protein	HISTO_FE.Contig19.Fgenesh_histo.272.final_new	hypothetical protein	1.0	-1.4477168227592294	-3.621172207451823	-0.920967702892122	-1.409331007886015	-0.6031233954754459	-0.21226629611557202	3.42195101103129	1.39181284802522	0.83810508574349
D8B26_005690	D8B26_005690		5.5324713601658616e-11	0.020338491612327897	5.896152421159178e-12	0.009078964375708093	0.22652639327459428	1.3675162841836197e-07	6.73044063479961e-08	0.00399723739078391	7.33663876871502e-07	CPSG_06860	dimethylaniline monooxygenase	CIMG_05875	hypothetical protein	HISTO_FO.Contig19.eannot.1032.final_new		1.0	-1.430781645447863	-0.8335773342524768	-1.457719013151082	-0.9108096946802509	-1.8006637826765532	-1.4652997004103414	1.38576014825885	0.901292947252775	1.22174285310341
D8B26_000301	D8B26_000301		0.13221932262157687	0.5961805822424602	0.8912636563713394	0.3229073435360389	0.8402569340060836	0.15906837389514591	0.6009431710116	0.0283325432880639	0.00831234290996884	CPSG_06061	hypothetical protein					1.0	-1.509992430030412	-4.859723002383946	-0.08783793973453226	-5.3894950218701485	-5.3894950218701485	-2.16236055365931	0.744234716750209	2.58584107741806	2.71175622585077
D8B26_004732	D8B26_004732		0.0006974666273754609	0.6670707546961233	9.470984277060719e-08	0.5887392362143511	0.991536994549371	0.19764674624482997	0.00137977369645677	0.238678002943925	0.07571590089823							1.0	-0.7443093149885961	-0.30537568142006183	-1.2308446220040894	-0.2554148459128667	-0.027600152558758202	-0.3312528186693675	1.0402613239603	0.600679941567037	0.484880124268345
D8B26_000980	D8B26_000980		8.772748554005666e-13	4.672882163360821e-09	1.5266604928477734e-10	0.006216976264914491	0.689948704383197	2.2819035143635766e-05	0.0413370360885911	0.232073353180269	1.3516197265064e-10	CPSG_00215	serine threonine protein kinase	CIMG_02369	AGC protein kinase	HISTO_JG.Contig206.Fgenesh_histo.131.final_new		1.0	-0.9997044293302064	-1.86001823531808	-0.7502697911315459	-0.41371008891961175	-0.2508833931912398	-0.48540502321254453	0.667583814922378	0.595244308013303	2.1018322138749
D8B26_001358	D8B26_001358		0.9832679215492959	0.3453480515435084	0.9008674615202853	0.10358130311214075	0.5964620935098071	0.12491339597255043	0.310295264209878	0.00055331698434403	0.00112470155434466	CPSG_06609	conserved hypothetical protein	CIMG_01864	hypothetical protein			1.0	-0.012180211764026486	-5.894677749816764	-0.05099599691040267	-2.2602519262514646	-7.364145797425077	-0.8296265850236071	0.736866389280862	2.85885616395233	1.92824827835172
D8B26_004623	D8B26_004623		5.1551766271072394e-14	0.00029676739483717866	7.293643136691319e-06	3.867599830203976e-14	0.0006573019041077647	2.568657983508639e-17	0.133414724660058	8.96200334669303e-07	4.86518730850991e-12	CPSG_08195	conserved hypothetical protein	CIMG_08509	4a-hydroxytetrahydrobiopterin dehydratase	HISTO_DM.Contig933.eannot.1544.final_new	pterin-4-alpha-carbinolamine dehydratase	1.0	-1.5895604842081286	-1.2510912445769726	-0.5474468241684762	-3.0492953849057094	-2.0839248896680296	-2.6747441395622134	0.343260784325029	1.25108795724811	1.54677071954238
D8B26_002390	D8B26_002390		0.24550917305882544	0.4020582953477925	0.942170718022468	0.7011747368541122	0.6760172972826552	0.11489280250834807	0.286305770279425	0.0185304375531507	6.67849422222111e-06							1.0	0.5612667030054861	-5.927299997312438	-0.0350321205874192	-0.5025550014337157	-7.163311793512903	-1.074672545532958	0.617212949501464	1.78652141273002	2.5989749818433
D8B26_000550	D8B26_000550		0.30586080995364257	0.7830934534807534	8.572394907721155e-05	0.07376572905780268	0.16908484098460944	0.8189866297420336	2.14680936298436e-08	0.339362863364884	8.37414508164585e-15	CPSG_08445	hypothetical protein	CIMG_04940	C2H2 type zinc finger domain-containing protein	HISTO_DM.Contig933.genewise.14.final_new	C2H2 finger domain-containing protein	1.0	-0.0968916372697373	-0.08357896886763846	-0.3895227040412512	0.32110264494717894	0.7491594213417022	-0.03100064950130635	-1.44286806397564	-0.289633880530492	2.25920631274299
D8B26_002567	D8B26_002567		3.389103963330581e-08	0.00022908818641488238	1.450320190158128e-09	0.007700041475098595	0.07408551041689523	4.818149290211468e-09	0.00331911159988006	0.000105850129421121	7.42873645557404e-10	CPSG_09727	integral membrane channel protein	CIMG_09794	integral membrane channel protein	HISTO_DF.Contig537.Fgenesh_histo.27.final_new		1.0	-1.0344432875278258	-1.3298493565342022	-1.168524040447612	-0.6055490717623909	-1.3156190151753724	-1.362258677177406	0.692746779327898	1.01107311854364	1.56067417362194
D8B26_001346	D8B26_001346		4.792079001732835e-06	0.010978420082957387	2.5900757859948014e-05	0.044544521504795834	0.2737573138667561	0.04979089155165866	1.95696211553185e-05	0.132938946343432	0.000852280017714464	CPSG_06621	conserved hypothetical protein	CIMG_12749	hypothetical protein			1.0	-0.8966264536579711	-1.6811821225721166	-0.6874540836517149	-0.7556278946316413	-1.9442771784698047	-0.4089300781770322	1.44017285886308	0.666321513159264	0.901826515571238
D8B26_003511	D8B26_003511	ILV6	5.021609137109941e-07	0.0042745194615576325	5.574712399585358e-16	4.704319146166588e-08	0.520920813517214	3.773332988854801e-09	2.46346027775799e-07	0.158240685700079	0.605570305373635	CPSG_03189	mitochondrial acetolactate synthase small subunit	CIMG_04081	acetolactate synthase, small subunit	HISTO_ZT.Contig181.Fgenesh_histo.223.final_new	acetolactate synthase	1.0	-0.3728542102341083	-0.23117622927503387	-0.9750782921778507	0.5259054617752396	0.17751947366159349	0.5288033608824865	1.07059973412088	0.273388090826128	0.105667036552424
D8B26_005447	D8B26_005447		0.056193267514729674	0.7302900779828636	0.05943792067012223	0.29183813374412926	0.9399232147037306	0.9740768234934224	0.030498111901024	0.0561392003615577	2.04394114585576e-06			CIMG_00538	hypothetical protein			1.0	-4.3203607536798465	-4.3203607536798465	-2.1030922874927307	2.751179024944646	-3.3305536328041794	-0.10062043963014512	2.62128058822802	2.26547437514324	4.95167419799377
D8B26_000881	D8B26_000881		1.6764672467292136e-14	1.4790641203726487e-05	5.214828244908953e-07	0.00391316579378345	0.43825817663331196	4.230753589424676e-05	2.43947140343388e-07	6.23964067376602e-05	0.151021736449768	CPSG_00337	conserved hypothetical protein	CIMG_12676	hypothetical protein	HISTO_ZW.Contig245.Fgenesh_histo.25.final_new	hypothetical protein	1.0	-1.728149707609098	-1.683396088949165	-0.6742940451711794	-0.6040208708070174	-0.5642488084750316	-0.6313444892990732	1.86791618847242	1.40097290110825	0.468031301908002
D8B26_005436	D8B26_005436		3.898717343067943e-12	0.3772476641643223	7.916036745651226e-18	1.9876226787489481e-13	7.779267772794432e-09	0.09910977642438352	0.335331060357465	0.00472558158275555	0.000285574524577752	CPSG_09838	conserved hypothetical protein	CIMG_10564	hypothetical protein	HISTO_AL.Contig317-snap.95.final_new	hypothetical protein	1.0	-1.5688045759634626	-0.24662803849000775	-2.7020168397323356	3.1451306102379424	4.246769648939226	0.4513730398686676	-1.16342914800779	2.39936569265903	2.89544163360234
D8B26_003309	D8B26_003309	CTS2	1.3162791867349083e-06	0.02952545534248156	8.507130976569317e-11	0.0019018233641423068	0.14547011567172788	1.1571908080979733e-07	0.00045734872306992	0.00227621851218181	1.40587122576434e-07	CPSG_03454	chitinase	CIMG_03822	chitinase 7	HISTO_GL.Contig306.fgenesh_plus.11.final_new	chitinase	1.0	-1.0691566266622894	-1.4184983485916285	-1.5873282012672152	-0.7413889281722861	-1.0636171002159989	-1.1525476718734218	1.05598765885676	1.184017862097	1.47857981941005
D8B26_005132	D8B26_005132		1.820558475908625e-05	0.11505866390901401	1.143240791551186e-06	0.7737344405919603	0.9827726904057051	0.8388616364134228	0.0507934708857044	0.449724948913671	0.0997859692936166	CPSG_05015	methyltransferase	CIMG_00276	hypothetical protein	HISTO_BP.Contig459.eannot.1599.final_new	DUF323 domain-containing protein	1.0	-0.6420042347785209	-0.5248936255093195	-0.7216612228442343	0.09046477149288348	-0.03268240348912097	-0.03957513824913463	1.75078642375544	-1.30086133851259	1.27192101334806
D8B26_008118	D8B26_008118	YTH1	0.0207116458417833	0.00232883872896023	0.17389095093861257	0.4952487517764516	0.6980619930279492	0.1143241554854959	0.0440407840446096	0.211507641177545	0.000878950238733848	CPSG_07754	mRNA 3'-end-processing protein yth1	CIMG_04751	mRNA 3'-end-processing protein yth1	HISTO_FE.Contig19.Fgenesh_histo.71.final_new	mRNA 3'-end-processing protein yth1	1.0	-0.24143296718488516	-0.9261044487347514	-0.1325101700992911	-0.1433570441246333	-0.33435839261907013	0.19363078782363602	0.360277046479408	0.275547248778746	0.547241358756705
D8B26_001516	D8B26_001516		6.655345691371831e-09	0.8239897377847297	9.618343445848617e-16	0.6269714252366441	0.5744050091580806	0.00044956065936072335	0.00103233274638364	7.56886605673078e-05	1.23827383721382e-06	CPSG_01458	beta-alanine synthase	CIMG_01700	hydantoinase/carbamoylase family amidase	HISTO_ZT.Contig1089.eannot.1606.final_new	beta alanine synthase	1.0	-0.6333827176160163	-0.04138697621056871	-1.2466665030144353	-0.1596557740608986	-0.8952254771212801	0.5076319900970956	-0.899942167046179	1.30086388876505	1.34742964665102
D8B26_005675	D8B26_005675		1.974278903765604e-09	0.134715356086297	0.14988663960103568	0.17797795824108006	0.9102331923017816	0.06226319079067573	0.371710216689841	0.0051518998387213	5.57628472411236e-06	CPSG_06844	hypothetical protein	CIMG_05859	tRNA wybutosine-synthesizing protein 3	HISTO_ER.Contig17.eannot.1276.final_new		1.0	-1.3000858092715961	-0.7326589320316006	-0.18706632115391605	-0.5325786009178894	0.19954741636779622	0.35680031536369655	0.240482472731178	0.788906477914608	0.990372506933306
D8B26_005450	D8B26_005450	STE7	3.6116856071672595e-14	7.69165303902787e-08	3.4110437126877895e-08	0.0012002270290393997	0.08368402814715882	1.8295193284802186e-07	0.159586703803103	0.00554449668795247	3.56307142570367e-05	CPSG_09820	protein kinase byr1	CIMG_00541	STE/STE7/MEK1 protein kinase	HISTO_ZZ.Contig4..eannot.1038.final_new	MAP kinase	1.0	-0.9740454043589847	-0.9386592816018787	-0.505848496690785	-0.3361155011950159	-0.45052069081043494	-0.516742541039794	0.371913117618579	0.793218164792044	1.02718871507172
D8B26_000984	D8B26_000984		0.7698019185407637	0.4881590566974218	0.5188938679073607	0.7797211209559657	0.8190641248964629	0.09882364414506638	0.0359982201530492	0.228849809697117	0.24648312008395			CIMG_02364	cytochrome P450 oxidoreductase	HISTO_ZY.Contig571f.Fgenesh_Aspergillus.11.final_new	cytochrome P450 oxidoreductase	1.0	-0.19521140148487864	-5.4283449732555	0.29736801655400813	0.5005451549429997	-5.581362792747918	-2.3567424525683136	1.98904923289746	1.53954970404059	1.29846821830121
D8B26_003795	D8B26_003795		2.231006759580202e-17	5.940778396497493e-07	5.68239094382523e-16	6.510803401791078e-06	0.021175165657368124	2.2716870223974428e-10	6.00005330183424e-14	7.73556979864224e-10	6.3800710636467e-10	CPSG_06277	conserved hypothetical protein	CIMG_04439	hypothetical protein	HISTO_ZL.Contig1161b.Fgenesh_Neurospora.102.final_new	hypothetical protein	1.0	-3.7849565852905087	-3.6874162218295785	-2.6072161064541493	-2.213008137154828	-11.525788754563127	-2.4326907607344683	3.67100449659661	3.03589542305804	2.41604928547287
D8B26_002216	D8B26_002216	ECM4b	2.0608083632909625e-13	0.0029021754160471936	1.0380215497559968e-06	0.00011502714593347113	0.00012406824645454093	0.019436117501077314	0.675959733910243	4.88861956886919e-05	7.63717090311043e-08	CPSG_08151	glutathione transferase	CIMG_00933	glutathione S-transferase omega-like 2	HISTO_HS.Contig68.Fgenesh_Aspergillus.159.final_new	glutathione S-transferase	1.0	-1.618045598459054	-1.0483880870062863	-0.6641229375867274	0.8240900255707244	1.837745514674442	-0.37458128763230275	0.13853976610275	1.36917230769761	1.50659894969738
D8B26_004182	D8B26_004182	PGI1	2.209534696463001e-07	3.328215366465744e-05	0.007812199246956365	1.531101950563418e-06	0.0004977809520248989	3.715450040056256e-08	0.324438789549808	0.00190358331288316	0.557588790164776	CPSG_09885	glucose-6-phosphate isomerase	CIMG_07844	glucose-6-phosphate isomerase	HISTO_ZL.Contig1131.eannot.2028.final_new	glucose-6-phosphate isomerase	1.0	-0.4213445156086442	-0.3972256206904677	-0.180944859187327	-0.4659276427836186	-0.6117573125283233	-0.5058596195652431	0.278967156647999	0.77821568500163	-0.157205648790736
D8B26_002974	D8B26_002974		6.652641451084688e-11	5.9327050412907514e-05	0.007063255639116702	0.14240963500456288	0.5332932460262585	0.004264714298008795	0.587984007208592	0.00174842722231072	1.47562080756623e-05	CPSG_02540	hypothetical protein	CIMG_03413	TBC domain-containing protein	HISTO_ZL.Contig1158.Fgenesh_histo.9.final_new	GTPase activating protein	1.0	-1.2234745696084641	-1.9233501082024427	-0.30528234631505335	-0.3281604008913349	0.4458720556941247	-0.42175049033604833	0.221090892208796	1.46347875197495	1.42374554818214
D8B26_007918	D8B26_007918		0.06548297096923675	0.005293438400782697	3.2746352252060663e-06	0.012407603965192028	0.017451755472691146	0.001396750558881774	0.194450561733917	0.72205935156323	0.319647124807943							1.0	-0.1352257671480669	-0.451665592258121	-0.3862840455365329	-0.29844591794497477	-0.9175569246971303	-0.28256143089440783	0.414631214320718	0.158143480013715	0.302476822417633
D8B26_003541	D8B26_003541		1.434782892634245e-06	1.0893109626130855e-05	0.001924095656968647	0.01196473869516554	0.559773146135594	0.0015660248456771972	0.00461895993273459	0.00543621210766713	0.140946733707124	CPSG_03151	N-glycosyl-transferase	CIMG_04116	mannan polymerase II complex ANP1 subunit	HISTO_ZT.Contig1141.Fgenesh_Aspergillus.20.final_new	N-glycosyl-transferase	1.0	-0.5212645137005074	-0.8491738799663758	-0.2901375574225219	-0.32280358513624724	-0.226842739863351	-0.3318547176259374	0.580342892805214	0.614090012208763	0.296620700758448
D8B26_000540	D8B26_000540		0.0001969843823812446	0.14095108032262385	4.872619483560582e-07	0.7293767877923545	0.3198769389382292	0.003106829038424154	0.176846571205175	0.00305154655506802	2.15545149325687e-06	CPSG_08455	conserved hypothetical protein	CIMG_04948	hypothetical protein			1.0	-0.7588609373841577	-0.937838923330201	-1.0282811336506716	0.20064949543606495	-8.863274817160077	-1.0925059429083228	0.370219619700792	0.944500285139143	1.13081212833775
D8B26_002958	D8B26_002958	ILS1	0.2647075861508775	0.055098982098232815	0.42931388501504103	1.8461205376094634e-12	5.094558433859345e-07	6.996532529881692e-14	0.393630146206461	0.00739171105604875	0.499731827244918	CPSG_02561	isoleucyl-tRNA synthetase	CIMG_03394	isoleucyl-tRNA synthetase	HISTO_ZL.Contig1158.eannot.1417.final_new	isoleucyl-tRNA synthetase,cytoplasmic	1.0	-0.076310696780967	-0.1855728271481317	0.055290098151213586	0.9128340784187428	0.9724525801254319	0.9517966568535049	-0.167950931223155	0.474713365947029	-0.121527151886056
D8B26_000267	D8B26_000267		0.002648980321322269	0.02909748033184046	3.925887220898369e-13	0.23451918884648143	0.46841618798622064	0.16300348882242816	0.000478830172997727	0.0290595124950722	0.978195566272702	CPSG_06009	annexin	CIMG_05370	annexin	HISTO_DA.Contig93.Fgenesh_histo.118.final_new	annexin	1.0	-0.23797511434479843	-0.2699488035295089	-0.9114747574146747	0.14353159376031668	0.26629608559692686	0.12461139656067048	0.772944989524786	0.484858970302257	0.00741224490270742
D8B26_001880	D8B26_001880		0.0014563356103138236	0.0037578335066622455	3.017965221779366e-07	0.6896882697605236	0.5034228360509722	0.101388735639594	0.883276677855147	1.42666265304854e-05	0.973794502966749	CPSG_01893	conserved hypothetical protein	CIMG_10718	hypothetical protein			1.0	-0.5317401223412402	-1.758906405207776	-0.9209535464364208	0.1587848044632536	0.8167383011588156	-0.37490061601750574	0.1409540906869	2.69434201804044	0.026327394784003
D8B26_001963	D8B26_001963		4.659239708679777e-06	0.24990971987024777	0.0010968794033031177	0.5441328244778211	0.49871895107569814	0.9240338617339648	0.0447989359535699	0.0557236795309754	0.900837122477854	CPSG_02001	FKBP-type peptidyl-prolyl isomerase	CIMG_01206	FK506-binding protein 2			1.0	-1.314206201292096	-1.0354292851688836	-0.6653094445365874	0.30032547440093615	1.0544000671681266	0.03144249863383737	1.53318537570034	1.22458955304324	-0.0909992227020939
D8B26_000606	D8B26_000606		8.096602077764632e-05	0.2510879776632419	2.6916708304286044e-06	0.5943076466722647	0.5797731287311486	0.006146334339586476	0.235927429365839	0.0843500013194926	0.00224006904829234	CPSG_08730	conserved hypothetical protein	CIMG_02871	phosphoglycerate mutase	HISTO_KF.Contig597.Fgenesh_Aspergillus.115.final_new	phosphoglycerate mutase	1.0	-0.43041691338761645	-0.3112166764412006	-0.513129483589139	0.10165055763126232	-0.44007901392003834	-0.34001284433387385	-0.36389829790174	0.64339122207118	0.829466238444772
D8B26_000424	D8B26_000424		0.006867886460710074	4.800161214369557e-05	0.09298797940956995	0.006932367273350341	0.7926163052937646	0.0005416183373946609	0.048045350217867	0.247163080647817	0.988449500328815	CPSG_08591	vacuolar ATP synthase subunit B	CIMG_05077	V-type proton ATPase subunit B	HISTO_GL.Contig303.fgenesh_plus.1.final_new	vacuolar ATP synthase subunit B	1.0	-0.21068164005516274	-0.49025808545550803	-0.12815987851426677	-0.2643787163603696	-0.07452396654454838	-0.30217887444968883	0.469670234099063	0.266819074440534	-0.00436819316344916
D8B26_003119	D8B26_003119		0.035734414712302556	0.05146341766697945	0.654491086266122	0.022637259353938528	0.0007632629826150151	7.6092825127197716e-06	0.76091234614889	0.237698821908034	0.877933359192751	CPSG_02359	glycosyltransferase	CIMG_03595	dolichol-phosphate mannosyltransferase	HISTO_JG.Contig207-snap.26.final_new	dolichol-phosphate mannose synthase	1.0	-0.14735438912845433	-0.271488297468548	0.03189897183002663	-0.23316251067083607	-1.0489895475188222	-0.39915843855550476	0.0856099847017076	0.295234730413561	-0.040063085319737
D8B26_005041	D8B26_005041		0.11938560009947172	0.9854530963545133	0.011843575903026345	0.15500614469965143	0.7600578090392103	0.020793127673696107	0.746158938166551	0.66049962665632	0.38970354917753	CPSG_04890	conserved hypothetical protein	CIMG_00165	hypothetical protein			1.0	-0.7378759723461084	0.047228165785760425	-0.9308197941893345	1.4099126124779071	-5.9813421990306725	-2.7517697132554444	0.361847543870906	0.505066468356138	0.556978621933387
D8B26_004870	D8B26_004870		0.2591803418484818	0.006346108993536416	1.1300015684260116e-06	0.06732361876144025	0.04532343795038457	2.7594207140034718e-08	0.00201398264961818	0.092667940607041	0.0883754343817952	CPSG_05423	conserved hypothetical protein	CIMG_08875	hypothetical protein	HISTO_FE.Contig19.Fgenesh_histo.180.final_new	C6 zinc finger domain-containing protein	1.0	-0.11296876056078414	-0.8140830704398468	-0.550003326293955	-0.328108591227271	-1.4179249344398466	-0.8953801408992943	0.587137089219167	0.397523807978231	0.306903275222845
D8B26_003552	D8B26_003552		2.8738914054716584e-08	1.0773759941358529e-05	0.5759396123646466	7.602775253128707e-12	9.142175202780577e-07	4.650755165966117e-13	0.346767645435172	0.155025105360635	0.000678505480410885	CPSG_03140	sphingolipid desaturase	CIMG_13770	dihydroceramide delta(4)-desaturase	HISTO_ZT.Contig1141.fgenesh_plus.18.final_new	dihydroceramide delta(4)-desaturase	1.0	-0.5837632654503043	-0.7919869348931698	-0.0466093422142865	-1.240197661223969	-1.9116426352930378	-1.0967581863855205	0.212728432402264	0.320577526893123	0.707759139692508
D8B26_008386	D8B26_008386		0.2846631158679217	0.5712264411820306	0.010654563812919174	0.4027387487047437	0.5700557098068075	0.02243552212411692	0.408738472136314	0.867525787551977	0.061955327103079							1.0	-0.26070746250914667	-0.3901795813082824	-0.5982165464913083	-0.40804886704119314	-1.2329755935483464	-0.7146914583881206	0.410397366631609	-0.161272836114077	0.83972656362876
D8B26_005736	D8B26_005736		2.611297988958336e-07	0.3514649931224152	1.887809421842148e-09	0.9310961256656337	0.07105969343058184	0.13072994878311694	0.967024889976424	0.60601290766378	7.24680147087109e-11	CPSG_06913	conserved hypothetical protein			HISTO_GY.Contig471.fgenesh_plus.43.final_new	RT-like superfamily domain-containing protein	1.0	-1.0110642232172362	-0.4076302016205867	-1.1942290259795243	0.034727071106130325	-10.389955870319701	0.2941301858347545	0.0167632189890599	0.255494774769898	2.00328650074264
D8B26_000268	D8B26_000268		6.98083086334703e-16	6.172003142218652e-06	7.999939673786005e-14	2.0278094433324663e-06	0.12177722102802738	4.5050050468013936e-11	0.386841317286028	0.0164275790776697	7.43388096089511e-09	CPSG_06010	hypothetical protein					1.0	-1.488916585379288	-1.0159357217647493	-1.1660240959963446	0.9497958864096737	0.9044005858580234	1.1207177319790722	0.316122542236	0.796308162115638	2.08025650999997
D8B26_007720	D8B26_007720		0.5150306194473022	0.013471263292889816	0.0003942102959533942	0.1417684092827891	0.17324034532810864	0.07842119181995374	0.0260828936545692	0.25315852967344	0.536477164185932	CPSG_03877	conserved hypothetical protein	CIMG_09332	cytoplasmic tRNA 2-thiolation protein 2	HISTO_LF.Contig359.Fgenesh_histo.319.final_new	hypothetical protein	1.0	-0.05433617052003664	-0.48120936282872157	-0.300419530476033	-0.20292972549233412	-0.6272616319908535	-0.16826756974817828	0.538047264780539	0.330968496647332	-0.149836811953121
D8B26_001622	D8B26_001622		7.142639767636238e-08	0.010698060946354672	1.0523087226726919e-05	0.33333878774259246	0.42193979170335283	0.1976459693752208	9.80780592026605e-08	0.156961551958784	0.252205391257055							1.0	-1.6835667098792069	-3.0932399262282924	-0.952146937896174	-0.7430555691288498	-8.397595373662256	-0.48216090398443007	3.51881161085119	0.956135164579819	0.446199648877163
D8B26_004191	D8B26_004191	SIT1	9.824928417283813e-11	5.475749048092741e-06	1.5881982455181357e-16	1.780386249297723e-21	1.3969578469080156e-18	9.168345330084182e-20	0.133249960705845	0.00111482677186814	0.000208423931762337	CPSG_09899	siderochrome-iron transporter Sit1	CIMG_07855	siderochrome-iron transporter Sit1	HISTO_KF.Contig597.genewise.48.final_new	siderochrome-iron uptake transporter	1.0	-0.7732212861079063	-0.5170620779279004	-1.388979156319224	-2.5016824433472493	-2.8629967436682144	-2.0392922536859697	0.41971224513265	0.871396275051112	1.00991046544111
D8B26_003803	D8B26_003803		1.3699385161912074e-07	0.002548506535339849	5.856148506083249e-10	0.3284234231783332	0.32413951480730235	0.029660366273190044	0.000115830827499561	0.00375624817920129	0.000105728476761763	CPSG_06290	molybdopterin synthase small subunit CnxG	CIMG_04450	molybdopterin synthase small subunit CnxG	HISTO_ZL.Contig1161b.Fgenesh_Neurospora.71.final_new		1.0	-0.9367290971626576	-1.3446755319513433	-1.1417719783116311	-0.32033677328383797	-1.4471341546150254	-0.4208366248618594	0.986545915014816	0.994236881440568	0.953607367773999
D8B26_007148	D8B26_007148		0.9895728014546366	0.41009267935317895	0.5316929235984094	0.8264747912726162	0.7676950152382378	0.5946526089541447	0.000214355721493382	0.105494240300738	0.0191564345003494			CIMG_10072	hypothetical protein			1.0	0.008526548169361506	-5.95105316231818	-0.2780093278414254	0.3279262091929789	-6.335447903177355	-0.4461815443819218	2.54898589637132	1.34058653145695	1.43999235009799
D8B26_002738	D8B26_002738		0.00010091389345203591	0.0014963254485064886	0.0008167920979606792	0.0051748522073551215	0.17590737806853537	0.06001997315250756	0.17602614546311	4.57764695402025e-08	0.000517491381577389	CPSG_02829	NF-X1 finger transcription factor	CIMG_11610	NF-X1 finger transcription factor	HISTO_ZY.Contig518.Fgenesh_histo.48.final_new	nuclear transcription factor	1.0	-0.4497516589961734	-0.914431578804038	-0.3533997570669764	0.5403826155063254	-1.2857687722302933	0.24745637934085224	-0.260550527993638	1.12160483512925	0.607467023869767
D8B26_008096	D8B26_008096	PHO4	0.9044467400809503	0.0828184997974775	3.758130009292534e-10	0.024977731507584196	0.30694363478898007	0.0019269361284843856	0.815242923559943	0.649233265432255	3.65849315084344e-05	CPSG_07781	conserved hypothetical protein	CIMG_04726	hypothetical protein	HISTO_FE.Contig19.Fgenesh_histo.128.final_new	phosphorus acquisition-controlling protein	1.0	-0.012338635333245094	-0.3474847375524713	-0.811231012596752	0.3628842354296255	0.5291925194964082	0.3611023356759616	0.0755277907322913	-0.16569171153691	1.0897381251155
D8B26_007041	D8B26_007041		0.08464780250707482	0.660115986868627	0.25461056788090264	0.20068757938390225	0.7941699780475704	0.01004412743722715	0.000200451501309195	0.0167526262272903	0.910027559233928	CPSG_09134	conserved hypothetical protein	CIMG_13507	hypothetical protein	HISTO_AL.Contig313.eannot.1014.final_new		1.0	-2.277036857339283	-4.298686873063055	-0.8383982770652815	-5.974678459350861	-5.974678459350861	-5.974678459350861	4.22828632968418	2.20405551869065	-0.12270465781163
D8B26_003237	D8B26_003237		3.1529223532436034e-18	1.1383546852660817e-07	2.2980348376057347e-10	9.213488119198105e-19	7.890344272654004e-08	9.201545212435218e-22	0.109166460580047	1.52919713337262e-06	6.88396257608321e-05	CPSG_03548	conserved hypothetical protein	CIMG_03728	hypothetical protein	HISTO_ZL.Contig658.Fgenesh_Aspergillus.62.final_new	QDE-2-interacting protein	1.0	-1.738974640908315	-1.5769147099281737	-0.7229510707543563	-3.529151817617298	-2.977689397783266	-3.1641928643892414	0.535029676594995	1.77221342355226	1.12868195404083
D8B26_007889	D8B26_007889		0.05074599654327545	0.9353920170415851	0.18206881404342434	0.8386959770839695	0.7665231329265791	0.25760363708728334	0.185188097111013	0.321720721169663	0.139619347080977							1.0	-1.297028226738821	0.2063605561812783	-0.5889169180124441	-0.35166272011147165	-6.433601936338823	-1.0163952656475759	1.23302745099998	-1.04550486157551	1.24040815115862
D8B26_004895	D8B26_004895		0.09454002478724859	0.027428296189554807	7.133531846572595e-05	2.9751240275934983e-06	0.6193463025122568	5.224095830112433e-07	0.629409155555304	0.577406976000987	0.00953362016816994	CPSG_05394	DEAD/DEAH box helicase	CIMG_08900	activating signal cointegrator 1 complex subunit 3	HISTO_ZE.Contig158.Fgenesh_Aspergillus.54.final_new	activating signal cointegrator 1 complex subunit 3	1.0	-0.12622924672019914	-0.3604557728866474	-0.3198568190089353	0.6226905372901423	0.2554515747050963	0.5226312123309753	-0.140854066333685	0.190895033017321	0.635614254273925
D8B26_006052	D8B26_006052		3.077344029802694e-07	0.024749362010206003	0.09725974348756541	0.12611663390853092	0.08237542998586693	0.006240949665683348	0.0522074338975942	0.219718851255408	0.00262812545660544	CPSG_07303	conserved hypothetical protein	CIMG_06731	hypothetical protein	HISTO_LG.Contig392.Fgenesh_histo.152.final_new	DUF1752 family protein	1.0	-0.9852900674591112	-1.1352889199088296	-0.2260251741133012	-0.4652151142555266	-2.7673838529684134	-0.5227243143890712	0.636288276496367	0.517711942463323	0.838569166552639
D8B26_002706	D8B26_002706	RYP4	3.993705409165098e-12	1.5467950420390896e-08	3.42295381729008e-11	9.289565877432431e-11	0.0007315253792601501	0.014512067284885034	0.000343737728189607	0.00130068631240086	6.87949606605121e-07	CPSG_02869	C6 transcription factor	CIMG_09602	C6 transcription factor FacB	HISTO_DM.Contig933.eannot.1650.final_new	acetate regulatory DNA binding protein FacB	1.0	-1.0128275574864805	-1.1506352898191399	0.9065774632151139	1.1430485428942376	1.08108228070902	-0.27959273645317234	-0.804418377518621	0.694419451512958	1.17610548545916
D8B26_007724	D8B26_007724		0.027015071958868937	0.47765745832956186	0.07981689245327347	0.603507068370565	0.7369523217094708	0.261304330810676	0.00941936963412466	0.0521033101738014	0.0266697801783644	CPSG_03884	conserved hypothetical protein	CIMG_13603	hypothetical protein			1.0	1.1275313928774344	-5.638703627427911	0.7464842436095328	0.6210448193480327	-6.773649093308071	-0.8796359580012769	1.14140595386782	1.17035797186656	0.876463824652619
D8B26_006906	D8B26_006906	TRM112	0.043267451836361305	0.010535825510740142	0.26728330426523633	0.0010178932729466412	0.00613293283011186	0.7564399535141053	0.654105490234829	0.402758432345697	0.579854280140972	CPSG_08770	trm-112	CIMG_07256	adoMet-dependent tRNA methyltransferase complex subunit Trm112	HISTO_BP.Contig457.fgenesh_plus.128.final_new	DUF343 domain-containing protein	1.0	-0.13755916094759318	-0.32518526588316515	-0.07468443582328033	-0.3467161451435766	-0.8437519472143836	0.025812949211613354	0.284016014202765	0.49741465033742	-0.326761316307245
D8B26_006516	D8B26_006516		2.2217222107165557e-07	1.1696355033225583e-05	4.477896878976505e-14	0.9905824042631297	0.3536632674918349	0.1922379704449906	0.301796953936329	0.00419639792263189	1.14017329575917e-07	CPSG_00866	serine/threonine protein kinase	CIMG_06218	HAL protein kinase	HISTO_ZU.Contig153f.Fgenesh_Neurospora.2.final_new	serine/threonine protein kinase	1.0	-0.5037399419682013	-0.5709591583556055	-1.0444586765387154	0.005287775175102563	0.29838789749750494	-0.12097248431099383	-0.279589658247735	0.696871704848747	1.36794478493818
D8B26_004764	D8B26_004764		2.099438040244484e-16	2.1382016447984497e-08	5.229808028243172e-08	3.579034428637817e-05	0.16292405776173335	2.2955057455993223e-05	0.000286991813743035	0.247563328215669	0.000104301411296337	CPSG_05546	conserved hypothetical protein			HISTO_GI.Contig382.Fgenesh_histo.5.final_new	bZIP transcription factor	1.0	-1.8232213269594537	-2.8639616601985765	-0.6571582963063196	-0.9494649751171061	-1.1180856111682822	-0.6028385740954759	2.08132083280732	0.769898692861767	1.63397289449654
D8B26_007639	D8B26_007639		3.0048089020328437e-09	9.883838933021681e-06	5.483643318079204e-14	0.3668367196360728	0.8891497448788375	3.990663042414549e-06	3.98024087298231e-07	0.0294887525641749	0.472645444760558	CPSG_03792	conserved hypothetical protein	CIMG_09235	hypothetical protein			1.0	-0.6880945878720035	-1.035401366665418	-1.0844541079900425	-0.13943694923842143	0.09065108619221904	-0.5606813707670909	1.49714260364123	0.658868387782547	0.19997553054047
D8B26_004871	D8B26_004871		9.216036376648984e-28	3.7444173831668033e-23	1.0634781878236044e-21	1.8137175610918313e-19	1.4516542154785008e-11	9.201545212435218e-22	4.56796414882222e-10	4.73472142925987e-06	2.48821536240718e-17	CPSG_05421	conserved hypothetical protein	CIMG_08877	hypothetical protein	HISTO_ZE.Contig158.eannot.1380.final_new	MARVEL superfamily domain-containing protein	1.0	-5.7671139404323055	-5.119880444414786	-2.903230475483351	-2.9814076153456943	-2.4107143234124093	-3.4487986311311234	3.53795011024334	2.37969259479178	5.62626680985912
D8B26_001318	D8B26_001318		0.09965510097766414	0.11944024299598013	0.5844592735979792	0.007786985900486915	0.362067159383186	0.28115263071970154	0.738974657211404	0.558279033915965	0.0402220843437432	CPSG_06658	conserved hypothetical protein	CIMG_01911	hypothetical protein	HISTO_ZT.Contig181-snap.147.final_new	hypothetical protein	1.0	-0.3360602868248807	-1.382179608297519	-0.09875283818668909	-2.5526216487454083	-8.636288775465314	-0.36221107492047455	0.217923746914015	0.409759387513648	0.892815987913568
D8B26_000337	D8B26_000337		6.910277278219852e-13	5.853269255517305e-08	0.26518530183960176	0.00010882860943524426	0.03461193480410758	0.08473003392954438	0.608433385887521	0.0160366333503957	4.49812439093921e-05	CPSG_06105	WD repeat protein	CIMG_05219	WD repeat protein	HISTO_DA.Contig93.Fgenesh_Aspergillus.76.final_new		1.0	-0.9100853096876959	-1.478087984465916	0.08077730706494259	-0.48567663512684467	-0.7862571637598653	-0.14288390985476143	0.154790519815276	0.749070032095211	1.02171213731115
D8B26_002202	D8B26_002202		1.396552055758348e-07	0.01589222941965385	1.1239056874576375e-10	9.820598124634076e-05	0.5906063553812643	4.016518433283821e-09	1.24133442183227e-06	0.0316328980760897	0.899947881719024	CPSG_08168	conserved hypothetical protein	CIMG_00946	hypothetical protein	HISTO_HS.Contig68.Fgenesh_histo.119.final_new	DUF2183 superfamily domain-containing protein	1.0	-0.8245430989122986	-0.8837086332022551	-1.0877822501554804	-0.9749119409039063	-0.4534113205803037	-1.2174023066006021	1.54961132410312	0.821989268010193	-0.0456693535327934
D8B26_005261	D8B26_005261		2.68705945838416e-10	0.012378708898693996	0.018452504291241584	0.5292456392667738	0.5302321834245302	0.08533534685887374	0.629409155555304	0.51815005600848	0.00291190515239785	CPSG_05174	rho GTPase activator	CIMG_00419	rho GTPase activator	HISTO_EA.Contig33.fgenesh_plus.82.final_new	GTPase activating protein	1.0	-0.5314386829735511	-0.3502482718119003	-0.1364570971735564	-0.058813509995586793	0.22090770552567707	-0.11289964224257402	0.108990843900653	0.163237678555713	0.569969708215534
D8B26_005916	D8B26_005916		0.16973018546020152	0.06360676588009058	0.07215409349427813	0.05295358402422122	0.16017519546873318	0.3527701783693834	0.590045037101255	0.497118774064892	0.604352992536903	CPSG_09566	c-myc binding protein	CIMG_06908	prefoldin, alpha subunit	HISTO_ZZ.Contig127c.eannot.1556.final_new	prefoldin subunit 5	1.0	-0.12342729822643057	-0.4136323117732362	0.15394938214953047	-0.32038343724386087	-0.8436689520250201	0.0999768474699509	0.228310046543105	0.283555594662817	-0.195232828568323
D8B26_001322	D8B26_001322		7.144100709523076e-07	0.005056603555869985	1.709015678988934e-05	0.22560025428799946	0.026750705848822085	0.2703301532767862	0.435837131897285	0.00772578171543661	3.19398940381608e-05	CPSG_06648	FAD binding domain-containing protein	CIMG_01903	FAD binding domain-containing protein	HISTO_DM.Contig933.Fgenesh_histo.195.final_new		1.0	-0.938589465759264	-1.61187505289388	-0.6689601708019379	0.3863262459174382	1.6538402588335215	-0.2315446115353651	0.275701773208116	1.12617888073547	1.24809078974224
D8B26_006937	D8B26_006937		1.6800072521958612e-09	0.0010868299695973589	0.9778092930930028	4.178893504112533e-05	0.0574083051447759	7.319278987063955e-10	0.00029640828556438	0.544134077892253	1.20461196877204e-05	CPSG_08808	conserved hypothetical protein	CIMG_07293	hypothetical protein			1.0	-1.4076549091497017	-2.202912123851414	0.0047028172492369754	-1.412027505796501	-2.4069353268859883	-1.7817049234775886	1.26509350967616	0.334997533643227	1.36265692247022
D8B26_000190	D8B26_000190		0.00015954254925378445	0.00943958575247262	4.754358104244943e-06	0.15150845101438826	0.37068214271730127	0.038934521660945076	0.175398053997306	0.435153623037285	5.77158197370158e-09	CPSG_05923	conserved hypothetical protein	CIMG_05454	hypothetical protein	HISTO_DA.Contig93.Fgenesh_Aspergillus.259.final_new	hyphal growth and polarity protein HbrB	1.0	-0.49620745979132147	-0.925457357239267	-0.5970517523386314	-0.36596640393602853	-0.9449711290516276	-0.3220022896736271	-0.424308220495216	0.369434052703385	1.70817309339525
D8B26_004402	D8B26_004402		0.8942910909695369	0.36398449833978863	0.41700353054566514	0.18273431143016305	0.7843603412690702	0.007804660995320199	0.000283782781606969	0.014419544312206	0.038653186617452	CPSG_07402	hypothetical protein	CIMG_13754	hypothetical protein			1.0	0.07290126954317565	-6.270139336901343	-0.3354540860271861	-6.194903171450403	-6.194903171450403	-6.194903171450403	2.69234611913063	1.70915538317249	0.947810133884197
D8B26_001095	D8B26_001095		0.016260810964787792	0.19237895437783006	0.014953818672202577	0.9444914196936769	0.7120400971015504	0.12272986430417464	0.0195168797021961	0.613317589223707	0.000121209130923119							1.0	-0.7058906956238876	-1.9456922034159694	-0.5715669409266444	0.050136939325879176	0.8581330459895857	-0.5808062275278405	1.09147185509747	0.275955940636421	1.26904507592425
D8B26_007481	D8B26_007481		3.699559337760518e-11	0.0002277344367677503	1.0920066464512488e-07	0.0005995153530181367	0.0848894922894357	8.096242241576779e-06	0.0442121590372981	0.249535407551089	0.0238712033431882	CPSG_03608	hypothetical protein	CIMG_09071	homeobox domain-containing protein	HISTO_EA.Contig33.eannot.1616.final_new	homeobox domain-containing protein	1.0	-1.1628362636687695	-1.434568587122838	-0.6957004373358251	-0.7207359266678812	-1.2333840071052231	-0.6726942538503047	0.939145084435565	0.812187491635334	0.93707853950078
D8B26_004285	D8B26_004285		2.847675963380521e-10	0.00045775199532005815	4.346139369112603e-09	0.2505419518668595	0.13929677313901595	0.8293649668721196	0.0798240023612149	5.67818519328438e-05	0.441134138093111	CPSG_07541	thioesterase	CIMG_07976	thioesterase	REPEAT_NAA.Contig17f.Fgenesh_histo.13.final_new		1.0	-0.8256196178078107	-0.7922486999911766	-0.6869368180855854	-0.20426484590758134	0.6764066792048345	-0.026833990953925062	0.479691703587807	1.18762719089421	0.211634980430269
D8B26_004382	D8B26_004382		1.980107734410024e-10	6.144228023413041e-06	4.043886480601493e-14	0.01074278749892445	0.0002167129000302882	0.7651256303747409	3.16334899036823e-08	0.000313799261112968	0.563956728202127	CPSG_07426	nicotinate phosphoribosyltransferase	CIMG_08086	nicotinate phosphoribosyltransferase	HISTO_FX.Contig167.genewise.36.final_new	nicotinate phosphoribosyltransferase	1.0	-0.6912703470824247	-0.8617785565584044	-0.973469465731944	0.40687633231563625	1.447365312524651	0.03496905408761309	1.13015470101892	0.807132576384814	0.118569492551168
D8B26_007137	D8B26_007137		0.44304977598211726	0.9577963899794114	7.531689091108238e-06	0.07592261445029906	0.04167360156390591	0.0028925218890457154	0.61140088913322	0.103539972385981	0.410624522616611	CPSG_04480	conserved hypothetical protein	CIMG_10063	casein kinase			1.0	-0.07034634020878436	0.013780428418230488	-0.4469280477215523	-0.2922686337525103	-1.2505779850797036	-0.33775952877090826	-0.119635506595717	0.365421326878977	0.161460786780125
D8B26_008210	D8B26_008210		0.0004604705453876327	0.5308390529242976	3.009437189220406e-06	0.4076863901278704	0.5428786491391495	0.007860502632354601	0.762767258438083	0.997243340997553	0.00580897466405527	CPSG_08936	conserved hypothetical protein	CIMG_07605	hypothetical protein	HISTO_ZL.Contig1161b.Fgenesh_histo.48.final_new	aminoglycoside 3'-phosphotransferase (APH) and choline kinase (ChoK) family protein	1.0	-0.7734538694807397	0.40520058188410923	-0.9557677796471753	-0.36293123430999596	-1.28715988013581	-0.6820563228052191	0.122692608054033	-0.0023212233649097	0.948861561422496
D8B26_006999	D8B26_006999		4.656976567198523e-05	4.68581747603303e-08	2.172735313486444e-14	1.5700896398424472e-08	0.002198824248957041	2.3101009232549895e-13	0.00562153524021627	0.575680055587114	0.0218762911722156	CPSG_08884	sodium-dependent phosphate transporter 1-A	CIMG_07357	phosphate-repressible phosphate permease	HISTO_ZU.Contig65-snap.206.final_new	phosphate-repressible phosphate permease	1.0	-0.5714135819732726	-1.7607699097778362	-1.7367417286371025	-1.4062375032628671	-1.6548922333232858	-1.8992136431748392	1.513207113343	0.487582768563562	1.27833580157355
D8B26_000074	D8B26_000074		0.000863984028017325	0.006583862995239206	5.118466565228184e-09	1.2177529942299484e-05	0.09100423080499304	0.04044008591788771	0.13864023366693	2.9425166113959e-07	6.66923964766616e-11	CPSG_05783	MFS monosaccharide transporter	CIMG_13476	sugar porter (SP) family MFS transporter			1.0	-0.8388900189812813	-3.7053149276180086	-1.714651560365599	2.1289628486404255	2.3902368298080696	-0.9508681136098717	0.525392014006734	2.15835750300571	2.35573453072062
D8B26_001971	D8B26_001971		1.0431657018572236e-06	0.21254917780074	1.3200558784714416e-08	0.14119002953774237	0.2136194610441818	0.0009005569899811333	0.0396434040263063	0.180962511160971	5.35953773930562e-05	CPSG_02011	UMTA	CIMG_01196	hypothetical protein			1.0	-0.9664215121205116	-0.6090082332965799	-1.0994334229760852	-0.5281080003869791	-2.2200514112824776	-0.7620503397422047	0.566846892544952	0.526573595341618	1.05553968293563
D8B26_004321	D8B26_004321		0.0016098123616492576	0.06127084067303805	0.003917673702456932	0.47944139130443564	0.43977231857800164	0.004887742737641883	6.95912438723817e-08	0.000864619505839179	0.0251167235241019	CPSG_07501	conserved hypothetical protein	CIMG_08013	hypothetical protein			1.0	-0.88749925379885	-2.675963836396314	-0.6504191596584744	-0.5552944571305051	-8.62022643409388	-1.3109781194316208	2.42833095164639	1.57051663175548	-0.613702544852028
D8B26_003931	D8B26_003931		2.8926683138792178e-11	5.2636270299476256e-08	4.560549047578779e-05	1.2421506243829418e-09	0.004756766842769257	7.319278987063955e-10	0.00948069117841716	0.00301508039320452	0.964291418461854	CPSG_06453	conserved hypothetical protein	CIMG_04601	hypothetical protein	HISTO_FE.Contig19.fgenesh_plus.35.final_new	DUF2413 domain-containing protein	1.0	-0.6102445922731824	-0.7445169254660279	-0.27460873712257705	-0.6858330837830753	-0.6364630087665923	-0.5781080546869837	0.607678522491872	0.686605975379405	0.0130123210977384
D8B26_001090	D8B26_001090		2.765084446582017e-05	0.4147316011017489	6.907584037982256e-12	0.0855243015291896	0.7699699851816788	0.015686257627298385	0.0235941393807528	0.213626293945967	0.00152951279718188	CPSG_00093	conserved hypothetical protein	CIMG_05190	CMGC/SRPK protein kinase	HISTO_GL.Contig59.Fgenesh_histo.32.final_new	CMGC/SRPK protein kinase	1.0	-0.7243596534110863	-0.3769035482943101	-1.5260427650098796	-0.5512093888011749	-0.40726523712616874	-0.4671556910176174	0.672077455506789	0.537869902196311	0.896504346077912
D8B26_000327	D8B26_000327		0.0879689475695604	0.9861571893660269	0.0028939159435518182	0.8256231570340868	0.7785095763026472	0.2112500804642815	0.590688672197969	0.778778774360606	0.670882908268855	CPSG_06093	conserved hypothetical protein	CIMG_11493	hypothetical protein			1.0	-0.6273177527791287	0.03246001106421877	-0.9365019157597477	0.3434912694510463	-6.319658158817288	-1.2139698372706713	0.531075411805519	0.368365947141229	0.327500727149273
D8B26_000552	D8B26_000552		8.498444329793825e-16	2.9231058275785346e-06	1.2397901679641284e-09	2.3023151579006995e-06	0.16283005715064952	9.758619917204438e-09	0.855782335462494	0.00235867817582949	1.74116013414682e-10	CPSG_08442	conserved hypothetical protein	CIMG_04938	hypothetical protein	HISTO_FE.Contig19-snap.8.final_new	hypothetical protein	1.0	-1.6409587916425021	-1.5569003319236356	-0.788326409121807	-0.9193916496842054	-0.7270781338071807	-0.8715521688690012	-0.0739012605213087	1.11137467893991	2.15566465601992
D8B26_007019	D8B26_007019		0.005003744774809174	0.9229115011576601	7.019919491195836e-06	0.06600827434932258	0.15469175162622292	0.018152311589776895	0.00465969711555564	0.345706677437801	0.00762049378717802	CPSG_09101	conserved hypothetical protein	CIMG_09896	hypothetical protein			1.0	-0.6301479030508633	-0.07695465111800412	-0.996163250560096	-0.9126640599509678	-9.98053386872191	-0.6511024871569336	1.04271019598768	-0.521854767976978	0.840342288236201
D8B26_001468	D8B26_001468	GLS1	1.5631244392097933e-09	3.161854283830471e-11	3.6494082743267304e-09	0.000795613236120799	0.012811907977209587	3.25752950507505e-08	0.069930283918461	0.162992706018228	0.05562405040322	CPSG_09958	glucan synthase	CIMG_01753	1,3-beta-glucan synthase component FKS1	HISTO_ZT.Contig1089.Fgenesh_Aspergillus.67.final_new	glucan synthase	1.0	-0.6108574508383687	-0.8814865129778237	-0.59217799660952	-0.2989590833035501	-0.3229096519158497	-0.5561889382136943	0.607634544211205	0.444869035129996	0.612991338704038
D8B26_003646	D8B26_003646		5.572892729324635e-05	0.012919198855352972	0.0007913839762775694	0.031146496126113313	0.28938110351675844	0.0005729249429036063	0.202905124805145	0.00407511043619263	0.955951734282458	CPSG_03027	flavoprotein	CIMG_04231	flavoprotein	HISTO_KF.Contig601.eannot.1300.final_new	phosphopantothenoylcysteine decarboxylase, flavoprotein	1.0	-0.5382321831839606	-0.8305328871260895	-0.3990811570239728	-0.4724232261616281	-0.8614159034451151	-0.5253986870796633	0.441178830166252	0.949054552909272	0.0199218481604753
D8B26_001625	D8B26_001625		0.3600514065848239	0.09162479534129148	0.0011698365728857066	0.6334919552343165	0.7957085438944599	0.3543267980817818	0.747775011814132	0.544984655209842	5.28403723469707e-05	CPSG_01578	conserved hypothetical protein	CIMG_01590	hypothetical protein	HISTO_ZZ.Contig127b.Fgenesh_histo.55.final_new	hypothetical protein	1.0	-0.1277298332504767	-0.757350696063552	-0.4380004898667849	0.1490093836205466	0.31723850326349934	-0.17141465678393986	0.13370825638353	-0.326210629245189	1.2461260383276
D8B26_000398	D8B26_000398		1.6863511348009352e-10	0.00028138960894133594	1.6025041622768216e-12	3.960590605383717e-06	0.030349461173545464	9.426140658626711e-10	0.000205487603080444	0.86972687272055	0.000120835858860413	CPSG_08620	nudix/MutT family protein	CIMG_05103	nudix/MutT family protein	HISTO_GL.Contig233.eannot.1167.final_new	NUDIX/MutT family protein	1.0	-0.9661430494347806	-1.024204107748875	-1.1246666512851409	-0.9709818408199763	-1.3121564934657082	-1.0660073988084322	1.16729358480941	0.101122395948336	1.20454145072997
D8B26_003670	D8B26_003670		8.507825247919707e-09	0.0005244834836231452	2.7531736497469353e-10	0.2207945465747047	0.594173985009852	0.0020397030603460735	0.198487839777336	0.0352626603194427	0.284346561531243	CPSG_02993	conserved hypothetical protein	CIMG_04267	hypothetical protein	HISTO_GI.Contig382.Fgenesh_histo.34.final_new		1.0	-0.644723624399795	-0.7680487979827431	-0.7244989412704347	-0.1819557642731839	-0.3312182098807135	-0.3206783480332967	0.492919421668653	0.836152849600983	0.363613186833442
D8B26_006685	D8B26_006685		8.147149139160504e-11	7.57696392429942e-05	3.749912888222183e-19	0.22822907585061222	2.0197203381804678e-17	9.461798916447699e-13	4.30816673566831e-05	0.492464350874514	0.0259164907156772	CPSG_01071	conserved hypothetical protein	CIMG_07010	hypothetical protein			1.0	-1.0396352433208946	0.6516352870757719	-2.3745244232775864	-0.18342023766086527	2.794507043205373	-1.478864220420456	1.27848965708385	0.269130005825197	0.633812072064456
D8B26_001977	D8B26_001977	APG12	0.05618183056965339	0.08329904260678639	0.13633713636305028	0.6499594979475178	0.9716916909584227	0.23013671356129753	0.091038453352782	0.353194748513375	0.381577538034172	CPSG_02016	autophagy protein Apg12	CIMG_01191	ubiquitin-like protein ATG12	HISTO_GL.Contig59.eannot.1296.final_new	autophagy protein Apg12	1.0	-0.2635667038271361	-0.7477815936582635	-0.18862752647403422	-0.13687494188966742	0.04415377452943356	-0.20660777359453286	0.446166698819691	0.291995671879142	0.209280151761371
D8B26_001599	D8B26_001599		3.837854250792865e-13	6.932108760755904e-06	2.322092829237712e-16	0.3208071757824083	0.2142652957715721	0.13298349142515106	0.000131952553189024	0.686073079896193	0.000132482131061252	CPSG_01548	leucine Rich Repeat domain-containing protein	CIMG_01617	leucine Rich Repeat domain-containing protein	HISTO_ZZ.Contig127b.Fgenesh_Aspergillus.46.final_new	leucine rich repeat domain-containing protein	1.0	-0.917365164880898	-0.7319903233667694	-1.2288667055066176	0.13445545655078311	-0.5888450453434139	0.13830249700645214	1.24562173891696	-0.168437624012764	1.19367304435629
D8B26_002928	D8B26_002928	HIS5	2.5601862488694125e-07	6.932108760755904e-06	3.407524664629514e-12	0.9085093849973261	0.48885095533790673	0.004145616493994134	0.0042407731841588	3.21783664951029e-05	0.00247093887546157	CPSG_02594	histidinol-phosphate aminotransferase	CIMG_03362	histidinol-phosphate aminotransferase	HISTO_ZL.Contig1158.fgenesh_plus.36.final_new	histidinol-phosphate aminotransferase	1.0	-0.6097296557066045	-0.8606070032902642	-1.0509663153420539	0.02313062445790546	-0.4640620863121395	0.3410617565701006	0.558654250796733	0.849906338364941	0.572722425694326
D8B26_006716	D8B26_006716	CPC1	3.6515165469009676e-11	2.286979316212338e-05	4.564519652714226e-06	1.037509437668228e-10	4.198478848547526e-09	6.7416804750726575e-09	0.344835560034172	0.0572038947106312	0.861811998859529	CPSG_01112	hypothetical protein	CIMG_11881	cross-pathway control protein A	HISTO_DM.Contig936.eannot.1251.final_new	bZIP transcription factor CpcA, cross-pathway control protein	1.0	-0.8194188648032986	-0.4880629920625367	-0.44577335913585825	0.8707148616454642	1.0607054150433202	0.6796478152710173	0.458118941866827	0.831074532692412	0.0881097537437618
D8B26_003425	D8B26_003425		9.42988354112292e-05	0.1900276863269293	6.951135521735617e-06	0.6105555084141104	0.31386727099921025	1.3786473040410368e-05	0.0183742168855661	0.391966494220733	0.000169515266142691	CPSG_03305	conserved hypothetical protein	CIMG_03970	kelch repeat protein	HISTO_ZT.Contig181.eannot.1638.final_new	cell wall anchored protein	1.0	-1.118830923691769	-1.43492817137165	-1.092194842892776	0.17590684257784522	0.9055643757155767	-1.2024457883786719	1.02005574034618	0.474748947908749	1.36742723090942
D8B26_004539	D8B26_004539		7.173019568257766e-13	1.801868529652157e-08	1.1259384934362086e-19	0.8733345077776872	0.4311882438022209	8.582129616968e-08	2.38248058284663e-16	0.0511935581010743	0.948864006479983	CPSG_08300	conserved hypothetical protein	CIMG_08324	hypothetical protein			1.0	-1.255042304003446	-1.6985139033279457	-2.404317843497717	-0.07048275554738857	-1.7198914734960395	-1.9422974539507722	3.54426895594778	0.636283628779966	0.0239230506206791
D8B26_003526	D8B26_003526		9.07977016960125e-07	0.13124631112599472	0.28247018168618104	7.584662060464396e-13	5.389851536064127e-09	1.1067386732381524e-07	0.17662286356518	0.993561590272634	0.962078977592964	CPSG_03170	conserved hypothetical protein	CIMG_04099	hypothetical protein	HISTO_KK.Contig134.eannot.1131.final_new	GPI-anchored cell wall protein	1.0	-0.42072300595616896	-0.1504470812363927	-0.07820011121123549	-1.0018022266787148	-1.2851206020271502	-0.5060745392121245	0.485087299019371	0.00342825929757673	0.0200660147459111
D8B26_006657	D8B26_006657		2.327797758172801e-18	6.135341004694262e-16	8.522227828025154e-08	3.702969108094477e-11	6.0696767243747e-08	6.038019189062353e-07	3.31346212910737e-06	0.688695245559404	0.0462040047672994	CPSG_01038	beta-glucosidase	CIMG_06979	glycosyl hydrolase family 17	HISTO_DU.Contig190.eannot.1250.final_new	beta-glucosidase	1.0	-1.4342897777105477	-1.6989011350126295	0.4917199011050422	-0.8237687894570122	-0.9608159081037512	-0.46487320006566885	1.37512520906148	0.131300910812112	0.560220960727868
D8B26_004059	D8B26_004059		0.022290611432061777	0.7141627778089654	0.9693131846111684	0.016029582723941827	0.4931104146085222	0.29107181568527096	0.735527722240632	0.336869442972167	0.896899156825195	CPSG_09408	hypothetical protein	CIMG_07690	glycosyl hydrolase	HISTO_ZL.Contig1161c-snap.39.final_new	glycosyl hydrolase	1.0	-0.21035619692160548	-0.08736038609471983	0.0043389673938571014	-0.4378342052153716	-0.5160694479719661	-0.12074296301095708	-0.0919069834098325	0.287698799064696	0.0336378486076292
D8B26_008010	D8B26_008010		0.14254843274549545	0.10001864362102383	0.48279582576704444	0.00030320042949338806	0.3497180372948542	9.45514533049711e-08	0.656252556632768	0.531901087580994	0.809381346484552	CPSG_07892	conserved hypothetical protein	CIMG_04908	hypothetical protein	HISTO_FE.Contig19.Fgenesh_histo.200.final_new	proliferating cell nuclear antigen, vezatin domain	1.0	-0.12971399093059321	-0.3426803368301008	0.06097211009786039	-0.5128287755367863	-0.3921997722270104	-0.6631572315059321	0.106436054620977	0.161173766842057	0.0538233944141657
D8B26_003493	D8B26_003493		0.04660554299886393	0.27704564498469536	0.46494490292367663	0.7224533497404012	0.7423223042899073	0.17971975123398395	0.000370466483596507	0.444707101433767	0.00248286064647239	CPSG_03212	conserved hypothetical protein	CIMG_04058	hypothetical protein			1.0	-1.0148186383199391	-6.248082468890803	-0.25524724393836307	0.4587553369502687	-6.201123884066208	-1.0931073264675244	3.10270007682138	0.895962473469083	1.8380498494737
D8B26_003909	D8B26_003909		0.002198255592958572	0.12237089236420728	0.007857257070797017	0.4563976590313592	0.8895809829758917	0.7373041959361537	0.0815967265692314	0.0186748285831329	9.34245602213947e-06	CPSG_06424	hypothetical protein	CIMG_04575	MYB DNA-binding domain-containing protein	HISTO_FE.Contig19.Fgenesh_histo.194.final_new	MYB DNA-binding domain-containing protein	1.0	-1.3193372290976049	-7.58916416825136	-0.8076582276920802	0.5679350144054128	0.5054663504969245	0.15624771646070737	1.54313884742773	2.36176818222801	3.6135581559947
D8B26_006448	D8B26_006448		0.16788246462331166	0.021315253970113305	0.054056208533122284	0.004754305793011498	0.34464217644668604	2.49185538288537e-05	0.0216241301042194	0.745388805002598	0.00010773894605179	CPSG_00789	conserved hypothetical protein	CIMG_11718	hypothetical protein	HISTO_GX.Contig297.Fgenesh_Aspergillus.79.final_new	WD-40 repeat-containing protein	1.0	-0.18913930015798877	-1.0280272853039747	-0.2460552442522066	-0.7503474392247966	-0.9219018940907839	-0.7899897679134579	0.405004531592911	0.0793860947849483	0.647172182031159
D8B26_001842	D8B26_001842		0.039827088814167584	0.49090205977134255	0.1914290378546477	0.669141881064122	0.7952222955489416	0.1103520992653372	0.532450109631307	0.0147368855300099	0.00177163698714248	CPSG_01848	conserved hypothetical protein	CIMG_10726	hypothetical protein	HISTO_GL.Contig296.Fgenesh_Neurospora.8.final_new	hypothetical protein	1.0	-1.7606276656429969	-5.491159590461927	-0.6744941526338833	0.6475459353651084	-6.01498324554477	-1.8665709328567242	0.823763058443023	2.76033150675518	2.49682962889134
D8B26_002059	D8B26_002059	CYR1	0.004923608675777518	0.03307764932595024	0.30215779297097467	0.6357184701511241	0.5203463906330197	0.0013403123486390748	0.28732846970126	0.988176002616751	0.0850405023663476	CPSG_02115	adenylate cyclase	CIMG_01098	adenylate cyclase	HISTO_DA.Contig93.Fgenesh_histo.360.final_new	adenylate cyclase	1.0	0.21595006813381457	-0.3644617662624882	-0.07637782230781195	0.06081677506404133	-0.2834880892283678	-0.28972334079530293	-0.367324959995991	-0.00744118417976036	0.546950902832117
D8B26_002224	D8B26_002224		6.930332953455616e-07	0.005437450216978751	2.2786630912847153e-10	0.20263646589121367	0.5713945549868131	0.5453892322091722	0.000200049954210192	0.571073865367817	0.000327857731948238	CPSG_08138	conserved hypothetical protein	CIMG_00922	patatin-like phospholipase	HISTO_HS.Contig68.Fgenesh_histo.229.final_new	patatin-like serine hydrolase	1.0	-0.6744658624365611	-0.7625843421836296	-0.9819617046857683	0.24790817317864344	0.3914884067414722	0.08456612613776071	1.08889881821739	-0.21625859896737	0.979045387677589
D8B26_002841	D8B26_002841		1.8093810430253346e-14	0.02432443330464147	3.9139477279210443e-13	0.5119608295378865	0.6405873614052713	0.0046107576375145325	0.00875561115332553	0.514629731195179	1.25975076182489e-05	CPSG_02700	hypothetical protein	CIMG_11083	hypothetical protein	HISTO_JG.Contig207.fgenesh_plus.47.final_new		1.0	-2.023010289706523	-0.8534690105667111	-1.5030787096048124	-0.2964427185161798	-1.0691362515544878	-0.6897588108564329	1.25006122532328	0.440683660936013	1.66157513529743
D8B26_004189	D8B26_004189		0.4687967966177959	6.078647020297227e-05	0.6004175236827233	0.32863787189183113	0.0011625638180738757	0.23997773766097827	0.547672978326956	0.738387713882289	0.327158387326519	CPSG_09894	eukaryotic initiation factor 4F subunit p130	CIMG_07852	translation initiation factor 4G	HISTO_ZL.Contig1131.Fgenesh_Aspergillus.256.final_new	translation initiation factor eIF4G	1.0	0.0771779560954941	-0.5448648333437629	-0.05784380126561048	-0.12386309572224312	-0.5779044429290409	-0.13235040837664117	0.210882484880203	-0.114976553993372	0.306158221758722
D8B26_008049	D8B26_008049		0.04197892130987207	0.3045234619673435	0.48707950187058263	0.11245206813643581	0.744445369680893	0.5508297715305667	2.28332559476758e-06	0.00221559728553913	0.00743634522523455			CIMG_04858	thioester reductase domain-containing protein			1.0	-1.1521556415963412	-6.7867709528206035	0.254947910565914	-6.862563502628597	-6.862563502628597	-0.45994522584318176	2.54239779579425	1.99850264085098	1.32877638051234
D8B26_006762	D8B26_006762		3.012002453465866e-13	0.000584305042040597	2.2118649753842212e-12	0.00017086918443810135	0.038845731822564844	1.249202626815737e-09	9.74839580955783e-06	0.203511724664408	2.50969748111698e-05			CIMG_11895	hypothetical protein	HISTO_DM.Contig936.Fgenesh_histo.29.final_new	GPI anchored protein	1.0	-2.022624733547472	-1.8646803776835252	-1.5677538718045487	-1.265847148099998	-3.0387483801261306	-1.728068575890404	1.91321988855227	0.646952430177819	1.59300999651688
D8B26_008155	D8B26_008155	MES1	8.678715423830446e-07	1.543775777360961e-05	0.1149412016228235	3.1030904050524087e-06	0.003890167027079653	2.7247803257333894e-07	6.82593831428088e-05	0.294369771988031	0.00190999928468736	CPSG_07713	hypothetical protein	CIMG_04787	hypothetical protein	HISTO_FE.Contig19-snap.104.final_new	MesA protein	1.0	-0.7574801607003865	-2.6903686952012444	0.1783398989806163	-1.3499180958524888	-3.5399119297261055	-0.9467945676054292	1.15108071425584	0.434043785146476	0.901025454630728
D8B26_007011	D8B26_007011		0.9987988384746925	0.240785404874939	0.0007385734079981777	0.8033346397013631	0.9635355244533178	0.11772541041175984	0.0413370360885911	0.0273665777446445	0.107715255975253	CPSG_08897	conserved hypothetical protein	CIMG_07364	hypothetical protein			1.0	0.0005646911419261992	-0.6483399261714147	-0.5284389903879435	-0.08403025238123071	-0.06193789683520214	-0.30090893564712384	0.56424951989925	0.799636198683912	-0.470421204320398
D8B26_005336	D8B26_005336		0.026737435546218814	0.2227651636067382	0.5032403262255614	0.23879521688873737	0.8084635846064736	0.823937149850056	0.304118158963041	2.92191847980435e-05	3.07495426367737e-08	CPSG_05259	conserved hypothetical protein	CIMG_00503	hypothetical protein			1.0	-1.0612487131569261	-6.78754874401182	-0.22226898628702518	1.4357808910430723	-5.634808301302595	-0.21751664659964612	0.582246751499796	2.61933165245202	2.92214777906786
D8B26_001597	D8B26_001597		5.194289708511964e-05	0.15726459219934005	8.079610152451149e-10	0.8997589744596494	0.951908762912288	0.47715279096192265	3.7227184622064e-07	0.0279615310783884	0.000392659493831764	CPSG_01546	conserved hypothetical protein	CIMG_01620	hypothetical protein			1.0	-1.1096523569263035	-1.074965199825005	-1.976789731633424	-0.10614435726529815	0.199629104894445	0.27592503479088104	1.4301555960357	0.828547606116436	0.897573274216961
D8B26_006703	D8B26_006703	LSM6	0.12289592947606864	0.005691083192133344	0.003872335756584525	0.5300867330415445	0.9838128541529181	0.03575074555291774	0.503893775017212	0.0130993251028038	0.0688835093803092	CPSG_01093	U6 snRNA-associated Sm-like protein LSm6	CIMG_07033	U6 snRNA-associated Sm-like protein LSm6	HISTO_GB.Contig114.eannot.1114.final_new	U6 snRNA-associated Sm-like protein LSm6	1.0	-0.18421042687600772	-1.0844924000244578	0.32657581441984374	0.15531964180811658	0.025281551119345304	0.3016742950343591	0.315642274804716	1.1237361946308	-0.727060712160255
D8B26_007614	D8B26_007614	ALG3	0.6627973281231907	0.9112610237203007	0.062486867050824825	0.00012107782137692033	0.9043120325449429	0.0003733358628920908	0.838202295760588	0.811602731516664	0.244015347360926	CPSG_03763	alpha-1,3-mannosyltransferase	CIMG_09210	dolichyl-P-Man:Man(5)GlcNAc(2)-PP-dolichyl mannosyltransferase	HISTO_LF.Contig359.Fgenesh_Aspergillus.51.final_new	mannosyltransferase	1.0	-0.05510262952795467	-0.04694113060769353	-0.21024203012996165	-1.029288478060039	-0.1250156759307189	-0.5562958946269312	0.0587374228662734	-0.0948544242547076	0.271690064667093
D8B26_000425	D8B26_000425	TRP5	2.3000002388973387e-14	2.2397300645397385e-15	1.2068099862361085e-14	0.0849527984907466	0.8055733911907291	0.13925581951324642	2.22698939429706e-07	1.87197343074193e-06	0.908022366194978	CPSG_08589	bifunctional tryptophan synthase TRPB	CIMG_05075	tryptophan synthase	HISTO_GL.Contig303.eannot.1087.final_new	bifunctional tryptophan synthase TRPB	1.0	-0.8299240175538746	-1.310988967546058	-0.8604195143226099	0.13589184513866834	-0.06557923231940753	0.10016880941374638	1.19271992850107	1.04316134688143	0.0281291336125307
D8B26_002088	D8B26_002088		2.7627462453766636e-07	0.11053866906322321	1.7655788238748563e-07	0.48811639988219024	0.8485964915302645	0.017862210071058836	0.848020766094471	6.36552279729189e-06	0.0664699600117001	CPSG_02147	L-2,4-diaminobutyrate decarboxylase	CIMG_01061	tyrosine decarboxylase	HISTO_DA.Contig93-snap.82.final_new	L-2,4-diaminobutyrate decarboxylase	1.0	-0.7105117680052768	-0.43787877076713183	-0.6823112959717103	0.14729995071954677	-0.17781519004341392	0.3108764001877744	-0.0504968308085019	1.06704746196801	0.363497868236897
D8B26_005857	D8B26_005857		0.8390531016118639	0.546129854639495	0.9340133628978442	0.6656813791003582	0.659167643598103	0.0043259619901168085	0.0351412854748011	0.477977456669746	0.132731775205924	CPSG_07054	predicted protein	CIMG_13014	hypothetical protein			1.0	-0.15313663828711918	-4.993600381662839	0.04854594496661465	-0.5420289589508934	-7.2045387164954695	-2.5005291558239837	1.99838776901034	0.787758490083573	1.05672248982351
D8B26_008384	D8B26_008384		0.26110852860077954	0.07096760492476267	0.00048521374989740824	0.46368561929419816	0.7263494016400784	0.6780730760451606	0.106236292893618	0.544134077892253	0.167400405929215							1.0	-0.28690363779338796	-2.683458067852829	-0.836406185969446	-0.44203519542061465	-1.0458108049795631	-0.13707374176287207	1.27780515909138	0.718588263803852	0.870797630624015
D8B26_000076	D8B26_000076		3.455281701854692e-08	0.9045195338698336	3.1567475132222866e-11	0.2956120031035842	0.5102354709617247	0.9677749490123253	0.734751548155237	0.377185489873315	0.0126540966870982	CPSG_06471	conserved hypothetical protein	CIMG_04616	hypothetical protein			1.0	-2.027691644721249	-0.10466497313149672	-2.380502670296339	-0.9724737756802091	-8.043597856895262	-0.020103056154773036	-0.469801051544446	1.10738843895156	2.73791924632272
D8B26_001946	D8B26_001946		9.894017818925949e-12	5.284035907494243e-11	9.442097918983307e-12	5.057109710403942e-11	0.005031662257649085	5.1343273883184336e-08	0.0243470686523962	0.0183474867022765	0.0352868665664526	CPSG_01983	hypothetical protein	CIMG_01224	BTB domain and ankyrin repeat protein	HISTO_GL.Contig59.Fgenesh_Neurospora.48.final_new	BTB domain and ankyrin repeat protein	1.0	-0.7432115443370616	-1.1211305954790358	-0.7431347737048564	0.8543951441636899	0.6198456487567309	0.5407412314912019	0.659548108372499	0.693163592914201	0.586438581908377
D8B26_002698	D8B26_002698		2.8873147463419015e-08	0.019467749149446635	1.3647484507566901e-05	2.8608706797251e-05	0.0669397553570798	1.30319296457887e-06	0.0285188514581122	0.202777213805842	3.95326006951038e-06	CPSG_02879	conserved hypothetical protein	CIMG_09611	hypothetical protein			1.0	-1.4482621372022788	-1.8572195335852264	-0.8039718706986302	-1.7165189053040264	-2.904770479359182	-1.2102834210937117	0.788797332617586	0.677888637249815	1.57538614015531
D8B26_006767	D8B26_006767		1.768041696258471e-09	0.05067377002615831	2.681727135242164e-05	0.09041012799523868	0.6036280961907667	0.04240741491100417	0.0481446416277836	0.0599269583849203	1.73323012277584e-07							1.0	-2.216061118044522	-1.7842188799428098	-0.9128255509505101	-2.471263962139611	-7.575420324001305	-1.1743181474336364	0.824420047554734	0.946447998012613	1.86282284213015
D8B26_006528	D8B26_006528		0.006014178083796324	0.05417380033125169	6.310929457553161e-10	0.35900754663835377	0.39764104310677606	0.17385119768861398	0.907328353226845	0.131196788140069	0.0356931282490946							1.0	-0.35933575654526034	-0.5973045458097586	-1.0664888256924097	0.3348448677964446	0.9850309997239615	0.27915507059500144	0.0471471362500839	0.701561043818379	0.745946857711024
D8B26_005953	D8B26_005953		1.4688290546663552e-10	4.200846476720327e-06	6.173495580470733e-05	0.06624719253696776	0.9167850796881908	0.047449293175768556	0.000111886913338156	0.866354710344422	0.732997026199763	CPSG_09521	class 6 chitin synthase	CIMG_06862	chitin synthase class VI	HISTO_BP.Contig457.Fgenesh_histo.204.final_new	chitin synthase	1.0	-0.6813711334134369	-0.8963014221820181	-0.31206449573951534	-0.23505556207764464	0.06067971475857744	-0.17420393962217762	1.35192245438642	-0.0766015755412406	0.117786186332765
D8B26_008065	D8B26_008065		0.0030638250593184955	0.44182952633392447	0.050611746864396824	0.39371324779577105	0.8615684711691054	0.2703796895172787	0.754824833634332	0.000218435908939264	8.63804707263891e-05	CPSG_07815	conserved hypothetical protein					1.0	-3.018588035763046	-5.8528856488206245	-0.9801536553409083	-5.039348152559283	-5.039348152559283	-1.8096619809522037	0.347062523150711	3.51864420402238	3.38225781658967
D8B26_003361	D8B26_003361		0.0010601193550265529	0.0768380762919459	0.00011026239450605048	0.331392817180709	0.23866495055831566	1.234154398626365e-05	0.00218948736609254	0.356215373433794	0.70658896966139							1.0	-0.3467740174390595	-0.4640866222469921	-0.399251210018235	-0.1755269308379268	-0.7682374263109415	-0.5999954284539256	0.706827768279937	0.266106070631591	-0.0835270324775044
D8B26_006498	D8B26_006498	KIN17	0.2800030588971796	0.5257244819074695	0.16517356443115486	0.08196113593705942	0.29606651495951986	0.005325553753778159	0.673192315255609	0.111917569351895	0.747870089655696	CPSG_00839	hypothetical protein	CIMG_06240	C2H2 finger domain-containing protein	HISTO_ZU.Contig65.Fgenesh_Aspergillus.253.final_new	C2H2 finger domain-containing protein	1.0	-0.11838868602971186	-0.1901527566980984	-0.143771448479798	-0.3502031152877491	-0.7896282806634394	-0.3749617139562419	-0.186413213527956	0.644519962057378	-0.125876420999207
D8B26_000449	D8B26_000449		8.356718243681191e-06	0.021561978277374567	2.7012441342189914e-08	0.07941958715725747	0.17922224205964027	0.2677657555133192	0.336097141070244	0.00113807666589314	7.68576065333852e-06	CPSG_08559	conserved hypothetical protein	CIMG_05048	hypothetical protein	HISTO_GL.Contig285.Fgenesh_histo.28.final_new	hypothetical protein	1.0	-0.9536068778978892	-1.5424137207909354	-1.199008352627309	-0.9028982029429059	-9.773289101263796	-0.2897637999042788	0.35115997516876	1.14393990572281	1.21577443722059
D8B26_006935	D8B26_006935		0.04740624772906706	0.4654262188813632	4.2658111386887395e-05	0.521240053519559	0.42620865979463624	0.2572840241162828	0.309781408601302	0.605210548788121	1.54534249846055e-07	CPSG_08806	conserved hypothetical protein	CIMG_07291	hypothetical protein			1.0	-0.39844981395205936	-0.5031800876719856	-0.824679202454633	0.3156746417353776	1.164950716102685	-0.338465844263647	-0.293827918022621	0.207219072931562	1.34908842029329
D8B26_000335	D8B26_000335	RDS2	0.019285017660870235	0.008383699342380271	0.0007334554316395283	0.06158750955352121	0.6896966028941887	0.18968705161224647	0.019191838630167	0.0635075356877557	0.000155234447649526	CPSG_06103	Zn cluster transcription factor Rds2	CIMG_05220	Zn cluster transcription factor Rds2	HISTO_DA.Contig93.eannot.2066.final_new	Zn cluster transcription factor Rds2	1.0	-0.18864460921662599	-0.44318801868718	-0.27727517484018516	-0.2417085686967291	0.1806482017984534	-0.12160752360471137	-0.455780050387895	0.399758000212953	0.719867375488651
D8B26_005577	D8B26_005577		1.1384889720367344e-10	2.8556825050439074e-10	4.927289504946838e-11	0.0068883472216004086	0.6383975651795848	3.8231729745417605e-11	0.0529077947851337	0.00190434557877501	0.767645370024348	CPSG_04312	conserved hypothetical protein	CIMG_03097	hypothetical protein	HISTO_AZ.Contig47-snap.90.final_new	orotidine-5'-phosphate decarboxylase	1.0	-0.688126127943479	-1.853219646748134	-0.6833619448736057	-0.3127818625161035	-0.22341358999582778	-0.8413481811244811	0.718617722645616	1.51828671112664	0.115120198028879
D8B26_006208	D8B26_006208		0.2528118561650573	0.04957649221386004	0.08940070581096375	0.3215166097077719	0.6242916166841256	0.09232901031284675	0.602137381119199	0.0643626315236421	0.0506772925394773	CPSG_07115	conserved hypothetical protein	CIMG_06561	hypothetical protein	HISTO_LG.Contig392.eannot.1650.final_new		1.0	-0.18665965068808174	-1.2110064872695596	-0.25068258932097387	0.3919822153880546	0.7398565912742451	0.3734067880777934	-0.242822482598601	0.780735973814194	0.664183353292266
D8B26_005346	D8B26_005346		3.0680607614123677e-17	8.009485724337622e-05	2.0623646140416262e-16	5.1748244800781327e-14	0.00014140697505516663	2.734066163623072e-23	0.383938236675635	0.000381985915677557	0.512477430122849	CPSG_05272	predicted protein					1.0	-2.6137911222597916	-2.211055462534075	-1.82230477787032	-1.7033900162630033	-1.2015897340291735	-4.496929078732076	1.17050057919927	3.15521010884977	0.51258183984123
D8B26_007047	D8B26_007047		0.0012753718562761704	0.43158453380193956	0.0004808456242753994	0.022637259353938528	0.9973820135588333	6.89631772495428e-05	3.31094435910657e-06	0.926625426765065	0.750371016020632							1.0	-0.8194682976363042	-0.7363065872360586	-0.7441295628246293	-1.4089263744905296	-0.017126878013498215	-1.5014329195105	1.88910527004563	-0.0660607488645631	-0.149462792197599
D8B26_000308	D8B26_000308		0.001471716335596254	0.22254435584701066	0.0003718748176572317	0.0404525414857979	0.44591422781077045	0.028237075727404748	0.00129937151933698	0.154971460765409	3.55261595993842e-10	CPSG_06072	cyclohexanone monooxygenase	CIMG_05248	monooxygenase	HISTO_DA.Contig93.Fgenesh_Aspergillus.173.final_new	flavin-binding monooxygenase	1.0	-0.49568790627038806	-0.525542926196171	-0.5206853034904685	0.791234441732786	1.0947118583710844	0.5161678826726782	-0.729747131388014	0.399795765924136	1.45017097972136
D8B26_003586	D8B26_003586		0.6057077263792622	0.5729711242009875	0.027027582553446547	0.27477438681040484	0.8226626626226272	0.09758874575918099	0.741055719309076	0.0880769716328538	1.53121900518401e-05	CPSG_03098	hypothetical protein					1.0	-0.4159840242398487	-5.0830492849009055	-1.5107709896714412	-5.716584421270053	-5.716584421270053	-2.4920381429864027	-0.339766508353903	1.6759447280652	3.73345731301369
D8B26_005232	D8B26_005232		1.1055534286511575e-06	0.07024507786778904	0.021245328809309696	0.01030806372657465	0.7867542674065294	0.09352569857526859	0.000241211096600887	0.982813093058558	0.256500335574284	CPSG_05140	conserved hypothetical protein	CIMG_00389	hypothetical protein	HISTO_HS.Contig68.Fgenesh_histo.295.final_new	hypothetical protein	1.0	-0.7756860257589789	-0.7682082924909702	-0.2701811903634142	0.49136420087475885	-0.2591879894973389	-0.23961506058892104	1.04353948017529	-0.00946242967109523	0.277312016217912
D8B26_004981	D8B26_004981		9.071898695377795e-07	0.11126735118201993	0.0011868738128192917	0.007340530954132959	0.12746469633050841	0.002947740596993357	0.194518861443416	0.438958095179503	0.0171761787694872	CPSG_04822	palmitoyl-protein thioesterase	CIMG_00103	palmitoyl-protein thioesterase	HISTO_BP.Contig459-snap.130.final_new	palmitoyl-protein thioesterase	1.0	-0.5596979203684309	-0.35234902962588155	-0.3070709483419195	-0.4583556701390005	-0.8993174641600902	-0.3464151219716938	0.264007884281277	0.170860330305883	0.444225492101998
D8B26_002604	D8B26_002604		0.000604141518787366	0.35688812894720173	6.9456002896811955e-06	0.18786042972556158	0.8351002590303792	0.006501325605581201	0.814275028554289	0.978727508413874	4.11710353299209e-05	CPSG_09676	hypothetical protein					1.0	-0.8314452589326339	-0.803032617996322	-0.9948221961798651	-0.8019456965333821	-0.5795740236851774	-0.9267324950812919	-0.150223654552533	-0.0257095750102611	2.07124595528803
D8B26_006675	D8B26_006675		1.6333038689567529e-12	0.018649293443096623	6.521369703285186e-13	2.691518089330021e-07	0.01481968234779198	3.229976254518302e-12	1.13963605549926e-07	4.39014327127819e-05	0.00797250435498776	CPSG_01060	conserved hypothetical protein	CIMG_06999	hypothetical protein	HISTO_DU.Contig190-snap.23.final_new	ADP-ribosylation factor	1.0	-3.03852279057742	-2.0239181574241996	-2.314613774708592	-1.5014096363123264	-1.6160917965888593	-2.1072060919674565	2.47832195447846	1.92175425263419	0.894725478893994
D8B26_000320	D8B26_000320		0.17304338750345838	0.6751765772167829	0.6127249365996403	0.31580535004942306	0.8378533581032391	0.12361653467725786	0.689355850090413	0.223539115840555	0.00050066685546739	CPSG_06085	conserved hypothetical protein	CIMG_05235	hypothetical protein			1.0	-1.7403768468150593	-4.5717274823264935	-0.38659242687460693	-5.750612649293441	-5.750612649293441	-2.520867395283651	0.446235158502915	1.24363417523083	3.10937253362282
D8B26_008017	D8B26_008017		1.1654233830583066e-11	0.0023930310255790887	1.1578938034406044e-14	1.8636748604412606e-05	0.4182644819436738	1.0345513369103794e-10	0.000231180226956391	0.624230931196491	0.0368094071633049	CPSG_07881	leucine Rich Repeat domain-containing protein	CIMG_04899	leucine Rich Repeat domain-containing protein	HISTO_FE.Contig19.Fgenesh_histo.213.final_new	leucine rich repeat domain-containing protein	1.0	-1.176933539839716	-0.8450700988811686	-1.4977444749608253	-1.087533604829495	-0.6324640062630128	-1.439497788156085	1.52757764623499	0.30761367825846	0.68217066175621
D8B26_003724	D8B26_003724		0.00030680657968219305	0.01120400763114557	1.7016004206156744e-07	2.997848139801793e-10	0.006982569161068989	0.23977866780741156	2.25923994841533e-13	0.00102943795701446	6.67903919823422e-05	CPSG_09612	conserved hypothetical protein	CIMG_04351	cellobiose dehydrogenase	HISTO_ZL.Contig1131.eannot.2128.final_new	integral membrane protein	1.0	-0.811340767086293	-2.7609409268245457	-1.1812899909810768	1.872217718579209	1.6918141344377624	0.23165714876748522	3.52060847940888	1.12812806647653	-1.26073264388098
D8B26_001087	D8B26_001087		1.5109724950703873e-12	0.3095373421635017	1.2135293548835192e-19	2.713547732488035e-09	0.006316280035478201	0.02618169542371367	0.118704582882887	0.000559532018590264	0.0862433545076169	CPSG_00095	conserved hypothetical protein	CIMG_02245	hypothetical protein	HISTO_DA.Contig93.Fgenesh_histo.83.final_new	C6 zinc finger domain-containing protein	1.0	-0.8291362813467986	0.12764043486809978	-1.6107445931692703	-1.1053118978634375	-1.1975168638183535	-0.19829695364310132	0.370818380301612	0.889543667508969	0.387577346055999
D8B26_000291	D8B26_000291		0.009961001275911794	0.842217044066741	4.312867192755548e-11	0.7515283129300657	0.48663299016453637	0.01937561958839691	5.35846962836777e-06	0.943567140247918	0.351165872043297	CPSG_06051	conserved hypothetical protein	CIMG_05265	hypothetical protein	HISTO_DA.Contig93-snap.188.final_new	NADB Rossman superfamily domain-containing protein	1.0	-0.28623393856115964	0.05886453960234257	-1.0221948301045525	-0.06507887478752579	-0.4918677869076604	-0.2984645356448237	1.06069853831033	0.0228868674836589	-0.195093536841457
D8B26_007510	D8B26_007510		1.2858346830639032e-05	0.19852123711358863	6.422289790644441e-06	0.5617298102777105	0.8736435412628163	0.00047091866982121804	0.261666197760894	0.387266329240004	2.71909077192178e-06	CPSG_03642	conserved hypothetical protein	CIMG_09106	subtilisin-like protease			1.0	-1.262165624957119	-1.1574552559512554	-1.100797376414565	0.24268766801843195	-0.3202915938416714	-1.0868173282198295	0.416895606391255	0.438831673521507	1.64057580051665
D8B26_002800	D8B26_002800		1.0950000771630264e-05	0.00013921093286457174	3.930712382811086e-09	0.08090995859267762	0.6666085013867935	0.9899677994794281	0.357214845053424	0.246123536193121	0.0199813592027488	CPSG_02756	conserved hypothetical protein	CIMG_03214	hypothetical protein	HISTO_ZL.Contig1131.eannot.2082.final_new	Hsp70-like protein	1.0	-0.49072024305708867	-0.758889623099281	-0.7618536721848583	0.23254489747443383	-0.20089036759047432	-0.0018993719310289822	0.303618139039885	0.433606891124948	0.688706379198827
D8B26_007131	D8B26_007131		8.748051221953322e-07	7.71227012509301e-06	2.6264266093136385e-07	0.045073487132519546	0.11857846420732002	0.6000726965119857	0.428785159456205	0.000987010064100854	0.314801043075562	CPSG_04474	RNAse P Rpr2/Rpp21 subunit domain-containing protein	CIMG_10055	RNAse P Rpr2/Rpp21 subunit domain-containing protein	HISTO_DM.Contig933.eannot.1569.final_new	RNAse P Rpr2/Rpp21 subunit domain-containing protein	1.0	-0.4795493535198977	-0.9865594371874834	-0.4953327424015749	-0.27988245404347406	-0.7353390963719351	0.052235333896086915	0.23289234850671	0.885361772419667	0.269121860551143
D8B26_005580	D8B26_005580		0.8755388759818699	0.18965483788082635	0.012972023341539131	0.6646067255631921	0.3759526269835965	0.036387671510037155	0.678549393947557	0.70455287639718	0.0304488810415561	CPSG_04316	conserved hypothetical protein	CIMG_03101	hypothetical protein	HISTO_AZ.Contig47.Fgenesh_Neurospora.136.final_new	hypothetical protein	1.0	0.04339803687195797	-1.8958541156763165	-0.5649054744415186	0.2676290929764202	-8.605587728140144	-0.7851405389771106	0.238215396061463	0.337215669922712	1.12556453141804
D8B26_004510	D8B26_004510		1.1863828589035855e-07	0.0003280321614370306	1.1879942989975997e-05	1.1280913709675717e-05	0.34661351929557854	3.9489165654598916e-07	0.000253805590343359	0.0979064674587561	0.192955890049289	CPSG_08336	serine/threonine protein kinase	CIMG_08220	ULK/ULK protein kinase, variant	HISTO_DM.Contig93.Fgenesh_histo.15.final_new	serine/threonine protein kinase	1.0	-0.6832087464837969	-0.9717015398059392	-0.4892651116232235	-1.0044499882409723	-0.6406861057194393	-0.8016725065899974	0.808915992477245	0.425349496429405	0.272734965590768
D8B26_005989	D8B26_005989		3.89229125363382e-09	6.139431281670044e-08	0.006636223188990565	0.006639561713573989	0.12722429672026547	0.011636654262359413	0.50994700561462	2.10982093197658e-05	0.912517691739027	CPSG_09476	alpha-actinin	CIMG_11846	alpha-actinin	HISTO_LG.Contig392.eannot.1770.final_new	alpha-actinin	1.0	-0.5798969692698699	-1.0055903609148704	0.1996279080174568	-0.29553233091052555	-0.47846440858048017	-0.2101484217700917	-0.192565829172344	1.13191434107493	0.0328558730144568
D8B26_004605	D8B26_004605		1.1652873675568189e-05	0.02595412770874308	3.3389417753872295e-06	0.8595801747489977	0.8481503106162229	0.13334217918872038	0.0147646294829844	0.00199871495568845	0.411415126539926	CPSG_08214	conserved hypothetical protein	CIMG_08491	hypothetical protein			1.0	-0.9025552854822408	-1.5251787680787954	-0.8474624249017984	-0.08169698265425189	-0.391425701644251	-0.3648597479020079	0.697787067552159	1.32272561899998	0.274174004182594
D8B26_004247	D8B26_004247		8.81186308422801e-07	0.01705586472062081	8.068198058697314e-06	0.029525796724469266	0.2533095500847793	6.25443060541317e-06	0.128698028238828	0.0374066216627136	0.0925161614953526	CPSG_07591	conserved hypothetical protein					1.0	-1.3357137748978656	-2.3554267241185283	-0.941698497923101	-1.408031159813413	-9.2845061857338	-2.0463417288213517	0.949562550246898	1.45062433100544	0.838950265566424
D8B26_004035	D8B26_004035	PIC2	4.934762115949646e-10	0.00022542581862296782	1.5369597962521737e-06	1.1582027734927191e-10	0.004156702971764969	7.758145086844382e-10	0.609546086962996	0.00196092365408546	0.00197768177453966	CPSG_09438	mitochondrial phosphate carrier protein 2	CIMG_07665	mitochondrial phosphate carrier protein 2	HISTO_ZL.Contig1161c.fgenesh_plus.5.final_new	mitochondrial phosphate carrier protein	1.0	-0.9252804151292019	-0.70354152644513	-0.5937525177217734	-1.4303301875315029	-1.0818695954684563	-1.014266202283805	0.13347018784963	0.698039650004551	0.722312745641723
D8B26_005619	D8B26_005619		8.199492664463437e-14	0.0004494398057273447	8.399724152372605e-13	2.7389298384453446e-15	2.4403310008796373e-06	4.064065680118985e-18	0.000109389585233188	0.0143549214870682	2.47772563541926e-09	CPSG_04366	conserved hypothetical protein	CIMG_03147	hypothetical protein	HISTO_DF.Contig537.Fgenesh_Aspergillus.75.final_new	hypothetical protein	1.0	-1.9082282650188227	-1.962770126286589	-1.399211453134054	-3.7173745567220497	-4.903852512987299	-2.997600693670416	1.09154751018717	0.911623934533931	1.67323062525472
D8B26_007742	D8B26_007742		2.6038358933960943e-05	0.8698672609809688	6.680132480777497e-06	0.920907687497309	0.863784056268314	0.03370852868071126	0.76518975890668	0.158296350666804	0.0856410241604547	CPSG_03904	conserved hypothetical protein	CIMG_09354	hypothetical protein	HISTO_LF.Contig359.Fgenesh_histo.5.final_new	hypothetical protein	1.0	-0.501433126261894	-0.04889778322220551	-0.5135596134833518	-0.0226863542865306	0.1469491209925408	-0.2772059808058682	-0.0976975127372608	0.42575508454519	0.414091248529965
D8B26_003446	D8B26_003446		8.839842493032859e-10	0.004662511327084436	0.0002269789928896882	0.1266687323553471	0.6452916913792459	0.12578832925959826	4.27190868055608e-07	0.00173035450703351	0.00311056578261047	CPSG_03276	conserved hypothetical protein	CIMG_04000	hypothetical protein	HISTO_ZT.Contig181.Fgenesh_Aspergillus.94.final_new		1.0	-1.4943616995249518	-1.6347562666480324	-0.5912873852239053	0.513560423105055	-0.8973730086424236	-0.3587402028850132	1.96566342617833	1.51313690059094	-0.898112558845639
D8B26_005297	D8B26_005297		0.1261682403579738	0.0013652857573901423	0.10538274919071103	0.02644998733927556	0.09829716021540362	0.0003657236600726447	0.881157131720911	0.592390137251858	0.00974238190721012	CPSG_05214	conserved hypothetical protein	CIMG_00460	hypothetical protein	HISTO_EA.Contig33.Fgenesh_histo.101.final_new	deoxyribose-phosphate aldolase	1.0	0.11778521438138119	-0.6684715273351021	-0.12075958742406295	-0.2950889354781371	-0.8228176210621998	-0.34694293306735896	-0.029372074361282	0.109172099712035	0.38417788651362
D8B26_007908	D8B26_007908		7.861824403993937e-14	0.0001535650594904296	9.732015745778956e-05	0.3591435547278842	0.8938713380050796	0.6979712821194527	2.42142888711892e-11	0.0291886715090272	0.308553739207827	CPSG_04103	conserved hypothetical protein	CIMG_09540	hypothetical protein	HISTO_KF.Contig597.Fgenesh_histo.150.final_new	hypothetical protein	1.0	-2.3944387487003107	-2.4639507791694575	-0.6265108137646256	0.4663284084640482	0.3327538258886569	-0.1264563956330887	3.05227171123795	1.08465281135514	-0.347910309038609
D8B26_005992	D8B26_005992	LUB1	0.000174574789899604	0.00988635814200256	0.0009804525730931991	0.9657126114662801	0.6071323789280877	0.05557543037914763	0.741029566857077	0.231708537971832	0.122972673549889	CPSG_09473	polyubiquitin binding protein	CIMG_06813	polyubiquitin binding protein	HISTO_LG.Contig392.eannot.1703.final_new	ubiquitin homeostasis protein lub1	1.0	-0.28479297198274384	-0.3472887405337928	-0.23799714637682304	0.0061136037233426675	0.22885545838493285	0.15761000944157966	-0.0967876600275126	0.32563352418764	0.368943888687184
D8B26_007345	D8B26_007345		7.477966927527707e-08	0.10835804118695075	5.172572085406119e-12	0.19910795004796097	0.28285146186727667	0.001451519005134177	0.665928044533977	0.000156610783799692	0.00624343765356252							1.0	-0.8783923959159841	-0.5824060643538475	-1.2821014392761958	-0.2836973806117706	-0.9013248247997554	-0.48435969568995385	0.130368638503445	1.13850619452682	0.614218514199634
D8B26_006977	D8B26_006977		1.3802157327687835e-08	0.07017035621041601	1.7102205961947445e-09	0.055552738583043645	0.09798248285281065	0.0003947819203328876	0.00172018061908225	0.014545622144601	0.761514440591866	CPSG_08856	conserved hypothetical protein	CIMG_07336	hypothetical protein	HISTO_LG.Contig392.Fgenesh_Aspergillus.102.final_new	hypothetical protein	1.0	-1.302676898763419	-0.9883560605202776	-1.2427922321042002	-0.8148982967108861	-9.880709918171924	-0.9263881162509097	1.07177301023096	1.24218296090525	0.107928871547378
D8B26_002475	D8B26_002475		3.609468002636868e-05	0.13275696409792787	5.084826673749491e-06	0.6399091478027428	0.9410073426503217	0.653107412865853	0.831830445909487	0.0127517428476181	0.0217598269218236	CPSG_09227	hypothetical protein					1.0	-0.9616474161367465	-1.0785350945063827	-0.9543245178784838	0.23792007615631686	-0.17861756052456523	0.13005668241179122	0.110559515698691	1.16279081664002	0.775680477074353
D8B26_008078	D8B26_008078		1.2780867994244083e-11	3.511440167311308e-10	2.4116991737395147e-12	0.527543414465515	0.0031032474159908502	0.0004915113654509778	0.821194916413001	0.513966274574151	0.00398708155689742	CPSG_07800	mitochondrial carrier protein	CIMG_04705	mitochondrial carrier protein	HISTO_FE.Contig19.eannot.1895.final_new	mitochondrial inner membrane protein	1.0	-0.7495513840400813	-1.3427197872596721	-0.7908662921647277	-0.06917646030940612	-0.8540750409874684	-0.29643757038265756	0.130725864263153	0.487929449052445	1.35184946412108
D8B26_006632	D8B26_006632		0.863569183732796	0.3465532628079448	0.09351272148745483	0.6337377551523734	0.48456349842596375	0.7886070505972319	0.185365052163858	0.00129717374646535	0.00709799404413895	CPSG_01008	conserved hypothetical protein	CIMG_06086	hypothetical protein			1.0	-0.09147794472917745	-6.127815077632759	-0.6785341628953382	-0.9428555419329225	2.4123040474217987	0.21146443597475725	0.970339130973071	2.26334011179445	1.46246778479454
D8B26_003480	D8B26_003480	RHO1	5.7521070997617174e-11	1.6443539643857163e-08	3.1137375713846266e-07	0.1474725674661661	0.012452482950137603	0.0007235986057604848	0.366360636885029	0.00333171321147487	0.824065660505879	CPSG_03240	rhoA	CIMG_04034	GTP-binding protein rhoA	HISTO_ZT.Contig181.eannot.1580.final_new	rho GTPase Rho1	1.0	-0.6534558533323055	-0.6250046231690969	-0.4277126496901253	-0.11944263977354426	-0.3493055997944839	-0.2589722028668308	0.276087142438801	0.813350528620081	0.0700335363783964
D8B26_007409	D8B26_007409		7.669941400660827e-17	2.8789808842406416e-10	0.0001349965903659934	0.0006397216778855616	0.8757158086508908	0.10907124987313588	0.835953777497148	0.626720228565383	3.76814162023628e-08	CPSG_01352	hypothetical protein	CIMG_08990	mitochondrial hypoxia responsive domain-containing protein	HISTO_ZZ.Contig127a.eannot.1395.final_new	mitochondrial hypoxia responsive domain-containing protein	1.0	-1.1971133710885036	-0.9398430305091131	-0.29112136291875207	-0.34084858088681097	-0.056738154818946944	0.12406143111090588	-0.0672988042362697	0.145124794146932	1.57198983800194
D8B26_003788	D8B26_003788		0.0038830349979388132	0.3342757220570862	0.007340241994767178	0.9016449400463222	0.4008611232046587	0.02985197807420205	0.000962469325778437	2.11198784452742e-07	0.305646610437809	CPSG_06266	conserved hypothetical protein	CIMG_13360	hypothetical protein	HISTO_ZL.Contig1131.Fgenesh_Aspergillus.319.final_new		1.0	-2.03540263971881	-6.307296042809268	-1.1876232144965542	-0.29038963187144906	3.0685411396267974	-5.394245661908885	2.79530346737335	3.17431022906492	0.502792359199995
D8B26_007278	D8B26_007278	DER1	0.35062486258657044	0.05711592077816609	0.8912984603545803	0.3324473510775165	0.8445138114965648	0.41569427145011706	0.31403321801043	0.526126931902389	0.686987083133543	CPSG_04649	derlin-1.2	CIMG_10224	ER-associated proteolytic system protein Der1	HISTO_ZT.Contig1089.Fgenesh_Aspergillus.75.final_new	derlin	1.0	0.1294249817441731	-0.8386246599179377	0.019707024600171378	0.2737264692337756	0.24220874018024982	0.1452968145507524	0.315161143962688	0.272962562602672	-0.120954735492025
D8B26_003831	D8B26_003831	RRP41	0.8135205998721173	0.00011086832964295369	0.7372658826746318	0.829469435014108	0.9818104590302481	0.44918730256021844	0.595280915880976	0.00543795690853771	0.443606109476806	CPSG_06326	exosome complex endonuclease 1/ribosomal RNA processing protein	CIMG_04485	exosome complex endonuclease 1/ribosomal RNA processing protein	HISTO_ZL.Contig1161b.fgenesh_plus.64.final_new	exonuclease	1.0	-0.025306999489700447	-1.2008051424417454	0.034266903673367	-0.04030077507532773	-0.017683552595516336	-0.0902871617420008	-0.158571407350596	0.759444593740513	0.200584732638728
D8B26_003396	D8B26_003396		0.23483223943225676	0.8599794235975745	0.30555859660052825	0.25075400686406984	0.0873569702135241	2.6992311869166896e-05	0.191990841244258	0.18616856552835	0.303603932470322	CPSG_03344	conserved hypothetical protein	CIMG_03932	hypothetical protein			1.0	-0.17433633446297575	-0.0847050806276454	-0.13962295871043612	-0.4534617060846201	-10.16371162434721	-1.1672538230810496	0.463570347063103	-0.53127600129641	0.335349230553033
D8B26_003531	D8B26_003531		0.0006530525102821015	1.2397370927766455e-05	0.0018398079412777091	0.3345169953555871	0.15269006819960515	0.6016018422465074	0.15308298452611	0.724493667235036	0.295866504568034	CPSG_03165	ubiquinone biosynthesis protein	CIMG_04104	ubiquinone biosynthesis protein	HISTO_ZT.Contig1141.eannot.1166.final_new	atypical/ABC1/ABC1-B protein kinase, ubiquinone biosynthesis protein	1.0	-0.287589693866911	-0.819502081422974	0.2512561982518509	-0.12168054342253323	-0.5359184945686002	-0.04966972934494637	0.417302730701254	-0.146582736681489	0.303289309367427
D8B26_003097	D8B26_003097		1.5463614114565923e-14	1.992603983470719e-06	0.0007257575632509633	0.0003965126078653204	0.07332672760328816	4.276133452339757e-06	0.330333324599357	0.206083225118959	7.50561682694903e-05	CPSG_02388	ATP binding protein	CIMG_03567	vacuolar ABC heavy metal transporter			1.0	-1.3375249462517922	-1.4183208192444499	-0.3168389698155382	-0.6239315854366949	-1.018852436944175	-0.5981778218165453	0.351604278476718	0.506477619891105	1.20091891331522
D8B26_000536	D8B26_000536		1.997324909387921e-05	0.23209985768107894	1.4562009818643476e-06	0.4383396880809941	0.533799414178172	0.6433414596404796	0.00246163965927798	0.235631815809787	0.499312731948662	CPSG_08459	predicted protein					1.0	-1.5113223101733002	-1.477427722265036	-1.4274154262682808	-0.7372811116951591	-8.130214934431715	0.1985301794284858	1.68832554124711	0.872404143450309	0.395483237702454
D8B26_002614	D8B26_002614		3.749084061168274e-08	7.174937807156046e-08	2.892039934667715e-08	2.954134239259414e-07	0.3656817902395498	4.818149290211468e-09	3.30032602287429e-13	0.0389999520593138	4.40720903726623e-08	CPSG_02980	thiamine biosynthesis protein NMT-1	CIMG_09722	thiamine biosynthesis protein	HISTO_ZY.Contig518.eannot.1151.final_new	thiamine biosynthesis protein	1.0	-0.476538494071407	-0.7935634738571132	-0.4787668297295011	-0.6212129429742179	-0.28373794465280777	-0.6061058502119384	2.11553103180127	0.508098760906071	-1.45328992790381
D8B26_000519	D8B26_000519		0.3896186795441889	0.21180968538674166	0.6752362235354766	0.12853377709221503	0.7540549296904444	0.45585356651222664	1.84382694172669e-05	0.00366800247421988	0.0250982249997894	CPSG_08477	conserved hypothetical protein	CIMG_04969	hypothetical protein	HISTO_AS.Contig189.Fgenesh_histo.5.final_new	hypothetical protein	1.0	-0.3565017522182981	-6.840265005448704	0.13373263723980255	-6.2677272148468	-6.2677272148468	-0.594726355923156	3.87993392298367	2.68903079587696	-1.84522770454956
D8B26_001225	D8B26_001225		0.0654770010809066	0.15070879999599812	0.8013870883380335	0.2048457225307254	0.5802883514029588	0.039108393194900525	0.00769414977552631	0.264823779966691	0.00295085124960955	CPSG_06775	conserved hypothetical protein	CIMG_02051	hypothetical protein			1.0	-0.7192171969369638	-7.105806595766136	-0.07577166077859596	-1.4761231815510047	-7.559813476859288	-1.152970432950427	2.25461849457282	1.14988374554094	1.87303983272014
D8B26_002415	D8B26_002415		0.048520201380173794	0.6209207769809633	0.1345110459041888	0.31632855339144983	0.8378533581032391	0.03575989391050738	0.020719692379966	0.108137412493385	0.4715588962996	CPSG_09300	predicted protein	CIMG_00688	hypothetical protein			1.0	-2.4655529757327055	-4.490246097604335	-1.0306623993793116	-5.227680273294506	-5.227680273294506	-5.227680273294506	2.62128058822802	1.9065442573713	0.794130864197288
D8B26_001798	D8B26_001798	KAP123	0.9890787564327721	7.080136541053311e-07	0.005996840113070893	0.031170974100472985	0.17613352736328844	4.528639341754334e-05	0.870809429117732	0.907290684533367	0.569246595736323	CPSG_01797	importin beta-4 subunit	CIMG_01385	importin beta-4 subunit	HISTO_GL.Contig296.eannot.1420.final_new	karyopherin Kap123	1.0	-0.0016131936591022833	-0.7185304854529329	0.2686629196854779	0.23844578669476094	-0.2692093600872766	0.4511299324459717	0.0664193801759403	0.0460881717092274	0.187892139716355
D8B26_000141	D8B26_000141		6.852537582610012e-13	0.00016284330824832086	1.1325812187320091e-09	0.0010571105517789327	0.9937490501371823	0.06700595746985678	5.77702259191606e-05	2.71441307399863e-10	0.0010055189111032	CPSG_05855	conserved hypothetical protein	CIMG_05511	hypothetical protein	HISTO_ER.Contig17.genewise.69.final_new	hypothetical protein	1.0	-2.328646932952777	-3.0870305476734656	-1.3225114382535528	-1.9953652312389065	-0.023012052450371464	-0.46417741687060876	2.64746198766924	3.49453945101983	-1.66392697751865
D8B26_007184	D8B26_007184		4.046350241641911e-05	0.1080780609100141	5.546635893843543e-10	0.2560917266501734	0.4574880105297436	1.995507550104426e-05	1.08043242893307e-05	0.0477025303791383	0.214348601581855	CPSG_04538	conserved hypothetical protein	CIMG_10118	short chain dehydrogenase	HISTO_BP.Contig457.Fgenesh_histo.91.final_new	short-chain dehydrogenase	1.0	-0.6986733622295951	-0.7791209904773171	-1.214190993441831	-0.3393699677369453	-0.9392282406987278	-0.9317993783500205	1.00631368833871	0.524736408466469	0.257838043266896
D8B26_006019	D8B26_006019	ROM2	7.0617142735127735e-06	8.888499555220492e-06	2.227847069919259e-06	3.203727088669108e-05	0.11456376139072058	0.00011883212345310412	0.881701721218089	0.801632137662581	7.10662567862083e-05	CPSG_07348	Rho1 guanine nucleotide exchange factor 1	CIMG_06777	rho guanyl nucleotide exchange factor	HISTO_LG.Contig392.Fgenesh_histo.25.final_new	rho1 GDP-GTP exchange protein	1.0	-0.4074725657721233	-0.7398815699442444	-0.43265049187482413	-0.5179948965294022	-0.48065387600038934	-0.36722148247947195	0.0437741116318833	0.0792653848658391	0.925441015185252
D8B26_003806	D8B26_003806		4.5607324105952395e-05	2.4206004594178845e-07	0.055462294120902735	0.10965242949640877	0.06494761793937415	1.763143644269186e-06	0.844928500947826	0.0491048459115898	0.12836388012507	CPSG_06295	integral membrane protein	CIMG_04454	integral membrane protein	HISTO_ZL.Contig1161b.Fgenesh_histo.26.final_new	integral membrane protein	1.0	-0.37269865541340824	-0.9004870836140998	-0.15690058196243215	-0.17023164361893128	-0.4474789691393124	-0.5009793759383158	-0.0702968658314695	0.572905037108217	0.440326416396713
D8B26_007332	D8B26_007332	NIT60	0.0004746400049894126	0.05673483729183861	0.6114789636871832	0.7794495883434585	0.37120836625499476	0.14890473105852478	0.0768829678137086	0.521598661631669	0.969200478967536	CPSG_04712	conserved hypothetical protein			HISTO_ZZ.Contig127a.eannot.1372.final_new	NEFA-interacting nuclear protein NIP30, nitrosative stress-induced transcript	1.0	-0.41496823888359513	-0.6008312895182977	0.05408669377008612	-0.07109355642605845	-0.9052319608278536	-0.2060618554636446	0.438048374277827	0.207044991359968	-0.0110003162818408
D8B26_006924	D8B26_006924	SOP2	0.29633889545193143	0.060539306719348436	0.5517285838559226	0.015107359787862946	0.0025143777622215866	0.02748450110186789	0.837995833411936	0.327506805271539	0.98433503208511	CPSG_08792	hypothetical protein	CIMG_07276	ARP2/3 actin-organizing complex subunit Sop2	HISTO_ER.Contig17.eannot.1319.final_new	Arp2/3 complex	1.0	-0.07169151917499751	-0.2082346075892457	-0.04186251700455633	-0.22070157551937944	-0.6635124937080171	-0.16545961474935006	-0.0714665206362923	0.290592108679586	-0.00720975154233727
D8B26_000264	D8B26_000264		1.3558502664582571e-06	0.00028032887480464625	0.2474694826918526	0.9144106522214845	0.14037927343232162	0.11222382011771415	0.700041912992343	0.102562784210061	0.430902859816429	CPSG_06007	conserved hypothetical protein	CIMG_05373	RING finger domain-containing protein	HISTO_DA.Contig93.Fgenesh_histo.129.final_new	RING finger domain-containing protein	1.0	-0.4960731362722056	-0.882341799426755	0.09466362846424572	-0.02125766368832052	-1.1642180128969846	-0.17510325784260844	-0.166199022444261	0.71730896697644	0.29409749410495
D8B26_006787	D8B26_006787		4.563469958556332e-06	0.8974175789538724	0.20789639209147315	0.007874653426507562	0.26418255420129544	0.0005723509744244655	0.115913938012863	0.678899465409361	0.804524240920361	CPSG_01190	conserved hypothetical protein	CIMG_07121	hypothetical protein	HISTO_DM.Contig936.Fgenesh_histo.14.final_new	hypothetical protein	1.0	-0.7989537651232281	-0.059848604899324774	-0.16755540622548046	-0.8117205760785513	-1.3533200133824796	-0.6660082369211543	0.442805275116603	0.15946130002586	0.0727007407969871
D8B26_004797	D8B26_004797		8.720269821074927e-17	6.914927231233572e-06	5.132314032398504e-18	0.004940939522394471	0.9653454461934904	0.3572135678174809	0.0922850949867746	0.0295851103747754	6.66982377815677e-05	CPSG_05508	2-hydroxychromene-2-carboxylate isomerase	CIMG_08781	2-hydroxychromene-2-carboxylate isomerase	HISTO_DM.Contig933.genewise.37.final_new	2-hydroxychromene-2-carboxylate isomerase	1.0	-2.2058959161686866	-1.7600846801041472	-2.232211591993093	0.6776458904962687	0.05621963792684553	0.15261343495166796	0.704216915064537	1.25693705870367	2.09346517349187
D8B26_001555	D8B26_001555		0.9367001695361056	0.2568512380682323	0.0436076277041984	0.037536962921741586	0.6556893636959347	0.06695634019798984	0.0106955822142758	0.0171450924366985	0.00338074924699795			CIMG_01659	hypothetical protein			1.0	-0.03827828855277449	-6.74945804585686	-0.7366371832646396	-7.328216323594585	-7.328216323594585	-1.2329433284726128	1.60069495738681	1.73623772338306	1.5805241617276
D8B26_007491	D8B26_007491		9.27497574919319e-05	2.595484776849277e-05	7.666203530001495e-12	0.9855006630351894	0.49928397539161	0.02892429425806187	0.0149985970803114	0.294298269564621	0.540325382746095	CPSG_03618	homocitrate synthase	CIMG_09081	homocitrate synthase, mitochondrial	HISTO_DM.Contig93.Fgenesh_Aspergillus.135.final_new	homocitrate synthase	1.0	-0.3384571560957647	-0.4929734946275197	-0.8381266509438667	-0.002624099547618721	-0.20432331699882497	0.1919764102367076	0.90636708220782	0.415852043259618	-0.232903764959556
D8B26_002494	D8B26_002494		0.022399958921972957	0.23560183368893112	0.017491852856523635	0.09261065610830609	0.7292490166359974	0.005631221255457522	0.323318365172873	0.0792952392985729	0.000615358952028656	CPSG_09204	conserved hypothetical protein	CIMG_03015	hypothetical protein			1.0	-1.1565573330375172	-6.897435094037509	-0.8734610158563073	-6.741522875742158	-6.741522875742158	-3.514426939325448	1.0020545566195	1.83994388030831	2.96379032995783
D8B26_001269	D8B26_001269		0.0006146268909032835	2.6372934198290768e-05	0.007546726412552449	0.057240481085346046	0.23215910008898102	0.7218186909656594	0.585888897803564	0.0688582599269514	0.018813589860382	CPSG_06726	conserved hypothetical protein					1.0	-0.3092118080767298	-1.0056442431686508	-0.22256676727667635	-0.2886136318733438	-0.6343512929346202	-0.03897976392881723	-0.165491662672801	0.556141230136658	0.607842833543338
D8B26_003335	D8B26_003335		2.69689438676429e-08	0.3341471775752913	4.088439811855216e-15	0.019687684852702954	0.05562974082598586	0.0013208659041160705	1.95355278379679e-08	0.00222245544863771	6.58212248918806e-06	CPSG_03419	conserved hypothetical protein	CIMG_03862	hypothetical protein	HISTO_ZT.Contig1128f-snap.21.final_new	hypothetical protein	1.0	-0.759461502592724	-0.25110046872054526	-1.4799393307008375	-0.4199444200148953	-1.2448402401309129	0.38011570193769484	1.98295764110862	1.01290765598711	-1.38163723958389
D8B26_002746	D8B26_002746		1.8130992820490558e-20	7.942002403468766e-13	1.2342295857704949e-15	1.3599224683562196e-06	0.38290414299013986	1.9391717043718294e-05	1.54251462005266e-06	0.0115989837620791	0.179402841253427	CPSG_02819	conserved hypothetical protein	CIMG_03158	hypothetical protein			1.0	-2.2004316414350553	-2.584975753071647	-1.3183816287792371	0.6795396512410062	0.34986836116373526	0.4651863131557664	1.93661432017211	1.51570730343328	0.490204750781965
D8B26_006811	D8B26_006811		9.243130944404919e-06	0.5464178507597284	0.005507329472946597	0.49854905073512934	0.9553954344308285	0.12519013950567523	0.290566866290614	0.368099022589154	0.721200818424526	CPSG_01217	DUF1000 domain-containing protein	CIMG_07144	hypothetical protein	HISTO_GY.Contig460.eannot.1672.final_new	DUF1000 domain-containing protein	1.0	-0.46373293808829175	-0.1391339443585653	-0.2454484149878257	0.11273048983671025	-0.044389343361771666	-0.16753043958793035	0.241778771291386	0.225672246062174	0.0798941954913879
D8B26_000537	D8B26_000537		1.684809053459188e-06	0.28523719438373474	9.870223857808474e-08	0.9174771400812387	0.8261407522131704	0.15026031341741863	0.000575046155664929	0.921409548306191	0.0240773530997308	CPSG_08458	predicted protein	CIMG_04951	hypothetical protein	HISTO_GX.Contig297.eannot.1540.final_new	hypothetical protein	1.0	-1.8853564491760841	-1.2811511887493554	-1.7110321717094283	-0.2325447686989282	-5.337303574914286	1.069304634307929	2.13244983523078	-0.0776832591162031	1.08620903945272
D8B26_008351	D8B26_008351		0.07965559566871051	0.3389544604080707	0.03108249627410761	0.10939820089095621	0.6424192930638596	0.001819128547227353	0.689053620328475	0.0198111945360716	0.484087174380491	CPSG_05358	conserved hypothetical protein	CIMG_07421	hypothetical protein			1.0	-0.35495394527000296	-0.6918877405358317	-0.3908453150343847	-0.7630554900580028	0.6872691501301339	-0.9073110044509946	0.202536843813673	0.992910229330958	-0.270696099119479
D8B26_003276	D8B26_003276		6.300456282557577e-23	2.7096322720875246e-13	3.626201796442973e-23	0.3616013179633803	0.5958631078177263	6.0985973188218115e-05	3.39592679059472e-06	2.16302938169271e-05	1.77677989309265e-08	CPSG_03501	amine oxidase	CIMG_03782	amine oxidase	HISTO_HS.Contig68.Fgenesh_histo.153.final_new	amine oxidase	1.0	-3.076112458872473	-2.55837757866167	-3.0261493523978196	-0.22290167280215867	0.4394781103402705	-0.6622344355926201	1.73063556948415	1.73021055646066	2.09312659248819
D8B26_004225	D8B26_004225		0.00043221165130335305	0.8578111912531999	1.2007834656280733e-06	0.060722745478630984	0.9183250010157122	1.3116741242623765e-05	0.900093912379209	0.00280162452895022	0.660418602805734	CPSG_07628	conserved hypothetical protein	CIMG_07895	hypothetical protein			1.0	-0.6874398540532836	-0.10530470159090254	-0.9516386436876466	-1.044562574970508	-0.2415853218020629	-1.6745747837974865	-0.0567637805408738	1.03403467689792	0.130333619226995
D8B26_002852	D8B26_002852		4.3592682438314755e-13	3.0012832427900556e-05	1.4943910055495736e-10	1.6170927488120616e-09	0.0007300537464557371	2.543603172747609e-12	0.866072754084516	0.000599364180875895	0.021676254151757	CPSG_02684	peptidase	CIMG_03282	peptidase D	HISTO_LF.Contig359.Fgenesh_histo.199.final_new	xaa-Pro aminopeptidase	1.0	-1.120716081109948	-0.8319961508239608	-0.8385824487295094	-1.2326147970426315	-1.5673148224049456	-1.2314046228551045	0.0631875266958346	1.01620617844014	0.688426074210163
D8B26_002498	D8B26_002498		3.3443200522226507e-19	1.6376588163895065e-08	5.723880174180487e-17	0.007807978224810799	0.2827595631603811	0.003882302832955553	4.86073113886322e-07	4.55099342378806e-08	7.01797090712244e-10	CPSG_09199	conserved hypothetical protein	CIMG_03009	STE protein kinase	HISTO_DA.Contig93.Fgenesh_histo.176.final_new	CAMK family protein kinase	1.0	-2.9605308053520587	-2.8091038394338286	-2.063683050582604	-0.5208095676441895	-0.6874980919371663	-0.403449808990237	1.53260179434341	1.7190730412893	1.70610050348226
D8B26_000094	D8B26_000094		1.3822757032357014e-18	4.0014098726275826e-07	9.164943557034508e-16	1.1254370238335827e-07	0.9300338509153508	0.051147864482195	1.60998042257247e-09	0.000665973130145984	0.000679613626482389	CPSG_05807	conserved hypothetical protein	CIMG_05561	hypothetical protein	HISTO_ZL.Contig1161c.fgenesh_plus.41.final_new	DUF2828 domain-containing protein	1.0	-3.115954469090733	-2.9958240739139548	-1.902273083487684	1.04085367353546	0.07061240254699579	-0.27418085911823914	2.21118781326078	1.65273368184337	1.20193597493658
D8B26_005427	D8B26_005427		0.07947765246273546	0.6486710097809248	0.36535587619515547	0.6149274477955041	0.6794965455355527	0.011166586559249516	7.75629621297042e-06	0.0143040538626285	0.821800131575991	CPSG_09846	hypothetical protein					1.0	0.31194990655723803	-0.31676324462337924	-0.1514061407492251	-0.20604301605646946	0.5610938689754228	-0.6051409983766314	1.59497137438842	-1.60385653103978	0.107633393984209
D8B26_000232	D8B26_000232		0.012319439675032403	0.09321166809334001	6.74843493413909e-05	0.08582238684231461	0.08784203912727857	0.01513591347575211	0.000759525643662942	0.733763809366475	0.00993309203541611	CPSG_05974	conserved hypothetical protein	CIMG_05407	hypothetical protein			1.0	-0.49663089531290433	-1.340581457842053	-0.7530285601809209	-0.7102610608980438	-10.234515389275764	-0.5800403438824184	0.885075860818478	0.13514427647372	0.615793947165713
D8B26_008235	D8B26_008235		1.1669455718366155e-16	4.424857239749273e-05	2.769650145385453e-18	0.00021697263262065785	0.38927828954556665	2.2189923844725262e-05	0.0330828632523336	0.0705603759590884	0.600735780442954							1.0	-4.910781318358733	-4.735599021067413	-4.107359512010446	-1.8561014575281893	-1.4646797378262615	-1.1953630332455087	3.87156180724042	3.81620990445437	0.991634829370674
D8B26_008032	D8B26_008032		8.928560283591627e-06	4.5259669080180445e-06	0.0025930086542990324	0.8744244792361974	0.34596695048779297	0.686162677676522	0.0242029660509444	0.585938523667041	9.98524920674244e-05	CPSG_07857	C2H2 transcription factor	CIMG_11422	C2H2 transcription factor	HISTO_FE.Contig19.Fgenesh_Aspergillus.199.final_new	transcription factor tfiiia	1.0	-0.5073891719812341	-1.3426655650871098	-0.2992177274907235	0.02759424963687896	-0.4906512239613882	0.04825876543292619	0.585404990884743	-0.186140613069901	0.954040995210601
D8B26_003584	D8B26_003584		3.017658844601867e-09	0.00725664734418313	4.1290213342035954e-10	0.7503153882319618	0.6801175763777808	0.21569344414755226	4.71034978984081e-05	0.014545622144601	0.0851027595661604	CPSG_03100	flavin-binding monooxygenase	CIMG_04162	flavin-binding monooxygenase			1.0	-1.3173605780841942	-1.2235822800430103	-1.3277567328614888	0.19045127552755084	0.847040041475247	0.350227152933466	1.23156725403085	0.771858733360735	0.430650088828455
D8B26_005476	D8B26_005476		1.1346259334537514e-12	3.2076236104029683e-10	3.8347655707651436e-10	0.7421137522482942	0.7514276928124481	0.08013486659321703	0.532592680008404	0.437633245362628	2.98297049284809e-07	CPSG_09783	hypothetical protein					1.0	-0.9492113831336667	-1.722608833239362	-0.7066671162998985	-0.047491319505428925	-0.15393827920237657	0.16164983371277328	0.209646775349858	0.344802536653541	1.56876857775464
D8B26_005774	D8B26_005774		0.22995150374063839	0.837161099059251	0.7248662770567922	0.6941829090246974	0.8912527035217707	0.14356127947372382	0.0492100012299323	0.180316481685566	0.693450621166721	CPSG_06962	conserved hypothetical protein					1.0	-2.3188902840012076	-2.3188902840012076	-0.41911274500364576	0.9635222380509342	-4.140230647872106	-4.140230647872106	2.09278736223452	1.53954970404059	-0.466542146805695
D8B26_001261	D8B26_001261	MKC1	0.0003211064704253946	0.0001407969780408238	4.243926678731663e-05	0.11524906450580336	0.1959700889984294	0.6255470763946643	0.298903295654098	0.173904426290602	0.465600123208789	CPSG_06734	mitogen-activated protein kinase MKC1	CIMG_01981	CMGC/MAPK protein kinase	HISTO_DM.Contig933.fgenesh_plus.67.final_new	mitogen-activated protein kinase	1.0	-0.23564705664963162	-0.42495603869254883	-0.2748368951835711	-0.14549275020074104	-0.4279601121668695	0.03594250781754731	0.194401150924024	0.257892453590989	0.131565568505667
D8B26_005066	D8B26_005066		1.7854458108724053e-07	0.21989689308638774	0.8202236712322392	0.6409258587950258	0.5876673454332463	0.0187951625146305	0.563808459351565	0.148545266019952	0.000736239163254476	CPSG_04926	phosphatidylserine decarboxylase	CIMG_00193	phosphatidylserine decarboxylase			1.0	-1.1871527351163706	-0.7438418355170433	-0.035918307197207226	-0.1771684316093671	-0.9115144501951647	-0.5092823208779881	-0.205850255352446	0.547638402568027	0.885648489359831
D8B26_003246	D8B26_003246		3.081934758488019e-14	1.705197349881401e-06	5.209317980477452e-09	0.009930576904148645	0.6127335891006864	0.0011242450885598533	0.0327092791950948	0.890125259445282	0.00124192803114688	CPSG_03536	F-box/WD repeat protein	CIMG_03748	F-box and WD40 domain-containing protein	HISTO_ZL.Contig658.fgenesh_plus.36.final_new	F-box domain-containing protein	1.0	-1.6069282990949207	-2.002027599565124	-0.8317555425024513	-0.5098177522912606	-0.37430097088930914	-0.4495595020624488	1.30851904954348	-0.130110795993633	1.58752241777308
D8B26_003352	D8B26_003352		0.10939928193673765	0.5074588729870828	0.3673586679067935	0.2843260432109039	0.8261865279809587	0.15478627779332096	0.0753334255634012	0.0139712326713827	0.000643009044117641	CPSG_03394	conserved hypothetical protein	CIMG_03881	hypothetical protein	HISTO_ZT.Contig1128f.Fgenesh_histo.29.final_new	hypothetical protein	1.0	-1.340235627032668	-6.01512792379626	0.44347070813790435	-6.177860224331143	-6.177860224331143	-2.0294854338908945	1.31211409978916	1.56040188094952	1.43011775885727
D8B26_003323	D8B26_003323		3.3355483919518226e-09	0.02136345874781564	5.334105923456605e-06	0.9066778872228113	0.6929619666385033	0.18566194681920287	0.0283068619635391	0.00716026136623287	0.00427366772828826	CPSG_03435	conserved hypothetical protein	CIMG_03846	hypothetical protein	HISTO_HS.Contig68.Fgenesh_histo.273.final_new	dihydrodipicolinate synthetase	1.0	-1.578935753421931	-1.6069177686026972	-0.8398079071686072	-0.039655795653095696	0.42691166143282017	-0.2579794421570482	0.726691693375757	1.04291958002677	0.732772083841724
D8B26_002394	D8B26_002394		3.0894172886493433e-07	0.05092692238245152	7.801070851320394e-06	0.14283635884921755	0.7485147996042973	0.18570535297207127	0.246493934777456	0.274596244791781	6.89809731536459e-07							1.0	-1.8386257074143506	-2.671543996560662	-1.1176582248968066	0.7692683617466629	0.7719802902640635	-0.4935668435203625	0.707271937202429	0.621021915009532	2.14712661865937
D8B26_007618	D8B26_007618		4.293591891507953e-05	0.8348945221006824	0.049535063343549346	0.1417684092827891	0.8809305279463319	0.003016407422143059	0.235569390088106	0.679477959302081	0.0173614353483335	CPSG_03768	conserved hypothetical protein	CIMG_09214	hypothetical protein			1.0	-2.1216535569647483	-0.3428151140496513	-0.5729026525685065	-1.8185094877812582	0.5586831644803594	-1.9992972988777769	0.668749014273577	0.27965464614637	0.925464950864527
D8B26_004523	D8B26_004523		1.3439313859198046e-15	2.4330434782421044e-12	1.0779106432993605e-13	0.31392556391136417	0.8560416537151789	0.30600114758225044	0.00325293804706956	9.74795096522899e-12	0.0741260127353696	CPSG_08317	phospho-2-dehydro-3-deoxyheptonate aldolase	CIMG_08302	3-deoxy-7-phosphoheptulonate synthase	HISTO_DM.Contig933.fgenesh_plus.70.final_new	phospho-2-dehydro-3-deoxyheptonate aldolase	1.0	-1.285210353069277	-1.6750124407484452	-1.0633357785845559	0.13694121077663204	-0.09628443460251539	0.10226850293478347	0.802790983320071	2.15029791815595	-0.478339318063686
D8B26_005064	D8B26_005064		1.6391153490326995e-07	0.06722310622102184	1.870492698727069e-08	0.001364595579019377	0.6127335891006864	1.2422911955127375e-10	0.0282396357117459	0.696984009997484	2.44185981515428e-05	CPSG_04921	conserved hypothetical protein			HISTO_ZH.Contig107.eannot.1138.final_new	glycerophosphoryl diester phosphodiesterase	1.0	-0.9271162435081589	-0.8128786421514475	-0.9204344092966235	-0.8293389176033441	0.3958641046251571	-1.659761983281454	0.547859427421043	0.132515353550858	0.954814225423579
D8B26_007838	D8B26_007838	TRS85	0.02318673038318603	0.25751933014309997	0.01920523534565069	0.7595641677874083	0.9642565930925917	0.6000726965119857	0.774409427087206	0.518787261484614	0.12015631773213	CPSG_04017	conserved hypothetical protein	CIMG_09457	hypothetical protein	HISTO_AL.Contig317-snap.18.final_new	TRAPP complex subunit Trs85	1.0	-0.20116982504333134	-0.23214474871641788	-0.19913537580475474	0.05312788220851319	0.029349338505783123	-0.058356088339290714	-0.0667247719991124	0.164215823133659	0.290067541460862
D8B26_004527	D8B26_004527		2.319416626776891e-15	1.1191291528085964e-08	6.509724619202575e-16	0.15243257632196922	0.8101887276556029	0.05170723939874545	0.524637049800819	0.000310109687403648	0.00715722486559693	CPSG_08313	conserved hypothetical protein	CIMG_08305	glucose-6-phosphate 1-epimerase	HISTO_DM.Contig933.fgenesh_plus.73.final_new	cytoplasm protein	1.0	-1.1348195628312803	-0.9948478458025766	-1.1871201314190096	0.17355028884243592	0.11690751202742182	-0.17804966699490907	0.207629169471648	1.05708547074339	0.767467793617721
D8B26_006334	D8B26_006334		5.3947003326708176e-08	0.028688274155225235	7.428026413182726e-08	0.07698653732331692	0.9626951990375157	0.03478838551831541	0.732154945924195	0.018995971015726	1.67097840029578e-10	CPSG_00654	monooxygenase	CIMG_11745	hypothetical protein	HISTO_DF.Contig537-snap.76.final_new	flavin-binding monooxygenase	1.0	-1.9314703043170696	-2.892693776771162	-1.4369825047471998	-1.1077189924272324	0.11222641161941722	-0.6817110970545884	0.154600804396346	1.19373165492198	2.48428492199208
D8B26_005393	D8B26_005393		5.6143246543294384e-14	0.0015815473243689592	6.7703025720335895e-15	0.012402672695882966	0.19398208343925444	0.0013335440789016082	0.000173371242299667	0.0724636961150181	7.86887406282626e-05	CPSG_05338	conserved hypothetical protein					1.0	-1.8883655321684127	-1.2486616176561627	-1.833835339948488	-0.8855534860882397	-2.1321984532153793	-0.6619123319604614	1.16259957097039	0.846675116838149	1.02894698942915
D8B26_005495	D8B26_005495		0.08855774258835118	0.7618395018622377	0.906800604360589	0.6457887955902234	0.922908811179628	0.8311816882228223	0.463944870042876	0.703547003992253	0.000580966770865357	CPSG_04214	conserved hypothetical protein					1.0	-3.69195968582169	-3.69195968582169	-0.11871789030484854	-3.717420454513707	-3.717420454513707	-0.4902548943342086	0.888568192810453	0.51017209527915	3.18514482615454
D8B26_005042	D8B26_005042		0.0009617705968447935	0.29574857486742917	0.7266960063315727	0.1087156107263073	0.8700968295616227	0.5940223993149364	0.00664544958093735	0.975570060235286	0.000227892164895585			CIMG_10488	hypothetical protein			1.0	1.3045749094803551	-6.600629698264209	0.12954745388190528	2.2529751831928384	-4.819337619124086	0.5912365663007881	1.26529013875522	-0.0284006764860254	1.91942864792675
D8B26_001930	D8B26_001930		5.233655456096924e-14	2.9116983305546684e-05	9.087809213533707e-14	0.032669242272991596	0.08304709685652545	0.0006445530504506172	1.53074839386661e-09	5.807224435707e-07	2.7436010973952e-06	CPSG_01965	D-3-phosphoglycerate dehydrogenase	CIMG_01241	phosphoglycerate dehydrogenase	HISTO_LN.Contig75.fgenesh_plus.17.final_new	D-3-phosphoglycerate dehydrogenase	1.0	-1.934851918614534	-1.896202749355107	-1.6995630777629993	-0.6787050248811896	-2.8688521353633103	-0.6956426303939922	1.30014693284569	1.22834864347726	0.84932622163758
D8B26_006176	D8B26_006176		1.8549316005606402e-06	0.0011990094079069656	5.16362821586526e-10	0.4142856266467095	0.9113787878768765	0.3497723013667031	0.000153543387254497	0.000723071401233913	0.24148772838323	CPSG_07151	chitinase	CIMG_06595	chitinase 3	HISTO_LG.Contig392.Fgenesh_histo.222.final_new	class III chitinase	1.0	-0.8542814858281784	-1.6509656525722718	-1.2338011777117606	0.27527663251957196	-0.18826295342641822	-0.19985412912760198	1.35682144315887	1.35733237628007	-0.43117856795357
D8B26_004396	D8B26_004396		0.03199688065262659	0.610458653328818	0.046781091972623645	0.004855759657883113	0.7379081427352157	5.433358736380663e-05	0.00617992402788175	0.0089101943978741	7.10662567862083e-05	CPSG_07410	hypothetical protein	CIMG_08101	hypothetical protein			1.0	-0.2354351502246213	-0.14127936823875067	-0.20709066972933562	-0.5794656301550517	-0.26842606071572095	-0.5965629718159193	0.609664681740734	0.62204994246804	-0.875551193465908
D8B26_006340	D8B26_006340		0.008330239433386646	0.5636992752669217	0.6709350346678468	0.619953147953271	0.8789324667944595	0.03336370679287135	0.001451331261364	0.12417934168388	0.0234887282462724	CPSG_00660	dephospho-CoA kinase	CIMG_06413	dephospho-CoA kinase	HISTO_DF.Contig537.Fgenesh_Aspergillus.123.final_new	dephospho-CoA kinase	1.0	-0.2614430159311551	-0.14163915733992202	0.04091189191151588	0.11324318698745611	0.1552870945165022	0.27060375413334936	-1.15750261946597	0.589331064690851	0.789077735071843
D8B26_004744	D8B26_004744		1.7236577234334014e-11	3.7945658752233985e-05	1.8139415842769296e-11	0.05478966270810014	0.04402124139161831	0.008924442628866394	0.138997191664866	3.21406119116386e-05	0.0694142563247757	CPSG_05574	conserved hypothetical protein	CIMG_08681	hypothetical protein			1.0	-1.0281274288419895	-1.1629569861057651	-0.9646863111624296	-0.4319991630772977	-2.0811656505168354	-0.3631616416534115	0.388902662168923	1.10071119121084	0.428387612832497
D8B26_002892	D8B26_002892		8.884628066396187e-08	0.029296607765781846	0.00010539075782826975	3.8615793417577185e-05	0.47188681382648556	7.326055447454583e-06	0.933651723527941	0.016254484473068	0.000227892164895585	CPSG_02636	conserved hypothetical protein	CIMG_03325	hypothetical protein			1.0	-1.0130267579815797	-1.116965185326322	-0.5448134584133834	-1.7573823390543708	-1.065286290005654	-1.0241995785903812	0.0309294660824944	0.776192046889919	0.815002498026918
D8B26_005898	D8B26_005898		1.0202559892289586e-12	6.935374525470319e-11	1.9820736215997145e-13	2.9104210235950574e-12	2.7344167835550794e-06	8.255036810102504e-16	0.0457393806390273	0.331581274289596	0.00155183475196223	CPSG_09583	P-type calcium ATPase	CIMG_06925	calcium-translocating P-type ATPase, PMCA-type	HISTO_ZZ.Contig127c.Fgenesh_histo.126.final_new	calcium P-type ATPase	1.0	-0.8985535893557767	-1.599232330479909	-0.9432987424534993	-1.229168299717698	-1.629011274889873	-1.3924915303946417	0.696435181917418	0.433881299480275	0.955910055607306
D8B26_006104	D8B26_006104		7.42190729759129e-15	2.9549873146072185e-10	2.3112587499606474e-07	1.3895018049246659e-09	9.178922319693234e-05	3.5250941133318547e-12	0.0011012840155203	0.188011756000313	0.254523437864424	CPSG_07236	serine protease	CIMG_13072	subtilisin-like protease	HISTO_LG.Contig392.fgenesh_plus.34.final_new	serine proteinase	1.0	-1.2730340730612615	-1.0253549566552125	-0.5741581965806831	-0.8632609528063526	-0.7465026453649147	-1.0538577889798644	0.992823748655718	0.393191511850736	0.352105270653571
D8B26_000661	D8B26_000661		2.1024720347039247e-11	0.0002691059668067835	1.2681365131240974e-08	0.012924746916052552	0.9082564911915826	3.772647478457845e-05	0.829470459850745	0.0603161163717845	1.87740242792353e-05	CPSG_08662	leucine rich repeat protein	CIMG_02798	leucine rich repeat protein	HISTO_KF.Contig597.Fgenesh_histo.55.final_new	leucine rich repeat domain-containing protein	1.0	-1.1895627243001756	-1.0530229175411163	-0.823973062527019	-0.5213298601620711	-0.09807664792118362	-0.6511675942583435	-0.0783533946561805	0.634424810677236	1.29353564566525
D8B26_000882	D8B26_000882		0.00423283108157397	1.602342684097649e-10	0.35797468013727807	8.42972446742315e-16	5.024862193184436e-05	3.083403693220159e-22	0.146410563984836	0.693898191972945	0.00872868844770046	CPSG_00336	FMN-dependent dehydrogenase	CIMG_12677	mitochondrial cytochrome b2	HISTO_ZW.Contig245.eannot.1237.final_new	L-lactate ferricytochrome c oxidoreductase	1.0	-0.2014126044547326	-1.047174613553028	-0.0635692007524065	1.6435403326796818	1.4320276535514047	2.335229555404722	0.340618913285436	-0.100378280782441	0.550773088726529
D8B26_006622	D8B26_006622		1.5830401629196428e-09	0.18333948916243387	4.749465279405165e-09	0.11472775149914959	0.37576026662446915	0.03156124014889744	0.0323646388994095	0.182848818003086	0.816559993316457	CPSG_00996	ubiquitin conjugating enzyme	CIMG_06098	ubiquitin conjugating enzyme	HISTO_JF.Contig157.eannot.1110.final_new	ubiquitin conjugating enzyme UbcA	1.0	-0.6471518875511592	-0.18620150229230567	-0.6017606314006223	-0.21602101433750281	0.3526771760590549	0.19971206179048376	0.488631326476787	0.316991885529998	0.058536862075095
D8B26_005688	D8B26_005688		0.0005473436349889884	0.24481310933702016	5.821327475589506e-06	0.954980547027277	0.9422459805373706	0.8709940287041545	0.0181632224446261	0.111773221262602	0.843111888595127							1.0	-0.8784604579958738	-1.0581528066527524	-1.0650186899167846	-0.042230642206022566	-0.23332487858495518	-0.06310125973617059	1.02420590838797	0.882366272190661	-0.099474493559389
D8B26_004506	D8B26_004506		0.7255086946352783	0.9914035693684586	0.07178534411608532	0.8520864721730246	0.8310014710558087	0.0010649561305798117	0.254385500408662	0.0155190514077708	0.000680613676691932	CPSG_08344	thioredoxin	CIMG_08211	thioredoxin	HISTO_DM.Contig93.eannot.1759.final_new	thioredoxin	1.0	0.02830547612018261	-0.002320476899675081	-0.13724705025072811	-0.02614623383578287	-0.10111654035081505	0.29680573362023394	0.270946086151201	0.539055095573088	-0.743409721255831
D8B26_006845	D8B26_006845	IGO1	6.84099382079598e-11	1.5738383786430178e-05	1.6163930003147422e-07	0.036714713192367125	0.2692086974598494	0.0031360354171996083	0.632071775222258	0.0153426611518092	0.0980575832496201	CPSG_01254	cAMP-regulated phosphoprotein family protein Igo1	CIMG_07178	cAMP-regulated phosphoprotein family protein Igo1	HISTO_GY.Contig460.fgenesh_plus.107.final_new	cAMP-regulated phosphoprotein family protein Igo1	1.0	-0.7433377064366591	-0.8391318171578886	-0.4836389353525047	-0.3035098981701401	-0.6214049154400343	-0.2943242794608088	0.140433215115856	0.681718314465416	0.40405942959352
D8B26_007438	D8B26_007438	DUG3	5.253922901165207e-11	7.858110784291403e-05	7.973801836922522e-08	0.002735698406071281	0.17922224205964027	0.07510565809854809	3.93527441392897e-10	0.570938637767003	0.0118201524189059	CPSG_01382	glutamine amidotransferase			HISTO_ZZ.Contig127a.Fgenesh_histo.17.final_new	glucosamine 6-phosphate synthetase	1.0	-1.016992565873471	-1.20412109932071	-0.6554814828521762	-0.6677411736042534	-1.103012931887504	-0.2322888224949399	2.24482588630215	0.263201734781866	-0.807511777432738
D8B26_003085	D8B26_003085		3.515333163080035e-10	0.014549292133947922	1.2242564348330004e-08	0.24573957356699624	0.46319632633734514	0.014758432302933576	0.175900698691779	0.296396402535316	1.39272860015626e-07	CPSG_02401	conserved hypothetical protein	CIMG_03552	hypothetical protein			1.0	-2.1991148713821165	-2.3689413301549127	-1.3979235739339486	0.74797626556849	1.5580920643370315	-1.2317099373760574	0.842818122831918	0.640688897549429	2.0426236923137
D8B26_004450	D8B26_004450	CRE1	3.460513065369665e-17	3.54971982631788e-05	8.325097409955626e-11	1.5440396897042917e-13	9.776061660640656e-26	6.473328986441944e-06	0.676561696036167	0.393071940151312	0.00477175781056947			CIMG_08150	regulatory protein MIG1	HISTO_HS.Contig68.eannot.1977.final_new	DNA-binding protein, catabolite repressor creA	1.0	-2.018653315723041	0.5851619852357709	-1.0782949680426939	1.6131656950770714	5.063373035263255	0.6402854581178001	0.169837908842105	0.311219672746349	0.997814692366754
D8B26_008051	D8B26_008051		0.32335805385637334	0.9962011973876116	6.031283957962927e-07	0.1644520282887878	0.5596812705194177	0.8808614535558299	0.154600914095107	0.948148627377332	0.317530680189398	CPSG_07834	oxidoreductase	CIMG_11417	oxidoreductase			1.0	-0.15972245136345373	-0.004262073339884379	-0.9124188214058208	0.4673264396210861	0.7424217819149985	0.03675405015483441	0.368991488683387	-0.0298856828382501	0.294051949605676
D8B26_002854	D8B26_002854		3.2702070824203444e-09	0.00011180417950834654	2.309648805697973e-09	0.5114596409368373	0.5405595743292922	0.773747698358978	0.340875131651139	0.0375115654252307	0.00259581482374351							1.0	-0.7868556569487637	-1.0691791610270889	-0.7546201831876321	-0.12196889714586681	0.35588792295785376	0.036275107273266605	0.256084665310742	0.599346824141965	0.679074880850486
D8B26_003486	D8B26_003486	NIT12	7.714999681106447e-07	0.0037778603991978246	0.010796866127865814	0.9025005980643772	0.7626828639249247	0.571263356260123	0.0633001787764877	0.029786758876804	4.32692237371428e-09	CPSG_03226	conserved hypothetical protein	CIMG_04047	hypothetical protein	HISTO_ZT.Contig181.eannot.1584.final_new	DUF2638 superfamily domain-containing protein, nitrosative stress-induced transcript	1.0	-0.5041594926552991	-0.3438071294598159	-0.22133791316876045	-0.01604930017996397	0.09721392821775805	-0.05594423326841513	-0.506705142314774	-0.615356423554736	1.74851122453971
D8B26_004580	D8B26_004580	ATH1	8.884628066396187e-08	0.23857663207444357	1.4786997802945498e-15	0.0004975483923682141	0.002106712822597705	7.899073684393427e-06	0.0322743752394421	0.617509827129645	0.0574930020689279	CPSG_08248	acid trehalase	CIMG_08465	acid trehalase	HISTO_ZE.Contig158.Fgenesh_histo.82.final_new	acid trehalase precursor	1.0	-0.6123037801585592	-0.21918657776723577	-1.361749145507731	0.6879056814970174	1.5072214736713103	0.6260289558121297	0.58753421738117	0.197156900171684	0.498404823404039
D8B26_002116	D8B26_002116		1.123622432485794e-22	9.419340372250518e-13	1.0713156705683883e-18	0.21965065775470158	0.800782683548007	8.058676549972797e-07	6.21431486580783e-08	0.268312502210326	0.000689309655342775	CPSG_02177	taurine catabolism dioxygenase TauD	CIMG_01036	taurine catabolism dioxygenase TauD			1.0	-3.4925692018595402	-3.0348219447813976	-2.152922758009281	0.1944388905528538	-0.15648699797794008	-0.7407691078379361	2.86028414946296	0.585582305114061	1.61666295468485
D8B26_006742	D8B26_006742		0.229313298840878	0.09500969931713359	0.015700556550410166	0.5504950191825787	0.8819676239936871	0.1771586501870794	0.0122737138198497	0.499661129759161	0.571778437235876	CPSG_01140	conserved hypothetical protein	CIMG_07077	hypothetical protein			1.0	-0.24330907698980309	-1.4872119384443294	-0.4359390750365309	-0.3740572644786418	-0.43829891525757064	-0.4343395398762496	0.811597275153154	0.290177401257742	0.160978218891035
D8B26_005947	D8B26_005947		8.225743594824255e-11	4.622452659650277e-14	7.817243394152708e-05	2.6480257514210384e-16	6.207641352614482e-14	1.0776513150447366e-16	0.446797190334751	0.0293310521446445	0.291502410675084	CPSG_09529	conserved hypothetical protein	CIMG_06870	hypothetical protein			1.0	-0.7322314289339715	-1.2251544329587147	0.33869877792999736	-1.4493189908669322	-1.9683511563643532	-1.416132164054953	0.400362588217114	1.03689065727337	-0.495850273125137
D8B26_007702	D8B26_007702		4.937820855184077e-15	4.249005966307203e-08	3.254770361493153e-16	0.1309161451138099	0.27757577823436597	0.2766629558973523	0.0639167806750356	0.0110888265792305	4.45725709453776e-06	CPSG_03861	GTP-binding protein	CIMG_09316	GTP binding protein	HISTO_LF.Contig359-snap.142.final_new	GTP-binding protein	1.0	-1.1406645431208597	-1.146972311881458	-1.2427248122161698	0.2052969361848155	0.4475381000035223	0.10500749025924942	0.409641219777358	0.636371015905659	1.00485924822872
D8B26_006312	D8B26_006312		0.00012467945916271454	0.035011441079157206	1.1801133707912612e-05	0.006646866678131272	0.8942870981281554	0.0031081625882692383	0.964018158401208	0.590072321219354	0.588822972598169	CPSG_00629	NAD dependent epimerase/dehydratase	CIMG_06442	dTDP-4-dehydrorhamnose reductase	HISTO_LY.Contig16.Fgenesh_Aspergillus.34.final_new		1.0	-0.4364480430350478	-0.5072916191664221	-0.49802531166677694	-0.5225399227853702	-0.10207634263563639	-0.3842563847929334	-0.0356454503352226	0.472340061420384	0.399873393457719
D8B26_003787	D8B26_003787	VIP1	2.0530848609581085e-19	1.711471035158272e-08	5.470861268180335e-13	0.000741620362983115	0.6497592845065762	5.598504960457152e-05	0.000997956482885501	2.38371238375448e-06	1.13155499284296e-06	CPSG_06265	hypothetical protein	CIMG_04431	actin cytoskeleton protein	HISTO_ZL.Contig1131.eannot.2058.final_new	Vip1 protein	1.0	-2.050211691319842	-1.4157109891586224	-1.0439888211726733	-0.5731209987901166	-0.27318077563122267	-0.49334622091894836	0.647550011895506	0.953425424777522	1.01328615041619
D8B26_006582	D8B26_006582		6.391101217847744e-13	4.291114545696769e-12	7.388002423411274e-07	5.646764669634785e-05	0.6970852417735992	2.957039088674925e-05	0.83742013727246	0.900846541737558	3.31813637341413e-05	CPSG_00949	conserved hypothetical protein	CIMG_06141	anucleate primary sterigmata protein A	HISTO_ZU.Contig171.Fgenesh_histo.19.final_new	anucleate primary sterigmata protein A	1.0	-0.760650959002329	-1.1714075751966906	-0.38284177217482457	-0.36967298628444856	0.10518463652288351	-0.32820429307006366	0.0776682780321689	-0.0497793201107557	1.31388643265513
D8B26_007156	D8B26_007156	DFG5	1.658517022718469e-10	1.2504155999714294e-07	1.2655045972996254e-11	0.005085673048240465	0.5935140033771229	4.901539848328087e-10	0.300786210802391	0.0339250935375251	0.0363802278241458	CPSG_04503	glycosyl hydrolase family 76 protein	CIMG_10083	glycosyl hydrolase family 76 protein	HISTO_ZT.Contig174.Fgenesh_Aspergillus.6.final_new	glycosyl hydrolase	1.0	-0.6117883745776175	-0.7907234444036217	-0.679473160341634	-0.2579305981265324	-0.15655136088095709	-0.6444060121449717	0.248569898528063	0.495913073012541	0.461057135972147
D8B26_007157	D8B26_007157	CBP4	0.8572269108845602	0.10576900179100196	0.022487371586996867	0.1712583471098568	0.4426541432037407	0.002962975481258907	0.0574022128852464	0.627921202020169	0.0577266580758573	CPSG_04504	hypothetical protein	CIMG_10084	assembly factor CBP4	HISTO_ZT.Contig174.Fgenesh_histo.51.final_new	cytochrome b mRNA-processing protein 4	1.0	-0.02134017613098427	-0.4818479018624348	0.23682988641626374	-0.25417072846268557	-0.5206657915988514	-0.3871797039644464	-0.467352286298859	0.18807541243484	0.433336764247677
D8B26_004578	D8B26_004578		3.3570286229166772e-21	6.047471674666616e-16	5.235970284433081e-26	0.3729112274469725	0.9032241782748246	0.5476514930735361	1.04737782612585e-07	3.22472834398004e-05	0.0735107791056387	CPSG_08250	conserved hypothetical protein	CIMG_08463	FAD dependent oxidoreductase superfamily protein	HISTO_ZE.Contig158.eannot.1432.final_new	FAD dependent oxidoreductase	1.0	-2.1215282476133033	-1.8191292596570396	-3.6163884044863006	0.15619497998277887	-0.09742072449987525	-0.07201851877555489	2.15716198790732	1.55660930184232	0.650653420061672
D8B26_006647	D8B26_006647	MET2	0.05479053981640415	0.017162092243245875	0.07252456076342013	0.14157795545594362	0.7727222553201529	2.15024634830396e-06	0.640078932010089	0.185289212036003	0.0445767473112133	CPSG_01026	homoserine O-acetyltransferase	CIMG_06070	homoserine O-acetyltransferase	HISTO_ZM.Contig34.eannot.1043.final_new	homoserine O-acetyltransferase	1.0	-0.13724765059309033	-0.2949871789240233	-0.12681037232083742	0.1665298215375116	0.12653477558958218	0.44951574054568005	0.180737183853616	-0.519071692025618	0.658197066433263
D8B26_002794	D8B26_002794		4.161214111285634e-18	2.072404791654829e-07	9.971362685708493e-19	0.027515205937840122	0.7106753318571052	2.7584459942989572e-06	0.00396055849196945	0.0256461089611267	4.09944926260601e-12	CPSG_02762	homoserine acetyltransferase	CIMG_03209	homoserine O-acetyltransferase	HISTO_ZH.Contig107.eannot.1153.final_new	homoserine acetyltransferase	1.0	-3.5857893444916225	-3.34903082797246	-3.270167077009064	-1.482705467160816	-1.0898449612354244	-2.227460999135865	1.31265336877148	0.98835554024796	3.5179685884201
D8B26_002736	D8B26_002736		7.422710634671169e-06	2.935576641851488e-07	7.1852178167720295e-06	0.4341860483438726	0.03837151288973952	0.060402628924512834	0.0149985970803114	0.000112446487012942	0.00569325132104311	CPSG_02830	conserved hypothetical protein			HISTO_ZY.Contig518.Fgenesh_histo.45.final_new	hypothetical protein	1.0	-0.3815141404325237	-0.914215454394542	-0.3756916953745242	-0.09554257793875966	-0.7395216492074329	-0.1613747862439838	0.633113427434882	1.02199802559455	-0.702110895788151
D8B26_006598	D8B26_006598		0.23012644094550647	0.2814567972547186	0.0008893899511628425	0.9102666208541614	0.7779323108353016	0.21965747670457286	0.532363475858623	0.0220633072262503	0.00821131338693614	CPSG_00971	conserved hypothetical protein	CIMG_06124	hypothetical protein			1.0	-0.5867704822875892	-6.7361922153562865	-1.4815896540332842	-0.20373102077053168	-6.287446693229703	-1.1841870153711591	0.606477301427235	2.46689828889118	1.93362990854277
D8B26_001559	D8B26_001559		4.5122984982263495e-06	0.08877608495241111	0.22288077832574904	0.07063087322131319	0.19979692037961247	2.728487794409486e-07	0.0266004947858121	0.0597102134608464	0.494137574003422	CPSG_01505	conserved hypothetical protein	CIMG_01656	hypothetical protein	HISTO_BP.Contig457.genewise.48.final_new	short-chain dehydrogenase/reductase	1.0	-1.3909002153909025	-1.6695200447610137	-0.24809422141918175	-1.009807343762096	-10.246601191645954	-2.6537694634013724	1.03256452517694	1.13447354910806	-0.294709757917138
D8B26_005780	D8B26_005780		7.129505827246414e-05	0.0765986884102994	0.0006623166282998819	0.42954688975394256	0.8918712371602255	0.8017905852214865	0.598872644295872	0.677819758402916	0.0593527999723085							1.0	-0.8963963475309225	-1.4211574445576438	-0.6179424841484055	0.3259003943251393	0.25964475701993206	-0.06772212049475598	0.331734972993952	0.369740429327605	0.955474871590974
D8B26_000702	D8B26_000702		5.986015249683479e-16	5.946224303176602e-06	4.278480955309726e-09	1.7255944426285779e-06	0.9971297641259302	3.210682892960792e-07	0.00805947421365558	0.000504596516731645	5.20550827649395e-05	CPSG_06179	conserved hypothetical protein	CIMG_02692	hypothetical protein			1.0	-2.2005502344872157	-2.35550693090279	-0.899418650339074	-1.297379812980131	0.006821855313048016	-0.9014366688916344	0.910128821114934	1.08170475981835	1.08281187952615
D8B26_006095	D8B26_006095		0.0013702976990552574	0.36398449833978863	0.012378157485470213	0.7635055621576383	0.7055873486928517	2.2143906229597463e-07	0.0699873102013388	0.652916695293585	0.182126877882558	CPSG_07248	metalloproteinase	CIMG_11800	metalloproteinase 5	HISTO_GL.Contig296.Fgenesh_Neurospora.90.final_new	deuterolysin metalloprotease	1.0	-0.4806084573977756	-0.42168284258814465	-0.32295185170751156	-0.08126827184695064	-0.4045479618336668	-1.1052737453557013	0.541070607644153	-0.220412268158066	0.366497449402265
D8B26_006514	D8B26_006514		2.014248566882504e-17	3.7202211847456548e-09	1.3936309126857166e-11	0.3931502242977685	0.9313312985027904	0.0033489015185970755	1.38603327821189e-06	0.00160765549792972	7.79790398520957e-10	CPSG_00864	conserved hypothetical protein	CIMG_06220	hypothetical protein	HISTO_ZU.Contig65.eannot.2113.final_new	TAM domain methyltransferase	1.0	-2.226943005643609	-2.677732434305911	-1.1363272745868798	-0.2616793858915724	-0.11658629997589277	-0.5443263377555503	1.08834226532249	0.877370867345229	1.39607970995525
D8B26_006196	D8B26_006196		0.42716871404408724	0.8564854012507427	2.8971889890777464e-06	1.0	0.613225022332471	0.011024291836199112	0.32131221017772	0.0609827317622056	0.0501446850898758	CPSG_07130	cytosolic Fe-S cluster assembling factor CFD1	CIMG_06577	cytosolic Fe-S cluster assembly factor CFD1	HISTO_LG.Contig392.Fgenesh_histo.35.final_new		1.0	0.08075333223945225	-0.06766386296628303	-0.5280083837563951	0.003026607194829092	0.4145822156038052	-0.3432361764400873	0.239730575770967	0.464592011850331	-0.418058166167542
D8B26_008234	D8B26_008234		1.4292741290391578e-15	1.1783494012628853e-05	1.3433599979519957e-17	4.6667238276727714e-05	0.03721575692759416	6.647609276364317e-07	0.319124106573488	0.116271300555794	0.107403037271129	CPSG_08963	cbxX protein	CIMG_11981	hypothetical protein			1.0	-3.933596409876334	-5.123024174017795	-3.9452098675428666	-2.0452646191263977	-11.280222988364772	-1.5258706560903794	1.80785956084454	2.82555393223935	2.58511932269343
D8B26_003851	D8B26_003851		0.09712202711635108	0.25660210243571524	0.08105225239634826	0.9094605445378672	0.5876443939782984	0.03153815899538938	0.104734438955571	0.0617355175794229	0.0283946352551682	CPSG_06349	hypothetical protein	CIMG_13365	hypothetical protein			1.0	-0.8076936655240716	-6.905532196918191	-0.6329455048262389	0.11153989944545238	-7.954128538336848	-1.2799902330329878	1.23922251379444	1.93456182305371	1.45648100089311
D8B26_004848	D8B26_004848		0.7981796993255207	0.633305639545574	0.3675580553408597	0.9799347015834773	0.8978211727337754	0.5494242771005877	0.485773374818121	0.434800643952497	0.344723710221852					HISTO_ZZ.Contig127b.Fgenesh_histo.125.final_new	no significant blast hit	1.0	0.06100285686521847	-0.4551990374951527	-0.1823288087685042	0.01761228492137939	0.32104111069837526	-0.19884088849774423	0.386670058064129	-0.666039284734428	0.598579123987387
D8B26_000132	D8B26_000132		0.0002657352996257798	0.627379123114554	5.214745708105092e-06	0.34398709592507487	0.6613266689102877	0.6496040341323901	0.159070614528864	0.285982866507326	0.661420503595033	CPSG_05846	sucrase/ferredoxin domain-containing protein	CIMG_11561	sucrase/ferredoxin domain-containing protein	HISTO_ZU.Contig65.Fgenesh_histo.74.final_new	sucrase/ferredoxin domain-containing protein	1.0	-1.9443717593432965	-0.884583995074447	-2.0122416957803555	-1.3324486489307161	-7.994053652348001	0.25660312266451857	1.30864014315935	1.13443758003436	0.23242934024511
D8B26_001041	D8B26_001041	AMD1	0.0028243778420534325	0.0021773007325693893	1.2174649910939107e-14	0.0003405532191457426	0.03187867470947429	0.15870671639823064	2.8716566898825e-05	0.0101471501609933	0.802538932966299	CPSG_00142	AMP deaminase	CIMG_02288	AMP deaminase	HISTO_DU.Contig190.Fgenesh_Aspergillus.81.final_new	AMP deaminase	1.0	-0.32528510146305073	-0.8169047689603911	-1.4373561656879408	0.6036428631950941	0.9214973655228715	-0.1787648850726726	0.831792189253269	0.538131938902264	0.0527801070471901
D8B26_007630	D8B26_007630		9.72598180731536e-06	0.02642550823079563	0.0010808775681202653	0.2592054607935812	0.7430588268012372	0.00014432929874824625	0.0182801885173612	0.631638248233836	0.427320090805283	CPSG_03781	conserved hypothetical protein	CIMG_09226	hypothetical protein	HISTO_LF.Contig359.Fgenesh_histo.99.final_new	PH domain-containing protein	1.0	-0.8344248726392358	-1.6811761207657634	0.44661988455634877	-0.39619867379500556	-0.5877598586850005	-0.8495007961089953	0.750763968352351	0.186693040377131	0.196423370177882
D8B26_000269	D8B26_000269		0.10388240551537409	0.7368021454353578	0.07737128541026385	0.34905561764317816	0.6495141561988116	0.19174568508400328	0.00824551384895808	0.0125274452166194	0.00301397002958035			CIMG_05366	hypothetical protein			1.0	-0.7014803177067281	-0.6906189126531805	-0.5794779043799232	-1.251104641869825	-7.334810843428984	-0.7937258721956936	-1.14943901393728	1.18327484728938	1.04638655816781
D8B26_002255	D8B26_002255		0.29001666357480627	0.42370138093686965	0.010961044403076733	0.009634884224644811	0.3427300424187591	9.48264997048449e-10	0.772046857038976	0.896373407093652	0.247365849958738	CPSG_08091	conserved hypothetical protein	CIMG_00872	hypothetical protein	HISTO_HS.Contig68.Fgenesh_Aspergillus.56.final_new	hypothetical protein	1.0	0.16034671252235752	-0.4301844310336757	-0.36402634413665125	-0.6705727264419321	-0.9025605765422797	-1.5756551087193282	0.101552856465879	-0.0566519865290411	0.302155691561269
D8B26_006265	D8B26_006265		0.00017256410068942584	0.5311172804334094	6.361709266490091e-06	0.59104487229381	0.48557629970909433	0.06074871451663983	0.281889911192547	0.11201346293908	0.0485819265712557	CPSG_00571	conserved hypothetical protein	CIMG_06496	serine/threonine protein kinase			1.0	-0.5833572020955597	-0.2730598726752031	-0.6720895504720975	0.15477118567552434	-0.8868441907997512	-0.33077924526430585	-0.358642009118301	0.624182026860547	0.569344469555561
D8B26_003467	D8B26_003467		2.6186129343969135e-05	0.2670816529571895	0.00014040979963175619	0.04995819268959123	0.5639621778395351	0.053170911088605916	0.752993361827666	0.113771282503613	0.083788123783688	CPSG_03255	conserved hypothetical protein	CIMG_04020	hypothetical protein			1.0	-1.80576846237256	-1.8033497506019616	-1.1261863237602963	-2.7932542110406433	-7.898012065849683	-1.0211093129817526	0.27947596039871	1.34225550777112	0.959656639129263
D8B26_003239	D8B26_003239		0.9290174578521305	0.7364979523909652	0.7386426703226707	0.36360955026387454	0.8527103899302108	0.05413804308399457	0.491623489635492	0.0105161690198008	0.8123728102863			CIMG_03742	hypothetical protein			1.0	-0.11384157684189843	-3.847694383147683	0.2774761607284864	-5.340221903293518	-5.340221903293518	-5.340221903293518	-0.626249837972959	2.41868917855573	0.205025315867226
D8B26_004276	D8B26_004276		0.010369385644998518	0.007290729992258098	0.0032036858669649694	0.001946886088792494	0.6333217661150843	0.0002999972018027542	0.245003616877019	0.672189610291883	0.135969130904092	CPSG_07555	conserved hypothetical protein	CIMG_07964	GTPase activating protein for Arf			1.0	-0.21012956800424148	-0.5102493249670313	-0.2359667993153301	-0.3969906162037342	-0.2097980292125582	-0.3482870839762279	0.301630986705799	-0.142281588564776	0.356797810918555
D8B26_002397	D8B26_002397		0.6619929684988675	0.06604184188845102	0.014210706891746321	0.03640966423078798	0.40177449485761113	0.9181803058278208	0.0748275184990017	0.0006490304087429	0.01295890820346	CPSG_07927	predicted protein					1.0	-0.1336382686579492	-7.8347112963817676	-0.6338880788373176	-1.897065105694738	-8.559372270625715	-0.04127300647512301	1.1178609042453	2.1943288537337	1.31412134113286
D8B26_006839	D8B26_006839		4.741718095982471e-19	1.6828799458121148e-08	3.5126819766674693e-17	3.214688951151444e-05	0.30694363478898007	4.5050050468013936e-11	0.0120666009703362	0.00480622221299232	0.00237378122492732	CPSG_01247	aldo-keto reductase	CIMG_07172	aldo-keto reductase	HISTO_AL.Contig317.Fgenesh_histo.65.final_new	K+ channel protein	1.0	-3.406850827901276	-4.239107644361625	-2.304839349398571	-1.558527805050587	-1.2230614102089987	-2.172846152667562	1.39087701677741	2.1327854765964	1.80238052771455
D8B26_005847	D8B26_005847		0.7826673305341235	0.8587399992695605	8.147923288729264e-15	0.0642676606920523	0.4711253457160441	2.6742475217929956e-10	0.906059005290637	0.614212774128007	2.36841889670705e-05	CPSG_07046	sucrose transporter	CIMG_06051	sucrose transporter	HISTO_GY.Contig460.Fgenesh_Aspergillus.169.final_new	sucrose transporter	1.0	-0.026441719849557267	0.03795034436447632	-1.2801485519028521	-0.31660541164291695	-0.4596908845175256	-1.1145436212839872	-0.0281182799439437	-0.109908468004843	0.816195537718991
D8B26_002467	D8B26_002467		7.677687457063126e-16	1.5480113735760253e-06	0.0001981568928128717	0.46747411579729237	0.8437445592392169	0.006426847818926896	2.99236415877197e-05	0.570938637767003	0.728963953629537	CPSG_09236	conserved hypothetical protein	CIMG_00626	hypothetical protein	HISTO_DM.Contig93.Fgenesh_histo.91.final_new	MPP_superfamily domain-containing protein	1.0	-1.7226977834363721	-1.872529346468276	-0.38403262127881754	0.13966634334327718	0.1591610454612788	0.32755653368295135	1.53424806730981	0.415488247950651	0.176870174392108
D8B26_003725	D8B26_003725		7.010923761486273e-16	2.65270074801433e-08	1.142981057484682e-09	1.2711078548497764e-09	0.00839487032815583	2.14519798007641e-09	1.22346182354462e-09	0.484482415064827	0.0226401344915358	CPSG_09611	conserved hypothetical protein	CIMG_04352	hypothetical protein	HISTO_ZL.Contig1131.Fgenesh_histo.54.final_new	hypothetical protein	1.0	-1.2447477294851281	-1.5408387383713562	-0.6163485597543976	-0.9513514797598015	-0.8485494096483441	-0.6830636880918193	1.24684281619197	0.166158206366807	0.388187084239339
D8B26_004312	D8B26_004312		6.940474722923558e-18	3.551041644446032e-13	1.2054946429287659e-13	0.009650099772495946	0.08612091758710413	0.0019735825706708146	1.60924990292388e-05	0.184968054601128	0.000227174967830569	CPSG_07511	conserved hypothetical protein	CIMG_08003	sulfatase	HISTO_KF.Contig601.Fgenesh_Neurospora.35.final_new	sulfatase domain-containing protein	1.0	-1.8836918775294584	-2.9850124980026753	-1.2073585180610762	-0.33407788829595225	-0.5507422613409418	-0.33462815378796906	1.49534854459965	0.466268490524518	1.24312831000599
D8B26_000587	D8B26_000587		0.41740510079734866	0.5402596209955927	0.6703188881631352	0.25610100746560355	0.8173104559840921	0.39842301003290687	0.286925055478675	0.994327083779767	0.0739346891637137	CPSG_08748	predicted protein					1.0	-0.6205746825582404	-5.10634316387228	-0.23479499616397212	-5.622609796536176	-5.622609796536176	-0.9236788198446696	1.33684189912621	0.0107010969982735	1.78776354078801
D8B26_001588	D8B26_001588		4.088381255440537e-24	2.9389519268331536e-18	2.719528594328719e-24	0.45285477331982127	0.9102331923017816	3.601679255726308e-06	1.73646714503396e-13	1.58117778315694e-05	0.374671739541288	CPSG_01537	glycosyltransferase	CIMG_01629	anthranilate phosphoribosyltransferase	HISTO_ZZ.Contig127b.fgenesh_plus.41.final_new	anthranilate phosphoribosyltransferase	1.0	-2.1012946899533964	-1.9044267330994011	-2.1752769456142103	-0.0788956758028039	0.05111994843422491	-0.40289071442122915	2.0376532025624	1.00535378321526	0.206390655410736
D8B26_004256	D8B26_004256	GPT1	6.218723328324125e-07	0.01308545607914016	0.024735873559658263	0.6710623567247909	0.6593487840436251	0.7848326230625655	0.621365159154966	0.350376914821844	3.49095935030046e-05	CPSG_07581	amino acid permease	CIMG_07938	amino acid permease	HISTO_KF.Contig597.eannot.1457.final_new	amino acid permease	1.0	-1.0251720443912136	-1.4955726022825504	-0.3309592589192115	0.14243037766719627	0.5094317149792427	-0.05828787442791729	0.163254477190216	0.311822471538203	1.02346899436078
D8B26_003327	D8B26_003327		1.9484696435538233e-17	1.1712118510036336e-10	8.135934445119826e-10	0.6431603584359052	0.542859061182656	0.014010439945320521	8.35137090415244e-05	0.202710980582694	1.13984227535957e-22	CPSG_03429	hypothetical protein	CIMG_03853	AMP-binding domain-containing protein	HISTO_ZT.Contig1128f.eannot.1145.final_new	AMP dependent synthetase and ligase	1.0	-1.9793170920758314	-2.0710954253205935	-0.8874852654303715	0.0953481588161517	0.3832176483788228	-0.3350033410765152	-0.8859160647108	0.280769900967801	3.19718967893855
D8B26_004881	D8B26_004881		0.06483411857396815	0.6117117706659911	0.0001356525534553891	0.43910293767100594	0.7258068464458727	0.7911927708793327	0.570820924531044	0.601158034072134	0.880825136343526	CPSG_05410	conserved hypothetical protein	CIMG_08886	lysophospholipase NTE1	HISTO_ZE.Contig158.Fgenesh_Aspergillus.68.final_new	patatin-like phospholipase domain-containing protein	1.0	-0.15077438890648676	-0.09267418230675688	-0.3286391242683577	0.10577176726384488	0.1712075808346188	0.02739256146064465	0.170622281539692	0.173747384783463	-0.0443789568257174
D8B26_007727	D8B26_007727		0.05243521672815881	0.23408482417780335	0.07633928482129472	0.1031830005007483	0.6622018515131157	0.7276458231387153	0.393630146206461	0.00362875831877371	0.00695641392318601	CPSG_03887	ABC transporter	CIMG_09342	hypothetical protein			1.0	0.7069507631343869	-6.872500165427088	0.5406649072821075	1.248229687474742	-7.277857029291029	-0.20914703053155426	0.383855929833903	1.46086637135233	1.09052690813707
D8B26_008034	D8B26_008034		5.685323603479052e-09	0.00010692703769865735	0.0001064556520961366	4.478029673100737e-09	0.8092445196887738	4.1214675735803255e-09	0.0526222476942231	0.637125139403844	1.67845150933372e-11	CPSG_07854	MFS monocarboxylate transporter	CIMG_04876	MFS monocarboxylate transporter			1.0	-0.8534480118055868	-1.405848799093654	-0.4249429687943262	1.2822533258926483	0.23084137524840495	0.9650747164408713	-0.40189769222455	0.136412570653405	1.66603243735282
D8B26_004006	D8B26_004006		8.255616615661814e-19	1.801868529652157e-08	2.0531880900137742e-19	1.2206826471528156e-07	0.08930820954572113	4.69394126006944e-15	7.23856208967555e-10	0.0548726157357814	2.63268900012891e-06	CPSG_10148	conserved hypothetical protein	CIMG_04688	hypothetical protein			1.0	-2.3694848284583827	-2.3633973919324887	-2.262120434194958	-1.0340901877509432	-0.7556828380546584	-1.8138009380217839	1.8069811240809	0.635030959359464	1.19878738535876
D8B26_006145	D8B26_006145		0.005989982470893997	0.04911902596936893	0.03326584383327372	0.17679232452668198	0.8516734815607818	0.015112941629068248	0.348461173183702	0.879736097556842	0.548069631867557	CPSG_07186	conserved hypothetical protein	CIMG_06628	alpha/beta hydrolase			1.0	-0.3073330701307988	-0.6366248087304524	0.21244989552165497	-0.2547202460044333	0.13869532749470137	-0.30371159874500603	0.203718044777482	0.053306313579971	0.12335753126629
D8B26_005863	D8B26_005863		1.2015580621383092e-07	9.899007942218044e-07	2.2685913642622983e-06	0.061050471941819145	0.16889974926496068	3.19016787429315e-08	9.55263961295946e-05	0.529539143547208	0.146261017445842	CPSG_07061	conserved hypothetical protein	CIMG_06973	hypothetical protein			1.0	-0.6916924411094512	-0.6987352637889082	-0.5884952474067973	-0.22432391661252887	-0.22921705669931022	-0.7841284187241814	1.2673119298149	0.2188426988862	-0.458036955058776
D8B26_005681	D8B26_005681		4.210029680311334e-06	0.011264385817301405	1.0371919735823773e-06	0.3024637144971445	0.3348772353639452	3.2455321961756352e-06	0.393545118250351	0.0184720405632636	0.00105043027576445	CPSG_06851	MFS efflux transporter	CIMG_05866	MFS drug efflux pump			1.0	-1.0423246955309293	-2.3123594197423194	-0.9497814336660004	-0.39035935043302666	-1.7479188100059666	-1.3434810786130966	0.310521353941241	0.947955046639748	0.975552307997582
D8B26_003278	D8B26_003278		0.1452599643016491	0.0064506089815478205	0.9353867265355003	0.0008534666594944422	0.03890721096228998	0.00015306966072298935	0.00185273493146336	0.654657591606053	0.171866682232578	CPSG_03499	conserved hypothetical protein	CIMG_03784	hypothetical protein	HISTO_BI.Contig285.Fgenesh_Aspergillus.10.final_new	hypothetical protein	1.0	-0.17966931260885388	-1.1685624244592114	-0.010624494757084326	-0.8041158542680366	-1.9311078028628579	-0.5928000072926067	0.917668330893441	0.181428714128681	-0.394194559270431
D8B26_003118	D8B26_003118		0.05254613646710748	0.04939106032440139	3.566288091345722e-06	0.228020043246468	0.9635355244533178	0.0025487204879711847	0.00445397311580844	0.862450857775754	0.943542554996314	CPSG_02360	conserved hypothetical protein	CIMG_03594	esterase	HISTO_JG.Contig207.eannot.1332.final_new	dolichol-phosphate mannosyltransferase	1.0	-0.20250579169181268	-0.5337739154299823	-0.5352925924931518	-0.2548901759245408	0.040735600675346886	-0.418736783803309	0.622000597849315	0.0545329003050572	-0.0175920153103677
D8B26_005127	D8B26_005127	RPC37	0.00895185497247294	0.005118906810940857	0.015355427753417685	0.22421342220475454	0.23644777770353917	0.02146687580558297	0.442729193679508	0.467336734452833	0.298400056169803	CPSG_05009	conserved hypothetical protein	CIMG_00270	hypothetical protein	HISTO_BP.Contig459.Fgenesh_Neurospora.43.final_new	DNA-directed RNA polymerase III complex subunit Rpc37	1.0	-0.26902201465032444	-0.7328341710488756	-0.23618636439730448	-0.21360103505415942	-0.7324723044478425	-0.2754000272475943	0.197861562681314	0.203666534005118	0.239950136969458
D8B26_004212	D8B26_004212		6.271985091343823e-12	6.110889799156044e-08	9.660686751590306e-09	7.013899416445085e-08	1.1281447331193316e-08	3.516700694457864e-08	0.000198198630908103	0.319162212759124	0.432955250720892	CPSG_07643	conserved hypothetical protein	CIMG_07881	hypothetical protein	HISTO_KF.Contig597.Fgenesh_histo.41.final_new	hypothetical protein	1.0	-0.668399262783514	-0.6636432516267257	-0.47200992552480014	-0.5473320638952281	-1.4592804209380652	-0.483256724180692	0.622235599215678	0.173852460888035	0.137227339932016
D8B26_002785	D8B26_002785		2.134460244609993e-09	0.11462694111160956	9.55018586094808e-06	0.8599264946613715	0.40140632405401844	0.009046362069236527	0.848833795093357	0.362554886199902	0.00697498963958851	CPSG_02771	succinate dehydrogenase cytochrome b560 subunit	CIMG_03201	succinate dehydrogenase, cytochrome b556 subunit			1.0	-1.2245385952867387	-0.689725861873848	-0.6495960217455214	-0.0465379252928829	-0.7962326447167258	-0.4189800848518663	0.0858879118440861	0.457009786720485	0.781883474704641
D8B26_006342	D8B26_006342	STE23	0.005846155311304023	0.04930855921632951	0.8081176648786423	0.7337239550614382	0.04869914340789417	0.00016403106831247317	0.0138284508839305	0.347200607250333	0.0215039979523901	CPSG_00662	hypothetical protein	CIMG_06411	a-pheromone processing metallopeptidase Ste23	HISTO_DF.Contig537.eannot.1334.final_new	a-pheromone processing metallopeptidase Ste23	1.0	-0.22179999805936348	-0.3204755312527735	-0.01980607465244701	0.046083144549730594	0.5721560479111023	-0.36785158322075046	-0.720252058291575	0.361665323256208	0.648531514379301
D8B26_007795	D8B26_007795		0.0003693400245824882	0.26790875959973137	1.1562564398292906e-05	0.5382707568694447	0.30315056620946246	0.0008604734433653134	0.0530607636779298	0.945754747086036	0.0410607208583159	CPSG_03971	conserved hypothetical protein	CIMG_09412	hypothetical protein	HISTO_GI.Contig382.Fgenesh_histo.14.final_new	hypothetical protein	1.0	-1.1668411151757012	-1.5903489176708467	-1.1945479477627374	-0.3723419616396131	-8.759836677486682	-1.286179663048084	0.856739886667027	0.0639627162850158	1.1141661634152
D8B26_000549	D8B26_000549	NPR2	0.032414974421065015	0.14213023469946529	0.004534147273670532	0.47030644912141006	0.8800668592714399	0.19153925358370313	0.729377463348018	0.593037059860977	0.053000181567555	CPSG_08446	nitrogen permease regulator Npr2	CIMG_04941	nitrogen permease regulator Npr2	HISTO_FE.Contig19.Fgenesh_histo.48.final_new	nitrogen permease regulator family	1.0	-0.18226137820293822	-0.28147441451737226	-0.23787406494368463	0.10690971068213576	-0.09710739852929716	-0.1311329068617679	-0.0699279793174874	0.110249387851256	0.320142162616953
D8B26_005762	D8B26_005762		9.160958055292287e-09	0.19875916946918906	3.6794847740611305e-11	0.7787155148347921	0.741541993417602	0.7875433714629743	0.238139232914781	0.186995450419149	0.0271349677939598							1.0	-1.933355305878139	-1.0225222415220498	-2.0889065651086667	-0.15112492883544232	0.5995451603397172	-0.0818430586184974	0.574185672471778	0.951035937456587	1.05876405449397
D8B26_008088	D8B26_008088		0.04879815029282664	0.7312360906919387	0.6127249365996403	0.005160451269138686	0.20981334596053866	1.0179299479742607e-05	0.833714122591298	0.152726065797495	0.462127178090661	CPSG_07792	D-xylulose kinase	CIMG_04715	D-xylulose kinase A	HISTO_FE.Contig19-snap.153.final_new	D-xylulose kinase	1.0	-0.31150052997150224	-0.17717439590851886	0.07419433353283131	1.0617326102679745	1.5293011248573531	1.0933894419359504	-0.0713929154275128	0.499824631026017	-0.218956900232258
D8B26_008255	D8B26_008255		0.0012385596023868023	0.0007886223490437243	0.00011310118152303	0.845541574651622	0.8560416537151789	0.8567033413656986	0.928906051052208	0.1695393931503	0.270032900285332	CPSG_08985	conserved hypothetical protein	CIMG_07558	beta-N-acetylglucosaminidase			1.0	-0.2751098277590293	-0.6780331154923863	-0.32854108220458456	0.03186566814096898	-0.11772941331429414	-0.019726274033038164	0.0257906603326905	0.368327731914625	0.248178919344764
D8B26_007629	D8B26_007629		0.5677456942462574	0.3636314236735184	0.0011795171688283887	0.005366303530316346	0.00243445603189055	0.001142320788532723	0.0191047267852117	0.990606346014874	0.273427435140591	CPSG_03780	histone-lysine N-methyltransferase	CIMG_09225	histone-lysine N-methyltransferase, H3 lysine-79 specific	HISTO_LF.Contig359.Fgenesh_histo.101.final_new	histone-lysine N-methyltransferase	1.0	-0.04685260887053909	-0.16742362953503595	-0.2643878732591432	-0.3721533950141245	-1.4051864122722688	-0.3159384851434799	0.438543326692902	0.00293161660963559	-0.202857297895269
D8B26_003888	D8B26_003888		0.7756367837230304	0.065899204322009	0.588754271138223	0.17703675662766552	0.24495543232532085	0.12480302906424873	0.517714298908145	0.664430568317526	0.113639600411972	CPSG_06398	hypothetical protein	CIMG_11338	hypothetical protein			1.0	-0.03515222216999251	-0.6523656108746567	0.06133150993854012	0.2876986993558513	-1.1293156401431723	-0.2245414437940493	-0.178109351198252	0.144795789112298	0.3454010466157
D8B26_007997	D8B26_007997		6.7025666845511405e-21	8.839194766650375e-11	2.279121341461402e-13	0.09193357321355489	0.3112446299013416	0.268810424229657	1.38542464563373e-09	0.0166683369074401	2.25894741253659e-06	CPSG_07906	conserved hypothetical protein	CIMG_12567	hypothetical protein			1.0	-2.4092827975687143	-2.426400516719923	-1.050449092595465	-0.2517572022826964	-0.5196942446300571	-0.11512967589453345	1.3687420110534	0.619560483165652	0.930425974925685
D8B26_002097	D8B26_002097	AOX1	9.936361984631189e-17	2.872794891016282e-09	1.5566391245365181e-19	9.153077176376167e-09	1.9222159283949064e-05	8.090320913162936e-18	0.138364111954304	0.0151301240278446	0.0417892852845647	CPSG_02157	alternative oxidase	CIMG_01051	alternative oxidase, mitochondrial	HISTO_DA.Contig93.eannot.1958.final_new	alternative oxidase	1.0	-1.8106953815560678	-1.196059681885896	-2.399531294938981	1.407331326022275	2.146879176692452	2.4112675555159377	0.703301310793531	1.056120004921	0.910143945943982
D8B26_004085	D8B26_004085		5.799025735888719e-09	0.002146606419802167	0.00016884942984013616	1.6109832503681776e-06	0.018420309947885814	6.878724240725864e-05	0.181177620214561	0.0638683362426656	0.930165913543457	CPSG_09383	rab	CIMG_07716	small GTP-binding protein	HISTO_ZL.Contig1161c.genewise.45.final_new	Ras family GTPase (Rab4b), GTP-binding protein ypt4	1.0	-0.785072789359483	-0.8200326203116493	-0.3851802256372032	-1.0147250892205226	-1.4370432463114107	-0.5067267434722145	0.401317904061665	0.552543991107984	0.0267963656510695
D8B26_007320	D8B26_007320		0.8193878844839393	0.013750227196270911	0.12829767247037166	0.0007825471052239737	6.25711120884301e-11	0.06242912976684367	0.993076479127243	0.828001512166109	0.357223734068224	CPSG_04700	conserved hypothetical protein	CIMG_10270	La domain-containing protein	HISTO_ZZ.Contig127b.Fgenesh_Aspergillus.83.final_new	La domain family	1.0	-0.01994788006618561	-0.24980739709303026	-0.12562393127208527	0.33001875880657705	1.0871306610227474	0.16254102019575675	0.00284754691252154	-0.0714977342797321	0.263419738471365
D8B26_006204	D8B26_006204		1.2920442235513585e-08	0.0007323767263306742	8.159153844352373e-05	0.00014824981290365033	0.04956309868811348	0.008529425537444492	0.855782335462494	0.00216741141559104	0.695823762118353	CPSG_07119	conserved hypothetical protein	CIMG_06565	hypothetical protein	HISTO_LG.Contig392.fgenesh_plus.4.final_new	hypothetical protein	1.0	-0.613239608449697	-0.6009117549954562	-0.34610583578380044	-0.6176829561833921	-0.9995911997404243	-0.26920505368518116	-0.0709660806599848	0.968085865259479	-0.131472783188503
D8B26_001511	D8B26_001511		1.9738687836445627e-23	1.2578913779045802e-13	1.4368782858354022e-15	1.2448964300857268e-08	0.16263586135800576	2.5209221419005007e-07	0.0210631082206048	0.00040089291398668	0.0108362830626809	CPSG_01451	integral membrane protein	CIMG_01706	integral membrane protein	HISTO_ZT.Contig1089.eannot.1559.final_new	integral membrane protein	1.0	-4.353991559822676	-3.110572528177657	-1.806762145756742	-2.0213612104932843	-1.0970709233945344	-0.9971991120219285	1.29788613116723	2.03180709524162	1.21928495508958
D8B26_004248	D8B26_004248		1.2314687178292204e-11	0.00017018624956510918	3.925887220898369e-13	0.7128400746379072	0.7377161836092937	0.2507442574053648	0.0375758351654375	1.87399497208311e-05	0.0115687810510015							1.0	-2.0371487997651396	-2.7839965239495905	-2.0863454151803706	0.22010845876514215	0.7349831070415612	0.33699862226800004	0.852400838604642	1.70168228833826	0.82526903553509
D8B26_006656	D8B26_006656		2.7177579527113472e-17	2.4030957715468253e-13	0.11408729114980075	5.139560603464426e-10	8.033806009414525e-06	1.9747873954317226e-08	0.0846620203571257	0.279982630694717	0.180012919963571	CPSG_01037	conserved hypothetical protein	CIMG_06978	myosin class II heavy chain	HISTO_DU.Contig190.Fgenesh_Neurospora.39.final_new	myosin class II heavy chain	1.0	-1.283703304671288	-2.114567114782616	-0.10990738639687209	-0.8266767407478446	-1.2251769131694688	-0.556823730982537	0.648566277078779	0.56658907544135	0.498720989826982
D8B26_007868	D8B26_007868		0.0572112484709514	5.539459741217195e-10	0.045713426077155624	0.850648306650239	0.01442203070627183	0.30893775536280255	0.763810073110425	0.904484277848165	0.0620890195676091	CPSG_04053	translation initiation factor 4B	CIMG_09493	translation initiation factor 4B	HISTO_AL.Contig317.Fgenesh_Aspergillus.23.final_new	translation initiation factor 4B	1.0	-0.14346267423649162	-0.9732094298160735	-0.15096542771668828	0.02046612295082921	-0.4894040543844514	0.08371337396282263	0.111601964915169	-0.0494977015049534	0.556931498988351
D8B26_005287	D8B26_005287		0.36743445123461294	0.0066238195839181495	0.34982058396814053	0.0012809144905181976	0.2582898269311411	1.8336898422035763e-07	0.255486633743534	0.703372743310678	0.0125653555919459	CPSG_05203	conserved hypothetical protein	CIMG_00447	hypothetical protein	HISTO_EA.Contig33.Fgenesh_Aspergillus.63.final_new	hypothetical protein	1.0	-0.08288388000594853	-0.5283411907743675	0.0846015973573265	0.3939691924726672	0.3571075550426371	-0.655455915383626	-0.439061455642195	-0.193336612008401	0.8882674612643
D8B26_000664	D8B26_000664	PET127	0.022869118031721775	0.0005581766445343421	0.004094625442564752	0.9648827683394893	0.007325498751309608	0.3767045128671227	0.896431714058443	0.945128726348901	0.00260883147057505	CPSG_08660	mitochondrial mRNA processing protein PET127	CIMG_02797	mitochondrial mRNA processing protein	HISTO_KF.Contig597.Fgenesh_histo.57.final_new	mitochondrial membrane protein Pet127	1.0	-0.24854814608675652	-0.7208728891386674	-0.31584518552000007	0.007900028309544565	-1.1734606084750276	-0.10768118651873199	0.0339710563477764	-0.0190540247276152	0.604266363610618
D8B26_004414	D8B26_004414		4.390588910331602e-14	4.388246814538366e-06	0.8051740890464661	0.011163903767412381	0.97118831849358	0.4999049579552947	0.00260644238629926	0.528433743730695	0.0290314214204268	CPSG_07393	conserved hypothetical protein	CIMG_08118	hypothetical protein	HISTO_FX.Contig167.Fgenesh_histo.37.final_new	hypothetical protein	1.0	-1.4527817796318023	-1.8529380349017444	0.025197362953749667	-0.4825781783688933	-0.03227063751813318	-0.0834322508810486	0.777914184522327	0.258038401386623	0.537793577324121
D8B26_007013	D8B26_007013		0.005459823343740942	0.15150427031583438	2.7780182817869785e-08	0.7055380228700788	0.990777579529333	0.0008238201088990774	0.00014308117995747	0.0717463918422817	0.0185761431858305	CPSG_08899	conserved hypothetical protein	CIMG_07367	hypothetical protein			1.0	-0.589787812527233	-1.237044041988716	-1.310869946287131	-0.1873307324082788	0.036339035513146344	-1.006775096338206	1.41714286210888	0.828192600419166	-0.742540498442552
D8B26_005754	D8B26_005754		0.8975993203039491	0.21576286826919372	3.6401052488905855e-08	0.34700593574937133	0.7377161836092937	0.08758172864233227	0.20624641591259	0.294224176376883	0.0637471397198945	CPSG_06939	conserved hypothetical protein	CIMG_05952	hypothetical protein			1.0	0.03220784035825024	-1.2859275726496935	-1.563760639552781	-0.5585109136772066	-0.9726246295306673	-0.543104992082588	0.492290163124532	0.415522498313416	0.438498160056479
D8B26_003351	D8B26_003351		0.006420114773429555	0.3341471775752913	0.0005942077846332001	0.4947248883613937	0.889344281229445	0.13657743699771344	0.921127056115715	0.0104869608651714	0.000526663925852634	CPSG_03395	erythromycin esterase	CIMG_03880	erythromycin esterase	HISTO_ZT.Contig1128f.eannot.1117.final_new	L-isoaspartate O-methyltransferase	1.0	-1.8485105334297987	-6.123646261326117	1.2205105937030023	-4.139558475860832	-4.139558475860832	-4.139558475860832	0.101475387370345	1.60958328875693	1.47963846547908
D8B26_007867	D8B26_007867		0.2352566655037574	0.7121661168711343	0.007862545147395667	0.6425237446918551	0.9409002877294523	0.1528685078507324	0.99694030588697	0.399957932088301	0.700359260036067	CPSG_04052	ubiquitin conjugating enzyme	CIMG_09491	ubiquitin conjugating enzyme			1.0	-0.15228829479136743	0.1269599033973829	-0.32874031176986973	-0.14027654217648697	-0.0925589271223223	-0.244924108042516	0.00111506932712313	0.269614640560035	-0.103528980766739
D8B26_005775	D8B26_005775		8.077428087994918e-14	8.948904248219706e-10	9.593768761889902e-06	6.322180290211458e-06	2.3539700074736855e-05	0.00017244716320512064	0.388244139051758	0.00246639267815935	0.546573408358682	CPSG_06963	hypothetical protein	CIMG_11648	hypothetical protein			1.0	-2.3408798647245836	-3.0266012448124635	-0.8712160609717162	0.9796313822619339	1.1951596638931585	0.7263848099874047	0.959343199686495	2.52430443025699	-0.57067222672382
D8B26_007953	D8B26_007953		0.05428469544034283	0.9697102059986067	0.022239353048355233	0.4079959311486479	0.6401733804967767	0.22091839997735388	0.284055592389415	0.846047858673305	0.854978200057583	CPSG_04152	conserved hypothetical protein					1.0	-0.8634938777875742	-0.07598850299232368	-0.7936430636556027	-1.0544407200342378	-7.718358545065708	-0.7323225098942159	0.733837835779233	0.170394947785616	-0.0953624160345572
D8B26_000913	D8B26_000913	VELC	0.21867960010091675	0.13873957274665513	0.19712006632425766	0.012468266766148076	0.6398697511086088	0.029474236673223436	0.447530349228262	0.506511671310893	0.404728641532318	CPSG_00299	conserved hypothetical protein	CIMG_02440	VelC	HISTO_EA.Contig33-snap.162.final_new	velvet family protein VelC, mycelia-enriched transcript	1.0	-0.46311993616207225	-7.606618154428714	-0.387085228944747	1.660093845487515	-7.573876183588441	-1.4897240406310082	1.33776913326447	1.1961259594616	1.39882796031739
D8B26_003269	D8B26_003269		0.0009223960662285722	0.1068637009898384	0.0562329323000212	0.3786036084394727	0.5596812705194177	0.7701957531663216	0.0156014103238951	0.346196129059405	0.0315974666536699	CPSG_03510	conserved hypothetical protein	CIMG_03771	hypothetical protein			1.0	-1.4426415060231002	-7.710391864084848	-0.5429949046076817	-0.9013618354978972	-7.9744820702759664	-0.14346641246189054	1.82353166010031	0.914605799908719	1.73256050232655
D8B26_005937	D8B26_005937		1.0997424251558302e-09	0.0002772219011672946	3.6892485668747287e-10	0.3255434785353369	0.460470618960633	1.4470176537706684e-07	3.32826520362275e-05	0.0304182941356546	0.936179660932896	CPSG_09543	lipase	CIMG_06883	lipase	HISTO_ZZ.Contig127c.eannot.1544.final_new	alpha/beta hydrolase fold-3 domain-containing protein	1.0	-1.0924371620729938	-1.1198906154052093	-1.1053053380837587	-0.38913507981429984	-1.3866998502280057	-1.7696955795148037	1.02393298867727	0.527364317003882	-0.0225170767577794
D8B26_005618	D8B26_005618		5.436207562822319e-17	3.7657694046823464e-07	2.799026773944954e-17	1.8286019703095427e-16	1.3121879416065732e-07	2.238703660950898e-17	7.55008077237747e-06	0.00122477894628941	2.14537199985411e-08	CPSG_04364	amino acid permease	CIMG_03146	amino acid permease	HISTO_DF.Contig537.Fgenesh_Aspergillus.76.final_new	amino acid permease	1.0	-1.692703378600403	-1.611869048531318	-1.5965349716932853	-2.6270864098472178	-3.0262775600761205	-1.9309131398528703	0.736885123451396	0.618310379412279	0.89330805484505
D8B26_004215	D8B26_004215	YAK1	0.45553232511650626	0.44315366723333427	1.4482940594603986e-05	0.010104516807508733	0.49696575470860854	4.7687931575164996e-05	0.967132927596284	0.823622346133476	0.365013121844599	CPSG_07639	protein kinase Yak1	CIMG_07885	CMGC/DYRK/YAK protein kinase	HISTO_KF.Contig597.eannot.1409.final_new	protein kinase	1.0	-0.053496630887782566	-0.1118592286591537	-0.3410095673397877	-0.27389121120669496	-0.2519605893362781	-0.3592680595215326	-0.00975922166977572	0.0577740548222536	0.180842429424524
D8B26_008062	D8B26_008062		0.0967188412104756	0.5164810413295716	0.8389815976848248	0.7794811444153301	0.9082564911915826	0.5532002057742909	0.185977302466546	0.0464883437130416	0.272678549838446	CPSG_07818	predicted protein					1.0	-1.4218579427582618	-5.704621317635317	-0.1135399104811704	0.8406002704665899	-4.264170457150064	0.8414159236317473	1.05344002835333	1.55323196642594	0.663195347445307
D8B26_003860	D8B26_003860		2.705208434579077e-09	0.001967435857120512	2.1440579871347033e-12	0.643718012859118	0.7206298986269932	1.0988705943106504e-10	0.0059720716664295	0.0959210973369266	0.1778069184388	CPSG_06365	conserved hypothetical protein	CIMG_04521	hypothetical protein			1.0	-1.1008728206273863	-1.3228403309192462	-1.4056157847303516	-0.08335736800498157	0.18444912005320754	-1.2832716917373646	0.828612045686829	0.521608931066556	0.37668152259165
D8B26_000192	D8B26_000192		0.6613992173179091	0.21841199909226122	0.06542915502994112	0.38777375337745323	0.5855736935205567	0.9500651729774685	0.581093271250835	0.675796206057059	0.652346358664057	CPSG_05925	conserved hypothetical protein	CIMG_05452	phosphoric ester hydrolase			1.0	-0.06151674303433225	-0.5289830490283043	-0.23208810563350762	0.24564910799014766	-0.7552828318114522	-0.01332399447336735	0.146948766208507	0.125520218181469	0.0980938932867597
D8B26_008141	D8B26_008141		1.5054680372419524e-13	6.923890498037018e-06	5.552613512500514e-10	4.5978766554974355e-05	0.08522143288631372	0.0003221284033608593	0.415638476246633	0.0441351941222346	0.0986533140887242	CPSG_07730	conserved hypothetical protein	CIMG_04775	hypothetical protein	HISTO_FE.Contig19.Fgenesh_histo.31.final_new	hypothetical protein	1.0	-1.3451987263230203	-1.2788146236436728	-0.8757599883052177	-0.8553642633063895	-1.097386798603796	-0.4831924800381392	0.274827567642594	0.789510188860989	0.506174755688764
D8B26_004859	D8B26_004859		6.411314425771576e-09	0.00020219483721969466	2.205345449984443e-15	4.731956045758356e-06	0.3408426053744432	1.4321366388751128e-08	0.633894317440806	0.0928888352174964	6.14773314848528e-07	CPSG_05436	conserved hypothetical protein	CIMG_08863	hypothetical protein			1.0	-0.8266240403870533	-1.071635039326616	-1.5546111817800725	-0.9900815188516244	-0.5754876633348828	-0.9490992119153538	0.111635245248224	0.445879522148584	0.987993286593914
D8B26_002592	D8B26_002592		5.15746919767753e-14	5.144537688204813e-09	5.025321692072604e-10	0.7207821655742574	0.002298124121100695	0.44270435423093085	0.000321932369007773	0.293455926219321	0.0010737753930188	CPSG_09697	conserved hypothetical protein	CIMG_09759	hypothetical protein	HISTO_DF.Contig537.Fgenesh_Aspergillus.72.final_new	hypothetical protein	1.0	-1.3171400840330643	-2.492839138111243	-0.805401802674894	-0.06408580001860109	-2.0903084652388433	-0.08765473661764053	1.5733694521107	-0.64641616045426	1.13657349833176
D8B26_007032	D8B26_007032		0.014512899568780544	0.16740351202262393	2.464761634606554e-10	0.8658525129381118	0.839967190188481	0.0012105572205135253	0.492618194997608	0.23569017200098	0.0263132415347559							1.0	-0.7642922425099758	-2.1777172429169886	-2.7874183605811704	0.16910629924494827	0.7501927722721048	-2.6061248399336314	0.452269609294213	0.893020682137436	1.21408440700509
D8B26_007091	D8B26_007091		4.3923631841617135e-11	8.849527930094487e-07	1.8865200245599744e-05	0.01150151612706503	0.46111318325321154	1.232761221013389e-06	0.0304886657583982	0.000145539006116431	0.0124556053824493	CPSG_04407	conserved hypothetical protein	CIMG_09996	hypothetical protein	HISTO_DM.Contig933-snap.29.final_new	hypothetical protein	1.0	-1.0657618673224196	-1.2801765971019745	-0.510309163482028	-0.5575017390330989	-0.6012800437074816	-0.8536961791438035	-0.698842900099875	1.18451525396442	0.786861172118629
D8B26_003859	D8B26_003859		2.9122680855878303e-08	0.001407891601986985	1.2173085291918779e-11	0.03761275264493762	0.4001659350831939	0.296425561883486	0.0066871390677947	0.825264853147156	0.165405545625672	CPSG_06364	Zn(II)2Cys6 transcriptional activator	CIMG_04520	C6 transcription factor	HISTO_ZL.Contig1161a.Fgenesh_histo.10.final_new		1.0	-0.5468996945290978	-0.5150229477295853	-0.7751950605752689	0.2601808121582533	0.3536678498947785	-0.0982672081082231	0.585563846468871	-0.0654654338888925	0.295625510460346
D8B26_002807	D8B26_002807		2.281799720653869e-21	0.9557855339064573	8.371500197234599e-20	1.7691691195625904e-11	1.295028050377628e-20	0.624308633263978	0.144994418833431	0.836222464633232	0.00162832554027115	CPSG_02743	heat shock protein CLPA	CIMG_03223	hsp98-like protein	HISTO_ZL.Contig1131-snap.240.final_new	heat shock protein CLPA	1.0	-2.8577473298951386	0.011410385113707467	-2.2903274093097403	1.7743233303675827	4.936494087816392	-0.08381535782978232	0.737220624801369	0.123403905460815	1.41533702898246
D8B26_008121	D8B26_008121		0.01495157773949154	0.3744302491336662	0.0004389462378559405	0.0007467921421578306	0.2243435428798973	0.004813320431672147	0.977905256655897	0.0497168470093138	0.628912195519877	CPSG_07751	conserved hypothetical protein	CIMG_04754	hypothetical protein	HISTO_GL.Contig296-snap.104.final_new		1.0	-0.7902493801519939	-1.2649649017801465	-0.9955672306119239	1.8183307256223828	2.129274366343491	1.0287410337980436	0.0208313030568319	1.1243127035892	0.204911607258534
D8B26_005620	D8B26_005620		0.0618208124563951	0.2661544707746032	0.35457423036569446	0.6548831398113232	0.9936738781480541	0.0002421368006996651	0.521424052478927	0.652330663153436	0.0026502348754753							1.0	-0.38046941784782073	-0.8948098044780002	-0.16313616281229407	-0.20459618642547997	0.02264404024079018	-1.0883464823938258	-0.339646813819058	-0.342189076592335	1.31731539982589
D8B26_007330	D8B26_007330		0.0005255020406835635	0.0009453469180497624	7.9533063828777e-10	5.010124422214841e-07	0.28021485846246286	0.7539378481348865	0.0110404657839477	0.669103487116874	0.991434411542458	CPSG_04710	conserved hypothetical protein	CIMG_10280	hypothetical protein			1.0	-0.32980507899087874	-0.6853644000240195	-0.7415579063926255	0.7247733035913605	0.4184869057883156	0.03480162139112529	0.625603335314081	0.151894568214646	-0.00360842719214105
D8B26_002565	D8B26_002565		3.286341596353357e-23	1.0531032808548603e-15	5.35173293444647e-23	0.001944724291300169	0.14734490513537113	3.69134342689256e-06	4.04798446337935e-14	0.000348625760733801	0.476745249820475	CPSG_09730	ABC transporter	CIMG_09797	ABC transporter	HISTO_DF.Contig537.Fgenesh_histo.22.final_new	ABC transporter	1.0	-2.1548197269060303	-1.9813814205009286	-2.1003347048796055	-0.3487362337393855	-0.5049918890874795	-0.4382572717990262	2.07959992286204	0.828736371525533	-0.161944447125922
D8B26_006717	D8B26_006717	RCD1	4.384856803829354e-11	6.384307308150026e-06	2.861761648805882e-09	2.587076354236979e-06	0.008147306193059445	1.3762092264555276e-07	2.86250687410935e-06	0.702979285392833	0.023129415977089	CPSG_01113	cell differentiation protein Rcd1	CIMG_07053	cell differentiation protein rcd1	HISTO_ZZ.Contig127c.genewise.35.final_new	cell differentiation protein rcd1	1.0	-0.9971486223817585	-1.3490011696064674	-0.7699524815944339	-0.939084597472924	-1.5428169446249058	-0.7722815522695081	1.03741092887264	-0.123340104950871	0.457954081324473
D8B26_004622	D8B26_004622		6.391934070194358e-17	3.0156131954875316e-17	0.027066203169799227	8.799386175654082e-19	6.69553300274016e-18	1.432740194861474e-17	0.00239682111840113	0.0201903475819329	0.919944372726278	CPSG_08196	C-4 methylsterol oxidase			HISTO_ZE.Contig158.Fgenesh_Neurospora.19.final_new	C-4 methylsterol oxidase	1.0	-2.4086250620611978	-2.8456743253087846	-0.3070542832237982	-3.1537405711410136	-3.4689787426861365	-2.7869842363485877	1.38195509179663	1.01357027961672	0.0522781922857511
D8B26_006994	D8B26_006994		0.0018224478881003886	0.3422723438126994	0.015043938099486783	0.5345611400715532	0.6857769112155349	0.06275168457504163	0.26732818892996	0.138213885443036	0.0856403821446394	CPSG_08878	hypothetical protein	CIMG_11953	hypothetical protein			1.0	-0.9734714116360266	-1.217142367476307	-0.5765391081533591	0.41534141494447224	0.9963103405820585	-0.7999974698703426	-0.571618320667667	1.01251471651009	0.775987984007347
D8B26_006986	D8B26_006986		4.474340557499993e-10	0.0017989581384721225	9.040540008541066e-05	0.8033346397013631	0.8516734815607818	0.2970306552872816	2.98572392207876e-06	0.000484615587386829	1.41219362069879e-07	CPSG_08092	conserved hypothetical protein	CIMG_00873	hypothetical protein			1.0	-2.4761709030162087	-9.466376321162908	-0.8086000999385887	0.14606730479181992	-0.5459355963138453	-0.3316249522134891	2.05152945356971	1.74009111854417	1.79917469308267
D8B26_002908	D8B26_002908		2.9250774840109765e-11	0.0010727267911671819	0.0007095204781105471	0.09940252905023705	0.3784574114497389	6.9132360757549256e-06	0.359251952840589	0.0255180949631924	0.606003900060276	CPSG_02617	ADP-ribosylglycohydrolase	CIMG_03339	ADP-ribosylglycohydrolase			1.0	-1.2011551139959955	-1.2306141252074285	0.37206610493342396	0.31067459318424984	0.5463987139381546	0.6309471268733396	0.297357359788645	0.75964405736195	-0.157716954953935
D8B26_004718	D8B26_004718		2.245767093079119e-23	7.53864280626042e-17	2.808268124509414e-06	3.340362285224353e-08	0.04869914340789417	7.623994795122654e-06	0.810271671392898	0.00105640648667194	0.0339093258538398	CPSG_05605	conserved hypothetical protein	CIMG_08653	hypothetical protein			1.0	-3.7918112896688188	-4.2044939416853415	-0.596322881655192	-1.6034478166048	-1.3693895081717973	-0.7190466784533525	-0.234022939426099	2.45435172767045	1.52824426695547
D8B26_005347	D8B26_005347		1.8200274170086393e-16	4.1869453099758534e-05	1.4092625051209047e-18	8.563003644379389e-08	0.11032836822100821	1.4458093548219033e-23	0.0919748761556707	0.00292741415146812	0.592018013336053	CPSG_05273	conserved hypothetical protein	CIMG_12163	hypothetical protein			1.0	-2.327682584478993	-2.3437935701250936	-2.313643395221224	-0.8012501022572287	-0.4472365734123802	-4.825646834894248	1.19846766411393	2.12999662627436	-0.28400518094492
D8B26_000263	D8B26_000263		8.023945497483548e-10	0.02443308729328342	0.00394076562580104	0.011747205393019745	0.6483755448626267	4.368988429546025e-06	0.577928286411429	0.273342890609641	0.316924676997834	CPSG_06006	conserved hypothetical protein	CIMG_05374	hypothetical protein			1.0	-1.4718978689072664	-1.1859961459854809	-0.42755147527953385	-0.8178433316439461	-0.5932941571506793	-1.0999173674515164	0.283828624509699	0.655900426533776	0.402072191585132
D8B26_003208	D8B26_003208		1.0474140923557934e-08	0.1473363752511075	0.08539935429480645	0.00015930428523693176	0.03927691906249778	2.8966722652315967e-10	0.491108103930648	0.381397699634384	0.180546575677021	CPSG_03580	conserved hypothetical protein	CIMG_07642	hypothetical protein			1.0	-1.9892104538494237	-1.3422341846916026	-0.3042371239777228	-1.751959230049071	-10.723913777881446	-2.7029282132533208	0.453711981051714	0.574129800085205	0.550659431674613
D8B26_002603	D8B26_002603		4.176202907630478e-11	0.00405887824182043	1.597998962298034e-07	0.014416077952623013	0.05686006122549771	9.414302552437189e-08	0.292157306282174	0.344896150840167	9.66868471718825e-08	CPSG_09678	subtilase	CIMG_09744	subtilisin-like protease			1.0	-1.3862345057068193	-1.1964129533951549	-0.8036493168926788	-0.600799754070671	-1.9457927330024873	-1.1206595148686593	0.216375016808724	0.242558115504716	1.00962016512069
D8B26_008130	D8B26_008130		1.846451142644365e-09	6.568340357253963e-06	2.586018899791638e-12	2.9104210235950574e-12	3.0909088375335695e-06	6.305996278742195e-13	0.311397608257579	0.302986262671996	0.000522607286885491	CPSG_07742	conserved hypothetical protein	CIMG_04764	amino acid permease			1.0	-0.7911228816395818	-1.321065217161346	-1.019253705371521	-1.8772813788203566	-3.5824169344368997	-1.3304000038870925	0.253574442608977	0.331826024748	0.770154236526689
D8B26_006925	D8B26_006925		3.7252079220613083e-07	0.2928764014605553	2.469063884054533e-10	0.22840093635496594	0.1804968025556681	0.00014393336148075007	1.75915522984395e-11	0.149657274416966	1.97945676511344e-05	CPSG_08793	extracellular lipase	CIMG_07277	extracellular triacylglycerol lipase	HISTO_ER.Contig17.Fgenesh_histo.15.final_new	extracellular lipase	1.0	-0.8131034997756502	-0.37196200569788807	-1.0944477937411057	-0.30706334880427355	-1.434729108758729	-0.6798936303603351	1.36664506345343	0.290945991597363	-0.671268512961985
D8B26_006672	D8B26_006672		0.0480557218520793	0.14070424718521238	0.0033658763742562487	0.00030489203817503835	0.09370086141970223	0.00029944485515204754	0.222994040369271	0.817835220359449	0.90013264281706	CPSG_01056	conserved hypothetical protein	CIMG_06995	hypothetical protein	HISTO_DU.Contig190.Fgenesh_Aspergillus.78.final_new	DUF3405 domain-containing protein	1.0	-0.2219864516219126	-0.4334842803524987	-0.3203795094403349	-0.823856858193769	-1.3040364440382157	-0.5240481974581872	0.296483705510297	0.0913219507597089	0.033875495962886
D8B26_002247	D8B26_002247		0.0002625899796343553	0.43202727488711323	3.6685976708153996e-05	0.3107369579176154	0.7681924876652227	0.5571115429438775	0.847187156483224	0.312668105733836	0.972233369395637	CPSG_08103	predicted protein					1.0	-0.8615506662506199	0.5029872950043173	-0.8311185195120118	-0.5976843916842348	0.6248010862676395	-0.17733236818035705	-0.116596213943357	0.646976048119115	-0.0180785917578108
D8B26_007346	D8B26_007346		3.5824525991245034e-06	0.15360617548724184	1.0432596220621578e-07	7.122132709705458e-07	0.006523429291559229	1.3969571235896692e-05	0.0130845085298551	0.0103141611946908	0.00793608222405568	CPSG_04725	conserved hypothetical protein	CIMG_10295	hypothetical protein	HISTO_ZZ.Contig127a.eannot.1370.final_new	esterase/lipase domain containing protein	1.0	-0.49848395483709934	-0.27542289201305514	-0.5939448842460454	-1.1997766245395118	-2.1623446497926073	-0.5953183585440199	-0.536402719241067	0.575135041173705	0.550010125539075
D8B26_003695	D8B26_003695		0.021539808178855178	0.3560923086181184	9.190905606737138e-05	0.2776647630103764	0.5674765655957393	0.5632983221788975	0.0527590346649284	0.914458055074506	0.799117209192954			CIMG_04318	hypothetical protein	HISTO_GI.Contig382.Fgenesh_histo.96.final_new	hypothetical protein	1.0	-0.3411672813248619	-0.399475391280084	-0.5836640894149474	0.3413608402541028	0.6629828631927843	0.11728113019519738	0.589469898742341	0.0538958349691625	-0.075877786584539
D8B26_003816	D8B26_003816		2.3860240794616497e-19	2.8368968495658277e-15	1.436014003042783e-10	2.5646360066318947e-18	2.6674144495682804e-11	3.0376321700216287e-13	0.987042993357724	0.0366503791425227	0.0100451638816086	CPSG_06306	UTP-glucose-1-phosphate uridylyltransferase	CIMG_04465	UTP-glucose-1-phosphate uridylyltransferase	HISTO_ZL.Contig1161b.Fgenesh_Aspergillus.121.final_new	UTP-glucose-1-phosphate uridylyltransferase	1.0	-1.5733748364257114	-1.6736480711618131	0.6742290305337965	-1.7548203500149817	-1.6540928457554689	-0.9481439349384525	-0.00476875284801359	0.500177506932078	0.607027451819805
D8B26_000122	D8B26_000122		3.356491604583032e-07	0.02937597776207319	1.511228818352576e-09	0.01864804948459838	0.6015739520118741	0.13402560410751002	0.0018099818360616	0.00216057444026208	3.82611481944333e-07			CIMG_05530	hypothetical protein	HISTO_AZ.Contig47.Fgenesh_histo.24.final_new	hypothetical protein	1.0	-2.6110972524887965	-8.704782078776521	-2.773131491915039	-7.812761905502436	-7.812761905502436	-0.8328769320809212	1.58178054233722	1.97949905322342	2.4741185475995
D8B26_000211	D8B26_000211		0.38230440680689975	0.2373431149542692	0.06458050942900069	0.8149943675592702	0.6784332199659658	0.2793199289840455	0.0125761703694635	0.633789009108689	0.161240221941734	CPSG_05946	conserved hypothetical protein	CIMG_05432	hypothetical protein			1.0	-0.4010617299087914	-7.403438839379439	-0.6882536420092383	-0.3048816153433501	-7.701637599347353	-0.7136595736478565	2.02768622441617	0.536203556188787	1.07345299468081
D8B26_004530	D8B26_004530		0.19193361746417667	0.7186365187471275	0.02829247568624123	0.02568102544454432	0.5844933324895869	0.0014751696111619539	0.435723134558901	0.986913072680656	0.968148932243596	CPSG_08310	conserved hypothetical protein	CIMG_08308	hypothetical protein	HISTO_ZH.Contig107.Fgenesh_histo.22.final_new	synembryn, putative	1.0	-0.13002870062076527	-0.09612682566600726	-0.20947634528908846	-0.39440577971366725	-0.369967839170423	-0.39163458832432707	0.171357789224627	0.00496099589770616	0.00954062707028047
D8B26_000349	D8B26_000349	ARG8	0.3790839088138248	0.2210967533127294	0.10153541544454538	0.22891615282306066	0.3035692178577472	0.38018691308786334	0.992517382969414	0.784379051932975	0.496871537227227	CPSG_06120	acetylornithine aminotransferase	CIMG_05206	acetylornithine/succinylornithine family transaminase	HISTO_DA.Contig93-snap.136.final_new	acetylornithine aminotransferase	1.0	0.06322927860895712	-0.20060403637041233	-0.11424657119043086	-0.14441755558748903	-0.4489577337867468	-0.07485174728418796	0.00331129562232757	-0.114695247949984	0.218551241723534
D8B26_007144	D8B26_007144		2.3091747493607567e-16	2.518840333567684e-07	5.5866635584538654e-14	1.3121627796137678e-07	0.00014953991332307826	1.6201734977640907e-11	0.00339049315465109	0.314577876311005	0.0180159213218668	CPSG_04486	2-dehydropantoate 2-reductase	CIMG_10067	2-dehydropantoate 2-reductase	HISTO_DM.Contig933.eannot.1691.final_new	meiotically up-regulated gene 72 protein	1.0	-2.0911554069769855	-2.590341897810656	-1.4486398779283343	-1.29582289521394	-3.561496924014403	-1.4173543780431062	1.22683768631141	0.53981571950587	0.842236417675469
D8B26_007703	D8B26_007703		2.0695338243036886e-05	0.02911069181961889	0.0002410857134302821	0.05260762489173892	0.8259350921581953	0.4972176671010402	0.0262937124335841	0.128469148315139	0.184638090148876	CPSG_03862	conserved hypothetical protein	CIMG_09317	hypothetical protein			1.0	-0.9601761181792335	-1.7107322921190578	-0.6736912692119231	0.8735311867771947	0.5158098772551911	-0.22272622770281605	0.620415479023857	0.483628048088509	0.317288188901859
D8B26_006704	D8B26_006704		5.0575358773227716e-05	0.0482809468920636	0.7452422130274522	0.17740908312584297	0.22521056769066655	1.0	0.879985052399566	0.00188437540704578	0.0167841643602644							1.0	-0.5292752170843794	-0.6659472990713717	-0.036939780236234225	0.2990216811429364	-1.278560193845084	-0.00019896307697025273	0.100865695645434	1.48222297523791	-1.06022616656601
D8B26_007750	D8B26_007750		5.34116041183708e-10	0.0030236301068519897	4.14668809518841e-09	0.8171295440027944	0.7264758752669656	0.4188282734802889	0.0530607636779298	0.00158285061632139	9.13247532254979e-05	CPSG_03912	conserved hypothetical protein	CIMG_09362	hypothetical protein			1.0	-2.7792153701099314	-9.656805811769432	-1.7855279681740157	-0.14916919781617224	0.7422973792702919	-0.2718555217149593	1.36595090437975	2.24317490143611	2.41474024729541
D8B26_008292	D8B26_008292		1.3637905289316588e-13	8.208799425860186e-07	6.328839980726018e-12	0.9718844284414206	0.08903309076933251	0.818279366735113	0.00641331996224177	0.131812899314841	0.909803523932384	CPSG_09027	meiosis-specific serine/threonine-protein kinase mek1	CIMG_07520	CAMK protein kinase			1.0	-1.1520627654277014	-1.3603878831980172	-0.9167486476084704	-0.00817500160828287	0.6769145364569454	-0.026903303686652003	0.791377701808923	0.610597607172195	0.0415618663232697
D8B26_004099	D8B26_004099		0.018441533197320732	0.41139198376769465	2.0826321318612085e-07	0.9314848899653985	0.9774365720198438	0.2910787437681173	0.0294472694937102	0.0272332037395805	0.512477430122849	CPSG_09359	L-PSP endoribonuclease	CIMG_07737	endoribonuclease L-PSP	HISTO_ZL.Contig1161b.eannot.1304.final_new	L-PSP endoribonuclease	1.0	-0.17036396010408372	0.0818376620498112	-0.45695056323286104	0.009369152671081652	-0.011230503127114308	0.08321633314332734	-0.793638070905855	0.779405783718182	0.243720156524926
D8B26_004749	D8B26_004749		0.34260975925890785	0.13148916904314267	0.004793919511923552	0.5552355929670219	0.7668652558555773	0.07849918029664876	0.608509304692126	0.954446998840607	0.121628838484239	CPSG_05566	fungal specific transcription factor	CIMG_08688	transcription factor	HISTO_ZL.Contig1131.genewise.181.final_new	fungal specific transcription factor domain-containing protein	1.0	-0.07864803742184713	-0.28540087288767857	-0.230386378407321	0.086580790983871	-0.16894337793261935	-0.17132797934509608	-0.143632328827704	0.0209399532931176	0.372575218036001
D8B26_006497	D8B26_006497	ALR1	0.2275442067288991	0.030725511672392347	0.0005776117497448301	0.6756962843835794	0.5194070095687464	0.21086509766872902	0.142809348793992	0.172052508699048	0.0930686581181451	CPSG_00838	CorA family metal ion transporter	CIMG_06241	CorA family metal ion transporter	HISTO_ZU.Contig65.eannot.1988.final_new	magnesium transporter ALR1	1.0	-0.09129308707665529	-0.23323105485898532	-0.2764122092144736	0.045711529249893045	-0.1689515390008243	-0.10441685469787573	-0.25543879511779	0.231770539312096	0.275699829279735
D8B26_005399	D8B26_005399		0.0024776731918972274	0.20443456108516175	0.055971743690190194	0.8740949858616344	0.29290540971793233	0.9543148225041526	0.96557735452752	0.65898018063026	0.725787008095309							1.0	-0.4736412108528024	-0.5844834615041954	-0.26048141575234174	-0.06254857881157803	-1.954410246870929	-0.01415603439395692	0.0360054637144511	0.311747796573521	0.204721869412291
D8B26_000144	D8B26_000144		0.0004571860987453475	0.18293167296562646	0.00020728909138871684	0.0016574023341015055	0.3324038444319095	0.0055939671379862934	0.155371176874761	0.754042509988463	0.927261780551846	CPSG_05857	conserved hypothetical protein	CIMG_05509	hypothetical protein	HISTO_ZU.Contig65.fgenesh_plus.68.final_new	C6 zinc finger domain-containing protein	1.0	-0.4941657422823512	-0.4704303840817942	-0.49273643694949604	-0.8627635551298987	-0.9499883147342372	-0.45547250461094346	0.475903514967364	0.165762843745773	-0.0328058934568931
D8B26_004133	D8B26_004133		1.4250849045326178e-14	2.9657407961565264e-05	1.8452826967330017e-09	0.0008623119167159484	0.03565797694644042	1.217085234904526e-07	0.461202944024614	0.283044570985155	9.8416628553439e-09	CPSG_09319	conserved hypothetical protein	CIMG_07774	ankyrin repeat protein	HISTO_BP.Contig459.Fgenesh_histo.34.final_new	ankyrin repeat protein	1.0	-2.149124499334762	-2.470918376591732	-1.0363820118355078	-1.0058251123097341	-2.9304224746452863	-1.2088325253700904	-0.327473645593897	0.646207850458357	2.04439368161501
D8B26_007770	D8B26_007770		1.2624574906337352e-12	0.8110685448497036	1.6717677584758655e-10	0.46634956139787076	0.03963107234843173	0.16274898698562482	0.172382654647694	0.291005372660695	0.968148932243596	CPSG_03941	conserved hypothetical protein	CIMG_09386	hypothetical protein	HISTO_LF.Contig359.Fgenesh_histo.255.final_new	DUF1680 superfamily domain-containing protein	1.0	-2.220290420047523	-0.10992621304506854	-1.4987882208692307	0.2528301197411177	1.555090384921364	-0.31371647375680806	0.814232518962453	0.758631966787407	0.0211092118937781
D8B26_002342	D8B26_002342		4.055493982776022e-14	8.88707640571902e-05	8.391171517178564e-12	2.978155972112425e-05	0.21750128136998148	0.0003534507976537946	0.000145932820798495	4.44636695000314e-07	1.50302060008478e-08	CPSG_07992	conserved hypothetical protein	CIMG_00776	hypothetical protein			1.0	-4.561861601488142	-10.114688369112514	-2.0729320131790105	-9.228567910778484	-9.228567910778484	-1.2456537820152687	1.90169071492649	2.68179477935196	2.38492693073496
D8B26_006465	D8B26_006465		0.00046548973603832103	0.3728207378138927	7.523158230200545e-11	3.633881734487377e-19	2.10158797571857e-09	9.984573268903061e-16	0.000122216118060026	0.0123490707092182	1.37795938665536e-09	CPSG_00803	conserved hypothetical protein	CIMG_06273	FAD binding domain-containing protein	HISTO_ZZ.Contig127a.Fgenesh_histo.78.final_new	FAD binding domain-containing protein	1.0	-0.5958730908352617	-0.4141895326077242	-1.4383967877668877	3.7129609703581044	3.5152827287561697	2.533274006268659	2.15859751383065	1.17444928456746	-2.31467939260395
D8B26_007005	D8B26_007005		0.9342807585282897	0.5189159227891538	0.25346720649464427	0.9048345177873152	0.7942623916099435	0.24445962841113014	0.573571512958073	0.37762157742653	0.0443574557603205	CPSG_08892	predicted protein					1.0	-0.06252117018969267	-5.605088842291756	0.5430752283771764	-0.23102581523563476	-6.314742269045092	-1.2091357409873156	-0.509404168271731	1.0780642926862	1.56108331172159
D8B26_006496	D8B26_006496		0.08971065775077375	0.37494188331423833	0.04278727239885575	0.6887016105270182	0.8422029488831921	0.8436657466910895	0.698106954209005	0.0194862663610512	3.84092924794197e-05	CPSG_00837	conserved hypothetical protein	CIMG_06242	hypothetical protein			1.0	-1.0420757283756628	-6.1616802929297085	-0.9015220422252869	0.7490765075123782	-5.333738096052435	-0.23058158654410732	-0.382863342695496	1.9100219354085	1.83322078708694
D8B26_002855	D8B26_002855		2.7829664559698702e-08	0.00033491319224335535	4.961715010537049e-07	0.0043238514390566835	0.1640553834052105	0.15840056159682553	0.220475239582849	0.664802477085493	2.77137348956143e-06			CIMG_03286	TKL protein kinase			1.0	-1.1762466049937492	-3.033755105957551	-0.8447168669271923	-1.0118977155576996	-2.200478420431262	0.2452508178856885	0.418398573180354	0.255247473211759	1.41550158144541
D8B26_003247	D8B26_003247		0.0002450257000877946	0.18870745354770002	0.004331926564591823	0.36882757719536186	0.9102331923017816	0.0033848240615307304	0.00253024987654146	0.0130993251028038	0.399783745488061							1.0	-2.167466448108616	-7.28481348719202	-1.0130161664717952	-0.9590852701358591	0.43087676665311564	-1.9491523291749167	2.20867872059906	1.70431226074703	0.411279001199985
D8B26_002584	D8B26_002584		0.0009849461476343785	0.6043656060223986	0.0014374937293696122	0.45450791386360984	0.8310014710558087	0.6745269810513093	0.174012156493332	0.690956157815129	0.288905984780928	CPSG_09708	conserved hypothetical protein	CIMG_12429	hypothetical protein	HISTO_ZY.Contig562f.Fgenesh_Aspergillus.10.final_new	dynamin GTPase	1.0	-0.8078177921821449	-0.42605285046896557	-0.6528806593736156	0.4042321495364958	-0.6595039222117505	-0.14395746758393446	-3.94734286947563	1.53954970404059	3.18671705277943
D8B26_001132	D8B26_001132		3.650248846579281e-24	3.9182736134703234e-16	6.711272471930098e-20	2.4484052672828265e-15	2.000586513925297e-06	3.2701232189537035e-13	0.096587404578436	0.550532429447111	0.109873721966476	CPSG_00047	conserved hypothetical protein	CIMG_02194	hypothetical protein	HISTO_GI.Contig363-snap.14.final_new	hypothetical protein	1.0	-3.65977719850934	-4.7727329565015095	-2.184087080739294	-2.4520274637414863	-2.4524899783066973	-1.3396676063274742	1.54860226322786	1.1054863254387	1.71925668646726
D8B26_005419	D8B26_005419		1.1840388819339645e-15	2.3996345891723113e-08	3.1613835709293904e-16	7.5833652677649466e-06	0.17815692578763484	6.633263201275816e-09	0.000818724803525096	0.343750250971764	0.00313585172222685	CPSG_10102	conserved hypothetical protein	CIMG_08747	hypothetical protein			1.0	-1.280086423912803	-1.3982547985948688	-1.296885961787693	-0.824270595197706	-0.7660178081367286	-0.8239040682976194	0.732164511285375	0.297480045506402	0.607511898152772
D8B26_001290	D8B26_001290		0.016414157901618917	0.21405863994729404	0.08409184681126872	0.7028802261982294	0.7334720975648517	0.036329166273626035	0.28061076282675	0.265004896341609	0.141418702502416	CPSG_06700	conserved hypothetical protein					1.0	-1.1710280812003744	-6.984774269258212	-0.5823808717944124	-0.5992751473623129	-6.682987213741406	-1.97662692644661	1.18998412685877	1.23490942131435	1.17328419930117
D8B26_003814	D8B26_003814		6.086860585394013e-09	0.0002385537855222144	0.3219513857002171	0.09738030063967952	0.8918712371602255	0.6958249083247876	0.467897815297531	0.655426348287573	0.45267543974722	CPSG_06304	conserved hypothetical protein	CIMG_04463	hypothetical protein			1.0	-0.6950195911792171	-0.9684823479436622	-0.08375502409033982	0.247744023706557	-0.11195756736698924	0.04396723835877205	0.253935449970117	0.219397490770728	0.244197890297164
D8B26_001695	D8B26_001695		1.1701135467223144e-08	0.0015101004609860697	3.011699949038827e-11	1.0004071570751195e-06	0.006257234440688375	0.06499315363204437	0.610388233731419	0.0633352822111321	0.996034066377078	CPSG_01665	conserved hypothetical protein	CIMG_01507	hypothetical protein	HISTO_ZZ.Contig127c-snap.18.final_new	hypothetical protein	1.0	-0.7402524623134837	-0.7071849650725572	-0.9528074857627638	0.7913928984869456	0.9792296317446059	0.2075522227755484	0.228736950317553	0.75316846576289	0.00278109895496392
D8B26_005002	D8B26_005002		0.05249160139797548	0.7925034281485617	2.912218463072439e-06	0.9751665825276679	0.9480910709123129	0.6868560892270077	0.15757970347382	0.899237937490491	0.68717282450917	CPSG_04844	predicted protein					1.0	-0.44314679938249135	-0.23727909603871822	-1.102486513169736	-0.025011463455328405	0.19605527888584656	-0.15441259460036413	0.65639463903169	-0.100534560599692	0.175249165269312
D8B26_001430	D8B26_001430		2.5699074218490776e-06	0.06340856043034944	0.5397538586587527	0.5000597932198363	0.9425363166029199	0.8727365463633301	0.436296949785777	0.513307421749963	0.159912659952473							1.0	-0.7725253385741553	-0.8348250043051083	0.07657321558313492	-0.1969417355740501	-0.09477336518695038	0.02925043658854446	-0.355082606603507	0.419738859077478	0.562322530720311
D8B26_007631	D8B26_007631		0.8021928020753095	0.2900620582302116	0.7412046936530471	0.9436253263417993	0.865636281644981	0.9401345042854196	0.129716129708168	0.00343458405685897	0.825025901069432	CPSG_03782	conserved hypothetical protein					1.0	0.11647231756696658	-6.752663353556708	-0.12594763813985127	0.07564515029485173	0.659572114818577	-0.04468012671911655	1.05560477040558	1.83408309048593	-0.121599608540285
D8B26_002896	D8B26_002896		0.040610823574067055	0.6182560429296928	0.4759691541576741	0.3911692947607576	0.8609067305529372	0.280287594134649	0.148425465170606	0.436195671448465	0.229922993225504			CIMG_11094	hypothetical protein			1.0	-2.6348918959590795	-4.656752197802676	-0.46398424997197774	-4.966296428930773	-4.966296428930773	-1.7365041410192692	1.48855553050112	0.776390489103173	0.895853669901781
D8B26_007728	D8B26_007728		0.00020020907561896418	0.006661258384587444	0.13138999861063388	0.003975852697390207	0.16219916130419498	0.003113935614255193	0.000666689993905234	0.0339630071791234	0.0925379573025027							1.0	-1.0053363731951	-9.023099957032237	-0.288202439486366	-1.7271535725048754	-9.79553707757129	-0.8631126124564548	1.93934999850233	1.36839186543496	0.895097623962197
D8B26_000248	D8B26_000248		3.7679981468498167e-06	2.3531105730051486e-05	0.0720385764627015	0.1861346573247474	0.9386142493597556	0.7988168682869237	0.365233490934272	0.059388325607183	0.29619788083647	CPSG_05989	conserved hypothetical protein	CIMG_05391	CTD kinase subunit gamma	HISTO_DA.Contig93.eannot.1992.final_new	CTD kinase subunit 3	1.0	-0.5641254150234414	-1.3953153951595823	-0.17802230180797868	-0.24938392317640104	0.05869735326346594	-0.03426354717885181	0.453322956919662	0.867810597188819	-0.450944740185211
D8B26_007191	D8B26_007191		1.48087544952015e-14	6.15967649338407e-05	2.1334425296021856e-09	2.8674635319409787e-06	0.26999301862070807	0.17268977402998417	0.000114099335073164	0.983374101959021	0.000906986314361117	CPSG_04545	RTA1 domain-containing protein	CIMG_10124	RTA1 domain-containing protein	HISTO_GY.Contig460.Fgenesh_Aspergillus.16.final_new	parasitic phase-specific protein PSP-1	1.0	-1.489102738992405	-1.1536059234549016	-0.8022577355637123	-1.0542196314061831	-0.6900340015553392	-0.16455551905016705	0.748545916133871	-0.00721588003180695	0.656330749249498
D8B26_005617	D8B26_005617		0.0002631450387533383	0.16436096949193799	7.666203530001495e-12	0.0049646083968427025	0.7601622478008679	0.028407686752055687	0.0383555667522264	0.00178160619214212	0.334910326707811	CPSG_04363	quinone oxidoreductase	CIMG_03144	quinone oxidoreductase	HISTO_GY.Contig460.eannot.1731.final_new	zeta-crystallin/quinone reductase (NADPH)	1.0	-0.26771982283519974	-0.16534939753732084	-0.7110160159234533	-0.31879063769926985	-0.14575959317944057	-0.17764987476478553	-0.507173176924567	0.735529193340144	0.235583948729079
D8B26_000520	D8B26_000520		0.01608948495354245	0.11706349667137354	0.0001610672535160587	0.9078672911308254	0.4722581297208242	0.8349728829712126	4.63032945636178e-05	0.00990614160781314	0.969168123844117	CPSG_08476	short-chain dehydrogenase	CIMG_04968	short chain dehydrogenase	HISTO_DM.Contig936.Fgenesh_Aspergillus.25.final_new	short-chain dehydrogenase	1.0	0.7302593489682027	-7.59859848987306	1.0342216169881824	0.20713730583541642	2.5871726475465424	-0.19576965002791666	1.20831501072073	1.13199482027831	0.0158612604007988
D8B26_002501	D8B26_002501		0.5626751871734211	0.14891541786268647	0.0006684059706342862	0.43552519950483737	0.7551070899578207	0.05425240970830789	0.95615742420171	0.293455926219321	0.0712220228008877	CPSG_09196	protein kinase	CIMG_03007	CMGC/CLK protein kinase	HISTO_AZ.Contig47-snap.16.final_new	protein kinase	1.0	0.0420693774632539	-0.19535695331860545	-0.25262519104726233	0.0837275000421063	-0.12738030007678391	-0.1538066160676944	0.0192209581556719	-0.327064185486633	0.471706012759634
D8B26_006222	D8B26_006222		1.0645729294848235e-06	0.007584138821170882	0.33217109041163023	4.905654003349275e-10	0.0008608105580497042	4.7395023682374074e-12	0.296091833709507	0.144421010657002	0.439449820616633	CPSG_07099	flavin dependent monooxygenase	CIMG_06549	flavin dependent monooxygenase	HISTO_LG.Contig392.eannot.1662.final_new	flavin-containing monooxygenase	1.0	-0.47470232223594716	-0.4263371435249291	0.07840410917761806	-1.1173656299336483	-1.268884138341837	-1.0297529201118953	-0.298645658914855	0.418834346842478	0.211536238808728
D8B26_005539	D8B26_005539		1.0189216022407782e-17	5.4813255294162714e-11	1.958747835964834e-18	0.02454015664059073	0.09129732781625358	7.40131181095535e-05	0.28072057820923	2.39644188580514e-08	4.50652963882585e-05	CPSG_04268	molybdenum cofactor biosynthesis protein A	CIMG_03052	molybdenum cofactor biosynthesis protein A	HISTO_AZ.Contig47.Fgenesh_histo.22.final_new		1.0	-1.7780101147809868	-1.9749841660104892	-1.853903671034866	0.4327426054529926	0.9381358084515592	0.5347261794247633	-0.285823096950661	1.5350395404878	1.01162411377294
D8B26_001419	D8B26_001419		0.32327817944099424	0.853199675039382	0.14221696628710392	0.6557974436014354	0.9102331923017816	0.14908961573113647	0.724124369980519	0.93915281805954	0.280727283658349			CIMG_01799	hypothetical protein	HISTO_ZT.Contig1089.Fgenesh_Aspergillus.162.final_new	SMC (structural maintenance of chromosomes) domain-containing protein	1.0	-0.29612360764671175	0.22065648835572926	-0.36432422630773814	-0.4082396240248379	0.39450559235862076	-0.6690006593395604	-0.177161043286655	-0.0584703723711737	0.412730900078721
D8B26_007410	D8B26_007410	SEY1	0.908987128839148	0.11824425149492383	0.8181961899519508	0.7102486106720847	0.9561706780508876	0.29456891793484746	0.554477772241657	0.188160232676134	0.945123623431713	CPSG_01354	sey1	CIMG_08991	protein SEY1	HISTO_ZZ.Contig127a.eannot.1390.final_new	GTP-binding protein Sey1	1.0	-0.008867877124371445	-0.20705127050645514	-0.017109250820084687	-0.045002927780145904	-0.025745849058971343	-0.08554552166515886	-0.0911717504354455	0.195745971912142	-0.0108816094497826
D8B26_001077	D8B26_001077		0.006345069985015526	0.007762315383339824	0.0027344139571006993	0.08073770833305768	0.17146748506065926	0.0010497910790869926	0.338828993237605	0.0601286616473418	0.227679861288639	CPSG_00107	conserved hypothetical protein	CIMG_02255	hypothetical protein	HISTO_BP.Contig457.Fgenesh_histo.96.final_new	hypothetical protein	1.0	-0.3536490603744541	-0.9852689042088453	-0.3684251050954728	-0.439713611218622	-1.4197187365894919	-0.5535305218203647	0.384143518477235	0.715428695693183	-0.41524090428819
D8B26_006492	D8B26_006492		3.8213559107805703e-10	1.0088043378135454e-06	0.003270772633021347	0.9491141122041036	0.5879880962040219	0.0003897166793653643	0.9946245895162	0.458442651239043	0.0495626483499174	CPSG_00834	conserved hypothetical protein	CIMG_06245	hypothetical protein	HISTO_ZU.Contig65-snap.61.final_new	hypothetical protein	1.0	-0.7584567239837962	-1.4369607154267667	-0.2425457391994055	-0.013094961270216487	-0.39367534563159196	-0.3894219285598841	0.00271376038537685	0.367660559350214	0.606301089948431
D8B26_006051	D8B26_006051		4.911283613566235e-09	0.4288742083541681	9.870223857808474e-08	0.35364369595712397	0.4391216363347313	2.9308464444781016e-07	0.0423392373906262	0.63956922830118	0.0849919131226978	CPSG_07304	conserved hypothetical protein	CIMG_06732	hypothetical protein	HISTO_LG.Contig392.fgenesh_plus.16.final_new	MARVEL superfamily domain-containing protein	1.0	-1.1739895639465703	-0.34581525617692327	-0.8634119087646364	-0.2338436147010994	-0.7647235266875313	-1.0792702844603137	0.467508392185636	0.148573269989845	0.335205383299989
D8B26_004524	D8B26_004524		1.0234205715075843e-15	7.064307813912358e-06	0.05486051954165961	2.2853437616281756e-07	0.018237621825936603	0.09855965726966334	0.669704656580344	0.00501427574180901	0.142701862583598	CPSG_08316	hypothetical protein	CIMG_12134	hypothetical protein			1.0	-3.3426791168686347	-5.6420928342484915	-0.2857052992839659	-1.6795388786792524	-2.023812657753903	-0.27101073666225023	0.420253742181738	2.32682697759944	0.948425472392842
D8B26_005646	D8B26_005646		0.02005093161156479	0.3795499090068494	3.44204831948436e-08	0.7225048922552902	0.22949789528673234	0.0025844613583216294	0.146583837622412	0.188011756000313	0.222473381874138	CPSG_04398	conserved hypothetical protein	CIMG_05803	hypothetical protein	HISTO_FX.Contig167.Fgenesh_histo.5.final_new	abhydrolase 2 domain-containing protein	1.0	-0.29667137153389006	-0.28819054525552906	-0.850406537012909	0.1005821172071752	-1.4374919243084918	-0.534925645917651	0.462670085800284	0.460589913789993	-0.352274466703817
D8B26_004903	D8B26_004903		3.9508462672642424e-21	8.031748354796506e-09	7.916036745651226e-18	0.199098053543614	0.830122488411295	4.138764875661658e-08	1.54209558888084e-07	0.463695604457553	0.404144626738512	CPSG_05384	hypothetical protein					1.0	-3.354163415542861	-3.194683200828823	-1.9128087174739001	-0.22399748034019099	-0.16062045261946273	-0.8699340716645393	2.59988318223554	0.452839751359611	0.311102483161712
D8B26_000124	D8B26_000124		1.4436173917870737e-20	9.087145469837615e-10	7.557599812692402e-13	0.3339568824985861	0.05854618203522761	6.741917015999603e-07	0.194470808156729	0.0705672596502439	0.00142360213548921	CPSG_05837	X-Pro dipeptidyl-peptidase	CIMG_05528	X-Pro dipeptidyl-peptidase			1.0	-2.91143765633871	-2.2825534623016424	-1.2352959602442375	0.21467225290291467	1.03885640233689	0.7797554776790053	0.515361470214562	0.86356016220903	1.16922358193657
D8B26_007998	D8B26_007998		2.1854156977541717e-23	4.848887961416734e-16	1.8274831471150257e-15	7.763249447507374e-06	0.02529632388426868	2.196442557013378e-10	4.66741374706823e-08	0.0299125721246933	1.83085227673501e-05	CPSG_07905	hypothetical protein	CIMG_10442	hypothetical protein			1.0	-2.892574849573712	-2.7864207442219944	-1.314920866059357	-0.5565879833098653	-0.5262740219345199	-0.859450305739617	1.25771731531183	0.604286512811544	0.89962572252021
D8B26_005354	D8B26_005354		3.363404681044018e-07	0.3530785389664766	7.632537978740246e-06	0.6119696382250155	0.9102331923017816	0.00464844476066965	0.0184881289031675	0.249881376870064	0.5391809211415	CPSG_05281	conserved hypothetical protein	CIMG_08421	hypothetical protein			1.0	-1.8736552290998758	-0.9783868834839601	-1.1277983814948944	-0.3117662224187788	0.275309272312838	-1.0245034120305185	1.14011275097121	0.701510407912425	-0.270233908668231
D8B26_002011	D8B26_002011		0.00016445279303942112	0.11093356877729255	0.42702682669731606	0.7815131265196422	0.23180782652088625	1.7194563981252448e-05	0.738974657211404	0.340294382829798	0.0647472971372628	CPSG_02056	fungal specific transcription factor domain-containing protein	CIMG_01156	C6 transcription factor	HISTO_ZZ.Contig127b.eannot.1408.final_new	fungal specific transcription factor domain-containing protein	1.0	-0.7338198145674145	-1.0129310593978507	-0.12374300931562866	0.08022902127693547	-1.3456182921064885	-0.9291221176465881	-0.110357302133498	0.378077707082141	0.466605708060865
D8B26_003437	D8B26_003437		0.0009562283021075719	0.11927448452328065	0.04753259715022442	0.6864605833123669	0.6355103900798021	0.006836960694390677	0.946371797623361	0.00324309434890204	5.3537076224185e-06	CPSG_03285	conserved hypothetical protein	CIMG_03990	hypothetical protein			1.0	-1.4549369542911101	-7.26682845840147	-0.5576464981909104	-0.47112667681200454	-7.134346711167175	-2.0264730175455528	-0.0631252101020896	1.74689751704659	1.95692598700022
D8B26_002083	D8B26_002083		2.418992645277807e-11	0.017387040681001078	9.92406981037046e-13	0.8427661691648827	0.5776038495858922	0.2322691136057377	0.799312820412996	0.0945274715779708	5.34702498182524e-05	CPSG_02142	conserved hypothetical protein	CIMG_01066	hypothetical protein			1.0	-1.4109783123406772	-0.8731251374535837	-1.4750024232276682	0.06517627991752578	-0.7916424795323622	-0.22072607821674464	-0.0920495166909108	0.565662963235775	0.990635092539311
D8B26_007734	D8B26_007734		4.504855199965066e-07	0.03926003838619581	2.9186537827582117e-05	0.8738098589656316	0.46519403624843514	0.04123999595199254	0.366084375322553	0.11095982693193	0.660418602805734	CPSG_03896	conserved hypothetical protein	CIMG_09347	hypothetical protein			1.0	-2.6283309089715643	-8.725681010809605	-1.301102368826962	-0.13103770105296536	-8.777865742645172	-0.9389415996848169	1.59725211070951	2.57799495996092	0.752338569047337
D8B26_007287	D8B26_007287		0.39337655055296517	0.6366333777274084	0.7410617002565155	0.35139460342069845	0.8492192083617013	0.4232528872239462	0.401919510245144	0.216234786208012	0.934183826271011	CPSG_04661	predicted protein	CIMG_05812	hypothetical protein	HISTO_KF.Contig597.Fgenesh_histo.108.final_new	hypothetical protein	1.0	-0.8343349255338758	-4.559254550151369	-0.22316144442019173	-5.222007268808213	-5.222007268808213	-1.0735598171562413	0.909910457522687	1.36943761365278	-0.0975592623975303
D8B26_006601	D8B26_006601		3.201193622510346e-11	0.0004939621865226405	1.3793519140858287e-09	2.4260399702785584e-05	0.024601427768230218	9.271798146746543e-07	0.28067085694482	0.134542919167815	0.0329700161321216	CPSG_00973	conserved hypothetical protein	CIMG_06121	hypothetical protein	HISTO_LG.Contig392.Fgenesh_histo.77.final_new	hypothetical protein	1.0	-0.8784053620176524	-0.7434694824480618	-0.6992851319441657	0.7584318457151521	1.0781721233098402	0.6454135506915084	0.219712565853296	0.30200898880218	0.376339784075928
D8B26_006351	D8B26_006351		4.145897305354592e-12	5.164586397141262e-08	4.657060838200903e-08	0.955763418086841	0.024148604457184624	0.49320758099608636	0.557436849693515	0.740392131819162	0.0139803542198479	CPSG_00675	hypothetical protein	CIMG_06397	R3H domain-containing protein	HISTO_DM.Contig940.eannot.1250.final_new	R3H domain-containing protein	1.0	-0.8063866553177741	-0.9479917708993847	-0.5071850263151115	-0.007033415169621472	-0.6755962795110683	-0.05914194925276212	-0.262483016487319	0.192438340970945	0.942713764828573
D8B26_000508	D8B26_000508		6.617070186547921e-07	0.004594833096699542	0.00011302112153174234	9.682409115290805e-07	0.07159810021221304	4.0454096304212775e-09	4.85578997998939e-07	0.676114288874397	0.12094360421229	CPSG_08488	ribonuclease T2-like protein	CIMG_11448	ribonuclease T2-like protein	HISTO_ZL.Contig658.eannot.1279.final_new	ribonuclease T2-like protein	1.0	-0.5135174512867523	-0.6643588399082682	-0.33675209499861936	-0.7435543113750228	-0.7009601229954469	-0.7305191607185425	0.975243102020812	-0.10955863014632	-0.28126032076386
D8B26_000743	D8B26_000743	FDH1	6.284314612673325e-13	1.68447747242591e-05	8.677276389361031e-10	6.158971009481655e-13	1.0550624711905523e-06	0.22122528360802682	0.0759412326380473	0.0112549394983764	0.00272437996899677	CPSG_00503	formate dehydrogenase	CIMG_02650	formate dehydrogenase	HISTO_IAH.Contig38.eannot.1006.final_new	formate dehydrogenase	1.0	-2.951860525393474	-1.8603700964473677	-2.007803622369935	3.9406141646142268	4.39570441346493	-0.5884318575445757	0.67883379030839	0.900986412528612	1.05103215072061
D8B26_004383	D8B26_004383		6.390750679110259e-14	0.004924624793813895	1.57688244847535e-16	1.8718306907726134e-12	7.632505796975432e-07	2.815475229598024e-17	0.000145914387257375	0.952507720623211	0.0136189838934739	CPSG_07424	conserved hypothetical protein					1.0	-1.489437909323942	-0.8419787383683083	-1.7534278049116756	-1.966803079923667	-4.281692952706897	-2.359723706265457	0.971569559888271	0.0284366478146771	0.573686124840029
D8B26_002948	D8B26_002948	NIT28/RPN4	2.359857268281668e-24	2.230831896627141e-14	8.550978462701607e-20	0.012677944134746821	0.8483552900344886	0.00010576119579824618	0.362114044373458	0.0489801879240243	1.98160498604991e-06	CPSG_02574	SILG	CIMG_03383	C2H2 transcription factor	HISTO_ZL.Contig1158.Fgenesh_histo.18.final_new	C2H2 transcription factor	1.0	-4.380095992791921	-4.1955185735831195	-2.370578079652519	-0.5118244452522951	0.14822482990133065	-0.57521061753616	0.505386655103619	1.30515696272659	2.38449810980449
D8B26_000597	D8B26_000597		0.002471498308154926	0.15008486729188347	0.0032667312702627837	0.5982074867591597	0.6970852417735992	0.04400663777211438	0.000197761399573017	0.209469669533672	2.14784955061603e-06	CPSG_08739	alkaline protease	CIMG_02881	subtilisin-like protease			1.0	-0.5481047564553698	-0.8482290448453509	-0.46956238519042065	-0.19949910797859471	-0.6498598184852351	-0.43625457199000117	2.3517181005495	0.80870090492895	-2.44712329455773
D8B26_007624	D8B26_007624		0.0018737864160910437	0.27916517343997016	0.7599473232102303	0.7782217542623222	0.7796019378271389	0.3889201998241821	0.495229186898441	0.529495419154457	0.512475224039713	CPSG_03775	conserved hypothetical protein	CIMG_09220	hypothetical protein	HISTO_LF.Contig359.Fgenesh_histo.123.final_new	hypothetical protein	1.0	-0.2814134704184221	-0.21830920338647078	0.026856066610708985	-0.04605772896365746	-0.1663954750636614	-0.08902520682203587	0.160867941961206	0.162717833270389	-0.143029014186888
D8B26_006993	D8B26_006993		0.045987638292691806	0.8896861039841243	0.028913575613913067	0.7078729841777205	0.43449872350755553	0.2660812402671465	0.907252699189775	0.415221958218959	0.0764357321592686							1.0	-0.4849671312566566	0.13022954600659042	-0.43922638163454425	-0.2875668568166993	-8.164176387611464	0.36516158507736113	0.0911416307434885	-1.01730206243068	1.22876928815825
D8B26_006320	D8B26_006320		1.1281721841995137e-09	2.0868201756056493e-11	6.070035697220251e-06	2.8212310099071997e-10	7.131228251927642e-09	4.159291498710088e-11	0.261039029758651	0.366000721298683	0.00358825070253394	CPSG_00638	RNA binding protein	CIMG_06432	RNA binding protein	HISTO_DF.Contig537.eannot.1327.final_new	asparagine-rich protein	1.0	-0.6679742436418014	-1.2651440795299957	-0.4148317242333773	-0.8531300173269033	-1.491215184265368	-0.8364851462891508	0.353435657363121	-0.30504666844967	0.844430029766927
D8B26_007165	D8B26_007165		0.010232609878355331	9.264398608613596e-07	0.0030122380010973735	0.21853043378611373	0.47421515581022267	0.4748940063945008	0.00578456242922608	0.846047858673305	0.301534592581639	CPSG_04517	beta-glucosidase	CIMG_10097	beta-glucosidase 3	HISTO_ZT.Contig174.eannot.1405.final_new	glycosyl hydrolase	1.0	-0.21254614375614092	-1.3296660180059041	0.2364880778208629	-0.1483088510152791	-0.2820376288934139	-0.06476767327412412	0.71793350638007	0.0795779541918353	-0.301483028123592
D8B26_002531	D8B26_002531		7.755498642080456e-11	0.0003296336520150242	2.6943253841267036e-11	0.05657722104558958	0.6310061166619045	0.0006574613381464963	0.00674955012627997	0.774453213563415	0.0018485755546314	CPSG_09768	conserved hypothetical protein	CIMG_09828	hypothetical protein			1.0	-1.7221898769767472	-2.5266773141583303	-1.5661324469669964	-0.7162689143876461	-0.7799260947118815	-0.8179342408379527	0.995670186910312	0.153674377838831	1.05815305145487
D8B26_000574	D8B26_000574		0.5839412096773064	0.028880358165003974	0.1802751036568955	2.616892364479478e-05	0.403091799030456	0.012271840497870484	5.54160314964081e-05	0.490481322090053	9.97310865949889e-06	CPSG_08417	peroxisomal ABC transporter	CIMG_04919	peroxisomal ABC transporter	HISTO_FE.Contig19-snap.24.final_new	peroxisomal half ABC transporter	1.0	-0.05707858293660352	-0.5401122381413654	-0.13216286901665208	0.847255389672577	0.5978166171486181	0.3357493793281808	-0.990268340550789	0.20441642849252	1.0626274889904
D8B26_000113	D8B26_000113		0.03839306934810065	0.03713531521003474	0.00013873810768570994	0.6754255492144834	0.7352048530714027	0.0016093848129568914	0.00571649791553256	0.0111652695693625	0.572207519045196							1.0	-0.6000263566451833	-8.283245143343985	-1.0083647248078922	-0.23978547062188893	-0.930830621478365	-1.1158676073203901	1.476339242719	1.86879574364353	0.388062068450527
D8B26_002520	D8B26_002520		0.5218803155672611	0.12120115559430765	0.012308954582548907	0.031919835250105145	0.542859061182656	0.03906495627769009	0.810715679796651	0.611414469386518	0.026957556596822	CPSG_09173	conserved hypothetical protein	CIMG_02986	hypothetical protein			1.0	-0.22622193280096625	-7.777345790275064	0.6737032627081725	-3.148796074671322	-8.253548776528373	-1.0810942662343317	-0.355495957144925	0.707719575318188	2.41122672769357
D8B26_004733	D8B26_004733		2.7530395786841957e-07	0.011414915099309711	2.6081130518947603e-10	0.00048253689780820895	0.22521056769066655	0.0038936763747386555	3.60116411939671e-07	0.956979853712256	0.49721450774416	CPSG_05586	conserved hypothetical protein	CIMG_08670	hypothetical protein			1.0	-0.9926649899575344	-1.3164483222770218	-1.283822998320284	-1.2744080550372663	-1.6353373843017358	-0.562575144200096	1.48848779897895	0.0250295801556177	-0.161242041306693
D8B26_000115	D8B26_000115		8.805022080652675e-16	8.888143827111886e-05	5.614634543598814e-16	0.3232314473183104	0.7867542674065294	0.01105947082094279	0.021336797271558	0.359062433195836	0.374648829078127	CPSG_05829	2OG-Fe(2) oxygenase	CIMG_05536	oxidoreductase	HISTO_ZU.Contig65.eannot.2020.final_new	naringenin 3-dioxygenase, oxidoreductase	1.0	-1.3601635484093388	-0.7858935301654612	-1.3263730068282624	0.1692479723667582	0.19468604292866223	-0.2941353587420166	0.712634356287356	0.317653624379591	0.27637048573385
D8B26_008424	D8B26_008424		2.302193856366727e-09	0.9979470382810733	1.8076723522288953e-11	0.0002749738599346077	2.0114462482731315e-07	7.090576089121604e-07	0.00159119700732172	0.0390320020769911	0.00725435231273901	CPSG_09790	ubiquitin	CIMG_12861	polyubiquitin	HISTO_DM.Contig93.eannot.1655.final_new	polyubiquitin	1.0	-0.6572997660313509	0.0006098478470414927	-0.836289603195963	-0.3563330730794301	0.6678444506586335	-0.5122516735599268	0.702879628011944	0.44059728348155	-0.583565373583157
D8B26_006879	D8B26_006879		0.1605564110843275	0.05377808749952464	0.6144041295800559	0.4825966069354769	1.0	0.0010122992901987116	0.504333452174126	0.49492521469653	0.32446974808704							1.0	-0.1045217123590262	-0.2596899532189689	-0.038626589456859615	0.08723715664220096	0.00014525167046711065	0.29195311155064974	0.229357125097345	0.231135389812489	-0.309868213436367
D8B26_001707	D8B26_001707		4.504219937470907e-08	0.031565427167293526	9.757328476423032e-10	0.3084590971137829	0.6451211284029679	0.004449600136209469	2.02945372492526e-05	0.000427210551813527	0.0599723056080496	CPSG_01682	predicted protein					1.0	-3.142322069516957	-8.600410826772416	-2.7396805168092606	-1.376010702621269	-7.459697467466882	-2.356074471599888	2.90682213556098	1.7820972593249	0.716802056511218
D8B26_005046	D8B26_005046	UTR1	8.671282947717971e-07	7.057255890291477e-05	1.623819013445917e-14	0.12548755092371378	0.21185804848266707	4.497384629745464e-08	0.372031238439141	0.208432444988756	0.0113191669420393	CPSG_04895	NAD+ kinase	CIMG_00170	NAD+ kinase Utr1	HISTO_HS.Contig68.Fgenesh_histo.264.final_new	NAD kinase associated with ferric reductase	1.0	-0.4730119491038763	-0.589081308367678	-1.0988277472077908	-0.1651877083080551	-0.3366631661196541	-0.6152804591353863	-0.271269408197517	0.389434562486369	0.688268827136148
D8B26_003410	D8B26_003410		1.1850257651331546e-18	4.2191324618558674e-07	1.3411758673009514e-05	0.07203763235307764	0.9524424079716125	1.4340674242577083e-13	0.167796196322594	0.167673820858727	0.00991713247242506	CPSG_03322	conserved hypothetical protein	CIMG_03955	hypothetical protein			1.0	-4.189357177527549	-5.683048577282658	-0.6481597267009935	-0.4731640270398742	-0.06456009735002687	1.7616558179433144	1.08406905538589	1.07260630817318	1.75765850328898
D8B26_000964	D8B26_000964		3.116407798905075e-05	0.07083148205362849	0.016608726898771808	0.0011526533673120042	0.6424192930638596	0.0006943035855318376	0.0351605179311021	0.537452292908936	0.0817635584689754	CPSG_00233	predicted protein	CIMG_12687	hypothetical protein	HISTO_JG.Contig206-snap.119.final_new	hypothetical protein	1.0	-1.0297729566149065	-1.6609974066548687	-0.43058514971469763	-1.6835924508880675	-0.8720512309386901	-0.9062799589911528	0.566336883402211	0.220307674762057	0.370745337069646
D8B26_007716	D8B26_007716		2.6229243011717665e-11	0.012844853061962282	9.211131426967534e-13	2.815355749611735e-09	0.3754719926873279	3.4761109110011906e-08	0.713879688961605	0.261664163700867	0.194449941377948	CPSG_03873	hypothetical protein	CIMG_09328	hypothetical protein			1.0	-1.0687169950697648	-0.6950688210862451	-1.1395658330359848	-1.4923539631119047	-0.4956899944969363	-0.8351219424319477	0.138593716173758	0.51610511929808	0.416821106963977
D8B26_005106	D8B26_005106		5.0497294370289205e-15	2.2678905977737418e-07	4.286906471880066e-06	4.793513059296702e-05	0.14976201862111282	1.9298595991037115e-05	0.434914237572908	0.323966152088706	0.0847447722797831	CPSG_04980	hypothetical protein	CIMG_00242	TBC domain-containing protein	HISTO_BP.Contig459.fgenesh_plus.10.final_new	small G protein signaling modulator 3	1.0	-1.4084494152626066	-1.440219337047639	-0.4882593717974474	-0.6990508887534631	-0.7068914092144414	-0.5305883846977267	0.286085994222384	0.379939739047613	0.562465939970539
D8B26_001851	D8B26_001851		6.66140367825017e-11	0.0014140126517372374	1.061287163342926e-06	0.17513805488131726	0.0681386053715737	0.0004819486109416137	0.0163670007986915	0.875769615418462	0.0240342470087333	CPSG_01858	conserved hypothetical protein	CIMG_01327	hypothetical protein			1.0	-1.8148972368610818	-2.1814993225215065	-0.8787434485251691	-0.517706099387239	-10.492078566120734	-0.8673768600779763	0.891699996595065	0.105046777113245	0.794638777653085
D8B26_002506	D8B26_002506		1.112258514467261e-19	6.791377497121568e-14	3.6433599800877066e-14	9.743217150115699e-07	0.019065910418646793	2.9080023287710996e-11	0.00607414452579975	0.00285565071003523	1.06514470708702e-09	CPSG_09188	aminotransferase	CIMG_03000	aminotransferase			1.0	-1.644050591621151	-2.0125436600895226	-0.9548121288566883	-0.5648260628299407	-0.5562333955328709	-0.8005127935140848	-0.642022701138165	0.77229548359865	1.55256385981932
D8B26_004411	D8B26_004411		4.827397459278349e-11	9.9552588064826e-06	0.9611514041728424	2.5894921324939394e-06	0.005397761927108682	4.1765869311712435e-10	0.484521230973291	0.473933708507436	0.028309300007412	CPSG_07396	conserved hypothetical protein	CIMG_08114	transcription factor	HISTO_FX.Contig167.Fgenesh_Aspergillus.46.final_new	fungal specific transcription factor domain-containing protein	1.0	-0.9021512066841306	-1.2514001433701087	0.007680740244676691	-0.9177643290620748	-1.7070904770823558	-0.9998555295846331	-0.25034282775744	0.326765209742498	0.704338110020698
D8B26_006985	D8B26_006985		1.1768011148415215e-18	1.8150643494534073e-07	4.733355474457417e-13	0.02488734414187081	0.0282392445506644	0.7226786305662917	0.000200110477309586	0.163576104610301	0.342108979317458	CPSG_08866	predicted protein			HISTO_ZT.Contig181.Fgenesh_histo.139.final_new	hypothetical protein	1.0	-2.8181201949197354	-2.8210298933726823	-1.325149474214293	-0.5731258815036898	-2.8775807605724237	0.05617784645253921	2.14427244041483	0.806970228456051	-0.417739938179352
D8B26_006871	D8B26_006871		4.111153642640589e-07	0.11142322665818309	4.569595640700389e-07	0.07086441019554414	0.7070941224021041	0.00956809826432341	0.0953400141151813	0.0484275700038308	0.207255718826683							1.0	-4.130354298933823	-7.4798276943052695	-2.22214407783286	-6.7264690368165105	-6.7264690368165105	-2.5781013590471042	1.76898860729039	2.09443150673033	1.16837491016283
D8B26_005224	D8B26_005224		0.010124465421226858	0.6315115656379949	0.053566030556971095	0.12151659671289425	0.42495473816527357	0.43359320801236384	0.0434005219113235	0.0992395520934131	0.579634296713863			CIMG_00380	hypothetical protein			1.0	-4.490136511867176	-4.490136511867176	-1.4429967670527617	1.8180979960477919	2.884977695332079	-0.8657965782651131	1.69947571983082	1.53954970404059	0.515581194952638
D8B26_004198	D8B26_004198		3.1963221128614465e-16	7.333550168569567e-14	5.544550912930086e-12	3.222494504407567e-10	2.8657877609505186e-06	7.617718056810939e-17	7.60199030820645e-05	0.0147516815909404	0.383730446851771	CPSG_09904	serine/threonine protein kinase	CIMG_07860	serine/threonine protein kinase	HISTO_KF.Contig597.eannot.1447.final_new	serine/threonine-protein kinase	1.0	-1.3070467332139195	-2.670785286310881	-0.839749056008807	-0.9085764971929358	-1.329388856945077	-1.5323252694947065	1.17949982296957	0.800962098162303	-0.249910750548077
D8B26_006125	D8B26_006125		9.155262317454752e-25	2.739568641110109e-14	9.731453663552112e-25	9.705772394859376e-13	4.4838778251917615e-05	0.0019223529050200114	0.124701935447818	1.33111243279464e-07	6.265234000385e-11	CPSG_07210	conserved hypothetical protein	CIMG_06649	short chain dehydrogenase	HISTO_ZH.Contig107.eannot.1143.final_new	short-chain dehydrogenase/reductase SDR	1.0	-6.122489935802678	-5.714961373646487	-5.017714315018813	2.3342056236024193	2.5691484967380673	0.594419865566735	0.670610550711146	2.54281919367748	2.80638162659239
D8B26_000247	D8B26_000247		0.8968541654957458	0.07050485439793934	0.5126295171322569	0.5630350267375073	0.5710562310822976	0.46368751537222197	0.408921740322426	0.610706336334743	0.799304983532983	CPSG_05988	conserved hypothetical protein	CIMG_05392	hypothetical protein			1.0	0.012312961764379833	-0.32789483231908767	-0.05668128413889819	0.08680171898052963	-0.3012376498834831	0.07558285415569195	0.218866312230483	-0.152838648748191	0.0667018353019113
D8B26_004716	D8B26_004716		1.9694968701569946e-05	0.7958787709978614	1.4611722717913182e-05	0.2956120031035842	0.8310014710558087	0.02931632683966942	0.111283325434594	0.00405033087164603	0.0414471331190609	CPSG_05609	conserved hypothetical protein					1.0	-4.927490194321742	-0.6135371457556935	-2.433034950785668	-5.711332543566544	-5.711332543566544	-5.711332543566544	-1.48767594801415	2.94573651113869	1.38431350978781
D8B26_005100	D8B26_005100		8.477827860381489e-07	6.954908231807473e-05	3.5287864923763415e-06	0.8217125368484829	0.9509560191392447	0.6067388249572816	0.404681536084551	0.288178891764945	0.891049185391928	CPSG_04971	MATE efflux family protein	CIMG_00234	MATE efflux family protein	HISTO_BP.Contig459.Fgenesh_histo.110.final_new	multidrug and toxin extrusion protein	1.0	-0.4289589132403282	-0.6257326009457266	-0.3840850539729532	-0.027345243893349414	-0.03250165201534903	-0.04437618839758841	0.198954844272604	0.277625641097735	0.0334313319789965
D8B26_004451	D8B26_004451		0.0011125831861898486	0.7651122255026858	0.0009099904252682889	0.41281168530550405	0.6200816910846875	0.26924373660863926	0.965822165468522	0.0352560458391073	0.357223734068224							1.0	-2.225272518259827	-0.7254345748376714	-1.48796480809352	1.0962988857911533	2.1659833823468455	-1.186350573924691	0.0801722994962875	2.31153849550411	-0.858270315251033
D8B26_001783	D8B26_001783		2.6012692589376015e-15	0.0002477421016301718	1.9588569613767362e-10	0.08129613881835335	0.6135640559111802	0.2002316982577463	0.375166006404641	0.144509075566613	0.0808189190237376							1.0	-2.9422281469123357	-2.5881649207797377	-1.3228601655695635	-0.5903973511837423	-0.7403418345193507	-0.2507922867175409	0.595933091438255	0.979706457059893	0.78368704778336
D8B26_001436	D8B26_001436		0.001356920467953807	0.2559994038615486	0.0012763363080617327	0.7875084488333132	0.5670503946132922	0.025308329413747672	0.659839282041512	0.825631874677727	0.715520686119406	CPSG_09995	conserved hypothetical protein	CIMG_01787	hypothetical protein	HISTO_ZT.Contig1089.Fgenesh_Neurospora.160.final_new	hypothetical protein	1.0	-0.30375019865622704	-0.25487152737384433	-0.289078518924047	0.04706570221527316	0.3294262470687959	-0.242283195883862	0.124611450325522	0.0769417050404302	0.0898096786051088
D8B26_005772	D8B26_005772		4.824536864170404e-09	0.00012211076083492383	0.9410963642022893	0.2224410391345648	0.9110719038923226	0.1473510630504098	0.635149386472119	0.0660140693959127	0.00360916916117332	CPSG_06960	conserved hypothetical protein	CIMG_05973	DNA repair protein Swi5/Sae3	HISTO_GY.Contig460.Fgenesh_histo.152.final_new	DUF1337 domain-containing protein	1.0	-1.3638236817932559	-3.5212203858357762	-0.012380822368385946	-0.4508703804131947	-0.18535015416337675	0.2824205459503949	0.175598095016931	0.709870180933013	0.789779493766162
D8B26_007853	D8B26_007853		0.0027961366627739658	5.950465262643728e-05	0.10652459903945696	0.6436988559859516	0.4614090124290701	0.5107211064454422	0.859755598302224	0.20713124630614	0.625563865827653	CPSG_04033	conserved hypothetical protein	CIMG_12353	hypothetical protein	HISTO_AL.Contig317.Fgenesh_histo.163.final_new	hypothetical protein	1.0	-0.281309219708231	-1.0836783830440766	-0.139493990274521	-0.08171024853731361	-0.4531198676903385	-0.07373844161018003	-0.0584903042557299	0.430238479469875	0.142525247286969
D8B26_006517	D8B26_006517	BET5	1.9251424536884463e-05	0.03267546951189324	0.01725675620445916	0.13694803405515693	0.0217670610241347	0.030015932644694928	0.0399774517457683	0.00163297539345428	0.573709645480718	CPSG_00868	trafficking protein particle complex 1	CIMG_06217	TRAPP complex subunit	HISTO_ZU.Contig65.eannot.1958.final_new	transporter particle subunit bet5	1.0	-0.41919558646841854	-0.4534011413894335	-0.19839009866211416	-0.22599508484087594	-1.277159479805392	-0.22271779269767608	-0.384859129677344	0.642212716531103	0.103823771023829
D8B26_003156	D8B26_003156		3.4456085699753195e-09	0.02930132151946916	2.609557670244935e-12	0.4932132336956718	0.8084754381249495	0.8593469438449906	0.000693546332589539	0.412617323945539	0.521807444873443	CPSG_02311	NAD binding Rossmann fold oxidoreductase	CIMG_03638	NAD binding Rossmann fold oxidoreductase	HISTO_JG.Contig206-snap.37.final_new	streptomycin biosynthesis protein StrI	1.0	-1.0810184592978043	-0.751649236099383	-1.4119770462794474	0.21284986641291756	-0.36740773867937293	0.036223415505887264	0.727279489930929	0.237142509999557	0.129488728100817
D8B26_001611	D8B26_001611	COT1	6.8585921958638544e-15	1.3863304913256143e-08	0.6231639222196979	0.003828728113941918	0.16858734061327907	0.8404136225687179	0.461902380716728	0.667568103042686	0.000107291347630158	CPSG_01562	serine/threonine protein kinase	CIMG_01604	AGC/NDR/NDR protein kinase	HISTO_ZZ.Contig127b.Fgenesh_histo.30.final_new	serine/threonine-protein kinase cot-1	1.0	-0.958707319526791	-0.8932762007576397	0.03404478178633367	-0.269430154653478	-0.3504919710300833	-0.016404777450273723	-0.137965872027914	0.0964997868042294	0.650731609702611
D8B26_008325	D8B26_008325		0.02202094027802634	0.013624555100882816	3.0092310829243372e-05	0.16379003440285145	0.7004194534192915	0.937885206806783	0.0438079993584709	0.839171623936961	0.472831447550951	CPSG_09068	conserved hypothetical protein	CIMG_11511	hypothetical protein	HISTO_EA.Contig33-snap.186.final_new	hypothetical protein	1.0	-0.3807998012694591	-1.7165468286799193	-0.6901408482320581	0.5297691769629178	-0.933452500711	-0.028987079532344785	0.814687894224817	-0.134553283823638	0.251310386274856
D8B26_001073	D8B26_001073		4.569428388384934e-07	0.02075733521657508	2.392075088100086e-06	0.013839325750072797	0.3421979302423171	0.0001399660923440683	3.03421353879529e-08	0.0457707381293112	0.0168961007031048							1.0	-2.1241801175738324	-8.453845632781395	-1.3471517812983675	-2.1301973351907795	-8.792486050543395	-1.8087677682682797	2.10877678780684	1.02925023019997	0.845283489033753
D8B26_002191	D8B26_002191		2.230581192984515e-13	5.933907715744182e-11	2.8405402254817122e-05	2.1431591961568826e-16	2.547244974665256e-10	5.14392708544511e-16	0.0583701302278397	0.115615835892314	0.181071762787451	CPSG_08178	conserved hypothetical protein	CIMG_00956	SRP receptor beta subunit	HISTO_HS.Contig68.eannot.2142.final_new	SRP receptor beta subunit	1.0	-0.8981439667416999	-1.2653450364015957	0.3369396467694579	-1.4696412918124786	-1.6234610972178352	-1.2372075339477357	0.497627004310259	0.453366230097197	-0.343944997447594
D8B26_004204	D8B26_004204		6.924476824958464e-10	4.0097978282476375e-05	1.0602681500472718e-05	9.168301168718883e-06	0.10858231361204426	4.833404634775094e-07	0.67073135748368	0.554158589440407	0.380076988867042							1.0	-1.410118047396124	-3.6094202295495164	-0.6925832125059839	-1.6902475738502696	-1.9957358101111282	-1.1626869747593664	0.410273556597989	0.728567214718683	0.735754455944241
D8B26_003765	D8B26_003765		0.1530995356622507	0.2526745903365576	0.08631163789073291	0.6100940251254277	0.8606595022872128	0.1964653067885049	0.769362516185849	0.412812091090486	0.0532670353481816			CIMG_11691	hypothetical protein			1.0	-0.6792551390283795	-7.057502190991233	-0.6267236916034341	0.48322830639462866	0.7104119470552274	-0.771979699449745	0.254298938681572	0.890031028778738	1.5851335669775
D8B26_002811	D8B26_002811		0.03212511752674228	0.743449036733818	9.044646985484625e-05	0.676526307196518	0.2780412364361984	0.08367587209529725	0.611048291114331	0.813302947199003	0.977180057371949							1.0	-0.7044841680710011	-0.45861612472197744	-1.163479983805099	-0.4990383767511149	2.297236497791939	-1.0728293703609066	0.488429295407935	0.289536845290648	-0.0233934537460157
D8B26_000188	D8B26_000188		3.47724262737841e-05	0.029016147911730492	0.0021304923143413254	0.21050944204349428	0.2720115502010133	0.007708341091394704	0.0734167348808881	0.000144531054865062	0.496207579225065	CPSG_05920	conserved hypothetical protein	CIMG_05456	hypothetical protein	HISTO_DA.Contig93.Fgenesh_histo.113.final_new		1.0	-1.4862023557535657	-8.292309778563231	-0.7298410868235248	-0.7503426697438703	-9.137929870481248	-0.9120787338107101	1.40276449046162	2.42046701272762	-0.446037402683727
D8B26_001823	D8B26_001823	NOT4	0.005615607927367501	3.231294533274335e-07	0.0019835007765531664	0.11350644441927016	0.3041456349780823	0.009907322303312045	0.309564289131946	0.979464965118226	0.0146744489947762	CPSG_01825	conserved hypothetical protein			HISTO_GL.Contig296.Fgenesh_Aspergillus.88.final_new	CCR4-NOT core complex subunit Not4	1.0	-0.1836357488706599	-0.6671681417357873	-0.20647270227116538	0.14436765233117324	0.2835325477942014	0.18820953164458323	-0.293741973427817	-0.0088637834150882	0.64065978083932
D8B26_002701	D8B26_002701		5.665983548886683e-13	0.07924378894588707	4.52295086055192e-09	0.00011925659669649346	0.16361114301857896	3.203291888359184e-05	0.00053011497499098	0.68137690941146	0.0273391066901674	CPSG_02874	conserved hypothetical protein	CIMG_09607	hypothetical protein			1.0	-1.88299406344058	-0.7240126376741218	-1.0316334961933085	-1.146058661950821	-1.3948717525812706	-0.7822127086381261	0.875984409285359	-0.141007119232107	0.428407891377576
D8B26_006422	D8B26_006422		1.5058839720756874e-09	0.0017527464754611716	1.2397901679641284e-09	0.5028108685302418	0.2865383981887925	7.726807270290837e-05	0.855650511638658	0.545538136883917	0.0441452502229333	CPSG_00751	pumilio-family RNA binding repeat protein	CIMG_06323	pumilio-family RNA binding repeat protein	HISTO_GX.Contig297.Fgenesh_Aspergillus.92.final_new	pumilio RNA binding protein	1.0	-1.0774984629377433	-1.3835489252228357	-0.9617612174784042	-0.16749835266655366	-1.1645250027690233	-0.6777236260244524	0.0760737693334099	0.357423194406694	0.660031466781227
D8B26_008267	D8B26_008267	BEM2	0.001511498462690004	0.0007886225178372104	0.0003255157613865143	0.23387647516020627	0.6053278985165963	7.791567660774387e-05	0.0203516762323336	0.255748780551685	0.130711333413175	CPSG_08999	rho GTPase activator	CIMG_07545	rho GTPase activator	HISTO_AL.Contig320.fgenesh_plus.5.final_new	rho GTPase activator	1.0	-0.34155850137543475	-0.8946738432147981	-0.380096843391912	-0.21596288630763597	-0.3583078328405201	-0.5411149463610491	0.526148710384541	0.332242747058551	-0.342244102436426
D8B26_003069	D8B26_003069		1.2517429681647448e-08	0.0004451921192461391	3.392051359770748e-15	0.6365074182707532	0.9635355244533178	3.658399817599798e-06	0.00329873210372414	0.275858676002072	1.02099586222816e-08	CPSG_02423	peroxisomal dehydratase	CIMG_03533	peroxisomal dehydratase	HISTO_JG.Contig207.eannot.1413.final_new	peroxisomal dehydratase	1.0	-0.8464106743876474	-0.9799714233091303	-1.6336279816395138	0.13274100785089651	-0.057185549296370805	-0.9758989693695844	-0.745559978277141	0.297526883871823	1.55187702841815
D8B26_003505	D8B26_003505	SOK1	5.1593153644031175e-22	4.217303697896193e-10	5.501585243319507e-20	7.955362403884277e-06	0.0011229936167067931	4.864549533838117e-06	3.8938090667996e-05	0.629704311006917	9.53373573879008e-05	CPSG_03198	conserved hypothetical protein	CIMG_04072	cAMP-mediated signaling protein Sok1	HISTO_ZT.Contig181-snap.34.final_new	cAMP-mediated signaling protein Sok1	1.0	-4.048229977494075	-4.000764857109854	-2.6165112602002054	-1.133598342765235	-3.8456157470030177	-0.73461852833684	2.00198168654276	0.250256514361031	1.14646899084444
D8B26_006949	D8B26_006949		2.224355668116215e-06	0.00010660159894964503	2.698306894671139e-07	1.276419820383484e-07	0.015681107797139788	3.692990452233623e-08	0.083168541336709	0.528763403900621	0.654875841526405	CPSG_08819	geranylgeranyl transferase beta subunit	CIMG_07305	geranylgeranyl transferase beta subunit	HISTO_ER.Contig17.Fgenesh_Neurospora.10.final_new	geranylgeranyl transferase type I beta subunit	1.0	-0.4776325086082995	-0.9286853624761918	-0.5154140565550758	-1.078639786368154	-1.3985741361912298	-0.7435638533721862	0.356464554041778	0.162056922383923	0.0930207815693516
D8B26_005078	D8B26_005078		0.2674535661004259	0.21573560520435817	0.004811095711725537	0.59393535530809	0.7791085269268841	0.07085765661000061	0.234444985325768	0.592390137251858	0.396441748548342	CPSG_04938	predicted protein					1.0	0.4161170765669945	-7.04021294811929	-1.0435624771701695	-1.0920870568534842	-6.196852953483246	-2.053178792915625	1.10730930419788	0.648288999431402	0.682693061709669
D8B26_001099	D8B26_001099	CPA2	0.9831905312924732	3.76961110160531e-07	0.4168461655579518	2.320853372736706e-05	0.636530968536895	0.00022154970715253995	0.362802811255096	0.403807812281991	0.546197422432195	CPSG_00081	carbamoyl-phosphate synthase	CIMG_02226	carbamoyl-phosphate synthase arginine-specific large chain	HISTO_LF.Contig359.Fgenesh_histo.62.final_new	carbamoyl-phosphate synthase	1.0	-0.0020848416318411792	-0.624728023059626	-0.06709205340873656	0.43855464193528565	0.10706681361428862	0.3398329795007352	0.315000164434959	-0.289377245860343	0.194960288134002
D8B26_005184	D8B26_005184		0.06493134108228103	0.7867489063975978	1.1413902688750851e-05	0.006595905357409837	0.4199574293245035	4.425368245632693e-09	0.330690628583248	0.932919660573911	0.748841959860219	CPSG_05078	conserved hypothetical protein	CIMG_00335	hypothetical protein	HISTO_HS.Contig68.Fgenesh_histo.18.final_new	hypothetical protein	1.0	-0.17323295997677532	-0.07016244370315784	-0.4441300678442857	-0.4042063814283331	-0.4026114068156201	-0.8425641904304362	0.271485031025929	0.0403337684573009	-0.0932779912404831
D8B26_001980	D8B26_001980		1.358086012356738e-10	0.00416682739586334	5.775012598069827e-05	3.718029517434268e-05	0.39847384226695537	0.0006176241437611334	0.126636985911582	0.863835176638301	0.682498285342862	CPSG_02019	ubiquitin-conjugating enzyme h	CIMG_01188	ubiquitin-conjugating enzyme E2 8	HISTO_GL.Contig59.genewise.44.final_new	hypothetical protein	1.0	-0.7946712210434356	-0.5059594887831904	-0.3667299684035815	-0.7056041202865885	-0.44410828929986934	-0.37467153781400064	0.37133403929071	0.0551374095584451	0.102045732141682
D8B26_005713	D8B26_005713		0.14558134337918716	0.28144573374999204	0.44814110224737574	0.8181298487273754	0.7029473633936336	0.29702774202162374	0.886960564325608	0.850896866807981	8.1052546544321e-06	CPSG_06885	predicted protein					1.0	0.5754993030081107	-6.442934394059926	-0.2711104145395505	0.2768027444103783	-6.798874792436146	-0.7102237567662419	-0.0963529168605779	0.140914107274145	1.88042060408614
D8B26_003650	D8B26_003650		9.59106291846911e-11	1.8287451237328413e-06	0.00039642641975376366	0.7251331164804721	0.9125391821579869	0.0011810088116982558	0.490324027213141	0.851772544706328	0.00988304326849212	CPSG_03023	hypothetical protein	CIMG_04235	mitochondrial protein sorting protein	HISTO_ZL.Contig1161d.eannot.1417.final_new	MSF1 domain-containing protein	1.0	-0.8234925155264515	-0.959691926062309	-0.32227607639351696	-0.05357313640519962	0.05693185224121857	0.3290139504764067	-0.259533380455158	0.0796869443537487	0.839814109109298
D8B26_006272	D8B26_006272		0.9550202503924049	0.6564218806619382	1.2458807436566813e-07	0.07817417120394093	0.5474231675851848	0.010532305019657441	0.00112925525029111	0.933664568609436	0.164391492503798	CPSG_00582	predicted protein	CIMG_11763	hypothetical protein			1.0	-0.013043907366111366	-0.3234318006686062	-1.2701114055616411	-0.9524194206065295	-1.5585146281025462	-0.7693050080741962	0.951331602653418	-0.0442042836271468	-0.403947080498721
D8B26_002285	D8B26_002285		0.9533542167117641	0.5085112225118651	0.4728601765009656	0.35000701688848557	0.7166548201286755	0.027428597276555524	0.280433433212446	0.772268580686671	0.795369845309743	CPSG_08056	conserved hypothetical protein	CIMG_00839	hypothetical protein	HISTO_HS.Contig68.Fgenesh_histo.33.final_new	hypothetical protein	1.0	0.042754640592317185	-5.1950307231969814	-0.3667204893579672	-1.5990440324184865	-6.702905342823113	-1.9964563250861196	0.994276568563899	0.424582169277571	0.301216663444106
D8B26_001984	D8B26_001984		1.7935978707763383e-06	0.010103906341004778	9.963049416730845e-10	0.01988289939827912	0.21389848853032392	2.9926490617288044e-06	0.0480799471317544	0.301881258101767	0.00299031738335867	CPSG_02023	conserved hypothetical protein	CIMG_01184	hypothetical protein			1.0	-1.2385871561575992	-2.2072384614643985	-1.6825663722583741	-1.4345582252489884	-9.962681386432646	-2.0910292088300473	0.569845510821034	0.383897003425585	0.642051939990661
D8B26_000022	D8B26_000022	ILV5	1.4185708093203826e-16	5.738017600157768e-17	8.934561207772395e-18	0.5822753106064877	0.004231468660898962	0.7992106713037043	0.191255110378752	0.694722615225932	0.0197052855840395	CPSG_05723	ketol-acid reductoisomerase	CIMG_05641	ketol-acid reductoisomerase, mitochondrial	HISTO_ZU.Contig65.eannot.1966.final_new	ketol-acid reductoisomerase	1.0	-1.3219134683576885	-1.6891878500185935	-1.5101430425188462	0.06075910305653468	-0.6215744943592799	0.024504997208582176	0.470084259909962	0.152053990628775	0.780718401246945
D8B26_000608	D8B26_000608		0.0002095939670367389	0.4531317337093402	0.15363475498133566	0.12137384757535158	0.20852024930119817	0.35346595469030134	0.0555177331992716	0.460461636009852	0.0421687702947584	CPSG_08727	ubiquitin-conjugating enzyme	CIMG_02868	ubiquitin-conjugating enzyme E2 2	HISTO_KF.Contig597.eannot.1415.final_new	ubiquitin-conjugating enzyme	1.0	-0.4398526217788112	-0.20374332513092558	-0.1480839052402416	-0.3514261016265609	-1.1427277328162109	-0.1313725325264671	-0.527975912877678	0.282139267679475	0.491393971540921
D8B26_001160	D8B26_001160		0.2169172107032243	0.648741029721574	0.004497262108525935	0.038329341592341665	0.7759849398569434	3.2455114386470965e-05	0.0097582961935333	0.831560605631301	0.12565357941448	CPSG_00014	conserved hypothetical protein	CIMG_02158	hypothetical protein			1.0	0.20717179327272617	-0.28218921149257703	-0.4593726259489428	-0.823318449254271	-0.48477633921297203	-1.1220477365580892	0.818141042338398	-0.119431735422976	-0.534534600403671
D8B26_007226	D8B26_007226		3.866453484367212e-19	1.987742118606925e-11	1.8905564966464512e-07	1.5294255228972258e-07	0.3690910614974379	8.04106725882591e-08	0.846406645685744	0.993301278776766	0.00450718230268172	CPSG_04586	conserved hypothetical protein	CIMG_10168	GAS2 domain-containing protein	HISTO_ZT.Contig174-snap.33.final_new	GAS2 domain-containing protein	1.0	-1.4366271292961126	-1.5051969501234128	-0.419094112543079	-0.7152126846229973	-0.3624934398505167	-0.5314881437324349	0.0838791140253559	0.00421523009116687	0.940355678815312
D8B26_003226	D8B26_003226		1.6604630760623938e-24	4.2160987753715257e-16	1.704695273980576e-24	3.7657808485346886e-20	1.8387294893759102e-12	1.443134243959133e-18	0.057376081148884	0.11201346293908	0.888378999011941	CPSG_03561	heat shock protein 30	CIMG_03716	heat shock protein 30	HISTO_ER.Contig17.Fgenesh_histo.83.final_new	heat shock protein	1.0	-3.5452103031327438	-2.5499914996507678	-3.5208865697257705	4.8152037981854505	5.511138911910496	3.611618160910633	1.5187071623646	1.31238454741806	0.101926548410342
D8B26_004624	D8B26_004624		5.6068422660589895e-12	1.7219192122613779e-06	0.01904888291786185	5.4963972314851594e-11	0.0022642619565789238	2.4536545967547623e-13	0.319618216603782	0.234778361973469	0.144939207488019	CPSG_08194	AAA family ATPase	CIMG_08510	AAA family ATPase	HISTO_ZE.Contig149.eannot.1265.final_new	cell division cycle protein	1.0	-0.7771838919265353	-0.9250602223224086	-0.16470081203154313	-1.0736681979227498	-0.9643569952445042	-1.0142902507341847	-0.348891519615098	0.448514913504924	0.469488148462597
D8B26_001658	D8B26_001658	GAM1	5.509764908263383e-08	0.0039546592722860575	4.434133753837608e-07	0.053382037146755434	0.6766152097037605	8.781884175453575e-07	0.00416468255150746	0.707822244651594	0.527013357479091	CPSG_01618	glucoamylase	CIMG_01553	glucoamylase	HISTO_ZZ.Contig127b-snap.109.final_new	glucoamylase	1.0	-1.0755783460000568	-1.6664542011160832	-0.8285972887873604	-0.512458647772238	-0.4588655356906257	-1.0594158581986601	0.783302684320372	0.143897998865945	0.160145410560961
D8B26_007022	D8B26_007022		6.682165981311357e-18	2.993805201306267e-08	3.392051359770748e-15	1.377988577020584e-10	0.0005981239775417047	5.034457210834044e-07	6.22600038270917e-10	0.724642715728548	0.142645407975654	CPSG_09104	conserved hypothetical protein	CIMG_09899	hypothetical protein			1.0	-2.3471827488726507	-2.4858483071840505	-1.6095978052941222	-1.974261482830348	-2.5823789745606502	-0.7846675444325943	1.52374624185092	0.135738996128355	0.300481805333875
D8B26_001395	D8B26_001395		0.0010753980224942343	0.05084596927431772	0.0008040863155970164	0.47179557680842	0.18351943041855182	0.2413952862275462	0.00117730401858381	0.0823545609091266	0.0362919516241026	CPSG_06569	conserved hypothetical protein	CIMG_12753	hypothetical protein			1.0	-0.7193411189352167	-1.770138758951263	-0.6288392831800557	0.3039030502077218	1.4202220658244258	0.2804887952061383	0.899976254405645	0.63009702316098	-0.586538013963018
D8B26_008407	D8B26_008407		0.03805242636720636	0.9635933706564076	0.35868634307478	0.6109429148521198	0.34439750066413916	0.021125736977344222	0.618567324157414	0.892838978636579	0.49249567478966							1.0	-3.2113879705032833	-0.22967122704301585	-0.7071655641188264	1.4177716063625114	4.388034176543243	2.519082938547886	0.561817030476969	-0.370363406439375	1.04922807341968
D8B26_008342	D8B26_008342		4.162177698085891e-06	0.3663554998372174	0.22557231395907243	0.0010535054712038435	0.186478689043562	3.328407407330045e-07	0.258691875099168	0.730464769098984	0.00626868850012727	CPSG_09085	kinesin family protein	CIMG_07460	kinesin family protein	HISTO_BQ.Contig243.Fgenesh_histo.2.final_new	kinesin family protein	1.0	-0.3733350250223888	-0.17437572158384654	-0.08143860769866047	-0.39446390649505114	-0.6042368510122756	-0.5080780014483256	-0.270727944701568	-0.122853045356018	0.58123203281399
D8B26_000512	D8B26_000512		0.0001118191113369515	4.1855605471951633e-05	0.011743938943490463	0.8905142722234103	0.045131812282763875	0.8368908604650477	0.249962335665335	0.877091572553801	0.00359481877658251	CPSG_08484	hypothetical protein	CIMG_04976	hypothetical protein	HISTO_DK.Contig309.eannot.1023.final_new	SH3 and Ded_cyto domain-containing protein	1.0	-0.3556541555932913	-0.8964663435463168	-0.2078766608005143	0.0224436421214175	-1.0144770064998918	-0.02257982313338878	-0.285350898762851	0.0605946886973223	0.658218776576359
D8B26_006600	D8B26_006600		1.2171307998414842e-08	0.000731866276915185	4.213033713393896e-12	0.47316410617300464	0.6521045257679109	0.14876079618855087	0.693212803278006	0.86440617523505	2.93290383874781e-05	CPSG_00972	AMP-binding enzyme	CIMG_06122	AMP-binding enzyme	HISTO_JF.Contig157.Fgenesh_histo.19.final_new	adenylate-forming enzyme AfeA	1.0	-1.2316528035303287	-1.8754516525539866	-1.6611614028703312	0.29336738205925567	0.6850449411935339	0.32589296909895843	0.146257381264283	0.0761145840061079	1.18724340633439
D8B26_003146	D8B26_003146		0.010911800200624443	0.27383854000470503	0.00010008279076243132	0.02817182906851809	0.9363259752397511	4.7455403108730395e-05	0.771451188710372	0.156344113623176	0.185392132773389	CPSG_02323	conserved hypothetical protein	CIMG_03630	hypothetical protein			1.0	-0.2776718424506852	-0.3151003184335657	-0.42821468302411864	-0.4497746552348068	-0.06904910350962047	-0.6008479281591379	0.193555315053622	0.729931739420961	-0.622115174806532
D8B26_005134	D8B26_005134		0.0689227521017946	0.4218888654015431	0.022411793249742927	0.16556315911243846	0.7759749041295153	0.10379786083540027	0.831998161183938	0.0112297388889406	0.356905635812027	CPSG_05018	conserved hypothetical protein	CIMG_00278	hypothetical protein			1.0	0.8534985557612165	-5.487460956644055	-1.0958246769649995	-5.83556676939831	-5.83556676939831	-1.6896558890361135	0.295176793090238	2.17816519913691	-0.798954003384968
D8B26_006316	D8B26_006316		0.00020884973916563158	0.016514085149051092	0.00026045916477002	0.2810380736158187	0.889344281229445	0.09176058777367159	0.935616454799662	0.381397699634384	0.440400840329672							1.0	-0.5493470830719648	-0.9968297093394662	-0.4957391565640326	-0.30433826050511553	-0.1722758430861868	-0.289113340061901	-0.0314058141174689	0.383736566074703	0.237792896382215
D8B26_004267	D8B26_004267		5.6440618137412034e-21	4.6819988023695596e-11	3.5778936788905018e-12	0.022225998832414013	0.02506942596168654	0.00011812086224265632	8.06190223722238e-08	0.928989524010045	0.636582625612337	CPSG_07566	methyltransferase	CIMG_07950	methyltransferase			1.0	-1.9907082450895313	-1.672298528177233	-0.8124636822353526	-0.26781055341919147	-0.7879122666106371	0.3483482424718749	1.3562927303377	0.0317679346826329	-0.104360200894404
D8B26_000148	D8B26_000148		0.09496797035512251	0.2578357557549863	0.6049726220966469	0.7133706285485468	0.7603561020030435	0.3542953306838153	0.96383776696806	0.188755989941893	8.06762178518499e-07	CPSG_05861	conserved hypothetical protein	CIMG_05503	hypothetical protein	HISTO_DA.Contig93.Fgenesh_histo.248.final_new		1.0	-0.8303625767361669	-7.113061170766133	-0.19086569195503336	-0.6563850389861959	-6.740090333783963	0.6024859659426516	0.0237790433093108	0.670985858043163	1.63579672108863
D8B26_000175	D8B26_000175		0.05429698094528804	0.6850995082960125	1.5392754976353771e-09	2.267535667197094e-07	0.43825817663331196	6.842687445661908e-12	0.809993429494637	0.235023755051352	0.894131027141364	CPSG_05900	hypothetical protein	CIMG_05474	hypothetical protein			1.0	-0.17426359454753537	-0.0716079397204852	-0.7368682895066706	-0.8068546045395408	-0.2752906830635092	-1.0886937325356558	-0.105947358417035	0.442850282341492	-0.0560017710820642
D8B26_007334	D8B26_007334		0.7449700801242198	0.053002106739870804	0.555183382586448	0.392264900185315	0.34596695048779297	0.511686736264829	0.817197920034046	0.404332609733503	0.870516732580001							1.0	-0.036656209928171056	-0.620922523285849	0.06116406752603411	0.18015435646428804	0.6302520280648798	-0.09113624883779907	-0.0714979055937448	0.286811540551179	-0.045070042290122
D8B26_004860	D8B26_004860		3.733639638364792e-24	1.9288457632599973e-11	1.0545277942596848e-19	1.9358268352282266e-10	0.04887675221795566	7.613638952888377e-13	0.00226173256630258	0.770498565288526	0.27170719118495	CPSG_05435	conserved hypothetical protein	CIMG_08864	hypothetical protein			1.0	-3.4087043293387644	-2.6238380890522373	-1.8429809630390288	-1.227055684168716	-0.7319793277925084	-1.1382590167226352	1.60690851102719	0.178713263766659	0.461494787155298
D8B26_004899	D8B26_004899	RYL2	1.2290109624660114e-15	6.582835966635536e-06	1.7465227870086682e-13	0.009076879460739413	0.7482481236178303	0.000860268598128375	2.24229462537068e-07	0.834190463495232	0.832416151921979	CPSG_05389	GTP-binding protein yptV5	CIMG_08904	small GTP-binding protein	HISTO_ZE.Contig158.eannot.1440.final_new	ras-like GTP-binding protein RYL2	1.0	-1.4888537125828842	-1.1407934852093966	-1.1349264769583327	-0.41470162457256543	-0.19468978762770178	-0.3862659417831613	1.08834141555848	-0.0593864423814621	0.0423548008101795
D8B26_003900	D8B26_003900	HMT1	9.67749672030795e-10	9.47609706732292e-08	8.981931221538856e-10	0.7125573877751427	0.489385198530256	0.00011436934929313699	0.42515706067386	0.163341589005658	0.00242177410115632	CPSG_06411	vacuolar ABC heavy metal transporter	CIMG_04565	heavy metal tolerance protein	HISTO_FE.Contig19.fgenesh_plus.20.final_new	heavy metal tolerance protein	1.0	-0.6118309764077832	-1.044451324407813	-0.5976810640639787	-0.0448660790392731	-0.26846672259724047	-0.34450183207329094	0.244324129278487	-0.435990884475861	0.831598530832222
D8B26_002497	D8B26_002497		0.008353955129733415	0.3583447933223502	0.09754122246693439	0.5030746680576569	0.485452525053369	0.05327041025023627	0.575817152201739	0.974630061911465	0.556934414601417			CIMG_03010	metalloproteinase 5			1.0	-0.7892231909306275	-1.187394849249069	-0.38278250257394925	-0.49674318716040156	1.3148583626252202	-0.7645546410142399	0.337910539275061	0.0341877478492191	0.296595689261623
D8B26_001993	D8B26_001993		3.864072666747525e-13	7.433579583300795e-07	2.1822607718054286e-09	2.277320801559973e-06	0.40687281325154595	1.6965852580469333e-10	0.410532270211093	0.431104149604299	0.000929684427127595	CPSG_02033	asparaginase	CIMG_01175	asparaginase	HISTO_GL.Contig59.Fgenesh_histo.88.final_new	aspartylglucosaminidase	1.0	-1.248554945056149	-1.5929538915420627	-0.7847319109186746	-1.1413140757222897	-0.575959323194224	-1.253219995429856	0.181403680777392	0.1929954711802	0.645024066548403
D8B26_003092	D8B26_003092		1.209842225912093e-14	9.774188151253525e-10	7.303009727904373e-09	0.0007191851966864281	0.7377161836092937	1.6815434147711146e-08	0.864491530405016	0.664504578641001	0.000262964022578101	CPSG_02393	serine/threonine protein kinase	CIMG_13720	AGC/RSK protein kinase	HISTO_JG.Contig207.Fgenesh_Aspergillus.106.final_new	serine/threonine-protein kinase psk1	1.0	-1.143865223710263	-1.5539138648507351	-0.6052516203908449	0.5323358097682288	0.2328815268787875	0.7322553920673369	-0.0552519589011675	0.136794721510554	0.846515067137493
D8B26_007887	D8B26_007887		3.3312873410881707e-15	9.554992257063189e-15	7.450735281003664e-13	0.14501521482167795	0.04360144032712633	0.5670734355156885	0.272603565330687	0.720907135520658	0.000315561217378583	CPSG_04075	hypothetical protein	CIMG_09513	C2H2 finger domain-containing protein	HISTO_AL.Contig317.eannot.1464.final_new	C2H2 finger domain-containing protein	1.0	-0.962082258894354	-1.2900338047820858	-0.7752775905762874	0.1223111049781802	-0.37629020316610395	-0.04342150656260294	-0.34324864183769	0.122917510527502	1.06872184553002
D8B26_002537	D8B26_002537		0.04293631671094486	0.20305724015647536	0.0004936101351442581	0.8791129011376801	0.8437041995560444	0.9599934576625938	0.0178342633617844	0.265481900075867	0.454499539111675							1.0	-0.9432729783170114	-7.323545188441022	-1.41425191179985	-0.3867548838151417	-5.4915217757883	-0.06487863612052176	2.02997686459296	1.36196583139428	-0.681970335577604
D8B26_006701	D8B26_006701		0.8906114615995124	0.37709958092590423	0.005734729683389809	0.3276705910062319	0.6075134151063754	0.000237444350593816	0.0569014301167904	0.0372598620869336	0.709445720961547	CPSG_01091	glutamyl-tRNA synthetase	CIMG_07031	glutamyl-tRNA synthetase	HISTO_BP.Contig457.Fgenesh_Neurospora.181.final_new	glutamyl-tRNA synthetase	1.0	0.02209908220343404	-0.43304384363078463	-0.38507244683816794	-0.3148156015099917	-0.7242116011425175	-0.7846889562578012	-0.529926340999378	0.653337930864066	0.099283700321938
D8B26_008160	D8B26_008160		0.0001664817170419792	0.3206828472891628	0.000530709507066186	0.5715490953262022	0.6427718960395561	0.41223919009613114	0.624742771201968	0.0562071768649221	0.858581133073673	CPSG_07707	predicted protein					1.0	-3.5011824526955135	-6.33265635257136	-1.6617549031495658	-0.6916393488165169	-7.3515311367991725	-0.4733574167919842	0.648121070189225	2.34307802332549	0.207841297147928
D8B26_004377	D8B26_004377		5.034450699353899e-05	0.07706587461918911	0.0509878062429445	0.5347105725759314	0.2919873404986618	0.05161699549435309	0.688078727364296	0.78007979364825	0.0687108798224413	CPSG_07434	conserved hypothetical protein	CIMG_08080	hypothetical protein			1.0	-1.2193991089550822	-2.3668549329537405	-0.3931888567580264	-0.3731526275468583	-9.023200526333406	-0.632286714130174	0.253040441888373	0.205070061924384	0.640348540947309
D8B26_003040	D8B26_003040		4.787023652486879e-08	0.0008922739150466818	0.4129457696324425	0.2983850786820139	0.4909744171113516	0.19764674624482997	0.822450252236237	0.175238984304058	0.566330220868077	CPSG_02456	conserved hypothetical protein	CIMG_03502	hypothetical protein			1.0	-0.769581495150253	-1.124925280946027	0.08422009646437892	-0.20065465336997854	-0.4993351968321669	-0.1614755427059747	-0.0704849779318462	0.426995825667247	0.142749969141058
D8B26_003476	D8B26_003476		1.1508556746750143e-06	0.0001276952298171707	7.46093047724145e-15	1.3169513342924205e-05	0.3143221766144995	1.6833020019239258e-11	0.000494627173107016	0.312296185237025	0.00607448460099201	CPSG_03244	chorismate synthase	CIMG_04030	chorismate synthase	HISTO_ZT.Contig181.eannot.1592.final_new	chorismate synthase	1.0	-0.3327877450238662	-0.37141560999804696	-0.8115489765523242	0.4112563210447869	0.3392968533114495	0.6597010604928271	0.739824755573742	0.230785326757639	-0.554329761313809
D8B26_003567	D8B26_003567		9.850620720014074e-14	1.1230557851385085e-09	1.3106682365028113e-07	0.004355155650683234	0.20000453916320055	4.819581101239517e-08	0.000704437160188412	0.900846541737558	0.722802830260048	CPSG_03122	aspartyl protease	CIMG_04143	aspartyl protease 4	HISTO_ZT.Contig181.Fgenesh_Neurospora.41.final_new	aspartyl protease	1.0	-1.1010331328645895	-1.378211376764128	-0.5555347593091621	-0.45764330538813364	-0.6800282561108607	-0.7726965445779804	0.889263643899241	0.0426981880593491	-0.0987241912898096
D8B26_000228	D8B26_000228		0.0033728997835441726	0.6120881701796677	0.02191572214689478	0.6379526556278368	0.8435092280084557	0.007925629096650788	0.885480956961702	0.218816903525649	0.464836476572805	CPSG_05969	conserved hypothetical protein	CIMG_11531	hypothetical protein			1.0	-0.9461944827766458	-0.6623245491215609	-0.5523193103849191	-0.4317369350615167	0.6345865973893375	-1.420797421066604	0.116506167889931	0.844287657777649	-0.368326867324749
D8B26_006770	D8B26_006770		0.024855012372463715	0.5162807002025864	0.04584870313878973	0.1998141826381092	0.7940785246224846	0.0849565151014749	0.94022203770727	0.0913596671018545	0.188058915841695	CPSG_01172	conserved hypothetical protein					1.0	-2.219448978565051	-5.566084976640973	-1.1728290054029347	-6.2623298178639635	-6.2623298178639635	-2.113907441608337	-0.0901977887324357	1.49911007312015	1.03981178272726
D8B26_007587	D8B26_007587		1.893164400782737e-08	0.0006873694142326142	0.0012065358328713928	0.03475209453959977	0.2328571393228018	0.00018756850134969116	0.111391299235019	0.87347394532087	0.245295114761734	CPSG_03731	hypothetical protein	CIMG_13589	dicer-like protein 1	HISTO_LF.Contig359.Fgenesh_histo.212.final_new	dicer-like protein	1.0	-0.7219430048172584	-0.906049818696498	-0.3152619666226991	-0.36753176345672556	-0.7350481390270043	-0.4734778865431073	0.33931697505478	-0.0450486896428117	0.232599415469561
D8B26_006700	D8B26_006700		1.953101124711774e-15	1.1327325376174946e-06	7.347230053316498e-14	0.0005790676178812693	0.04805839951335456	0.06035588458114506	0.124792873797079	0.402271080870262	0.192219419684382	CPSG_01090	conserved hypothetical protein	CIMG_11877	haloacid dehalogenase, type II	HISTO_BP.Contig457-snap.26.final_new	HAD-superfamily hydrolase	1.0	-2.5481459837761418	-3.1211469595535424	-1.8495864106371556	-1.5269128750420393	-10.763830402310434	-0.38306918988657596	0.723662763690111	0.557100075334133	0.756373284721329
D8B26_000647	D8B26_000647		2.197379201278111e-10	0.1013218895604427	1.3878004572667426e-13	0.4290272518882748	0.8537675889463237	0.0015728467078290197	0.0391934218404789	0.133301322578109	0.230484747991684	CPSG_08679	conserved hypothetical protein	CIMG_02812	hypothetical protein			1.0	-3.064811827325579	-1.583993642571577	-3.506813547458909	-1.0348620457849087	0.763740237521689	-2.997421348864222	1.56399299876828	1.31443332238764	-0.670239284981715
D8B26_006073	D8B26_006073		2.3261394586394706e-12	2.6618805524595743e-06	0.00533544395506947	0.6434192336810298	0.45571821245143235	0.6631259211065763	0.19756716866667	0.951948559896757	0.0340259804954501	CPSG_07279	conserved hypothetical protein	CIMG_06711	hypothetical protein			1.0	-1.1522105141961703	-1.8218208514943153	-0.2631976335560978	0.08222624298999547	-0.49661061769559156	0.05155343223153204	0.339902674170187	0.0274432625730947	0.508875913272546
D8B26_000888	D8B26_000888		0.001303218881507465	0.0007323767263306742	0.2616521204201125	0.00287687658479529	0.13026201825705322	8.372209538338248e-05	0.697569818768487	0.616672601527772	0.523026193032154	CPSG_00328	RING-15 protein	CIMG_02467	RING finger domain-containing protein	HISTO_ZW.Contig245.fgenesh_plus.18.final_new	RING finger domain-containing protein	1.0	-0.24350300130245534	-0.47459262335710606	-0.08053236507735777	0.32686077038996647	0.460089674852133	0.3504775632747757	-0.123864740492577	0.160500818457749	0.178584324969427
D8B26_007884	D8B26_007884		2.8524740709327935e-08	0.9947647867884585	2.9873544695071246e-08	0.0015459956367066406	0.3759526269835965	0.1217918298108068	0.2650734057536	0.667906149728901	0.159183017580446	CPSG_04072	conserved hypothetical protein	CIMG_09510	hypothetical protein	HISTO_AL.Contig317.eannot.1460.final_new	hypothetical protein	1.0	-1.6354337532422114	0.006982820509413939	-1.3441895876508885	-1.8115800289168298	-2.0041439886151564	-0.39585394984834343	0.532607464304844	-0.253247500843457	0.520522053358951
D8B26_002416	D8B26_002416		5.778471151597085e-21	5.171183001035572e-09	1.9017981925681818e-16	1.839722085773981e-05	0.005540921822331689	0.0012896221045500859	9.34892938932265e-06	0.629825676774484	0.00046218442056077	CPSG_09295	conserved hypothetical protein	CIMG_00685	hypothetical protein	HISTO_BP.Contig457.genewise.62.final_new	hypothetical protein	1.0	-3.4525886320017385	-2.5589784558193247	-1.8882622310724435	-1.0894653143250712	-2.6959880074418368	-0.4753528783308457	1.49665133236875	-0.248429163240845	0.876321630762114
D8B26_006046	D8B26_006046		5.514041358262291e-13	5.238860303843366e-06	0.00039424703573619424	0.3581154591811926	0.5971700779868779	0.23772438358053985	0.862550516276995	0.854982129028979	0.0472154649371222	CPSG_07310	conserved hypothetical protein	CIMG_06740	hypothetical protein	HISTO_LG.Contig392.Fgenesh_Aspergillus.76.final_new	hypothetical protein	1.0	-0.9660706822762833	-1.0868907175426092	-0.2873802255639031	0.12249792590066762	0.2630179993212624	-0.10970516402784375	-0.0720674863565547	0.091929666886668	0.608002825571674
D8B26_004369	D8B26_004369		2.2398976846998594e-16	0.28984838044110023	4.301813425984995e-15	0.15830796696678331	2.104644229602445e-11	0.4101585227276228	1.29786551598366e-06	0.218008142464055	0.0105482516092158	CPSG_07444	methyltransferase	CIMG_08071	TAM domain methyltransferase	HISTO_ZY.Contig518.Fgenesh_histo.36.final_new	methyltransferase	1.0	-2.724901005942329	0.28740620735382194	-2.1310771070265524	0.3452943597626162	3.118852936195519	-0.15093892099716233	2.83370270976706	-0.629816116932603	-0.979815438385793
D8B26_002124	D8B26_002124		9.225501634914357e-08	3.563417368155401e-05	2.555248073777376e-11	0.0002064135788181796	0.001550784005719649	0.00014051210719797473	7.33761926343065e-05	0.489484788066929	0.301126047085491	CPSG_02187	conserved hypothetical protein	CIMG_01028	hypothetical protein			1.0	-0.46922290054589183	-0.6828690392712939	-0.6828269381729101	-0.4188798833715107	-1.033825764283991	-0.32445787902502177	0.964190050793452	-0.227995508123204	-0.247417458531165
D8B26_003075	D8B26_003075		0.002208310212088171	0.3329955622907319	6.606245047718009e-06	0.5145317343682232	0.9264874579826718	7.739055852661057e-05	0.32459434347198	0.534087965765998	0.0206329189467055	CPSG_02414	glycerol-3-phosphate acyltransferase	CIMG_03543	glycerol-3-phosphate acyltransferase Sct1	HISTO_ZL.Contig1158-snap.26.final_new	glycerol-3-phosphate O-acyltransferase	1.0	-0.5954937403622654	-0.6089067094546644	-0.8644332556629838	-0.27821260147757637	0.16005486698115579	-1.153436365046099	-0.315506014222769	0.265681750771475	0.597565546604983
D8B26_005032	D8B26_005032		0.33871345158962424	0.9074169937334443	0.0002828037117511429	0.48574508674069133	0.4211440100034149	0.358124199416304	0.691424728955544	0.54312630989622	0.431895679418319	CPSG_04879	conserved hypothetical protein	CIMG_00154	hypothetical protein			1.0	-0.43885564846901587	-0.2622431496583963	-1.5604371959776864	0.9866931776341528	2.7867533012454158	-0.9618792045856369	-0.380276053036565	0.508891820724635	0.469533020424816
D8B26_006388	D8B26_006388		1.0709594148299989e-05	0.015489590163669253	4.442763286533631e-05	0.48965026824210944	0.5175780558712607	0.653107412865853	0.981916628748751	0.140999971332936	0.772884590074937	CPSG_00711	hypothetical protein	CIMG_06363	hemoglobin and proliferation regulated protein	HISTO_ZU.Contig65.eannot.1970.final_new	POS9-activating factor FAP7	1.0	-0.5310935120326303	-0.683550994747138	-0.4479233764524409	0.13746156628210507	0.42268764847787804	0.06000556158385855	-0.00993953202044207	0.547541892569952	-0.0997375896883179
D8B26_004269	D8B26_004269		1.3579309408664522e-09	0.005571866246599287	2.844199711112239e-10	0.0006394190607604554	0.11089052261826608	0.045322855316360745	0.0115596110826139	0.738226675966219	0.755772961747404	CPSG_07564	conserved hypothetical protein	CIMG_07952	hypothetical protein	HISTO_KF.Contig601-snap.70.final_new	hypothetical protein	1.0	-0.7346036599417918	-0.5680821125262295	-0.7547794108828553	0.46749324182110685	0.601694779537542	-0.20668443985295198	0.517686837654677	0.0905787767807933	-0.0666425043704377
D8B26_005358	D8B26_005358		2.1060060125205294e-19	1.13883513652764e-10	9.236791255558594e-17	2.272357320006893e-06	0.9209175239120857	1.0456652277265089e-08	0.000160683667949713	0.427727421273384	0.0626096412375017	CPSG_05286	conserved hypothetical protein	CIMG_08749	hypothetical protein			1.0	-2.3164826217304246	-2.6530251265627816	-1.657928642490958	1.0156596020153152	0.10829283161425841	0.946248551901268	1.00570174286494	0.298495141552317	0.436780765985559
D8B26_002130	D8B26_002130		4.14725554898736e-05	0.19816211743861975	0.0014944025505381968	0.05072451199952991	0.8891497448788375	0.12493935364269955	0.638679282084173	0.664737685775594	0.0442171766371704	CPSG_02193	conserved hypothetical protein	CIMG_01021	hypothetical protein	HISTO_DA.Contig93.Fgenesh_histo.293.final_new		1.0	-0.7712297301498514	-0.7042699859918501	-0.48732316016108074	-0.7054732551033909	-0.2191225836614474	-0.31156187680345904	0.171098148995863	-0.231084462413299	0.573112621257027
D8B26_003083	D8B26_003083	NIT54	2.3440886990690192e-11	2.11433170005971e-07	1.6167497773785268e-08	0.23847764977078142	0.6103611197264943	0.5374425227297813	0.0738503403683912	0.20496857301913	9.20668375449494e-07	CPSG_02403	conserved hypothetical protein	CIMG_03550	hypothetical protein	HISTO_JG.Contig207.Fgenesh_histo.6.final_new	nitrositive-stress induced transcript	1.0	-0.7130633867005682	-0.7566061181190089	-0.5169275215658109	0.11848542717264826	-0.1773094879139921	-0.05129046006447174	-0.513478266585815	-0.399103789593094	1.42856302999415
D8B26_004738	D8B26_004738		1.4548047828947148e-08	8.895081829244849e-06	7.602939727070595e-09	0.03653145760573507	0.014255475454729445	5.5071029951942765e-08	0.312275280152473	0.0259578042764855	0.354614718229132	CPSG_05580	mitochondrial phosphopantetheinyl transferase B	CIMG_08677	phosphopantetheine-protein transferase	HISTO_ZL.Contig1131.Fgenesh_Neurospora.129.final_new	4'-phosphopantetheinyl transferase	1.0	-0.6839016892286701	-1.299521115541191	-0.6656434754134687	-0.3284619469749762	-1.4246070136770776	-0.7630634754068931	0.285863424310111	0.629038633975277	-0.227185921876957
D8B26_004320	D8B26_004320		8.591500616727373e-17	5.8575156399794525e-08	1.4410697673503711e-08	5.066671682135171e-07	0.0005909613239600141	3.969300796460338e-05	0.0869026510844745	0.460937089397242	0.0514467633214879	CPSG_07502	ankyrin repeat protein	CIMG_08012	serine/threonine protein kinase			1.0	-1.6117531962728748	-1.7252645092078753	-0.6334347220774117	-1.015290632101507	-2.35111214015683	-0.488753819650429	0.405996452024037	0.217499393001845	0.40362403834383
D8B26_000934	D8B26_000934		5.3161708695357394e-08	1.539228806807086e-07	7.233500408416192e-08	9.948883648479581e-05	0.005787049253298835	5.955527534849548e-13	0.286054689185465	0.952020423463562	0.17615012750726	CPSG_00274	conserved hypothetical protein	CIMG_02420	hypothetical protein	HISTO_EA.Contig33.Fgenesh_Aspergillus.138.final_new	acyltransferase	1.0	-0.5505629231895026	-1.277612574924672	-0.5209750439335793	-0.47218850000105445	-0.8805215277184663	-1.057702631371832	0.292309171201116	-0.0243911288220842	0.338988656104406
D8B26_004533	D8B26_004533		3.2581701701894026e-07	0.020968074467346918	0.04075839365355581	0.08662611953359599	0.8528385000116908	0.0004082288243175886	0.573069125858914	0.0260009007150789	0.000420714336020654	CPSG_08306	hypothetical protein	CIMG_12136	hypothetical protein			1.0	-2.1580713089883625	-8.866600655099845	-0.45909473224280856	-0.8801087976915409	0.3435602267436876	-1.1742254693025733	-0.471087551742083	1.67031705853907	1.76320455328037
D8B26_005585	D8B26_005585	LEU2	6.488398954440808e-18	2.850285015279716e-11	8.987697050839724e-22	1.282733652067869e-10	0.0018461904805022731	3.749983426482785e-09	3.00574705720367e-08	0.00911738624672105	0.000191246161527799	CPSG_04321	3-isopropylmalate dehydrogenase A	CIMG_03106	3-isopropylmalate dehydrogenase A	HISTO_AZ.Contig47.fgenesh_plus.24.final_new	3-isopropylmalate dehydrogenase	1.0	-1.4556350580221231	-1.1130061058195941	-2.126004494508955	-1.3624393082439703	-1.4222899313915962	-0.7740476834838816	1.49278791249902	0.637604489473929	-0.921364532464959
D8B26_003078	D8B26_003078	CLG1	3.7340829957370334e-09	1.6097607828022977e-08	1.2585732823314212e-12	0.0004347270212696075	0.12240371782170167	8.333303499389767e-09	0.97424865200482	0.48786756368132	0.000301639355685855	CPSG_02408	conserved hypothetical protein	CIMG_03546	cyclin-like protein (Clg1)	HISTO_JG.Contig207.eannot.1406.final_new	meiotically up-regulated gene 80 protein	1.0	-0.660689342100456	-1.5307432559226195	-0.9247446979158346	0.5116901331199176	0.6496839929423582	0.7257486762166041	-0.0162924275591498	-0.42641814795932	1.24224010818332
D8B26_006940	D8B26_006940		0.10066861719093514	4.285597160913766e-05	0.00019132563213623686	0.626399282156528	0.009187521435822743	2.407454551014405e-06	0.900363485080369	0.215172234062106	0.0145368698260279	CPSG_08811	serine/threonine protein kinase	CIMG_07296	CAMK/CAMKL/MARK protein kinase	HISTO_ER.Contig17.Fgenesh_histo.2.final_new	protein kinase	1.0	-0.12466800612169311	-0.8379568892871012	-0.295609329660954	-0.06178575821833867	-0.9716978469210574	-0.47661749564526124	0.0519863377897289	-0.514465925581237	0.784641214636269
D8B26_007845	D8B26_007845		6.916929505410637e-22	2.435831046314339e-10	1.6142900993778096e-14	4.876318053006349e-11	0.00022439474866550683	1.5370648304601747e-12	0.00026569617440778	0.799988618571031	0.750908388051869	CPSG_04025	tetrahydrofolylpolyglutamate synthase	CIMG_09464	FolC protein			1.0	-3.199206527876886	-2.9982119068148543	-1.3058354549522677	-1.9451132651476486	-2.8467528806180864	-1.423575767221725	2.26785398465151	-0.185530330069684	-0.164195856032736
D8B26_000123	D8B26_000123		2.759029773073044e-18	5.409856704392035e-09	2.090862755997252e-18	0.48070859826771223	1.0	0.048593575747470266	0.00756399193596067	0.0887962709686709	0.00968315657974567	CPSG_05836	conserved hypothetical protein					1.0	-7.118600264581556	-14.393542845128543	-5.422022899992983	-0.6552737421505878	0.0005044665168489518	0.7303833761666102	3.48306993982907	1.45860523853127	1.88596562185158
D8B26_005073	D8B26_005073	SFA1	5.67758358046052e-10	4.862225671586637e-10	5.857360706605078e-11	5.209905696647526e-07	0.0026681068226999385	6.662960830184509e-08	0.230563995758611	0.463282577901538	0.0152440256261914	CPSG_04932	glutathione-dependent formaldehyde dehydrogenase	CIMG_00198	S-(hydroxymethyl)glutathione dehydrogenase	HISTO_HS.Contig68.Fgenesh_histo.251.final_new	glutathione-dependent formaldehyde dehydrogenase	1.0	-0.6099813673209958	-0.8558706680026744	-0.6819731545523366	0.5372250458584363	0.5916798296983434	0.5250666156047353	-0.38430488381381	0.228733635186247	0.697566535358677
D8B26_001432	D8B26_001432		0.7667853910700059	0.22808729225846525	0.9854787249537011	0.8859779831151117	0.34661351929557854	0.03833953732652225	6.81611841122151e-05	0.359572197846563	6.56767031868673e-09			CIMG_02896	hypothetical protein			1.0	-0.04968877046789827	-0.6185968615969595	0.003194801141231153	-0.05415900345178245	0.8928344193194075	-0.4374245278237344	-0.815236937430926	-0.283292148329997	1.26602116658497
D8B26_003020	D8B26_003020		8.530909398620127e-15	2.1640470255615835e-07	7.29022454250654e-11	0.04009470834636443	0.8746756094116442	0.1860797591665687	0.67864531547026	0.986375315613722	0.00999681206407425	CPSG_02485	methyltransferase	CIMG_03473	methyltransferase	HISTO_BI.Contig285-snap.13.final_new	methyltransferase	1.0	-1.1811239043590984	-1.1491264823332652	-0.7661838685375283	-0.31144068603702035	0.09615920192235215	-0.13480964410792046	-0.183321073633055	0.00930017198191724	0.9511096293213
D8B26_005912	D8B26_005912		0.000171157381214761	0.006353939113020636	0.0003422473258659729	0.4107447821854037	0.9973176837893906	0.2062052635869501	0.00147887741027316	0.729954054760393	0.0624691232568165					HISTO_ZZ.Contig127c.Fgenesh_histo.92.final_new	neutral amino acid permease	1.0	-1.022561802476583	-8.979613882867142	-0.7748583956594537	-0.6097939937099025	-0.02449730744003986	-0.46697305205158507	1.48420632458888	0.279562981685563	0.94060081158993
D8B26_002010	D8B26_002010		5.827955116701496e-07	0.17489577929904218	0.10175157375027179	0.0107474652487402	0.03874076426164589	0.028127366386762883	0.62850353027268	0.570579931799529	0.0576922455966163	CPSG_02054	conserved hypothetical protein	CIMG_01157	hypothetical protein			1.0	-5.213262994933953	-7.23498886060658	-0.524206566091755	3.5201826144414268	5.583809774664926	2.205804502290421	0.731629427794508	0.785347634284428	1.72057683267485
D8B26_006730	D8B26_006730		0.0011603681307637986	0.5946907225685337	0.004735234096208818	0.21673142194922537	0.5528828995621226	0.0068946711554959865	0.0550546076914476	0.725933937869546	0.0758501615279974	CPSG_01125	predicted protein					1.0	-1.2095612167049021	-0.7593129929105008	-0.7709158143698313	-1.3237414060905364	-7.983873462294495	-1.5870324783135448	1.28848954534469	0.298053970471688	-0.903116843071277
D8B26_002018	D8B26_002018		3.253020352209521e-10	0.005373859368329478	2.6383480680205378e-05	0.08122033350128162	0.04887675221795566	0.3474159572355115	0.0326407059337166	0.713967671878264	0.439533328039369	CPSG_02064	conserved hypothetical protein	CIMG_01148	hypothetical protein			1.0	-0.7895215969761102	-0.5989707096464489	-0.39196066828685416	-0.2820322076454556	0.7765892216599463	-0.10096137116501333	0.516776453450721	0.105835291103572	-0.179211020743699
D8B26_002228	D8B26_002228		2.1792551459509978e-16	5.190655158911123e-08	1.2660643300851756e-11	1.3469229329276471e-05	0.9303732895800582	0.018333662834858877	0.268037717441544	0.11201346293908	0.000371050190063754							1.0	-2.530018083996932	-2.534215015092852	-1.438882580930162	-1.1809345807473357	-0.07144736744833903	-0.3848105956379075	-0.427158644088255	0.789820992434541	1.25610478053318
D8B26_005911	D8B26_005911		2.4782964065596583e-06	0.00148401292481044	2.9048389041259605e-08	0.8347538170782229	0.7731701470732874	0.15870671639823064	0.0152402127523645	0.781042873692961	0.537021063997105	CPSG_09570	conserved hypothetical protein	CIMG_13091	hypothetical protein	HISTO_ZT.Contig174.Fgenesh_Neurospora.15.final_new		1.0	-0.9161997089400921	-2.3669528882068187	-1.0382607687556082	-0.0965253769816974	0.4892306809607696	-0.3404385564002269	0.753748859480111	0.1343131918549	0.182215328627232
D8B26_006319	D8B26_006319		2.6080901758706335e-09	0.0003218958872793119	2.0031306202613638e-07	0.1865653410757103	0.17644578960302768	1.3133671584575457e-05	0.737818151543618	0.545477168446995	0.00047077091552175	CPSG_00635	hypothetical protein	CIMG_06435	F-box domain-containing protein	HISTO_DF.Contig537.Fgenesh_histo.132.final_new	F-box domain-containing protein	1.0	-0.9082494444827268	-1.2860219083903823	-0.6582845441288381	-0.2551328744582284	-0.9673091449048015	-0.6481279541193459	0.106604414997198	-0.221965527821745	0.821174427597363
D8B26_008274	D8B26_008274		0.10966416735473876	0.08300925396092516	0.0013100394429847624	0.001896335499993053	0.43867008756279813	0.002478570684426084	0.715880386889429	0.891417887271222	6.61720403716142e-05							1.0	-0.5315645828991086	-7.801263032885383	-0.9484853183974029	-8.494054264395553	-8.494054264395553	-1.5141537008624655	0.271993128072627	-0.165563333761039	2.19000353599792
D8B26_006169	D8B26_006169	NIT21	4.7698917738014955e-24	9.791797206689386e-19	9.731453663552112e-25	1.7728896386402256e-09	1.4138975168279493e-06	6.201669371854439e-07	0.0281067108798056	0.000106952797348077	0.637489295174437	CPSG_07158	O-methyltransferase	CIMG_06602	O-methyltransferase	HISTO_LG.Contig392-snap.148.final_new	O-methyltransferase	1.0	-3.8684046263774303	-3.6382822608338174	-4.281435692781913	-1.156564420533556	-1.9685230354751384	-0.7057200838963087	0.995217640672138	1.70624516442458	0.214664140536042
D8B26_002220	D8B26_002220		0.00012372362559383382	0.16674158417095872	0.0009700165395274059	0.24650752822493183	0.48827865576764606	0.01145938706928115	0.54468829366357	0.365969564186976	0.222598891506957							1.0	-1.3099321522695098	-2.016181673185913	-0.8204057924703967	-1.0460798903832729	-8.120618538212335	-1.2359210733266066	-0.499731100996177	0.732134192259889	0.782128823686727
D8B26_001015	D8B26_001015		0.39232962413910855	0.8645325125110234	7.5130010408453e-05	0.08164628617801825	0.897189755613993	0.06199029627599207	0.422162473452819	0.92452159000014	0.174928406619906	CPSG_00174	ankyrin repeat protein	CIMG_02326	F-box domain-containing protein			1.0	-0.11157978694881354	0.06561545231287655	-0.5303906801450788	0.41594953274761093	0.1510470067206964	0.29170703854407165	-0.235827583909478	0.0401060725199871	0.336502101921893
D8B26_002324	D8B26_002324	TIF5	0.0007626522989702165	5.133744582413968e-05	0.012077661106773514	0.00020319993429841716	0.8378533581032391	1.3133671584575457e-05	0.116328511966948	0.0377214584088241	0.432861403627764	CPSG_08012	eukaryotic translation initiation factor 5	CIMG_00797	eukaryotic translation initiation factor 5	HISTO_HS.Contig68.eannot.2063.final_new	eukaryotic translation initiation factor 5	1.0	-0.2945367279477535	-0.4620642896222876	-0.21222776127212079	0.3887975227603589	0.05563626770685736	0.4355325241882132	-0.327494561676676	0.401835893458069	0.16171854143187
D8B26_008022	D8B26_008022		3.573635483627117e-09	0.01589318272945056	4.880696898659804e-09	0.0002793017501497947	0.252829011553211	6.519395138140175e-07	0.906059005290637	0.617392201477953	0.000576022744708505	CPSG_07871	MFS multidrug transporter	CIMG_04893	MFS multidrug transporter	HISTO_FE.Contig19.Fgenesh_histo.220.final_new	MFS multidrug transporter	1.0	-1.1057446815719818	-0.9456861577933688	-0.9854330803350035	0.7112038603711233	-0.9638535720427867	-0.9607685299825063	-0.0297166037920702	0.144200256734982	0.625403686996669
D8B26_000735	D8B26_000735		4.476652628619669e-20	2.4899633996107858e-11	3.2088440083957506e-08	5.910609111634185e-07	0.027709555892709143	5.358875254528332e-10	0.013457404246707	0.762372859548432	0.485407013871852	CPSG_00514	conserved hypothetical protein	CIMG_02657	hypothetical protein	HISTO_ZL.Contig1131.Fgenesh_Aspergillus.225.final_new	serine-rich protein	1.0	-1.7711059233756545	-2.0423322120411576	-0.497822817836378	-0.710733451265053	-0.8461472937919291	-0.7445180077333008	0.96039186511596	-0.14609937779846	0.23598134998949
D8B26_005181	D8B26_005181		2.2880681992016157e-10	0.00011180417950834654	1.2420572398196774e-05	1.4886001899385674e-05	0.00026132264404030506	0.9419692099724463	0.622085714014115	0.151943231754829	0.33351111802998	CPSG_05074	hypothetical protein	CIMG_00331	n-alkane-inducible cytochrome P450			1.0	-0.7147954250407812	-0.6980377598076518	-0.37820613092926986	-0.5568936801251282	-1.3209823077017646	0.007538803027824111	-0.125305271151359	0.341761156215145	0.217854989237533
D8B26_007015	D8B26_007015		0.524178991417742	0.6981582250748206	0.00218758908696923	0.8238619533269788	0.8481503106162229	0.012260648250169074	0.0280582139583093	0.787476909856891	0.155094410980273	CPSG_08901	conserved hypothetical protein			HISTO_ZU.Contig65.Fgenesh_histo.272.final_new	kinase domain-containing protein	1.0	-0.1248658254184208	-0.28916919026132937	-0.5506962775153613	0.09409243506752132	0.31588708529935794	-0.6281720883834954	0.924232693359376	-0.174768498260519	-0.516332749868292
D8B26_004925	D8B26_004925		7.246687942843128e-07	0.0015139446805043533	6.558520642859319e-07	0.0011981074845612105	0.19433693710569147	0.8156982508236837	5.02551325938461e-06	0.536957251450055	0.0828147799607249	CPSG_05354	conserved hypothetical protein	CIMG_08935	hypothetical protein	HISTO_AL.Contig313.eannot.1013.final_new	thioredoxin reductase	1.0	-1.3529029442575773	-9.10494900262723	-1.0767190502016044	-2.198426880532661	-9.272071294427729	-0.06275655916124692	1.69969886344898	0.374118377165977	0.704987805088973
D8B26_000472	D8B26_000472		1.0702666221455208e-10	9.730889938716382e-13	2.6886723178100613e-10	1.4410036322082535e-07	2.614070412309971e-07	3.8582683572655544e-11	0.251776059270327	0.664737685775594	0.615272363790844	CPSG_08533	chitin synthase 5	CIMG_05022	chitin synthase 5	HISTO_GL.Contig286.fgenesh_plus.8.final_new	chitin synthase	1.0	-0.6760904918435434	-1.2474137225151396	-0.6505716638901418	-0.568998000924296	-1.0971972597499382	-0.7663006542120737	0.336253523804297	0.136413517090694	0.14620971968712
D8B26_000817	D8B26_000817		0.09275679028709345	0.27173012777508876	0.03727068528132101	0.6670464552056519	0.785368673149866	0.5693150098506446	0.994929964951833	0.12375480112984	0.535053884101589							1.0	-0.8345038538119172	-6.5633339702482	-0.7760500151503303	-0.8719722069804884	-5.97674013467308	0.42352341741516863	-0.00526853808606309	1.5241395150169	0.435822653703316
D8B26_003145	D8B26_003145		0.613929651842375	0.10582737611082631	0.0024517468788977075	0.031915184608498244	0.32831437131630625	0.008085373480780398	0.873878883548964	0.557741526154538	0.688707188401813	CPSG_02325	carboxypeptidase	CIMG_03628	glutamate carboxypeptidase Tre2	HISTO_JG.Contig206.Fgenesh_histo.47.final_new	glutamate carboxypeptidase	1.0	-0.03695065407429124	-0.23319165653279517	0.21790740147158172	0.23003973131755207	0.3410528258118111	0.2164363521275252	-0.0378280448380419	0.129874331560742	-0.0796729695842879
D8B26_004612	D8B26_004612		3.6600584001743085e-14	0.0005569264673895628	1.532413412826243e-14	0.1498194750161281	0.8485964915302645	0.18119474082083895	0.00327095091770551	0.594302679050504	0.846637097766928	CPSG_08207	hypothetical protein	CIMG_08498	hypothetical protein	HISTO_DF.Contig537.Fgenesh_Aspergillus.81.final_new	hypothetical protein	1.0	-2.458784579646778	-1.8889743185367804	-2.1762749288471777	-0.7840391169119718	0.3869593004950137	0.3308618420619591	1.1226945092462	0.346058373126635	0.0763717149716996
D8B26_002114	D8B26_002114		0.4933177019848796	0.5565855363022382	0.5955810670401487	0.2727769495714484	0.49787075263295466	0.5537998107196248	0.0986574336784014	0.907652120350456	0.963844798035229	CPSG_02176	predicted protein	CIMG_10669	hypothetical protein			1.0	-0.5431183905870662	-5.220724841784785	-0.30704548102303003	-5.754229927184722	2.7056830052899716	-0.6511253507908648	1.33268555581398	0.146913932577794	-0.047409709334671
D8B26_006624	D8B26_006624		0.005839568013109222	2.9875803272905483e-06	0.0008813092199447843	0.20739091422169842	0.999739921300565	0.1584061701711383	0.815242923559943	0.560557680490795	0.069521200589147	CPSG_00998	ABC transporter	CIMG_06096	ABC transporter ATP-binding protein ARB1	HISTO_JF.Contig157.eannot.1113.final_new	ATP-binding cassette protein	1.0	-0.21622798069574517	-0.5969355988944537	-0.2679614330105065	0.12401464252710526	-0.0014893780803322326	0.11720830050492091	0.0513860034726914	-0.118822587404257	0.321693764075285
D8B26_001994	D8B26_001994		2.7992115047515872e-08	0.049486343582187876	6.631033804652299e-05	0.041378986797434854	0.6673790453819543	0.0009421443585847068	0.174745724750306	0.221359519041323	0.00446523897663968	CPSG_02034	conserved hypothetical protein	CIMG_01174	hypothetical protein	HISTO_GL.Contig59.Fgenesh_histo.6.final_new	hypothetical protein	1.0	-2.0260384998163143	-1.9367026444919127	-0.9697033398366159	-1.0634908188244014	-0.9451626409905048	-1.086144857756917	0.769845994861216	-0.953574632037559	1.33992975425528
D8B26_007788	D8B26_007788		4.244345517109081e-13	8.314757690118941e-05	2.8711447292835406e-18	0.6059925942719337	0.9686441396128559	0.4718127653787725	4.19325387218156e-06	0.939654254162182	0.832601181293593	CPSG_03963	conserved hypothetical protein	CIMG_09405	hypothetical protein			1.0	-1.5929847573275944	-1.626834832337933	-2.468538019463637	0.16067000973496323	-0.056086747715199864	-0.1334058596746074	1.34064042530208	0.0371114945383519	-0.0607762592806331
D8B26_000585	D8B26_000585		9.537957566601078e-21	6.168462814803528e-09	1.7010003053417528e-21	2.47363598272063e-06	0.08196339552788193	7.649447010611891e-10	0.0878569581355113	0.0433093827890796	0.502225203811654	CPSG_08750	predicted protein					1.0	-5.604062335445631	-3.7991924612727983	-4.9516396524033635	-2.714865425054457	-3.490173224793444	-2.3775880982959348	1.37549888970996	1.51451473719606	0.413024113071411
D8B26_005732	D8B26_005732		6.972004359839677e-05	0.101815755528532	0.0995471525644485	0.06996476356530008	0.7843603412690702	0.2226554528329205	0.380661489488714	0.246039204981127	3.80388126493595e-06			CIMG_05923	hypothetical protein			1.0	-1.866195686487957	-7.423513826632552	0.4065716662907376	-2.4721677206823625	0.8817244745551575	-0.5997995518303071	-0.473444824651369	0.779905131263117	1.73440772781039
D8B26_002542	D8B26_002542		2.9047925273369113e-13	7.336299598314748e-06	4.195479665327448e-09	0.5361930260415827	0.6755905587186906	0.000400376389028654	0.00195564034603376	0.0100909429217483	0.000227843693692699	CPSG_09757	conserved hypothetical protein	CIMG_09819	oxidoreductase			1.0	-1.4574835091793303	-2.061635844621009	-0.8186743562390306	-0.11601074444595368	-0.29477417994442023	-0.467294317227053	0.925249260020192	-0.90322244562557	0.970587464561179
D8B26_000571	D8B26_000571		5.741624505308176e-09	0.0017175968432087913	2.134042826092996e-06	2.6404293260540475e-05	0.037300972390093626	3.832600476666928e-05	1.09622983932477e-05	0.161039998538607	0.00185551051699976	CPSG_08421	cytochrome P450 oxidoreductase	CIMG_04922	cytochrome P450 oxidoreductase			1.0	-0.9912095749756371	-1.3774291542212536	-0.6280763140044683	-1.3071515192695078	-2.7197573250490517	-0.715163354585124	0.99618009184405	0.402168794422133	-0.712779950777666
D8B26_004362	D8B26_004362	PNG1	0.0007000625011999584	0.0007532226136329208	7.450735281003664e-13	0.492784710453942	0.630136463243108	0.0020351667298130404	2.43254771856363e-08	0.429465448450738	0.000908725805434082	CPSG_07452	peptidase PNG1	CIMG_08062	protein png1	HISTO_FX.Contig167.fgenesh_plus.6.final_new	peptidase PNG1	1.0	-0.3821845593896839	-0.9840983556036998	-1.208463466952312	0.12922056889827732	0.309272673566264	-0.41024228548686925	1.86171645155296	-0.302540583384076	-0.970359573981027
D8B26_006065	D8B26_006065		2.251868632999187e-10	0.03585512893215057	1.7246572794649508e-09	0.423128378668626	0.4208484915086825	0.1500470327642447	0.206573638651745	0.122338956936364	9.3172693341891e-05	CPSG_07287	conserved hypothetical protein	CIMG_06715	hypothetical protein	HISTO_LG.Contig392.fgenesh_plus.37.final_new	glutathione S-transferase (GST) family protein, conidia-enriched transcript	1.0	-2.2543905398382975	-1.5906146598692026	-1.6043661900946833	0.4804861210251796	-8.67126686535155	-0.551788638652912	-0.461865585284825	0.639418386891288	1.06703238432775
D8B26_003581	D8B26_003581		4.3473571803831104e-10	6.207780579230655e-07	0.0002995098823401667	1.3151355673564271e-08	0.008620022418995659	1.4927177145245974e-06	0.000159431234090475	0.0703081951539889	0.862454109993277	CPSG_03104	nuclear envelope protein Cut8	CIMG_04159	tethering factor for nuclear proteasome STS1	HISTO_ZT.Contig181.eannot.1702.final_new	nuclear envelope protein Cut8	1.0	-0.6938575742680338	-1.1208883129908576	-0.293808236196728	-0.9927377771553628	-1.088435825759054	-0.5202990396517486	0.949394016406705	-0.517830022659971	0.0456229015115657
D8B26_001782	D8B26_001782		7.4594465567104295e-16	9.994810757360897e-06	2.244663639201392e-09	0.6590591744477293	0.7626187680346218	0.3637253496373358	0.141553322050797	0.495172035903567	0.000498519791778997	CPSG_01775	integral membrane protein	CIMG_01403	integral membrane protein			1.0	-2.949046358606777	-3.776447275678186	-1.1283843358204981	0.15280207056151632	-0.4834671297457195	-0.1848074903578516	0.770110946546103	-0.563398020068477	1.56102758349554
D8B26_005655	D8B26_005655		0.13750151414783382	0.00471081969523156	0.7579799845680563	0.31704953221133414	0.4106893141284294	0.7923606485399813	0.881157131720911	0.861786843362078	0.976535328762195	CPSG_04767	rab geranylgeranyl transferase escort protein	CIMG_05825	rab geranylgeranyl transferase escort protein	HISTO_ZY.Contig571f.Fgenesh_histo.23.final_new		1.0	-0.13267411958547676	-0.4391949233138417	-0.02897659521379308	-0.12876979019022589	-0.29226276902339643	-0.028556993477584957	0.0665605151099857	0.0806519350290893	-0.0120354877257096
D8B26_000116	D8B26_000116		0.02618394256449233	0.03639279922240585	6.348288842246639e-16	0.7339235885492823	0.6911032495372614	3.311398403597784e-05	0.178922205409986	0.246239459973111	0.0113048306054879	CPSG_05830	conserved hypothetical protein	CIMG_05535	hypothetical protein	HISTO_ZU.Contig65.eannot.2082.final_new	integral membrane protein	1.0	-0.23180210743728266	-0.4882327971334016	-1.6203092272474042	-0.10349953879066015	-0.5190807648873649	-0.8096125223153976	0.327887390009631	-0.397151594534794	0.593627869911411
D8B26_002017	D8B26_002017	APN1	0.0008009797624309478	1.9813146037466643e-05	0.502465373157785	0.835580528111182	0.6003265891496102	0.747077861184734	0.965987163796241	0.34194754459979	0.01348502868363	CPSG_02062	DNA lyase	CIMG_01149	apurinic endonuclease (APN1)	HISTO_GL.Contig306.genewise.10.final_new	DNA lyase	1.0	-0.3465123594242021	-0.8055164366038219	-0.06686555382646425	-0.03156237435077803	-0.21737090024890826	0.037903507025423826	0.0103773457999727	-0.215465661525601	0.477919459408893
D8B26_007725	D8B26_007725		0.392605824800639	0.5767077494922078	0.6737890689302831	0.6776551596108207	0.38121431047166127	0.6046994546968331	0.143897878339941	0.770188357879404	0.931791639148511							1.0	-0.7335543209782301	-5.400349683602007	0.24179181571782152	-0.7655734058412372	2.615515929797702	-0.43780430667626996	0.928088475577417	0.321692948572529	0.0650226826409914
D8B26_004422	D8B26_004422		0.00017839372964977636	0.015354974979000987	4.108283170800998e-06	0.008367612903352792	0.07672415800771797	0.3993842790200314	0.0805023855030961	0.697639050200571	5.87047808455437e-06	CPSG_07385	MFS sugar transporter	CIMG_08121	sugar porter (SP) family MFS transporter	HISTO_DY.Contig31.fgenesh_plus.17.final_new	sugar transporter	1.0	-0.7059730789887372	-1.6567720639167194	-0.8254682939922989	-1.1485196891895812	-10.297003609441091	-0.1837172756701356	-0.699699562587842	-0.243514022468988	1.65021616356745
D8B26_004462	D8B26_004462		3.6191030600099616e-05	0.0763162286913991	0.005651141630368514	0.06747558275111473	0.5762555735800131	0.2924838473278882	0.153599422249074	0.554270309184512	0.81556530126206	CPSG_08396	conserved hypothetical protein					1.0	-1.8848303581976424	-7.772788341733422	0.6754139801528063	-2.5682237347046373	-7.6729797000839275	-0.5184366242213415	1.43037349555846	0.771092005279848	-0.211511881647432
D8B26_004765	D8B26_004765		9.864580268941239e-09	0.022727820258964967	6.835839418966857e-07	0.41018467472144315	0.9442830730769002	0.7712172413007313	0.173011094405711	0.221207973214908	0.976535328762195	CPSG_03652	conserved hypothetical protein	CIMG_09117	hypothetical protein			1.0	-3.223296329193988	-8.867294068409322	-1.5969555167069482	-0.8149203246293857	0.2571092430756874	-0.1403666715826475	1.51703196474359	1.48173886674865	0.0299181259870553
D8B26_004180	D8B26_004180		7.540818488773019e-13	2.0354685345624305e-06	1.4868124683442657e-13	3.242146331286785e-08	0.39100118803494893	0.7666835603974645	0.145603543856685	0.07159365676014	0.557227179498815	CPSG_09883	conserved hypothetical protein	CIMG_07842	hypothetical protein			1.0	-1.5043057481751472	-2.1599315427346775	-1.481465434222938	1.0630257370013203	0.4647270461115077	-0.04372508140089496	0.385399143458463	0.592774843290096	0.159278588592945
D8B26_007726	D8B26_007726		0.39235189442092216	0.6448602918095546	0.9062185429389741	0.2354386790831909	0.16124915303754458	0.7638044002103148	0.0829459270579927	0.608669265883354	0.517007647274974			CIMG_09341	hypothetical protein			1.0	-0.8622968560120093	-4.590381179528514	0.08274214445232114	-2.07745127729687	2.8630959833714464	-0.20139587231706677	1.11444983474755	0.541428574015474	-0.477180460416286
D8B26_007122	D8B26_007122		0.004813980565344715	0.3863381070369483	0.0029510178130671303	0.09350961069409483	0.7361703287841026	0.0020351667298130404	0.567374074881163	0.134325669099369	0.474756649018971							1.0	-0.9528387249698931	-1.3684178716931723	-0.7655029409017055	-0.9449046317825031	-0.8716677714277573	-1.0160224046366735	-0.292691824144872	0.735734807347044	0.23386198979246
D8B26_004846	D8B26_004846		1.787255781882606e-15	1.7377723440586086e-05	4.487645195846296e-19	0.05384165771708726	0.33894177835300054	1.1515903480864574e-05	0.346827233494808	0.359447891934247	0.000808622892946721	CPSG_05452	conserved hypothetical protein	CIMG_08849	hypothetical protein			1.0	-2.4368041952305775	-2.1373753743341397	-3.2085451082976117	-0.68053580470484	-1.4944385687131412	-1.1091565285133647	-0.406178261779662	0.666647836562999	1.44306033864193
D8B26_007543	D8B26_007543	RDI1	2.3916153871243593e-17	3.578322889015037e-13	3.116859499471482e-10	0.18647965368755753	0.775261742402013	0.6109183476786858	0.0253034687751236	0.0305033625566188	0.129264065223457	CPSG_03686	rho-gdp dissociation inhibitor	CIMG_09142	rho-gdp dissociation inhibitor	HISTO_BP.Contig457.eannot.1639.final_new	rho-GDP dissociation inhibitor	1.0	-1.284354084315041	-1.2638674376371075	-0.642734315062004	-0.1276593212813867	0.0803021787183371	0.04274132284976286	0.549362498321489	0.512277379207356	-0.365267077148024
D8B26_005034	D8B26_005034		0.0009172247588158745	0.7883216904565115	0.00024039063417242597	0.4748802671874813	0.5776038495858922	0.19153925358370313	0.536184179057926	0.847161318912268	0.0042201197004728	CPSG_04881	conserved hypothetical protein	CIMG_00156	hypothetical protein			1.0	-0.8999854857573818	-0.24869665295625853	-0.849854761666208	-0.7415468591628739	-7.814015328170822	-0.6554279968887763	-0.253004474161971	-0.117120641248297	0.805123658765368
D8B26_004770	D8B26_004770		8.327344185648424e-08	0.13380250005329025	0.012203866733657164	0.002072261748175762	0.6622018515131157	0.029784046116443353	0.95184922477257	0.974035137836681	0.204847630683709	CPSG_05539	malic acid transporter	CIMG_08716	malic acid transporter			1.0	-0.9861766370852592	-0.6242399868011487	-0.32654188841783593	-1.1691487134221106	-0.647562525952365	-0.4208964664054883	0.0265036703045638	0.0156020258640064	0.378741047329027
D8B26_002748	D8B26_002748		0.0006572971850398111	0.35013128319210524	4.635651844477529e-05	0.0017491389383992096	0.10168897444177172	0.1793919913618716	0.43047925323424	0.384425267652907	0.763818627848268							1.0	-0.24301267731809348	-0.1287396453230384	-0.2957466834366458	0.32673382637495296	0.5139793801706333	0.10472362282783737	-0.218792178460565	0.281802172568952	0.0809978614781119
D8B26_000172	D8B26_000172		2.640295984681912e-09	5.689463923371102e-13	1.8272140076821456e-12	0.9434873782559835	0.002382870443220871	0.06179492347888617	0.000287701470436936	0.914458055074506	0.149347209446457	CPSG_05895	elongation factor 3			HISTO_DA.Contig93.eannot.2161.final_new	elongation factor	1.0	-0.8806197029589519	-1.410412115088106	-1.2541428250971478	0.010613137081556966	-0.4768313427934575	-0.2171713489409613	1.31402434609401	-0.045115317207463	-0.504219960832907
D8B26_005105	D8B26_005105		0.0004833514002868229	0.3452649224233589	0.15739928753408616	0.3922874382653626	0.7485147996042973	0.28048887520625937	0.413599939525909	0.477294944861157	0.0626729878549791	CPSG_04979	conserved hypothetical protein	CIMG_10511	hypothetical protein			1.0	-3.214575706514415	-6.56679457537026	-0.5904890778932973	-1.6956279108023182	-6.7995154316881035	-0.89856523921342	0.600124141331509	0.730809165869151	0.904130609971643
D8B26_002591	D8B26_002591		7.425836455317105e-21	2.1909794219924357e-11	2.586040140679734e-18	0.11887119697590776	0.1804968025556681	0.00014861507402033682	0.12297029147482	0.785692945612751	0.00881142419223832	CPSG_09699	conserved hypothetical protein	CIMG_09760	hypothetical protein	HISTO_DF.Contig537.Fgenesh_histo.52.final_new	DUF1275 domain-containing protein	1.0	-2.413455890679119	-2.8836176775925364	-1.7029557026915547	-0.2238295884687049	-0.6341758087389076	-0.41957830388617606	0.63536905637903	-0.203555183871069	1.076436457073
D8B26_002343	D8B26_002343		1.3214069744809577e-05	0.6870785914857235	0.00011426315512543962	0.2344350478529101	0.10414385948206054	0.006303434432831338	0.388576622933168	0.458831485358675	0.443508877744314							1.0	-1.505510530029228	-0.4318908867186776	-0.967273197556979	-0.9498787841958458	2.175441192854143	-1.2217458993039714	0.799740095371854	-0.638698655228851	0.464581613060143
D8B26_005369	D8B26_005369		0.498384077989822	0.7334471564127658	0.16013559416055081	0.35364369595712397	0.9102331923017816	0.00014393336148075007	0.485773374818121	0.546310655198357	0.370610378083906	CPSG_05306	conserved hypothetical protein	CIMG_08389	hypothetical protein			1.0	-0.864879187446489	-3.696750627207748	0.9796757724964941	-0.964705942389239	0.4213939267562591	-3.3338228672997183	1.1391451974322	0.866130493689432	-1.23899252631677
D8B26_006111	D8B26_006111		1.965849369918696e-20	1.57692546116223e-10	1.5682355851212347e-23	0.0014943842990020341	0.0020801508804507767	0.10314248593513425	0.201774172409883	0.258978016452577	8.93785647885333e-10	CPSG_07228	secretory lipase	CIMG_06664	secretory lipase	HISTO_EA.Contig33.Fgenesh_histo.254.final_new		1.0	-4.1676587803274865	-2.955280536452502	-5.925458430875744	1.7608096214019422	3.541470664123794	0.6180985387172111	-0.534729255272891	0.531211913056593	2.7638212876114
D8B26_002696	D8B26_002696		0.05127155499192311	0.03583662111451815	0.25346720649464427	0.004747915406165106	0.6458601901363203	0.2681936177673169	0.293938943557841	0.343750250971764	0.065733593957202	CPSG_02883	subtilase-type proteinase psp3	CIMG_09616	subtilisin-like protease			1.0	0.3479874266636702	-1.837760918673955	-0.18994351416839778	1.0067056704736352	-1.146078895019691	0.26980184373222843	0.276499836530992	-0.326175634366286	0.403146268029261
D8B26_003602	D8B26_003602		0.19480607566908054	0.14258843870945273	0.9103969284771427	0.40994508612781294	0.727563746313828	0.1403675521630602	0.827873843948522	0.0809750658765592	0.867012846591976	CPSG_03078	hypothetical protein					1.0	-0.4790630123294015	-7.232051444103764	0.03526144789761611	-1.4200222892956076	-6.525568740176888	0.7884105106572601	0.17266829111026	1.31775272759527	0.10790851218094
D8B26_005651	D8B26_005651		1.316955518253276e-09	2.757770088462974e-07	9.28180270341202e-13	0.6780408062755424	0.652146033510206	0.9907164685656819	0.00693878625661559	0.721171958906186	0.0337398403046607	CPSG_04771	metalloreductase	CIMG_05821	metalloreductase transmembrane component	HISTO_ZY.Contig571f.Fgenesh_histo.30.final_new	ferric reductase	1.0	-1.0599547079505929	-2.650845838411032	-1.3994019883156794	0.1397583041402358	-0.7089890245183003	0.003069440211316355	0.688405218467761	-0.140773875325223	0.507031818837261
D8B26_002160	D8B26_002160	DIM1	0.2421530918614451	0.14995669871116005	0.7718951562667233	0.2870588513410495	0.5876248778613048	0.021918442432112422	0.672285747702003	0.918298486742215	0.547972026658918	CPSG_02227	dimethyladenosine transferase	CIMG_00988	dimethyladenosine transferase	HISTO_DA.Contig93.Fgenesh_histo.192.final_new	dimethyladenosine transferase dimethyltransferase	1.0	0.151504512642017	-0.5713365876668707	0.03776369452575572	0.2690202441590296	-0.6552285946029579	0.3590533966985538	-0.117848564565148	0.0421871080538132	0.154251370164679
D8B26_004323	D8B26_004323		8.69817519271891e-14	1.2761690931595973e-05	0.0017797469254466137	0.4448722861640257	0.117261042307411	0.3351902687409389	0.900054203310895	0.00184564469571466	0.719391637795934	CPSG_07498	conserved hypothetical protein	CIMG_08015	hypothetical protein			1.0	-1.3866990226234477	-1.5686234399962489	-0.3111300071946896	0.19115192628579755	-2.31958767234628	0.13856365524697556	-0.0355773296845072	0.783704629442426	-0.0787948541654542
D8B26_007454	D8B26_007454		0.0025625980987868603	0.9145219228774721	2.3911092739801416e-06	0.9603971522650646	0.3297088202797988	0.4414166277339262	0.0620666936580502	0.609963962399831	0.0897720362741969	CPSG_01405	conserved hypothetical protein	CIMG_09040	hypothetical protein	HISTO_EA.Contig33.eannot.1608.final_new	abhydrolase 6 family protein	1.0	-0.2780558909561904	-0.02580873993174715	-0.4687399986209162	0.013117922259459406	0.5018757340304125	-0.08537493441900837	0.344300852758149	0.117783315023473	-0.304136808717665
D8B26_007145	D8B26_007145		0.012932761916348507	0.1787716034108351	2.5114510697426966e-06	0.45330371177976686	0.5000264986261566	0.05207017954837657	0.573118457806144	0.951288635424341	0.292622066907936	CPSG_04488	conserved hypothetical protein					1.0	-0.7994090422383321	-2.1914114101578392	-1.5411115207133383	0.5173465913027495	-8.44872861325736	-0.9189354083747477	0.377205191935952	0.0511784540696389	0.497310122638432
D8B26_002055	D8B26_002055		3.6283873109066105e-08	0.006006774485263186	1.21553094459261e-06	0.6457530032613614	0.9501881164213072	1.537932424465312e-05	0.538248921783011	0.0418243649228536	0.253739007760559	CPSG_02109	beta-hexosaminidase subunit beta	CIMG_01104	chitobiase 2	HISTO_GL.Contig233-snap.20.final_new	N-acetyl-beta-glucosaminidase	1.0	-0.8051404218037835	-0.8462538419086572	-0.6111929704833088	-0.10887090163552894	0.05714895956926545	-0.7217194625855201	0.179331396710602	0.554684416819233	-0.272409908721406
D8B26_007553	D8B26_007553		0.0005299357328047726	0.07879842942708301	0.0017367141613898998	0.7943443377515121	0.5943068759449802	0.0330961124376919	0.433321900578789	0.552171807287667	0.00821070540526749	CPSG_03698	conserved hypothetical protein	CIMG_09152	hypothetical protein	HISTO_BP.Contig457.Fgenesh_Aspergillus.167.final_new	histidine acid phosphatase, yeast-enriched transcript	1.0	-0.8263452087672534	-1.6533123383823984	-0.6125250980104012	-0.13459473412779877	-1.3237428924657293	-0.6072299185840141	-0.28880733484068	0.254243901040084	0.664095954518682
D8B26_006676	D8B26_006676		8.449448907777748e-30	7.58070523776838e-19	3.721287212435813e-30	9.724418013109009e-12	0.00036502316005762836	0.17542758514519616	0.119068725513743	0.0552981819730028	0.0316141825136264	CPSG_01061	conserved hypothetical protein	CIMG_07000	hypothetical protein	HISTO_DU.Contig190-snap.24.final_new	acetyltransferase	1.0	-7.431038123850954	-5.674698075486714	-5.911081829991171	1.2828094066537707	1.3461650946011068	-0.1477392316074521	1.28617178248207	1.32565670446412	1.22102923399746
D8B26_002641	D8B26_002641		1.7591077968038405e-06	0.01118359143588279	1.667242325941382e-06	0.24674458950439465	0.24193010585135552	0.0026769770473276445	0.036877357898566	0.279381116896111	0.247883618735521	CPSG_02943	conserved hypothetical protein					1.0	-1.65024204029532	-8.634673764927642	-1.2438446534863876	-0.6473526723870646	-9.17272413457052	-1.0123250743604262	1.03970217283307	0.710349827824023	0.572982575544184
D8B26_007204	D8B26_007204		0.36223660839873595	0.12089683239447675	0.0006318129064665118	0.832915172877705	0.556309570083793	0.3397017861426116	0.537430477679059	0.195434261432219	0.490966871060976			CIMG_10143	HhH-GPD family base excision DNA repair protein			1.0	-0.3156672248519086	-7.299775772768665	-1.0887641182727046	0.1834475216757204	-7.693363908199585	-0.45118192208101227	0.336240820177281	1.02969802250764	0.386373838053505
D8B26_007525	D8B26_007525		8.327197135668328e-14	2.1748286233614636e-09	3.988321385575478e-17	0.8323742091024291	0.21873616096571413	0.02679250971057036	0.766886817925107	0.844724132198089	0.144741633940897	CPSG_03661	glutamine synthetase	CIMG_09122	glutamine synthetase	HISTO_DM.Contig93.eannot.1682.final_new	glutamine synthetase	1.0	-0.9308888690315998	-0.6413086743718999	-1.30219368680873	-0.02024788468600304	-0.14702208500213818	-0.17335327756074312	0.0986797014245511	0.0632756698892347	0.411948087466834
D8B26_005356	D8B26_005356		1.6239416493362815e-19	6.974946228281434e-06	7.839485349379864e-18	0.7282862549340526	0.8188438379675548	0.08324262408778998	5.92683324904132e-05	0.78007979364825	0.434388162974609	CPSG_05284	predicted protein	CIMG_12164	hypothetical protein			1.0	-2.5805599755418873	-1.4854594837119661	-1.898070323642709	0.06989715068865897	0.16730679514893462	0.20528953782903767	1.274995182265	0.122218003873372	-0.207865555322292
D8B26_003776	D8B26_003776		3.6392459976489506e-22	7.126640321361874e-13	4.856485756467803e-20	5.949452201201022e-06	0.20789450001091875	0.9141146145531239	6.12412093117104e-11	0.00102353116558962	6.14709469257921e-05	CPSG_06252	carboxypeptidase	CIMG_04416	carboxypeptidase 2			1.0	-5.5415490458914665	-6.616211764329588	-3.7242759912350043	2.643074974199039	2.5168697115174874	0.06270619456659485	3.30757728063203	1.44496532325728	-1.58614292036155
D8B26_000588	D8B26_000588		0.004541325858834026	0.9300286231433984	0.0012553982977617849	0.7742347349245294	0.9009231884623801	0.0007229488381155846	0.953834120046252	0.751650758159395	0.499123155515508	CPSG_08747	hypothetical protein	CIMG_02925	CMGC protein kinase	HISTO_GB.Contig114.Fgenesh_histo.32.final_new	protein kinase	1.0	-0.40902692806492497	-0.03693719222651311	-0.4377097754914472	-0.08830511782869346	-0.15893245238034218	-0.6532493990830577	-0.0133481251869885	0.0740327044409774	0.114981189095498
D8B26_005223	D8B26_005223	RIM2	2.8611230382527603e-10	1.6551134872556847e-09	3.20759476763972e-06	0.9840041479052514	0.7926163052937646	0.41600196427265995	0.54468829366357	0.822380820947638	0.036358799181764	CPSG_05130	mitochondrial carrier protein	CIMG_00379	mitochondrial carrier protein	HISTO_HS.Contig68.Fgenesh_histo.298.final_new	mitochondrial carrier protein	1.0	-0.8703959162389091	-1.78766713408952	-0.5138467986567392	-0.0037088831571086187	-0.12957954720877415	0.08872502160895959	0.183067940337536	-0.0857124847264261	0.529745493718568
D8B26_007640	D8B26_007640		0.06253852510908212	0.49082295301694995	0.0001382566780027213	0.2237814780085466	0.8664730506951719	0.003432310204378711	0.36839911716536	0.151009425561243	0.778625005410798	CPSG_03793	conserved hypothetical protein	CIMG_09236	glycerate-and formate-dehydrogenase	HISTO_LF.Contig359.genewise.6.final_new	glycerate-and formate-dehydrogenase	1.0	-0.3179583123101582	-0.39253737539132105	-0.6415494556904279	-0.4637161059930119	0.25369764195605665	-0.6861750135847898	-0.289596294909616	0.476262357911447	0.079763832128112
D8B26_001715	D8B26_001715		3.269250229062212e-10	0.0005107173492199245	7.884546176101511e-11	1.0730753760057289e-06	0.02039509306307814	3.0210192265574406e-11	0.934973159404799	0.258764709179421	0.00116102818244044	CPSG_01692	conserved hypothetical protein	CIMG_12783	HMG box transcriptional regulator	HISTO_ZZ.Contig127c.eannot.1499.final_new	HMG-box transcription factor	1.0	-2.1533505739568306	-9.584671481813515	-1.7680567650039516	-2.7352231115509906	-10.801085832086937	-2.9757722787737646	-0.0561185825759747	0.95520711824824	1.76030412882816
D8B26_004838	D8B26_004838		0.08320851476444659	0.0033257049292881114	0.6286373537739742	0.8516617629726142	0.26856199595725005	0.3963634874416035	0.496699357054521	0.929292649043316	0.454717115268959	CPSG_05463	26S proteasome regulatory subunit Rpn2	CIMG_08839	26S proteasome regulatory subunit Rpn2	HISTO_DM.Contig933.Fgenesh_histo.4.final_new	26S proteasome non-ATPase regulatory subunit 1	1.0	0.11822778522685466	-0.3121294329494583	0.03438030464741529	-0.019030129586729366	-0.25470602995958924	-0.06464135348892967	-0.213452183283133	0.0308508713000073	0.213790620413307
D8B26_008115	D8B26_008115	NIF1	4.916275310554957e-13	5.3760160998625886e-09	1.7820783201081574e-10	2.0693442551656195e-06	0.005246065572738172	8.512243532035564e-09	0.0108405578620978	0.010074075855161	0.000929684427127595	CPSG_07760	conserved hypothetical protein	CIMG_04747	cell cycle inhibitor Nif1	HISTO_FE.Contig19-snap.123.final_new	cell cycle inhibitor Nif1	1.0	-0.973548893414449	-1.5343337591796673	-0.7170541961377893	-0.6739664343164153	-1.0082777537932588	-0.6912099160526514	0.618881552683294	-0.750408815808209	0.760745009257734
D8B26_008247	D8B26_008247		1.8875173352723557e-10	0.0014451585721224737	0.00035561892076521037	0.0001169580728621582	0.21146349801287556	3.6222673105917875e-08	0.0851099612430818	0.548131414937749	0.81556530126206	CPSG_08977	BEM46 family protein	CIMG_07565	BEM46 family protein	HISTO_AL.Contig320.fgenesh_plus.17.final_new	BEM46 family protein	1.0	-1.0849138593688858	-1.0172142165201488	-0.4152031886710035	-0.7796168856233447	-0.7454628694676166	-0.940809322271966	0.31816435822592	0.129515936132286	0.0423104576190951
D8B26_006567	D8B26_006567	STE3	0.4130796842125627	0.43361277824785266	0.3379332632658273	0.12454738456822308	0.7514276928124481	0.591842776295042	0.610580341013563	0.702979285392833	0.181071762787451			CIMG_06159	a-pheromone receptor PreA	HISTO_ZU.Contig65.Fgenesh_histo.124.final_new	a-pheromone receptor PreA	1.0	-0.5019641932020205	-5.621556046942832	-0.4352125404075237	-6.319306462557741	-6.319306462557741	-0.42058223246135024	0.343739411272719	0.316182234249301	0.610656470079255
D8B26_001465	D8B26_001465		0.5208722068567269	0.39423368018472915	0.39071711152950284	0.9790452001829778	0.5587761272639042	0.04031809597483365	0.855538967560702	0.20303203636211	0.792986378060607			CIMG_01756	cell wall glucanase	HISTO_ZT.Contig1089.Fgenesh_Aspergillus.65.final_new	cell wall glucanase (Scw4)	1.0	-0.3685337377172798	-6.171883404929442	-0.37616586466726576	-0.05339573846300913	2.3210668902242784	-2.911755944960897	-0.291613235271049	1.37435988889502	0.241290423009058
D8B26_007289	D8B26_007289		1.6073309893398527e-16	1.7447505641064985e-07	5.446389709462134e-16	0.4909584489734456	0.652146033510206	0.002034573262568071	0.896174744346137	0.039433910852837	0.16595736306411	CPSG_04664	nitrilase	CIMG_10233	hydrolase	HISTO_ZT.Contig1089.fgenesh_plus.56.final_new	hydrolase	1.0	-1.968171539493927	-1.904445978295088	-1.73818077922228	0.17907113004218225	0.4330512063630605	-0.5322843310802153	0.0468802694296553	0.651677551993893	0.374876501252373
D8B26_002413	D8B26_002413		0.001194141551305143	0.04134970526416636	2.9270238407717612e-05	0.0005883683783563574	0.3752171749354506	2.8236093702170766e-07	0.521590214135609	0.693898191972945	0.00161049407846822	CPSG_09303	conserved hypothetical protein	CIMG_00690	hypothetical protein	HISTO_BP.Contig457.Fgenesh_histo.108.final_new	hypothetical protein	1.0	-0.44160669721384394	-0.8321968879630393	-0.5540847564200404	-0.9795032202988793	-0.9082303121474563	-1.060924653036743	-0.183287400079509	-0.161214136922891	0.692937620095299
D8B26_008419	D8B26_008419		4.4480623696148846e-07	0.02552988693478043	5.876623033718793e-07	0.022968552204654265	0.5203463906330197	0.0062006282125510485	0.518999326663581	0.0708378023159553	0.0118359467386147	CPSG_03361	hypothetical protein					1.0	-2.3857713863196928	-8.871631929453114	-1.6832064074193818	-3.302163384384375	-8.406917137591615	-1.5331313806317117	0.373999959270353	1.09322497465548	0.994187653239658
D8B26_008277	D8B26_008277		1.9017705790876443e-11	0.4042744034325095	1.9651334520948989e-13	0.001604028132578906	6.746073874393926e-15	0.5814558922300664	0.0631566889749287	0.142082635495207	0.877367564989108	CPSG_09009	conserved hypothetical protein	CIMG_07534	rho guanyl nucleotide exchange factor	HISTO_AL.Contig320.Fgenesh_Aspergillus.59.final_new	rho guanyl nucleotide exchange factor	1.0	-1.0163668030029882	0.1871161173335739	-1.1528043254514233	0.5275922624073862	3.115499325853788	-0.06967885893225974	1.49042852347482	-1.22606821980855	0.112408798631149
D8B26_005204	D8B26_005204		2.114789335768382e-09	0.003643519923233405	3.1590245993592314e-08	0.9183197181422459	0.5102354709617247	0.4931177085157767	0.00826062651371717	0.091890602760174	0.00234088420731964	CPSG_05105	conserved hypothetical protein	CIMG_00356	hypothetical protein	HISTO_BP.Contig459.Fgenesh_Neurospora.76.final_new	hypothetical protein	1.0	-1.2660708085407575	-1.4424405834281253	-0.9727788526196196	0.035382611044060236	-0.9401412826378379	-0.1337607246913157	-0.838882611627892	0.639764459816362	0.898627737615477
D8B26_002767	D8B26_002767		2.939290254131123e-24	2.290923875989952e-15	1.0438756685412373e-23	4.471825069416005e-12	8.252413409190381e-05	2.9381143660141622e-08	0.37474449503868	0.103407193370296	8.34354584284317e-05	CPSG_02791	hypothetical protein	CIMG_03182	hypothetical protein	HISTO_AZ.Contig47.Fgenesh_Aspergillus.79.final_new	DUF455 domain-containing protein	1.0	-3.9311846230380714	-3.664015407130357	-3.468063039058515	1.8704687494988381	2.104807973267493	0.9920032969401505	0.324165798234854	0.602172835825506	1.1710112813367
D8B26_000727	D8B26_000727		0.01542859801532974	0.03521630608664399	0.0011960914115485936	0.18614811706649176	0.3741020588755533	0.6572562017894621	0.000119946859283521	0.424667058480707	0.00106143373044646	CPSG_00521	conserved hypothetical protein	CIMG_02665	hypothetical protein			1.0	-0.5863616737928443	-2.828233350214832	-0.6923045732430041	-0.9632860766434027	-8.839785791253446	-0.15847702295537286	1.41906534083837	0.364886735431992	-1.00624893780056
D8B26_007153	D8B26_007153	SNC2	0.0002614384916540284	0.41746001153381923	1.4243890830905657e-05	0.6946076638638796	0.053377251220422854	0.2669456513849262	0.924930440771168	0.0897981484055569	0.169343553658457	CPSG_04499	synaptobrevin	CIMG_10080	synaptobrevin	HISTO_ZT.Contig174.eannot.1426.final_new	synaptobrevin	1.0	-0.3077313221180499	-0.11935470582074224	-0.3783035405735308	0.05041674016510954	0.5184630131929603	-0.09961767337538015	0.0290795721364931	0.442836183427308	-0.319445961030207
D8B26_000097	D8B26_000097		6.259508568355202e-07	0.014663937772404666	0.6160950980876257	0.4141028646444395	0.8379639789214534	0.3063676866875669	0.319843101579022	0.566227428919123	0.502148083512897	CPSG_05810	conserved hypothetical protein	CIMG_05558	hypothetical protein			1.0	-0.6662544728699396	-0.6877076567430979	-0.054076994445340754	0.1560114297162052	-0.1670454619373914	-0.13350234537121197	0.247732786509819	0.17880754091388	-0.160348814163732
D8B26_006504	D8B26_006504		2.2575317524057316e-11	0.002395099898286544	3.3417815959393417e-12	0.6817125663087075	0.5680166226719785	0.22375420765539183	0.143906133359382	0.685800217866842	0.204253731868367	CPSG_00853	conserved hypothetical protein	CIMG_06231	gluconolactonase	HISTO_ZU.Contig65.Fgenesh_Aspergillus.287.final_new	lactonohydrolase, AkeP	1.0	-1.4247604961044762	-1.1813193318625954	-1.4150445996758563	0.14183063573228877	0.6480696420373832	-0.24208264294802467	0.540212964966357	-0.172629900920075	0.392248066085433
D8B26_004995	D8B26_004995		1.1153360396035227e-20	2.256390433903822e-11	5.958506186283196e-11	0.4567143905053021	1.0	1.1895035288059231e-06	0.60807872246868	0.533801360977557	0.0796306200569963	CPSG_04840	acetylcholinesterase	CIMG_00118	hypothetical protein			1.0	-2.697412762595685	-3.2630573396277507	-0.9182035780079225	0.1057073254607483	-0.0007927124295401083	0.58633461822758	0.240770684341924	0.371616979090133	0.686545948616319
D8B26_006943	D8B26_006943		2.260978211862892e-12	0.00015289743852720387	1.6662669361188705e-09	0.8169870994246655	0.6297695672195381	4.8522320691200856e-05	0.880445647882343	0.551044012991626	0.0283907076512015	CPSG_08813	conserved hypothetical protein	CIMG_07299	hypothetical protein			1.0	-1.3763408794481378	-1.2986896949556899	-0.9293664653424504	-0.07948440957930963	0.5370380580250756	-0.8944846367543416	0.0443045180926349	0.171495007944622	0.462757101780952
D8B26_001027	D8B26_001027		7.510431316344776e-08	0.16599314858763706	2.678187010275978e-07	0.5147970545109077	0.8891927493013785	0.07406243391135359	0.119550919983329	0.711877257111289	0.16113304161744	CPSG_00158	conserved hypothetical protein	CIMG_02311	hypothetical protein			1.0	-1.9917426418523128	-1.4339589923882898	-1.4017919504119996	-0.44162338460051026	0.3663776540764808	-0.6455852037208499	0.700601541296078	-0.209916589148512	0.414739225497757
D8B26_005828	D8B26_005828		0.11059727911214887	0.0777189170461066	0.6658333328154225	0.00011119784790227515	0.18351943041855182	1.3086379289413725e-06	0.438896074355851	0.183991695440504	0.731773912437182	CPSG_07025	conserved hypothetical protein	CIMG_06032	hypothetical protein	HISTO_GY.Contig460.eannot.1793.final_new	DUF1770 superfamily domain-containing protein	1.0	-0.15322656219077094	-0.4275958328245053	-0.04140453127889857	-0.7500394123312832	-0.8143447866618326	-0.6767811481630106	-0.227542586778525	0.441651618636816	-0.0974957915248815
D8B26_008240	D8B26_008240		0.00013311037852629725	0.010453575115475589	6.058121478761741e-10	0.3338569962636771	0.8224680792243615	0.968737799065411	0.238790404728664	0.327338583087523	0.0925164453396975	CPSG_08968	oxidoreductase	CIMG_07574	oxidoreductase	HISTO_ZL.Contig1161d.Fgenesh_histo.64.final_new	2-nitropropane dioxygenase	1.0	-0.5283999059510318	-0.9085891426770076	-1.0424720074448224	0.2804330080825314	-0.32793922271972115	0.00873914882134594	0.443475641324215	-0.551168792962206	0.571740370842186
D8B26_000569	D8B26_000569		1.1958496808193054e-05	0.4481428839882032	5.1652261592563566e-09	0.720365937790817	0.6748111958146936	0.3202472228254718	0.274320427022839	0.142427974974669	0.0058469306681293	CPSG_08422	hypothetical protein	CIMG_04923	hypothetical protein	HISTO_FE.Contig19.Fgenesh_histo.161.final_new	PcbC domain-containing protein	1.0	-0.7070102819192924	-0.28590453355264484	-1.0322169841424624	0.12551023495495522	-0.6739244012732309	-0.19911511471817858	0.262786316889452	-0.480129723232437	0.595875163755621
D8B26_007654	D8B26_007654		0.9794935340376664	0.7574332922000003	0.00023464614547238246	0.42316266013284803	0.9326213530272341	0.003565705190431671	0.778371970154572	0.0172000908417993	0.000130091653633307	CPSG_03805	hypothetical protein	CIMG_13594	FHA domain-containing protein	HISTO_LF.Contig359.eannot.2046.final_new	FHA domain-containing protein	1.0	-0.0028480016921974063	-0.0717674784347757	-0.3442225148649317	-0.1301934695304421	0.05319012835644947	-0.32163417118590726	-0.0634510573444693	-0.537723826938657	0.679189013843694
D8B26_003028	D8B26_003028		3.459845167489541e-14	6.205208155785014e-08	7.917515282584818e-15	0.005483113804162165	0.12182448518465669	0.9451982869223972	0.164874898647682	0.943567140247918	0.0176201456492673	CPSG_02472	conserved hypothetical protein	CIMG_03483	serine/threonine protein kinase			1.0	-2.5348622818747706	-3.4027213833509027	-2.5567758076176625	0.6922245396449591	0.9771061440822019	0.01690554663819643	0.616150956368799	-0.0564747063255666	0.985776418781977
D8B26_003384	D8B26_003384	URH1	0.01196836103527925	0.20625161011619328	3.5284312711776683e-12	0.0002996107802313215	0.13798856750381464	4.505927002513017e-06	0.948157111323287	0.437146146396809	0.99319799389073	CPSG_03356	uridine nucleosidase Urh1	CIMG_03920	uridine nucleosidase Urh1	HISTO_ZT.Contig174.Fgenesh_histo.83.final_new	uridine nucleosidase	1.0	-0.185143295124589	-0.18728325201754925	-0.7744945908613209	-0.46632729505467224	-0.6148764800010924	-0.45645037036405434	0.0177644270720521	0.19249150576471	-0.00251686653569472
D8B26_003911	D8B26_003911		5.1713770603597065e-06	0.18796489650716527	1.7542800100924094e-10	0.6245491296422157	0.8392619299148586	0.01292904387257381	0.203102214787326	0.387706578622707	0.00331701065375493	CPSG_06428	hypothetical protein	CIMG_04579	MYB DNA-binding domain-containing protein	HISTO_FE.Contig19.eannot.1758.final_new	MYB DNA-binding domain-containing protein	1.0	-0.984645628279193	-0.6954353380962444	-1.5900866909607387	-0.2518316946396071	0.3899232065692272	-0.7299583669676414	0.328810867139846	-0.309329978485275	0.571097935417478
D8B26_006438	D8B26_006438		1.4148783219076568e-06	0.0013727362844933445	0.0028988767658965505	0.7613551419846821	0.7753901831475571	0.4270421083961191	0.745987861547178	0.844687119293991	0.1778069184388	CPSG_00772	hypothetical protein	CIMG_06300	EF hand domain-containing protein	HISTO_GX.Contig297.Fgenesh_histo.3.final_new	EF hand domain-containing protein	1.0	-0.4523948356627584	-0.4591250167732564	-0.2409858900053778	-0.039883953181421405	-0.11711636401768455	-0.07299027498241466	-0.11848966847066	-0.0775373793789926	0.404041967776319
D8B26_002745	D8B26_002745		0.0668856410761979	0.009026470902132998	0.7220318631594557	0.025213058729030555	0.8945512112428803	0.00020034994464694433	0.0923357113704139	0.885616991310731	0.569102362818731	CPSG_02822	conserved hypothetical protein	CIMG_03157	hypothetical protein			1.0	-0.19796541425357406	-0.8552159796307803	-0.037803035553678324	-0.4005167322582706	-0.09625041942466869	-0.4896303743331615	0.39332125649526	-0.0580960288200627	-0.138984007844909
D8B26_001230	D8B26_001230		2.1024720347039247e-11	6.211200600704082e-05	4.0492529997410796e-11	0.7633021076001388	0.2505081384064018	0.019632752316577465	0.752081989246217	0.00715304778122313	2.70240481686354e-08	CPSG_06770	acetyltransferase	CIMG_02046	acetyltransferase	HISTO_ZZ.Contig2f.Fgenesh_histo.22.final_new	GNAT family acetyltransferase	1.0	-2.300312208666606	-10.13724951009615	-1.7515448033184153	-0.16974381641008354	-9.042329684765818	-0.7177463760559346	-0.113944765555433	1.0793874586576	1.563289664057
D8B26_005637	D8B26_005637		0.7661170746185723	0.595232659496042	0.01751812876543088	0.0807543108010408	0.011481378367822283	0.006931254332466061	0.716128763337069	0.796902603431949	0.374671739541288	CPSG_04385	conserved hypothetical protein	CIMG_05779	actin associated protein Wsp1			1.0	0.02408565082645745	-0.08900929552347592	-0.1808648824124839	-0.20874779774105948	-0.9427399167239779	-0.24144682836239062	-0.132689036717253	-0.102450227168782	0.278863906221658
D8B26_006768	D8B26_006768		1.3958933064725835e-07	0.05953456907173617	3.354282639993973e-05	0.9876412404739289	0.7726736853905926	0.1596932180355693	0.775096377395998	0.0602489214003293	0.000688699298680644	CPSG_01170	3-oxoacyl-(acyl-carrier-protein) reductase	CIMG_07102	3-oxoacyl-(acyl-carrier-protein) reductase			1.0	-3.2954917894039646	-7.968252390046537	-1.3081512271685056	0.03019269311844752	-6.0535009802584705	-1.3516269901855598	0.177256900370596	0.898835752595257	1.15183570539295
D8B26_003760	D8B26_003760		2.1810355085463633e-15	1.0130703077728395e-12	7.35604998265464e-24	1.4260338787693143e-05	0.3261668166310869	2.803806775567752e-06	9.24618572162944e-06	0.751501871740145	0.363683173797216	CPSG_06224	phospho-2-dehydro-3-deoxyheptonate aldolase	CIMG_04393	3-deoxy-7-phosphoheptulonate synthase	HISTO_ZL.Contig1131.fgenesh_plus.131.final_new	phospho-2-dehydro-3-deoxyheptonate aldolase	1.0	-1.136928632881095	-1.548965003446363	-2.588524795239494	0.5989017203881882	-0.5135005769200788	0.5017063016637623	1.05680703862816	0.0881164111074177	-0.212121396181627
D8B26_005333	D8B26_005333		2.122169537090305e-25	1.047629265240157e-14	0.7524539174903339	2.1197790445376494e-11	0.00013324454029351062	0.7505103815673668	0.0594241676672166	0.941022259703539	0.0235009532873731	CPSG_05256	conserved hypothetical protein	CIMG_00499	glyoxalase	HISTO_EA.Contig33.eannot.1585.final_new	glyoxalase	1.0	-3.7298188799498684	-3.8859673852953462	-0.0262335829483685	-1.644908508490291	-2.293930839634917	0.03295316643486313	0.710705552299643	-0.0403317651729758	0.677246592801288
D8B26_002231	D8B26_002231		0.0014870298598641384	0.30549450175488735	0.00022453685488281827	0.09193357321355489	0.8441448256060615	0.021975014344390125	0.20731481538748	0.337268283660182	0.0909296259685356							1.0	-1.0438110177034297	-1.1469594590257115	-1.0787226585237901	1.0250826327839875	-0.8683152273308825	-1.2150527259046504	0.862947492015455	0.642393428067564	-0.92973326671745
D8B26_005795	D8B26_005795		2.2067132965691118e-23	1.3180355857471483e-15	0.05751692323483371	0.8469114206069863	0.7184335807412865	0.21376084761499084	0.955695931540828	0.891969527692116	0.00187279225864784	CPSG_06986	hypothetical protein	CIMG_05997	hypothetical protein			1.0	-3.2478560639843455	-4.517315986775542	-0.17302258797829895	0.027016412350630434	-0.14099541496106946	0.12457455713910347	0.0336610108278639	0.0989001937822418	1.2642260145333
D8B26_002043	D8B26_002043		3.572912117377367e-07	0.0005257612805783808	8.782407334682143e-09	0.037100907293015545	0.46388950796294665	0.00010983597224087233	0.193867998191056	0.152830552543333	0.0064318042941341	CPSG_02096	retrograde regulation protein 2	CIMG_01118	retrograde regulation protein 2	HISTO_GL.Contig233.Fgenesh_histo.36.final_new	retrograde regulation protein	1.0	-0.871399193537583	-1.7940882394744246	-0.9661685556031173	-0.5867425730842474	-0.8346538352494225	-0.744077761784233	-0.323848869409706	0.410743181140556	0.551232189895057
D8B26_004941	D8B26_004941		1.6190039638822652e-06	0.02370393337845	2.4065010171664065e-08	0.26893120419181504	0.5381285910478989	0.3660101506283039	0.0563745078363788	0.234414735904675	0.00668372727821079	CPSG_09918	methionine synthase	CIMG_00045	methionine synthase			1.0	-1.5944560455879226	-3.1095792103155357	-1.6810784479927927	-1.1103774479340909	-8.185884633898887	-0.41344446307751775	0.76071895962012	-0.599102759744072	0.955321819874669
D8B26_007288	D8B26_007288		0.13443989386597222	0.45652760090316713	0.7629252621376326	0.7978535066041941	0.7534491034628342	0.5810546680708537	0.934332026954182	0.516525763454324	0.415660609651563							1.0	-1.064839804986942	-5.897597754881314	-0.1476060392056209	0.3615704933339839	-6.711597108872473	-0.4454786134547122	0.113372992039688	0.571695594350194	0.54947602184216
D8B26_004707	D8B26_004707		1.9569750497825504e-21	1.6800604434601573e-08	6.281490518431584e-15	2.4572580284667097e-05	0.7967124366348077	0.0008917863334307095	0.0382260020346279	0.34956763145466	0.040349991144562	CPSG_05619	conserved hypothetical protein	CIMG_08641	hypothetical protein	HISTO_KF.Contig601.Fgenesh_histo.68.final_new		1.0	-2.451791495598444	-1.3517172608912986	-1.225708768243718	-0.658379170772006	-0.1305734156498618	-0.3509021704881382	0.644767234203902	-0.347481608655641	0.574540121078734
D8B26_005200	D8B26_005200		1.3285063481349761e-07	0.00041345804474993765	5.2004779351713875e-09	1.3113211922067696e-05	0.02211104919095638	2.869779634402857e-11	0.223213096833638	0.267830441585477	0.0660347025633703	CPSG_05098	conserved hypothetical protein	CIMG_00351	hypothetical protein			1.0	-1.0509261643800016	-1.853836954916666	-1.1565420600531124	-1.6742528820961236	-3.738210615793472	-2.3395067807889256	-0.384616004131269	0.501621078893051	0.58599381050116
D8B26_004596	D8B26_004596		0.5766597985962965	0.1476556526998588	0.2987601346910624	0.06487228832864862	0.5690923466610924	0.18825120967437114	0.216178366657435	0.363956679289276	0.0637175897571655			CIMG_08481	hypothetical protein			1.0	-0.20234204168175762	-7.142054822865838	-0.2995439315161365	-2.541209949010014	-7.645970420420883	-0.6560280349724658	0.952783752227907	-0.938541024686866	1.30181417048805
D8B26_001486	D8B26_001486		5.983487835951919e-06	0.016229063148775966	3.7045132578132147e-06	1.9023081772269412e-08	0.0008178611371032114	5.3354708071077794e-11	0.144480433402253	0.850896866807981	0.116012352640368	CPSG_01422	vacuolar sorting protein 4b	CIMG_01733	vacuolar sorting protein 4b	HISTO_ZT.Contig1089.eannot.1563.final_new	vacuolar sorting-associated protein	1.0	-0.5041121065552171	-0.4822035530081336	0.499600041602056	-1.2144624898036218	-1.946905261478845	-1.1433897385404526	-0.432044661700353	0.0653551389472096	0.450469881886989
D8B26_006271	D8B26_006271		3.679415365998481e-10	0.03256941637744518	4.635390286498434e-13	1.0	0.2569021685925463	0.7467139089643948	0.0658465501010818	0.134325669099369	0.237749635625025	CPSG_00581	lysophospholipase	CIMG_06486	L-asparaginase, type I	HISTO_DY.Contig31-snap.42.final_new	lysophospholipase	1.0	-0.6905408024050991	-0.3317742477697178	-0.9047305199729008	5.454820623053039e-05	-0.5561081697517121	0.03286274455938145	0.447457754159232	-0.399501799088635	0.279319836119014
D8B26_003975	D8B26_003975		1.2086670549491165e-22	1.2206886500022876e-12	1.532413412826243e-14	0.9403074627476017	0.787575833825954	0.07724416359851262	0.785880766497996	0.475965465282103	0.0444601744294918	CPSG_06515	conserved hypothetical protein	CIMG_04655	hypothetical protein	HISTO_FE.Contig19.Fgenesh_histo.54.final_new	hypothetical protein	1.0	-3.2166238230672026	-5.480988405687146	-1.207542342217733	0.013109173864952292	-0.17129664083886448	-0.18429729721549815	0.179802342205071	0.560586834610149	0.926178898326489
D8B26_005288	D8B26_005288		8.501405811118406e-13	1.0253861087321704e-05	1.6110292890005903e-12	0.00010521378423939402	0.7714426311706819	3.590687340122827e-07	4.20857754535413e-06	0.934588186118497	0.257424568925148	CPSG_05204	conserved hypothetical protein	CIMG_00448	hypothetical protein			1.0	-1.6761450921633267	-2.2301147600366713	-1.4683337456515693	-1.3330102195986013	-0.3430851940198476	-1.1783338817314464	1.21430351363103	-0.0353749348643273	-0.279545970838407
D8B26_001443	D8B26_001443		2.9329116271906256e-08	2.6085021594864755e-08	1.2792690055677101e-08	0.6457530032613614	0.5009005386191249	0.002053907385129586	0.232734011546584	0.674502307973017	0.588822972598169	CPSG_09988	hypothetical protein			HISTO_ZT.Contig1089-snap.37.final_new	RNP domain-containing protein	1.0	-0.4776624682863131	-0.8923294925648889	-0.49188095262469056	0.04866654506741483	-0.23040568669412895	-0.24152924951356497	0.307117632437963	-0.133100407218969	0.137290850403846
D8B26_003045	D8B26_003045		4.070329894536082e-06	2.372134956968594e-06	0.002725946887008059	0.0012104088585653918	0.5199177911591015	0.005888846037862315	0.618192190033646	0.437195157676563	0.485407013871852	CPSG_02451	vacuolar ATP synthase subunit D	CIMG_03507	V-type proton ATPase subunit D	HISTO_LF.Contig359.eannot.1959.final_new	vacuolar ATP synthase subunit D	1.0	-0.35731771833493986	-0.6478906663022468	-0.20533795163613983	-0.3183836148795156	-0.2063710944098077	-0.20978684412386972	0.1687387912771	0.246729678944767	-0.213458883614805
D8B26_005380	D8B26_005380		0.0012601691596551634	0.5402596209955927	3.472381296132063e-05	0.33333878774259246	0.4656317982302841	0.03525987551463109	0.889550424080641	0.852576883657797	0.101284874692733	CPSG_05319	predicted protein					1.0	-1.1777818205834691	-0.863548103660617	-1.2846577717205474	-0.8260638030218442	-8.48136533163186	-0.9552707638548801	0.0981832935243393	-0.165714096541112	0.61917717489611
D8B26_001788	D8B26_001788		8.399784383982696e-07	0.02028331261151615	2.5713191513881504e-10	0.1779602041869978	0.02529632388426868	3.98960297920495e-08	2.18666632891927e-07	0.0118830957338109	0.724190351780148	CPSG_01781	extracellular lipase	CIMG_01398	extracellular lipase	HISTO_GL.Contig324.eannot.1020.final_new	carboxylesterase	1.0	-0.7100606147612171	-0.7667052854947983	-1.0126352885573364	-0.2590227488292995	-1.6436895778770462	-0.9797832226688821	1.07158120204183	-0.588887178271597	-0.0699352601845007
D8B26_003179	D8B26_003179		0.0020084780033170955	0.20316626713513763	0.12572897915131817	0.7953480296349998	0.6068784259065461	0.031425621333730114	0.824313136634587	0.0321531165086346	0.442593697027582	CPSG_02283	conserved hypothetical protein	CIMG_03664	phosphotransferase enzyme family protein			1.0	-1.6651713973398192	-7.1287736919372895	-0.5117121321446325	-0.4350744210154269	1.9421877965824135	-2.3664184607240117	-0.199947947593962	1.41959378337852	0.319948119167665
D8B26_007930	D8B26_007930		1.9991953921205574e-13	0.0005053167923965019	4.967262647659679e-15	0.0009844996067085079	0.011279297475628058	3.2505179903460816e-09	0.0607254400841721	0.106021298911326	0.0504678067815966	CPSG_04128	conserved hypothetical protein	CIMG_09562	hypothetical protein	HISTO_ZL.Contig1161d-snap.32.final_new	hypothetical protein	1.0	-1.4610634347114424	-1.2043328761705343	-1.5423366297972898	-0.8034238489494417	-3.0219999671895135	-1.227535224978518	0.689727764507165	0.749689419322569	-0.747599234209236
D8B26_005051	D8B26_005051		2.626973546233155e-12	6.378228866602162e-07	5.4674639235956074e-08	0.00011599722333060586	0.035951459014497075	0.0006922664959005132	0.0935036355358446	0.950295542264639	0.749609402083459	CPSG_04902	hypothetical protein	CIMG_00176	GAF domain nucleotide-binding protein	HISTO_HS.Contig68.genewise.5.final_new	GAF domain nucleotide-binding protein	1.0	-0.9197020938992502	-1.2753526022888393	-0.537636528147494	-0.549307289388819	-0.8770295604356252	-0.33070300448443885	0.392430953913323	-0.018162325523325	0.0712627680676432
D8B26_002810	D8B26_002810		2.9240558251310318e-12	4.9665100163996405e-11	0.03562386993087607	1.2244429874351388e-16	4.871883504820091e-11	5.086387602342687e-16	0.00426971866941781	0.587975433507133	0.0362351965433534	CPSG_02740	hypothetical protein	CIMG_03226	EBP domain-containing protein	HISTO_ZL.Contig1131.eannot.2049.final_new	EBP domain-containing protein	1.0	-0.9654449680934548	-1.2839066880593886	-0.18506584935447704	-1.7336255513039585	-1.7258609768603879	-1.4926996804175663	0.767479379535531	0.173834916350082	-0.546133265260558
D8B26_001634	D8B26_001634		1.1049737638428063e-14	0.10986522978974268	7.356829679632607e-23	1.1764033797580019e-16	1.3901247113897641e-12	0.7140403336452894	0.300319751998531	0.0587364929766558	0.932430181457146	CPSG_01584	conserved hypothetical protein	CIMG_01584	hypothetical protein			1.0	-1.1900273632698306	-0.18210015759114456	-2.650480197665077	1.817342910203329	2.3589250828434327	-0.04271950489479469	-1.08039848084018	1.82706143318936	-0.0945221598942343
D8B26_004444	D8B26_004444		0.0022421853668600257	0.011667490602364978	0.1504274128082351	0.062067134419609864	0.14576137019397914	0.9353305291122079	0.500497272139202	0.0304196081694492	0.0228606973185011	CPSG_10191	Mob1 family protein	CIMG_08142	Mob1 family protein	HISTO_HS.Contig68.eannot.2068.final_new	Mob1 family protein	1.0	-0.24662254261169916	-0.46433573863058925	0.1068818423276688	-0.2242298893322358	-0.5698560817359771	0.008399261368524853	0.146041313202406	-0.468893834492026	0.420525024411389
D8B26_000203	D8B26_000203		9.98479274141812e-07	0.010779951490581138	0.0008193639608201595	0.7611012882897759	0.1262104519267056	0.052409891202100795	0.309166035697193	0.191820827540416	0.102701674263531	CPSG_05937	conserved hypothetical protein					1.0	-1.1738470230951326	-2.306251983819854	-0.5649498595743966	-0.13694551041427852	-9.721945658411762	-0.4696004955151394	0.543455545337459	0.876133590918589	-0.766799721243559
D8B26_007309	D8B26_007309		2.667817092682617e-14	7.866374365429788e-12	1.3878004572667426e-13	0.07647405291645784	0.8532255180540878	0.1525373099926057	0.676782836046246	0.170267690549396	0.767829811018553	CPSG_04687	tRNA ligase	CIMG_10259	tRNA ligase	HISTO_ZZ.Contig127b-snap.20.final_new		1.0	-0.8959546735591105	-1.382241100891558	-0.8241765502986312	0.18949297035790422	-0.09684681102072691	0.1132326677451538	0.0985119274136785	0.334715544735174	0.0649361878327142
D8B26_005197	D8B26_005197		3.871358750259266e-22	2.4602799237514224e-18	2.983424759380925e-13	1.386148292612385e-20	6.08341802355881e-16	1.2455659236180748e-12	0.00023572960983478	0.246039204981127	8.62398579386686e-05	CPSG_05095	endochitinase	CIMG_00348	endochitinase 2			1.0	-2.546640471392351	-3.3833411739027035	-1.0797056486956669	-2.6142834000239947	-3.0276314233849595	-1.0638855849971953	-1.92033790674473	0.891609579307511	2.13915733534728
D8B26_001442	D8B26_001442	NIT39	3.5470681746834656e-06	0.014040738268374472	0.0005181584877211367	0.021482072075159193	0.9635355244533178	1.5284818119795405e-05	0.187115823215834	0.045413447170453	0.0841295905429508	CPSG_09989	hypothetical protein	CIMG_01781	PH domain-containing protein	HISTO_ZT.Contig1089.eannot.1674.final_new	PH domain-containing protein	1.0	-0.6420098647515813	-0.9350073385988698	-0.3939427335839509	-0.4964008071461842	-0.04140821232561004	-0.6830850025476117	0.868695664339813	-1.45581801584677	0.899348461310954
D8B26_005344	D8B26_005344		0.007439387217969265	0.18889477571415927	0.0007476577537417124	0.165773797162382	0.6008828983420264	0.004899367611210391	0.0140994508395196	0.611404284347519	0.145275240619705	CPSG_05268	conserved hypothetical protein					1.0	-1.3071977480583736	-7.333149868047035	-1.2905770992851713	-1.8101719899101343	-7.894662548130144	-2.004805273957059	1.20921197505383	-0.353924117761752	0.714009259647031
D8B26_005933	D8B26_005933		3.221890995075837e-07	0.499852170942628	7.746452601387184e-16	0.009507008630137008	0.8047205442618331	0.46869633697597357	0.449879200638192	0.463069873885641	0.0424212605279481	CPSG_09548	acyl-CoA dehydrogenase	CIMG_06888	acyl-CoA dehydrogenase			1.0	-1.4853559956883415	-0.43108923102634433	-4.292107159226379	2.416133112997091	-6.106028109879799	0.5558784222923678	-0.342605992257261	0.447248229321985	0.87168957508493
D8B26_006365	D8B26_006365		0.3436186222081578	0.556488833255932	0.0036834496136666133	0.3752698160907187	0.8571779481976707	0.35555140833412596	0.921520468670161	0.229423213050311	0.701180182315627	CPSG_00689	conserved hypothetical protein	CIMG_06384	hypothetical protein			1.0	-0.7699080268137922	-5.047449749971818	-2.16628138143841	-5.026923299609364	-5.026923299609364	0.8618450523453932	0.164176285772438	1.4507142698792	-0.383942528939338
D8B26_003796	D8B26_003796		0.0051731184617693025	0.3192167358668552	5.078891026978931e-05	0.6963079111069299	0.2070966200647516	0.0023921825500488	4.82939579586826e-05	0.0510687637310913	0.145740736045888	CPSG_06278	conserved hypothetical protein	CIMG_11318	hypothetical protein	HISTO_ZL.Contig1161b.Fgenesh_histo.40.final_new	MAPEG superfamily domain-containing protein, predicted membrane protein	1.0	-0.65933349071368	0.6285977068120157	-0.8928803134583206	0.1915720304110276	-9.68195437602114	-0.9764666898097496	1.45841011502457	-0.874697325812489	-0.441877235733434
D8B26_005843	D8B26_005843		0.8380640724087887	0.6250776353400204	0.02167481655268513	0.09169530507941105	0.9771513563470887	0.29181377881719084	0.726315635584844	0.0880769716328538	0.0386299058629008	CPSG_07041	hypothetical protein	CIMG_06046	hypothetical protein	HISTO_GY.Contig460.Fgenesh_histo.133.final_new	CaCA family protein	1.0	0.022035060912394527	-0.1300759628727806	-0.22332308731212372	-0.3285864766686057	0.0252284681316411	-0.13204219832589892	0.174091976162019	0.722216346348949	-0.845434041449367
D8B26_002711	D8B26_002711	GPA2	1.3230010114811434e-05	0.0003491577158476425	5.009717080539565e-10	0.06673314088031848	0.3382406278062084	0.6760225347176106	0.00375431097317863	0.196405643240739	0.553110583361788	CPSG_02861	small G-protein GPA2	CIMG_09597	small G-protein GPA2	HISTO_DM.Contig933.fgenesh_plus.78.final_new	small G-protein GPA2	1.0	-0.4662009023150834	-0.8950140135287854	-0.7895935159706754	0.29438405301054926	-0.640003180925812	-0.05136588359756302	0.510283202228477	-0.283156509503812	0.102763384971899
D8B26_007113	D8B26_007113	LPL1	0.016260963646089754	0.21099012502679657	0.004465384831678818	0.00021323811173684122	0.32831437131630625	0.00030296434962964964	0.478720824463252	0.464119552820268	0.752349412457982	CPSG_04448	phospholipase/carboxylesterase	CIMG_12486	acyl-protein thioesterase 1	HISTO_DM.Contig933.eannot.1553.final_new	acyl-protein thioesterase	1.0	-0.16572409911922417	-0.1772467502667158	-0.19356186069787484	0.41472680598267686	-0.4708238062373012	0.30225762254070654	-0.173633023148732	0.180426112702184	0.0748262692232684
D8B26_007446	D8B26_007446		3.3313667608587304e-24	3.5100307362721176e-13	1.6025041622768216e-12	1.456718935173043e-08	0.0012414211165880545	0.1228598535258311	0.442209882009422	0.399174315307571	0.049491183337544	CPSG_01393	proline-rich antigen 7	CIMG_09029	proline-rich antigen 7			1.0	-4.677371728509431	-6.128828299849211	-1.1097001536726063	-1.5613890631948073	-2.791994491663258	-0.18812453614198615	0.371555390769949	0.611511048775264	0.827276557962409
D8B26_001219	D8B26_001219		8.941466214880433e-06	0.882194137662682	0.007998098878854831	0.29077331648853844	0.6392101349255941	0.760155518466958	0.791769289197562	0.224416634531547	0.65873883134576	CPSG_06786	conserved hypothetical protein					1.0	-3.7174882108029776	0.26244593701065727	-0.9471218035363245	-1.4104664347731914	-7.493350371840959	0.16610113251941516	-0.379918316681974	1.63084579057041	-0.588606425034815
D8B26_001660	D8B26_001660		9.754180110621549e-13	1.1110624395043844e-08	2.9158339506947503e-11	1.5411877034609696e-05	0.01379907485800477	3.6848977056729654e-10	0.925825922450129	0.6651723173914	0.0657341647599033	CPSG_01620	conserved hypothetical protein	CIMG_01550	hypothetical protein	HISTO_ZZ.Contig127b-snap.112.final_new	hypothetical protein	1.0	-1.4442607686853532	-3.4187250170539834	-1.1420597579982517	-0.7319378996073721	-0.9448796126066902	-1.1003584063132865	0.0452336654237202	0.209287039848469	0.646322218367525
D8B26_004407	D8B26_004407		3.800694569852119e-11	0.0004851360066198555	1.541401993420764e-05	0.002129563286126607	0.6933944558905403	0.003444632295340639	0.209849094842148	0.467665240489561	0.0730172541529313	CPSG_07399	conserved hypothetical protein	CIMG_08111	hypothetical protein	HISTO_FX.Contig167.eannot.1303.final_new	hypothetical protein	1.0	-0.9148267678255272	-0.7761367445772932	-0.43075896035177225	-0.5197287803555257	-0.2503517515988119	-0.33175234239666673	-0.310310363284952	0.215381058371475	0.409544479672413
D8B26_002721	D8B26_002721		3.005489935058653e-12	3.989622132734199e-08	4.2179303094839934e-12	0.0002773242725780405	0.30625104346124393	0.007272212558376908	0.165539541835055	0.949208989168177	0.00766858770035894	CPSG_02852	conserved hypothetical protein	CIMG_05746	hypothetical protein	HISTO_DM.Contig933-snap.26.final_new	cell wall proline rich protein	1.0	-0.8476643658319178	-1.1258575446707237	-0.8137894231038868	-0.4542143752930055	-0.3670365942730343	-0.23779990713342	-0.534983607606327	0.0368590101028374	0.910063515229481
D8B26_002125	D8B26_002125		0.007463401542443468	0.039295574463430474	0.12635539076271815	0.46190659927467026	0.23914929951756883	0.007369453052751581	0.486466909261019	0.775575346680742	0.201884796462566	CPSG_02188	conserved hypothetical protein	CIMG_01026	hypothetical protein	HISTO_DA.Contig93.Fgenesh_Aspergillus.274.final_new	NIF3-like protein	1.0	-0.2859979559018261	-0.6287110690516504	-0.1489796642770975	0.18408532565397379	0.8767756133905272	0.36755363066134705	-0.160927482778932	0.0827320454017917	0.235185505457435
D8B26_007846	D8B26_007846		9.29708231378611e-16	3.942430498894802e-07	2.461445615580243e-17	1.818373954822586e-09	0.006262513496249315	1.8236796378518944e-13	0.122476672061265	0.961288056210642	0.0243770441513591	CPSG_04026	conserved hypothetical protein	CIMG_09465	hypothetical protein			1.0	-1.759091489639766	-1.802217698022297	-1.9144780612823382	-1.7343339900314974	-1.9034599157953174	-1.7846704535836058	0.33493133269643	0.016120819640558	0.456161521436572
D8B26_007546	D8B26_007546		2.253590908070111e-10	0.016923562737941523	0.0012881072963001055	0.4777529378788267	0.6444572259401118	0.5431145490223476	0.541427128380905	0.662643321141259	0.00485393178836607	CPSG_03690	conserved hypothetical protein	CIMG_09145	hypothetical protein	HISTO_BP.Contig457-snap.91.final_new	hypothetical protein	1.0	-1.3181744056421274	-1.0172145590054162	-0.4206275429173898	0.19328983415846732	0.4577025494030774	0.10470019064972425	-0.24035167078581	-0.267131732013953	0.913416252575901
D8B26_000328	D8B26_000328		0.733902321872925	0.34235711284117254	0.7194690435105788	0.5473954002933414	0.7603561020030435	0.5036489615972348	0.505609855330369	0.221179971404858	0.45915573326993	CPSG_06095	conserved hypothetical protein	CIMG_13444	hypothetical protein			1.0	-0.17503469677853417	-6.139888577902874	-0.14294021000758417	-1.1297243185587964	-6.233605244493012	-0.5466335515000401	-0.527750561711505	1.02088790174715	0.448747606408778
D8B26_006597	D8B26_006597		0.08759702992136251	0.4559744640840916	0.07706847909070358	0.9007066317620841	0.7569869559977461	0.2650012841860289	0.738659893897628	0.66049962665632	0.0520089561537943	CPSG_00970	inositol oxygenase	CIMG_06125	inositol oxygenase 1	HISTO_GI.Contig382.eannot.1264.final_new	myo-inositol oxygenase	1.0	-1.2775419846836635	-6.110674535468933	-0.9173909709012059	0.19034154843375684	-6.8828264599457185	-0.9769773291815064	0.337546818083564	-0.498379128970976	1.37121427094299
D8B26_001691	D8B26_001691	SNB1	0.6214063649138737	0.00014017898183480207	0.516549103541021	0.528776723048698	0.6064322109863282	0.6187430423149576	0.73301908422883	0.737487591663785	0.796636622612854	CPSG_01659	conserved hypothetical protein	CIMG_01511	nucleoporin SONB	HISTO_ZZ.Contig127c.Fgenesh_Aspergillus.106.final_new	nucleoporin SONB	1.0	0.03911998124822451	-0.4920113754467248	0.0512492637601599	0.06648164304757134	-0.1392503477100634	0.044073205657809644	-0.0876502139209254	0.0843144912340987	0.0611426641166615
D8B26_005392	D8B26_005392		2.9444364647861437e-20	1.4584832813542734e-10	4.488030822167529e-18	1.6570269822675313e-07	0.07093812712009989	2.0594728308818226e-09	0.951230207665538	0.0672025079849781	0.563090523743243			CIMG_13227	hypothetical protein			1.0	-2.7349074784184193	-2.682789176110608	-2.023082832857587	-1.6350572570012079	-1.533209677064087	-1.2302523524513898	0.0439990202080627	1.31601342240666	-0.291073913620583
D8B26_007413	D8B26_007413		0.017727162322097728	0.11291561879020544	0.00017094653989695885	0.002191696878603252	0.7724325081215095	0.1922379704449906	0.44275314651967	0.0112549394983764	0.122016475570416	CPSG_01356	hypothetical protein	CIMG_08993	drug:H+ antiporter-2			1.0	-0.29421706075130066	-0.6173275637642801	-0.45865962965186646	0.6655265609146166	0.31117073535135675	0.19452271604121593	-0.290230970087107	0.954479504345073	-0.467485138477057
D8B26_004949	D8B26_004949		8.883225003642657e-10	0.004162415954198708	2.0163586062913056e-08	0.0071889745792934655	0.7972543710922861	0.001956176517499077	0.357578377963997	0.567588317096325	0.222152301895157	CPSG_04783	conserved hypothetical protein	CIMG_00067	hypothetical protein			1.0	-2.2130891933556636	-3.7791265642580947	-1.4405029906338562	-1.325581659569726	0.4007226789331281	-0.8566237645656679	0.372681796279081	0.309126068932961	0.37737426898597
D8B26_005773	D8B26_005773	YTP1	1.8957431819959413e-10	3.782776168328767e-09	0.225568094638864	0.8329625560999124	0.9320017754352731	0.37940461220358995	0.1362092919238	0.754910381987921	0.753128739342508	CPSG_06961	integral membrane protein	CIMG_05974	integral membrane protein	HISTO_GY.Contig460.eannot.1686.final_new	integral membrane protein	1.0	-0.6361094935544351	-1.0297081504657297	-0.08393855135976831	0.022682311350707998	0.02739134437616787	-0.0688493722413797	0.253346696218371	-0.0615770637955988	0.0572626469953459
D8B26_000415	D8B26_000415		2.093768780345483e-09	0.0023703990193201696	0.009871253480077915	0.5189464191583293	0.08520389198292827	0.00028195691649168976	0.00730141193909043	0.733179734287629	0.818723746376895	CPSG_08601	hypothetical protein	CIMG_05087	major facilitator superfamily transporter protein			1.0	-1.6159273380395405	-2.699171559475977	-0.3923702033833265	-0.2566238630489471	-10.07349881072127	-0.9403970921834721	0.90939496119591	-0.162856944772911	-0.0780469042638665
D8B26_000298	D8B26_000298		6.189713568929719e-24	7.848135749639946e-12	2.7966901704032413e-25	2.544660868721026e-11	0.0022553318383504964	6.821601308702954e-13	0.224037756864111	0.583037117381658	0.951010556546518	CPSG_06057	conserved hypothetical protein					1.0	-4.010217038233227	-2.7682396678096852	-4.305000043084331	1.4996564916615491	1.4189254527203694	1.3669952129237875	1.03512722207412	0.477630637273079	0.0460332134470045
D8B26_004610	D8B26_004610		1.951889118690265e-12	0.0036500210253050534	8.663201064819897e-15	0.9970037465021715	0.7607939555096375	0.9013228881356816	0.0514560413026266	0.848699146944951	5.75848073611044e-08	CPSG_08209	short-chain dehydrogenase/reductase SDR	CIMG_08496	short chain dehydrogenase/reductase SDR			1.0	-2.7620897362193286	-1.9988189880462661	-3.0679055454522524	0.012036290965998222	1.3983332564425548	0.09536369845748434	-0.626130026004581	-0.0851893466033369	1.79989046658618
D8B26_001882	D8B26_001882		4.599320619761165e-10	3.5984227978197256e-06	1.924847494654175e-09	0.002812836108665846	0.31879534012459654	0.022396176336119802	0.362708530449438	0.798872515958225	0.00322213580004776	CPSG_01895	CAIB/BAIF family enzyme	CIMG_01297	CAIB/BAIF family enzyme	HISTO_DF.Contig537.fgenesh_plus.53.final_new		1.0	-1.0979559677525526	-2.0949967435219916	-0.9486488502475524	0.7687379492636265	0.8933296605514182	-0.4368551944335096	-0.354499010533471	-0.142239912253433	1.06452016791698
D8B26_004514	D8B26_004514		0.1256843547668561	0.43403589934630377	0.10791170462135746	0.8098574568090608	0.8225229410151664	0.22377697629363213	0.6009431710116	0.404158043133221	0.605436821826009	CPSG_08328	calcium/calmodulin dependent protein kinase	CIMG_08289	serine/threonine protein kinase	HISTO_ZZ.Contig127b.Fgenesh_Aspergillus.50.final_new	calcium/calmodulin dependent protein kinase	1.0	-1.0400174954934325	-5.880378283279269	-0.7706207008186743	-0.5615616385705736	-5.666331841617278	-1.5229051446688804	-0.741822851161346	1.18634493660347	0.598201086284715
D8B26_004866	D8B26_004866		8.967059352177849e-15	1.3583385948210245e-12	0.052423368724871355	0.02481761307925598	0.009938016098329082	0.0004244590265223217	0.921127056115715	0.679630218327228	0.33322037475268	CPSG_05427	aldehyde dehydrogenase	CIMG_08871	aldehyde dehydrogenase	HISTO_DM.Contig933.eannot.1625.final_new	retinal dehydrogenase	1.0	-0.9999560598435604	-1.2875373275154103	-0.1384078878533034	-0.21181930369402477	-0.5651362815949884	-0.29296348825105845	-0.0308514051037054	0.116034455053251	0.242937826811401
D8B26_006946	D8B26_006946		0.7653481660880508	0.7343193468964403	0.35855826063512936	0.2143917564455252	0.9208829388599056	0.286527798892499	0.730117763159195	0.711877257111289	0.544314854999685							1.0	0.3233185567540413	-3.7097124502560654	0.6813389182137162	2.5499624253997433	-3.534728744976338	-3.534728744976338	0.614077023639724	0.555729793260117	-0.806426190433234
D8B26_006040	D8B26_006040		0.0021780853967348574	0.18520606591618335	0.18623424299611802	0.5955959727289776	0.6053231798702462	0.01692294048385131	0.0306327174754998	0.753447794018607	7.90362123244355e-05	CPSG_07316	conserved hypothetical protein					1.0	-1.5409174749109589	-7.08929780374333	0.3813601317900239	0.4644479017732561	-7.604263298579064	-1.522169901143151	-1.37092533592446	-0.338648518935742	2.81764108487644
D8B26_002062	D8B26_002062		2.5477583343580486e-23	2.832019066141547e-15	4.506592025734052e-25	5.5300814139872264e-11	0.00013603522988932097	5.480542150375293e-11	0.308743197065298	0.27185857005165	0.804188043938765	CPSG_02118	ThiJ/PfpI family protein	CIMG_01095	ThiJ/PfpI family protein	HISTO_DA.Contig93.Fgenesh_histo.352.final_new	DJ-1/PfpI family protein	1.0	-1.782723683774367	-1.495275444459724	-2.152586569105948	-0.8492405127284607	-1.1312196762714122	-0.6465779533544983	0.40176240180718	0.428274296833912	-0.101249049130732
D8B26_002529	D8B26_002529		0.5815958480257255	0.49864018751817496	0.311895811871081	0.5390193963165198	0.26560892278729253	0.08299883582811271	0.560446544007238	0.573436985591474	0.179832926802102	CPSG_09771	conserved hypothetical protein	CIMG_09830	hypothetical protein	HISTO_DM.Contig933.Fgenesh_Aspergillus.43.final_new	hypothetical protein	1.0	0.06980860849490979	-0.2795571682544564	-0.11738783787037868	0.14832372127154383	-1.1936126338661028	0.24524528671976362	0.193728654794633	0.213924495816297	-0.363971407578415
D8B26_006784	D8B26_006784	VPS29	4.829521024814277e-06	0.014602614235004103	1.5745766110932532e-05	0.002053355208588736	0.6405873614052713	3.921241354364898e-05	0.612222468588756	0.457333007788551	0.780726864547586	CPSG_01187	vacuolar protein sorting 29	CIMG_07118	MJ0936 family phosphodiesterase	HISTO_DM.Contig936.Fgenesh_Aspergillus.16.final_new	vacuolar sorting-associated protein	1.0	-0.5437737456150149	-0.6036047187337117	-0.47708567178614203	-0.5640620496454956	-0.30940182797637694	-0.5540813632842587	0.111599153427612	0.162576751541173	-0.057697227049009
D8B26_007714	D8B26_007714		1.0731958370347751e-06	0.04986130502428444	9.256002408576987e-10	0.006745335469048054	0.19387558151816062	1.1495035079755813e-05	0.776044151407993	0.386040275112348	0.754120531811676							1.0	-1.218440780321897	-1.4666405383485848	-1.5544194628990051	-1.1346008987135354	-2.4945974282906773	-1.2596275049938788	0.210327995996701	0.517369651301693	-0.167735058441432
D8B26_004566	D8B26_004566		0.5213778149663886	0.019148965774025015	5.0967813530597294e-05	0.41461389479945854	0.003586754287202419	0.9689032783267884	0.433633077229477	0.420499281700607	0.78482971129725	CPSG_08265	glycine dehydrogenase	CIMG_08452	glycine dehydrogenase	HISTO_ZE.Contig158.Fgenesh_Neurospora.42.final_new	glycine dehydrogenase	1.0	0.0487042218900321	-0.23295689488414506	-0.3358205111926359	0.07808823338892457	-0.5092091537550384	0.003950490178173049	0.307756692062098	-0.345154476283478	0.105332260033844
D8B26_000620	D8B26_000620		0.008662570446651606	0.00770182638845394	0.005977079868603829	0.508117226492183	0.1313648430324933	0.014812869372420332	0.0967153661095858	0.941506214488497	0.0882390065453299			CIMG_02845	MFS multidrug transporter	HISTO_KF.Contig597.eannot.1388.final_new	multidrug transporter	1.0	-0.62135292803484	-8.735266052838302	-0.5335117002607233	0.2629064970375695	-9.755955467326334	-0.6329727871748484	0.687995559293686	-0.0513988310564635	0.6350269060794
D8B26_007892	D8B26_007892		8.680695394680151e-26	1.272224193720967e-18	3.823527825717204e-05	0.6400259636972668	0.0016326753252667787	0.006289845190405532	0.963175233484076	0.71262159953022	0.0133452834308982	CPSG_04082	serine peptidase, family S28	CIMG_09521	serine peptidase, family S28			1.0	-2.975060621316823	-3.2524801734515725	0.3184707661843818	0.04164700395260566	0.3578532633495915	0.20251105560247495	-0.0253718343822635	-0.220148172781325	1.00423365615056
D8B26_007279	D8B26_007279		0.1887003319153052	0.007945111313676775	0.9397655153925002	0.4513903612289419	0.2956521220815869	0.2225985881250799	0.964518642664921	0.352582324471575	0.12848048700861	CPSG_04650	hypothetical protein	CIMG_10225	multispanning membrane protein	HISTO_ZT.Contig1089.genewise.103.final_new	transmembrane 9 superfamily member 4	1.0	-0.10520046687817233	-0.44794460942995407	0.00686993351420016	0.09782655369228686	-0.4324196929698034	0.11123699964126076	-0.0127420541428469	-0.260991397355941	0.343768135285792
D8B26_003804	D8B26_003804		1.1782580263134404e-22	1.4402639971906063e-15	7.846767021234952e-23	0.0009805989780489147	0.16899311317603055	8.548851810930102e-07	0.012759365236176	0.246264125292146	9.56010287384304e-05	CPSG_06291	cystathionine gamma-synthase	CIMG_04451	cystathionine gamma-synthase	HISTO_ZL.Contig1161b.Fgenesh_histo.30.final_new	cystathionine gamma-synthase	1.0	-2.5516392216358565	-2.2901925673657337	-2.5892584231690026	-0.7049282789058252	-1.0590374652728767	-0.7548621488186162	-0.890115844329126	0.446390074737846	1.39637014244681
D8B26_006512	D8B26_006512		1.1398426391462254e-12	3.727816457608162e-05	1.3436045761338326e-19	1.4890163413884344e-05	0.1054730463227565	0.0003164256837499217	0.000303074863512907	0.0799086477732485	0.000149395659313852	CPSG_00861	phytanoyl-CoA dioxygenase	CIMG_06223	phytanoyl-CoA dioxygenase	HISTO_ZU.Contig65-snap.43.final_new	phytanoyl-CoA dioxygenase	1.0	-1.5213015112880959	-1.2196497173668102	-3.000166624936937	1.3120138580204685	1.453133407531168	0.7313808233447217	-1.3922614730432	0.689193385745542	1.43102038756129
D8B26_000553	D8B26_000553		1.9688401905104718e-07	0.02741467028437176	9.130340925878088e-05	0.9363183523753	0.6788367114041589	0.1389775522229374	0.301780868643815	0.648689088353649	0.00121273418696939			CIMG_11370	hypothetical protein			1.0	-2.4393175904275695	-8.54548904201242	-1.0585370441209396	-0.06549589807701486	1.0068037751604575	-0.6190372033423981	-0.879907983929091	0.487373788238229	1.91886644505245
D8B26_005103	D8B26_005103		1.7200822721329125e-20	8.83140942875065e-10	1.5485488212308081e-13	1.969694210275254e-09	0.026405209893130478	8.79383513483848e-09	0.999274321257866	0.479071081912338	6.03023771988296e-08	CPSG_04975	conserved hypothetical protein	CIMG_00238	hypothetical protein	HISTO_BP.Contig459.Fgenesh_histo.105.final_new	hypothetical protein	1.0	-4.208971655612126	-11.917632088282813	-1.447613673593955	-2.633819796312354	-2.2379995323535207	-1.212267919522531	-0.000594879403718718	0.386444988735896	1.814147967952
D8B26_007368	D8B26_007368		0.0008843424474842338	0.004464927355331896	0.00017892477806559138	0.0068926099141910675	0.0574083051447759	0.14226545306550056	0.955695931540828	0.202561686526243	0.221812372732765	CPSG_04749	hypothetical protein			HISTO_ZZ.Contig127a.eannot.1421.final_new	hypothetical protein	1.0	-0.29475632884508945	-0.37225850926484055	-0.3393081927650758	-0.3065174064600477	-0.5116459095553407	-0.1357301000296738	0.0526960984745557	1.01048762016048	-0.938535263141006
D8B26_006124	D8B26_006124		3.321919408615274e-06	0.002690253307404316	3.4974956901302247e-10	2.7710911549348062e-05	0.591706098570552	2.1422706123839002e-07	0.00433797823178595	0.991278771654414	0.0430766247318334	CPSG_07211	cysteinyl-tRNA synthetase	CIMG_06650	cysteinyl-tRNA synthetase	HISTO_LG.Contig392.genewise.56.final_new	cysteinyl-tRNA synthetase	1.0	-0.3519985252897955	-0.33696744896249375	-0.571038150248469	0.42457970373163795	0.2031435575307928	0.4622801708231498	0.492671829694909	0.00251141447032222	-0.33979185932243
D8B26_005734	D8B26_005734		2.0485162193386572e-13	1.5180448489824966e-05	4.863193433059616e-09	0.005282300388168124	0.1558539103950185	0.04894183347696716	0.00359061423293841	0.353097787113611	0.705361530119407	CPSG_06910	C2H2 transcription factor	CIMG_05925	C2H2 transcription factor	HISTO_GY.Contig471.eannot.1313.final_new	C2H2 transcription factor	1.0	-2.143229918136976	-4.363125798053646	-1.051229600662304	-0.8277508234772436	-1.7216252054952539	-0.3352248777491886	1.3999643008186	-0.642184208257643	0.170645875727479
D8B26_004986	D8B26_004986		3.98948725047005e-12	0.012669773802281995	3.55328248312451e-08	0.030006142985441017	0.4299196634180697	0.07758595667859536	0.780882694882981	0.570124170704237	0.280727283658349	CPSG_04828	sulfate transporter	CIMG_00108	sulfate permease	HISTO_BP.Contig459.Fgenesh_histo.123.final_new	sulfate transporter	1.0	-1.258975864385457	-0.6240638799743088	-0.763196166144725	-0.5574162211274859	0.5931729491558132	-0.27138757501691857	-0.0768200018607086	0.162556527499479	0.238628833695294
D8B26_005451	D8B26_005451		1.2507325640712718e-08	0.03262263255387638	4.965239523893574e-08	0.07644800943351546	0.3337401995244783	0.0002896515925025631	0.430928787451243	0.826421930326181	0.784450569627016							1.0	-1.1568894519676387	-0.9423306806343564	-0.9607353611388478	-0.4886162587033406	-1.0565237803968608	-0.7023365257436988	0.413967981447055	-0.178777228413613	0.139628176589609
D8B26_001387	D8B26_001387		2.754560630672666e-26	5.512001176868912e-16	4.518232560092664e-27	2.3736298444279765e-16	1.7350363044957541e-10	1.0679426706889296e-09	0.0336636026036233	0.830754842395117	0.155314377202308	CPSG_06577	conserved hypothetical protein	CIMG_01833	hypothetical protein	HISTO_ZT.Contig1129.eannot.1103.final_new	protein tyrosine/serine phosphatase domain-containing protein	1.0	-3.891983672510412	-3.0188863840059623	-4.020600041825787	1.709633980088608	2.0807966902058617	0.789073766089733	1.89767345106043	0.184401858314649	-0.762784591331944
D8B26_008417	D8B26_008417		0.015383833277465835	0.00015696612194595732	0.6169248637811414	0.43309110548555413	0.248157283140004	0.23564369733528678	0.658038014572317	0.319329346909697	0.262637952580842							1.0	-0.30236743313499787	-2.1078670115803853	-0.057799819281478565	-0.15190283487975526	-0.7703060603213102	-0.15126756931748064	0.23801575676109	0.500690993346761	-0.442449370708534
D8B26_002709	D8B26_002709		7.779728092892625e-05	0.20150986771922627	0.0004125207930797796	0.08251680066426172	0.7205222993181405	0.15149014251298906	0.903381303054114	0.902903597406661	0.231044029911153	CPSG_02865	predicted protein	CIMG_12388	hypothetical protein	HISTO_DM.Contig933.Fgenesh_Aspergillus.136.final_new	bZIP transcription factor, putative	1.0	-2.7892288289234615	-7.277604504909241	-1.4388778121846733	-7.017296103850038	-7.017296103850038	-1.1163866884713245	-0.191759573122412	0.182303900607764	1.38452884264022
D8B26_002541	D8B26_002541		0.021495648396536966	0.055640619855728074	0.009641912543123318	0.5620725669090049	0.3759526269835965	0.8771857161072969	0.0731576482558114	0.566795468326061	0.519956136651492							1.0	-0.7625939941928455	-8.241177994279662	-0.6970284910081119	0.5651776830312444	2.1528090034108622	0.09185196455098665	1.05895860454807	0.445537764869851	-0.352451944402977
D8B26_002173	D8B26_002173		1.6998021902768437e-23	2.1956537132869755e-20	3.0750212713647385e-09	1.884411204213703e-14	1.5265703787335698e-12	1.6273195135439965e-15	0.232492071252804	0.222899379634367	0.887822743315475	CPSG_02241	transient receptor potential ion channel protein	CIMG_00975	hypothetical protein	HISTO_DA.Contig93.eannot.1991.final_new	DUF907 domain-containing protein	1.0	-2.2863060084145883	-2.651858779979177	-0.5748023463634713	-1.1053410878938106	-1.5255935386157768	-1.15874856613326	0.340191095656683	0.354125414457211	-0.0432034160636059
D8B26_000500	D8B26_000500	UTP14	0.0060130328241054885	2.165751336326666e-06	0.0064257059951357545	0.396927785355249	0.11383969193728072	0.8759084474574095	0.958803533269887	0.683646763272384	0.130235923729631	CPSG_08502	small nucleolar ribonucleoprotein complex subunit Utp14	CIMG_04990	small nucleolar ribonucleoprotein complex subunit Utp14	HISTO_ZL.Contig1161e.eannot.1223.final_new	small nucleolar ribonucleoprotein complex subunit Utp14	1.0	-0.2841251080515621	-1.1670028213843113	-0.2764217268821739	0.12550280458494784	-0.678430664456764	0.019664828968532992	-0.0156868336000624	-0.135750970847184	0.354689174898277
D8B26_005779	D8B26_005779	KHA1	3.2739092460020893e-15	6.821125304434805e-07	6.154034942696113e-12	0.5107971256553056	0.5517760863402674	0.00018620346492089062	0.199456317488906	0.565028822707037	0.87136660227682	CPSG_06969	K+ homeostasis protein Kha1	CIMG_05981	K+ homeostasis protein Kha1	HISTO_GY.Contig460.Fgenesh_histo.160.final_new	K(+)/H(+) antiporter 1 Kha1	1.0	-1.378558225308064	-1.3114074936964848	-0.9418079613825179	-0.10556618650837303	-0.3341049548537311	-0.43591266885015945	0.314410206523016	0.15503073604981	-0.0424061754444045
D8B26_001523	D8B26_001523		3.946429369164648e-16	1.1994064798186474e-06	1.7739694421269111e-13	2.6641648099974042e-05	0.027252179465416214	1.2422911955127375e-10	0.0456647535269949	0.352791572156306	0.81272559261974	CPSG_01465	conserved hypothetical protein	CIMG_01694	hypothetical protein	HISTO_AZ.Contig47.Fgenesh_Aspergillus.78.final_new	GPI anchored protein	1.0	-3.3965994534806088	-4.298490063590108	-2.1018297649830973	-1.5734258706372621	-3.204338383520347	-2.2357812617899295	0.741110247549577	0.486831454230741	-0.0766747707455959
D8B26_006311	D8B26_006311		0.7323525382650163	0.27417464589061424	0.6922849821788908	0.4831592628689007	0.9175538932559516	0.20623541540731022	0.611351612048726	0.214288146064157	0.631856275066037	CPSG_00628	conserved hypothetical protein	CIMG_06443	hypothetical protein			1.0	-0.15945413961837665	-6.705807149644156	0.13979214420757524	-0.6885452532850747	0.3816906381293105	-0.6164540895445789	-0.376978536239139	0.917398282210729	0.248194723240153
D8B26_008153	D8B26_008153	BUB2	4.52815245311011e-07	0.001297146952511203	0.3811663504985059	0.8264747912726162	0.7119335779785897	0.0964591068812354	0.523671880665626	0.950312030248719	0.564213521367255	CPSG_07715	mitotic check point protein	CIMG_04785	mitotic check point protein	HISTO_FE.Contig19.eannot.1816.final_new	cell division control protein	1.0	-0.7200388782691738	-1.162569127204904	-0.09577928227637714	0.050075008310755675	-0.33226261197375295	-0.2287460045874219	0.138580085839311	-0.0189333963574585	0.11055813951049
D8B26_005727	D8B26_005727		1.7067746595854675e-07	0.0032653898533226543	5.2590355652426715e-05	0.03024736799307075	0.34724097882940363	0.002517796407844188	0.760417468762515	0.207453815578157	0.104378669624432	CPSG_06903	hypothetical protein	CIMG_05918	cupin domain-containing protein			1.0	-1.742148652517372	-9.267314544500564	-0.8867027631095341	-1.7400564510924268	-8.812542927942049	-1.215507828236668	0.196031541088651	0.634129712919468	0.552022705481432
D8B26_004088	D8B26_004088		5.24672132482926e-18	3.2639251770790463e-06	4.143967624826572e-07	2.4610619379710515e-11	0.00011997450413565188	0.043440849588014176	0.471582472239332	0.00885083827662341	7.06556422949382e-08	CPSG_09374	conserved hypothetical protein					1.0	-2.0737181690423645	-1.670170437205876	-0.5579671760742221	-1.671154081467287	-2.277146714468629	-0.20774017480176105	-0.235476284683669	-1.22913513298446	1.95948055974672
D8B26_001538	D8B26_001538		1.7311543088350668e-14	3.6100770636655115e-11	1.974488752540951e-15	0.4703323263015249	0.021399384132393322	1.0247143450847054e-05	8.35802416077989e-05	0.556942846477854	0.282515677676606	CPSG_01484	udp-galactose transporter	CIMG_01677	UDP-galactose transporter	HISTO_ZT.Contig1089.Fgenesh_histo.11.final_new	UDP-galactose transporter	1.0	-0.9614828458406943	-1.621496989653737	-1.0225619861814788	-0.08535067020008089	-0.8744623148740259	-0.4106868418032094	0.733113777441933	-0.122726842487838	-0.195640292647711
D8B26_005231	D8B26_005231		0.00251624328124648	0.12063563113354975	0.8005923242597102	0.0006117557428268765	0.31860207785127137	0.006621317402149479	0.730187025474615	0.343390805945614	0.120977502761513	CPSG_05138	conserved hypothetical protein	CIMG_00387	MYB DNA-binding domain-containing protein	HISTO_HS.Contig68.Fgenesh_histo.291.final_new	MYB DNA-binding domain-containing protein	1.0	-0.2988297292096745	-0.42494068480989783	-0.024078392933128245	0.5695450204514046	0.6091793596217596	0.3086248043097413	0.0888824391472633	-0.320871402080787	0.317421925206735
D8B26_002307	D8B26_002307	SEC73	2.4171364683472413e-08	0.0003664174082822862	0.334963666072465	0.5955959727289776	0.5816710203967472	0.22775250978182246	0.0655402573736656	0.764415256286863	0.0452205382536283	CPSG_08032	conserved hypothetical protein	CIMG_00818	guanyl-nucleotide exchange factor	HISTO_HS.Contig68.Fgenesh_histo.324.final_new	protein transporter sec73	1.0	-0.5541349118265313	-0.6393541360511467	-0.07265364128633055	0.06896459094944227	0.225966601279871	0.10519153119843046	-0.547975561713717	0.129474292696027	0.562203557608642
D8B26_007427	D8B26_007427		3.0451077174700974e-16	6.113988967748754e-06	1.016686118580322e-13	0.3980867369306295	0.74205588518835	0.18436116360119012	0.308086499063716	0.978176584250356	1.21462242657328e-07	CPSG_01371	translation initiation factor eIF4E	CIMG_09006	translation initiation factor eIF4E	HISTO_ZZ.Contig127a.eannot.1358.final_new	translation initiation factor 4E	1.0	-2.550330013747542	-2.2456232613418274	-1.7125193419603135	0.23480915647483822	0.36284816156918775	0.2283611600343413	-0.218374272069787	0.0081428511875794	0.939526783320974
D8B26_003331	D8B26_003331	NUT2	1.567047802948958e-08	0.008721446318724691	4.7150992386113547e-07	0.2782042069690573	0.2894187035581941	0.0013704907023672	0.594939317948022	0.0949380401125469	0.612354381861028	CPSG_03424	RNA polymerase II mediator complex protein Nut2	CIMG_03856	RNA polymerase II mediator complex protein Nut2	HISTO_ZT.Contig1128f.eannot.1125.final_new	RNA polymerase II mediator complex protein Nut2	1.0	-0.7123332580127661	-0.612011681081762	-0.5582805538516336	-0.18101886607922296	-0.6152381206184633	-0.3784415334878245	-0.194421567770097	0.568844545247831	-0.164038267994647
D8B26_005117	D8B26_005117		1.2767025285872854e-13	0.0003261052735133815	3.175471578736769e-14	0.04728404541117503	0.7753901831475571	0.37182949523551945	1.15633263898819e-09	0.0863613561755157	1.53550929447642e-05	CPSG_04998	conserved hypothetical protein					1.0	-2.05277558363835	-1.729720963455696	-1.9251047835145234	-0.6714836979441874	-0.412287272132996	0.16782699377760163	2.65036668264806	-0.642160602400079	-1.37542045270031
D8B26_007872	D8B26_007872		9.29708231378611e-16	1.4768625443103485e-06	0.0043393475825099235	0.00021384389679655484	0.9907854784151592	0.00017758768037753108	0.000364090397439246	0.804276346541102	2.16686568025998e-06	CPSG_04058	conserved hypothetical protein	CIMG_09498	hypothetical protein	HISTO_AL.Contig317.eannot.1574.final_new	hypothetical protein	1.0	-1.6799540257395749	-1.6238142246769358	-0.2847818072988776	-0.7895133177422123	-0.011356466125087433	-0.5122551927205933	-1.24343146997417	0.107546360249707	1.53279225753736
D8B26_003344	D8B26_003344		1.1759163683306753e-15	0.5767311857882323	8.2842240222876e-14	0.11245206813643581	8.85371968610107e-11	0.00014901167829234352	0.00531485001898286	0.126807241093391	0.670882908268855	CPSG_03403	predicted protein					1.0	-2.1824322101255627	0.1610427831943203	-1.59649781191414	0.3573568210542243	2.9330715268648864	-0.6936384756894699	1.37894987569812	-0.793101536042193	-0.188078792788561
D8B26_001849	D8B26_001849		6.880160624669062e-13	0.00024630319583388206	1.9629491791839418e-14	0.5255844674043437	0.7377161836092937	0.0003762671305834121	0.01356083557925	0.647413437030449	0.880007892286402	CPSG_01857	monooxygenase	CIMG_01328	monooxygenase	HISTO_ZZ.Contig2f.Fgenesh_histo.20.final_new	monooxygenase	1.0	-3.534058687740263	-10.326627601941535	-3.1478943045666044	-0.3770466346185652	-0.9817826000973087	-1.4124875760109157	1.62187341041663	0.340702646912765	-0.0996700469360143
D8B26_001260	D8B26_001260	GGT1b	1.1244223648413638e-14	0.0001060013030743156	3.863210665242144e-12	0.026009124116427383	0.09961595064755989	0.09442366715487609	0.00127931058834385	0.244713143683263	0.000835579315808243	CPSG_06736	gamma-glutamyltranspeptidase	CIMG_01983	gamma-glutamyltransferase	HISTO_DM.Contig933.Fgenesh_Neurospora.81.final_new	gamma-glutamyltranspeptidase	1.0	-1.4098711358608498	-0.8601458154442805	-1.0489154898900295	0.3405639519900837	0.6748301362816226	-0.19678990586520864	-0.900354161963004	0.348019820380577	0.914309002317702
D8B26_000048	D8B26_000048	PRP24	8.415006844107615e-06	5.917772069786997e-07	7.221766120484164e-07	0.006609070966587995	0.056797471857621795	4.97453791110127e-08	0.0434969389984447	0.0896393270035721	0.328100667818122	CPSG_05753	hypothetical protein	CIMG_05611	pre-mRNA splicing factor	HISTO_ZU.Contig65.Fgenesh_Neurospora.75.final_new	RNA-binding protein Prp24	1.0	-0.49370782468263225	-1.7396145840874104	-0.5471585276132306	-0.4458456668582287	-1.057366515512041	-0.7975158820526442	0.636957684293564	-0.61766056604906	0.283942865183331
D8B26_006077	D8B26_006077		1.854692944903701e-07	0.6788083638662019	0.004807116508090243	0.6553646829003803	0.31000535349647956	0.9256289818324881	0.492618194997608	0.244039220350772	0.0411812692464091	CPSG_07275	MFS transporter	CIMG_06707	MFS transporter	HISTO_LF.Contig359.Fgenesh_histo.54.final_new	monocarboxylate transporter	1.0	-2.1123338556142537	-0.42253736918183227	-0.6392368076106497	-0.2829923528145734	-9.351706610981688	0.0336571740517752	0.518312283708553	0.925061517997852	-1.11382537406212
D8B26_001997	D8B26_001997	PRM6	0.0002989195251636794	0.001697098582317071	1.7576498740732045e-07	0.08982623335255319	0.5825630157697984	1.4958808346567704e-06	0.0667066767127941	0.141770984098603	3.34173538348481e-07	CPSG_02039	hypothetical protein	CIMG_01171	hypothetical protein	HISTO_GL.Contig59.eannot.1239.final_new	pheromone-regulated membrane protein	1.0	-0.45383286349580165	-1.0429360603295992	-0.7157918221492313	-0.3055186840849911	-0.35897891524412845	-0.753151857165084	-0.583231466521589	-0.654292858690823	1.46046143728909
D8B26_005391	D8B26_005391		1.8839375491119253e-10	0.0007300622982771014	1.4065789016907643e-11	0.1779602041869978	0.638186428969258	0.0034192483222846	0.21674494349326	0.183214236464079	0.140088013403951	CPSG_05335	conserved hypothetical protein	CIMG_13169	hypothetical protein			1.0	-2.2006207411270133	-3.6540193673914803	-2.103031272612803	-0.8314098765886203	-1.4373230135025719	-1.0603319686684245	0.580362300632479	0.899611119822994	-0.680704514712113
D8B26_004427	D8B26_004427		8.779218375347068e-10	9.704228421017387e-05	3.381331971111645e-16	1.3570860423742588e-09	0.004304192118057193	1.725043509094821e-08	0.908012627155751	0.554734759778659	0.823676392702658	CPSG_07380	MFS phosphate transporter	CIMG_08126	MFS phosphate transporter	HISTO_HS.Contig68.eannot.2162.final_new	Pi-transporter A-1	1.0	-0.8448474428206104	-0.645543609031942	-1.6211910335636912	-1.1034300890422537	-0.8772449515863736	-0.8005045249380944	0.0394571332957439	0.206021825220256	0.0662497609114023
D8B26_004858	D8B26_004858		3.1013687663639987e-17	9.787454776790904e-08	5.3862022101267615e-15	5.316281439987904e-06	0.0944224012973821	6.759545963422868e-08	0.00390564549502235	0.373882942990735	0.730825913701951	CPSG_05437	conserved hypothetical protein	CIMG_08862	aldo/keto reductase			1.0	-2.1194315305400004	-2.2292970100022185	-1.529117088720052	-1.2220988721023325	-1.3635467229606306	-0.9866375077378143	0.798589566687353	-0.304368693191024	0.094459219692566
D8B26_007386	D8B26_007386		0.004172621246257681	0.229347838536619	0.01627097812318324	0.0006007139666733803	0.14995837078212512	0.00010020839497793861	0.657516587195724	0.87301985613762	0.955858137465704	CPSG_01327	conserved hypothetical protein	CIMG_13567	hypothetical protein			1.0	-0.37123361792941545	-0.42233155876310413	0.279805263556924	0.9439546195516434	1.2412354432375154	0.7138112704759448	0.120132480428554	-0.0552548468619811	-0.0136318487228237
D8B26_007814	D8B26_007814		0.8590915685361873	0.2503351075710483	0.009992962936113006	0.9498906572075001	0.6785596875723731	0.7767912713583683	4.09781474624212e-05	0.566928021325438	2.71390582996865e-06	CPSG_03995	MFS multidrug transporter	CIMG_09437	multidrug resistance protein	HISTO_AL.Contig317.eannot.1493.final_new	hypothetical protein	1.0	-0.05420456389069454	-1.7934853807653772	-0.650495784037994	0.07711040952315878	-6.9952848609929354	0.1645449370626445	-1.56354349624509	0.320642527186847	1.491004980446
D8B26_001624	D8B26_001624		2.7679889190369373e-15	7.4503321954763676e-06	1.2557033708224333e-13	1.2267710839828167e-07	0.0030644962167980516	2.0192351388725278e-07	1.61345117777645e-07	0.11764287837997	6.54198787757165e-05	CPSG_01576	conserved hypothetical protein	CIMG_01592	hypothetical protein	HISTO_ZL.Contig1131.Fgenesh_Aspergillus.109.final_new	hypothetical protein	1.0	-1.870044410834542	-1.6727666318958367	-1.413906807874094	-2.15545155137923	-11.38970623504436	-1.0568081853435585	3.09705575748837	-0.850371558061477	-1.75601538362069
D8B26_002517	D8B26_002517		9.214762442750021e-14	2.4235885643310294e-06	2.44133962171732e-17	0.2981483479654801	0.8648876908775583	0.1525658842862005	0.000395076391517052	0.739699805099628	0.267094012320629	CPSG_09176	conserved hypothetical protein	CIMG_02989	hypothetical protein	HISTO_AZ.Contig47.Fgenesh_histo.46.final_new	hypothetical protein	1.0	-2.0778203758929896	-2.208292672680708	-2.8467846866227537	0.3276216518920631	0.23823885416586849	-0.3060095921130758	0.835696881179213	0.106791379403306	-0.23725154039611
D8B26_004501	D8B26_004501	LEU1	8.898993367863978e-20	4.112104960317286e-15	4.2860892381066557e-23	1.6235582372641481e-12	0.0014335351989877944	6.938192636947699e-14	2.82790362916325e-06	0.0518922535871062	0.830575808702301	CPSG_08350	3-isopropylmalate dehydratase	CIMG_13255	3-isopropylmalate dehydratase, large subunit	HISTO_DM.Contig93.eannot.1686.final_new	3-isopropylmalate dehydratase	1.0	-1.9486002558449287	-2.1739380512264046	-2.720040317628196	2.051395918913187	1.9926894908161663	1.6781910326701837	1.26701520051122	-0.533773605688469	-0.0619450230796632
D8B26_000023	D8B26_000023		2.9869260368398683e-20	3.878807729152601e-13	5.701341308027518e-20	0.4014075318954022	0.11115032830246235	0.010387157083811122	0.863551038054526	0.793810773978055	0.00860682593933724	CPSG_05724	isochorismatase family hydrolase	CIMG_05640	isochorismatase family protein	HISTO_ZU.Contig65.Fgenesh_Neurospora.115.final_new	isochorismatase family	1.0	-2.0486381170496615	-2.649556497352454	-1.9122646794708638	-0.14657741928383036	-1.0178570796083841	-0.28684105404854643	-0.0772678532995865	-0.132404340257156	0.849765905619094
[truncated: 7,172 more rows]
