# Supplementary material for: Macrophage phagocytosis of Coccidioides promotes its differentiation into the parasitic form
Source: mBio. 2026 May 18;17(6):e00492-26. doi: 10.1128/mbio.00492-26 (PMC13251436; doi:10.1128/mbio.00492-26)
Supplement: Table S4 — Core spherule-enriched transcripts. [file mbio.00492-26-s0006.txt]

GID	UNIQID	NAME	p(WT.MOI_hi.24/WT.alone.48)	p(WT.MOI_lo.24/WT.alone.48)	p(WT.MOI_lo.48/WT.alone.48)	p(Ryp1.MOI_hi.24/Ryp1.alone.48)	p(Ryp1.MOI_lo.24/Ryp1.alone.48)	p(Ryp1.MOI_lo.48/Ryp1.alone.48)	p(D1_spherule_Sil/D1_myc_Sil)	p(D2_spherule_Sil/D2_myc_Sil)	p(D3_spherules_Sil/D3_myc_Sil)	CpV2	Cp_anno	CiRS	CiRS_anno	HcG217B	HcG217B_anno	GWEIGHT	WT.MOI_hi.24/WT.alone.48	WT.MOI_lo.24/WT.alone.48	WT.MOI_lo.48/WT.alone.48	Ryp1.MOI_hi.24/Ryp1.alone.48	Ryp1.MOI_lo.24/Ryp1.alone.48	Ryp1.MOI_lo.48/Ryp1.alone.48	D1_spherule_Sil/D1_myc_Sil	D2_spherule_Sil/D2_myc_Sil	D3_spherules_Sil/D3_myc_Sil
GENE1X	D8B26_008057		1.5771329745571706e-08	0.00057529782476741	1.8274370454678153e-06	0.22809329982619608	0.904884051354253	0.005388081565657469	0.588195458313974	0.000305885841372074	2.28429147245513e-07							1.0	1.0037878879601219	1.2731333092701995	0.7306554439083177	0.37258994180206245	-0.20190931184072897	0.5072529130895463	0.193990522577352	1.95018267987167	2.33043246544523
GENE2X	D8B26_002771		1.397345993391965e-18	5.940778396497493e-07	4.303499727539946e-08	0.8428909392334352	0.8794239981840025	0.001329576108367155	0.00556941551536714	8.11922795032927e-05	5.57602384597393e-16	CPSG_02787	metalloreductase	CIMG_03186	metalloreductase	HISTO_AZ.Contig47.Fgenesh_histo.78.final_new	metalloreductase	1.0	2.1423749836078865	1.5077225262916139	0.7548324954382242	0.048827250987155416	0.147698801541338	-0.49230887937405243	-0.828129846699028	1.56955393243813	3.26023548477791
GENE3X	D8B26_002675		1.468063752997406e-11	0.00014306215734457298	0.0025694702409649506	0.07467490989619821	0.6999374537119444	0.22612237830505016	6.73368968505918e-08	3.24833816056457e-10	4.88112528288177e-11	CPSG_02907	conserved hypothetical protein	CIMG_09641	hypothetical protein			1.0	1.9469627808050014	1.9609695606693256	0.5929343018722341	1.0768009019944575	1.0817689352018702	-0.5543660860548985	1.56056759469616	2.63712336594819	2.12099205963262
GENE4X	D8B26_003763		1.5922985836509798e-07	0.01283632090517837	0.3320547188842599	0.32104060897596404	0.35825825929791283	0.17173845243733038	0.0006192101858809	6.82624656065755e-05	0.0375682387041038	CPSG_06227	conserved hypothetical protein	CIMG_04396	hypothetical protein			1.0	2.8268315445314762	3.4148978641184264	0.4840365993042868	1.4393637577496563	3.240465415484633	-1.997616140535822	2.44655375697737	4.59756139077138	1.59431388413686
GENE5X	D8B26_003692		5.987005943357575e-08	0.0024368344054755435	2.1769332468871072e-05	5.150949342240551e-05	0.3459427079997079	0.37940461220358995	0.133299768190182	8.3920526533137e-05	0.000217279408044334	CPSG_09650	conserved hypothetical protein	CIMG_04315	hypothetical protein	HISTO_GI.Contig382.Fgenesh_histo.79.final_new		1.0	1.0027970790100242	1.207204113608354	0.664832431069454	1.4524995790713475	1.2639835128336578	0.22088105672747643	0.492400760520321	1.34095590224442	1.14399445103339
GENE6X	D8B26_008182		2.7219689098521226e-08	0.0182815272207029	0.00019297864710257536	0.2752536677417177	0.09150509639325838	0.478305396430846	0.881157131720911	2.90648500338773e-05	8.20956723400985e-05	CPSG_10206	conserved hypothetical protein	CIMG_07641	sugar transporter hexose transporter			1.0	1.4273999998768472	1.5184763458719137	0.757627548856384	0.7457856995030006	2.5533094068649187	0.28669053741184064	-0.0599672468736721	1.68572891013344	1.15590391480797
GENE7X	D8B26_006771		1.4467490936946447e-10	1.3567585364977915e-06	1.8357319335283192e-06	0.16395171256588115	0.6551644073794624	0.005983793512795984	3.01083782577396e-09	1.6154206377936e-06	0.000375396276645073	CPSG_01173	conserved hypothetical protein	CIMG_11899	hypothetical protein	HISTO_DM.Contig936.Fgenesh_histo.23.final_new	hypothetical protein	1.0	1.0697970404727637	1.2903586444794193	-0.6599484992695008	-0.3075162602167307	0.33698001522994386	0.38017810188433643	2.20120826844502	1.86077748915116	1.16277267563412
GENE8X	D8B26_007847		7.328799783349233e-13	1.4531229556923858e-06	0.14321756887239906	0.9914800934710644	0.5381285910478989	0.0005187758224288699	1.35590709713371e-13	9.13283319703297e-09	0.00478895245206424	CPSG_04027	conserved hypothetical protein	CIMG_13611	hypothetical protein			1.0	1.1660131333549686	1.2883134421206204	-0.1469898821188914	-0.0033363718150294453	0.48730875656917944	0.4487526335964105	3.44375578488959	2.69152974814211	0.954928788451365
GENE9X	D8B26_007469		1.2927339246064361e-16	1.9695570856968496e-07	9.946400199596124e-08	0.4122490340426957	0.6680280949106215	0.3198127490997883	8.85038256848833e-27	5.67335649938583e-21	1.13883645864857e-22	CPSG_03597	serine palmitoyltransferase 2	CIMG_09059	serine palmitoyltransferase 2	HISTO_EA.Contig33.Fgenesh_Aspergillus.233.final_new	serine palmitoyltransferase	1.0	1.7120987486664054	1.3364891977852504	0.6859869081994512	0.18840344849089655	-0.45165928165169617	-0.14592852179633775	4.82830086311557	3.93560651884188	3.86669118746224
GENE10X	D8B26_004660		7.481007490060566e-15	5.307840063199685e-07	3.1525197305402464e-07	0.7453175590446365	0.8821099714917695	0.762272635023598	8.03838442434687e-18	1.89912448418443e-08	3.64304723476747e-12	CPSG_05677	C4-dicarboxylate/malic acid transporter	CIMG_08544	C4-dicarboxylate transporter/malic acid transporter	HISTO_ZE.Contig149.Fgenesh_histo.64.final_new	TDT malic acid transporter	1.0	1.7890234462741836	1.7324767971011619	0.786411544876156	-0.091139407994435	-0.17071175148215614	0.05165657773089203	3.44038430668939	2.21868792319749	2.36560494034631
GENE11X	D8B26_005029		1.1699207494955962e-15	2.174567675178649e-11	1.500416380793098e-05	0.000379101204445769	0.3021394599436552	1.6268951923846925e-07	4.59149826201798e-13	9.15042391451116e-17	1.47455889985551e-12	CPSG_04876	dihydrodipicolinate synthetase	CIMG_00151	dihydrodipicolinate synthetase			1.0	1.5329577622369515	1.7083326720611784	-0.503758918612054	-0.6824585153010676	-0.6230469972695296	-0.8220007845146037	2.87443086898558	4.12213179064887	2.94028505069423
GENE12X	D8B26_005966		5.303110234702395e-16	6.87164626437552e-10	0.28332090202236304	0.8748411588125412	0.9171105348201015	0.18221776930835767	4.7255082406519e-11	3.04086460111123e-13	1.03786448955749e-11	CPSG_09507	enoyl-CoA hydratase/isomerase	CIMG_06845	enoyl-CoA hydratase/isomerase	HISTO_KF.Contig601.eannot.1320.final_new	enoyl-CoA hydratase/isomerase	1.0	1.381672866182479	1.5432597798271548	0.09616767509750548	-0.04650345995247348	-0.1387603272385998	-0.1788091136448279	1.94621808382528	2.5810237450794	2.06116716078581
GENE13X	D8B26_007907		3.2733336949435942e-18	1.0015779792831861e-16	6.622568209565906e-07	0.1138677648843537	0.8688144507772877	5.493759963552891e-06	3.78592254994292e-24	5.65427509603503e-23	0.0197485762964142	CPSG_04102	conserved hypothetical protein	CIMG_09539	hypothetical protein	HISTO_ZL.Contig1161d.Fgenesh_histo.108.final_new	hypothetical protein	1.0	2.9499680438104563	3.3886958094742075	-0.9012754522560901	2.233196698063357	-5.834440870384693	3.190776600125274	10.4144679943656	9.23926907436956	1.14143936287039
GENE14X	D8B26_001904		1.3057945225603053e-12	1.1790597479284656e-05	0.0013049519941256264	2.0450537445116198e-08	0.04320995303439876	7.836210354058511e-13	7.81947237712518e-21	2.91660431371852e-07	2.09806306491722e-10							1.0	1.205481968841235	1.1504563205516192	0.3535481906445377	-2.2847138687894843	-2.2134245049394656	-2.146506974782142	3.10453128897043	1.33963438354561	1.59485311915939
GENE15X	D8B26_001028	ORT1	1.807551413453972e-15	1.1125518423699249e-15	3.257784897423582e-06	3.5805291348736127e-16	1.8153665135989484e-11	8.625393271667768e-18	9.8714833906209e-10	8.70161892329326e-09	5.04282912487916e-13	CPSG_00157	mitochondrial ornithine carrier protein AmcA/Ort1	CIMG_02310	amino acid transporter Arg-13	HISTO_DU.Contig190.Fgenesh_histo.72.final_new	amino acid transporter arg-13	1.0	1.1645274062635214	1.400868907420012	-0.4290776912686034	-1.5752992906834913	-2.096322942318899	-1.639582492614294	1.53577263144428	1.38500714945116	1.92298780074187
GENE16X	D8B26_005520		4.952187417967308e-06	0.005669543656672729	7.196961584841145e-06	0.0011212482891290005	0.18197972661046957	5.90215132524593e-11	6.82829545002194e-11	0.150995165610351	1.31098219064071e-05	CPSG_04247	conserved hypothetical protein	CIMG_03033	hypothetical protein	HISTO_AZ.Contig47.genewise.149.final_new	endoglucanase	1.0	1.1274330050820236	1.7628306210498397	-1.17128225048019	-1.3509593182986257	-2.277618407208429	-2.9194263682680277	3.40992947622565	1.28633769331067	2.44021537392409
GENE17X	D8B26_007097		9.192548544836604e-15	4.57722291198843e-17	3.0169161167786514e-15	0.017071799728484327	0.007216165264987866	1.1539013758993668e-06	2.5044645947483e-14	2.3963383651553e-09	3.3951407827517e-13	CPSG_04423	conserved hypothetical protein	CIMG_10011	hypothetical protein			1.0	1.233831402814066	1.8138446034529792	-1.3301561522813419	-0.30775991241923256	-0.9669149757262792	-0.5897477906514368	3.84443830161456	2.64286426736901	3.5184476363379
GENE18X	D8B26_004515		8.593765334418779e-14	2.316656829086015e-12	3.854401367596928e-06	3.420821569561618e-05	0.6356948101056672	3.6827564791505795e-06	2.0779990296006e-17	6.68017720330601e-07	9.08513514086472e-13	CPSG_08327	phytase	CIMG_08290	phytase	HISTO_DM.Contig933.Fgenesh_histo.75.final_new	phytase	1.0	1.288592238393743	2.0251509380381334	-0.5520071806551287	-1.0951065136798297	-0.4470280664960995	-0.7569810801567034	2.82046592323314	1.57039678733707	1.95964720322849
GENE19X	D8B26_002207	sidC	4.453053712941466e-13	2.2475898789916688e-14	1.495949003703764e-09	5.716749292101301e-12	0.00010036223283840237	6.3074949536399814e-09	1.954098869021e-11	2.20975204369845e-15	1.24964979444371e-17	CPSG_08162	non-ribosomal peptide synthetase	CIMG_00941	amino acid adenylation domain-containing protein	HISTO_HS.Contig68.Fgenesh_histo.80.final_new	nonribosomal peptide synthetase	1.0	1.1974595065668356	1.5630457468853938	-0.8421133398517121	-1.4816441895844321	-1.2969140061978037	-0.862334052981855	2.50656491005919	3.33315626020468	3.75067603224671
GENE20X	D8B26_001762	OXR1	1.2783434492108125e-11	3.1834990020049392e-15	2.6145280941248986e-14	5.5363008411905885e-14	3.1379061194196998e-09	3.4225536060453604e-09	1.42502424901923e-17	6.71817269979009e-14	6.49411019870205e-10	CPSG_01746	oxidoreductase	CIMG_01431	pyridine nucleotide-disulfide oxidoreductase	HISTO_JG.Contig206.eannot.1534.final_new	oxidoreductase, iron-regulated transcript, yeast-enriched transcript	1.0	1.151786178160798	1.8270938570233655	-1.5435239442572466	-1.845156283223549	-2.3460239409094843	-0.9596409722649618	3.64207574646758	3.09893919305516	2.20169923681517
GENE21X	D8B26_001760	SID4	1.902461019216219e-09	1.550451468539388e-12	1.0190167484270375e-12	3.087657616594787e-07	0.010742457013913303	4.524161631815843e-05	8.67324596308034e-18	2.06244410818359e-10	8.00499178211788e-05	CPSG_01743	acid Co-A ligase	CIMG_01434	long chain fatty acid-CoA ligase	HISTO_JG.Contig206.fgenesh_plus.57.final_new	long-chain-fatty-acid-CoA ligase	1.0	1.1796732954710039	2.028243195900746	-1.7297737313593153	-1.5475973707693367	-1.956871865030274	-0.7687006119323171	3.99079657434964	5.06573346268372	2.53550301773163
GENE22X	D8B26_001764	NPS1	4.795954118755649e-14	2.0587832945816956e-15	1.5315970546373475e-13	2.6938950631283564e-12	3.9512623263336847e-07	8.23118188353511e-07	1.29812829227409e-20	5.15187813331165e-17	2.86781485379358e-13	CPSG_01748	non-ribosomal peptide synthetase	CIMG_01429	amino acid adenylation domain-containing protein	HISTO_JG.Contig206.eannot.1533.final_new	nonribosomal peptide synthetase	1.0	1.6476034993724504	2.041561497768324	-1.6055001349814584	-1.7069386920378675	-1.7898153869139442	-0.7930700007723248	5.25773749007832	5.71122338329116	4.24068168454882
GENE23X	D8B26_004861	TSA1	1.9617740711821633e-16	1.48747047489565e-17	3.2629642317570115e-08	9.479531753903374e-07	0.00012333165490251854	2.6808446268641617e-07	1.48876838912614e-06	0.00103158549374106	0.852766835653755	CPSG_05434	thiol-specific antioxidant	CIMG_08865	thiol-specific antioxidant	HISTO_DM.Contig933.Fgenesh_histo.56.final_new	thiol-specific antioxidant	1.0	1.259133025120986	1.5794326508113374	0.5514152822427617	-0.5583547372926111	-0.7987347275459545	-0.5293278541650218	2.1936424058598	1.35855819963795	0.0886127358794511
GENE24X	D8B26_001958		2.5581451897511467e-22	1.8325559348194553e-15	5.685195621274733e-07	0.00011219904120474112	0.011279297475628058	6.545784001044753e-12	3.69098840649797e-10	1.70830150543028e-05	0.000999937077853322	CPSG_01997	conserved hypothetical protein	CIMG_01210	dihydroceramidase			1.0	3.3746102124148973	3.3833335773171997	0.7598917293831771	-0.9397268949121393	-2.4019236928288636	-1.721431130551993	5.75170240796871	2.56647757758134	1.83284851124954
GENE25X	D8B26_008230	TYR2	2.9075671230100475e-23	4.3503716954925233e-23	1.3002126556003982e-07	6.909509894873282e-05	0.9569474694359271	1.525284718008591e-11	1.27950003331305e-21	1.87423368749825e-05	0.360760594856252	CPSG_08956	conserved hypothetical protein	CIMG_07583	tyrosinase	HISTO_ZL.Contig1161d-snap.1.final_new	polyphenoloxidase	1.0	2.881260333506456	3.043604282076178	0.6115579702842202	-0.7270833525325908	0.033612337356590874	-1.2797961305236114	5.7921013393261	1.74789722102208	0.389759866273595
GENE26X	D8B26_002647		2.848913325212081e-26	2.224393807108933e-24	4.053104166495178e-12	0.03089639129595862	0.8735545485141097	0.007533315561547542	7.49384607506657e-19	8.31792204397058e-15	1.37776257580036e-07	CPSG_02936	conserved hypothetical protein	CIMG_09682	hypothetical protein	HISTO_GI.Contig363.Fgenesh_Aspergillus.57.final_new		1.0	3.3590017103924557	3.9739052997438695	0.914404296634682	0.4253679237345051	-0.17941379576295172	0.3276319914396472	3.65730120246412	2.87002810450832	1.58365987388621
GENE27X	D8B26_005508		1.6832375870586904e-24	3.955498688847685e-24	0.00017228512689498564	0.3659989042116964	0.9686441396128559	0.0005435049654429014	2.07512773283544e-12	3.33602294802364e-13	0.000740191116367945	CPSG_04233	conserved hypothetical protein	CIMG_00615	hypothetical protein	HISTO_DM.Contig93.eannot.1644.final_new	hypothetical protein	1.0	3.3177287995824436	3.530949129970996	0.38401857970947445	-0.15932823423086934	0.026991730944787226	-0.4393558498572124	2.99439197472937	3.32233064793292	1.18754545017886
GENE28X	D8B26_001262		2.871602328575823e-24	5.273689203084416e-21	2.4539401979771176e-11	0.0010896948904420363	0.4562246816088839	1.8191758388061205e-05	1.03006928271027e-11	3.40501839436655e-08	0.000371178998064953	CPSG_06733	conserved hypothetical protein	CIMG_01980	hypothetical protein			1.0	2.9714975612486234	3.3478508668116005	0.8993334450757251	-0.7453586380318739	-0.6319060190283516	-0.6270824559189104	2.95755662604143	2.15667246174673	1.26329127631473
GENE29X	D8B26_008123		1.5737062903795295e-18	4.902905430929867e-12	1.284115633582752e-09	0.9125097908776919	0.462124130550069	0.015498330275083277	8.86969122033271e-10	6.28722563819687e-09	0.076112671539684	CPSG_07749	Y20 protein					1.0	2.091154940761704	2.104984788761987	0.8819213806126839	-0.029972395481777155	-0.7553432831409523	-0.3676566701248885	2.30572488142218	2.04920314412719	0.584065144866525
GENE30X	D8B26_001899		4.2841380056483527e-17	5.5749992708316387e-14	4.585376198877043e-09	0.23200909724167726	0.6857769112155349	0.44196356264233716	2.00739558866659e-06	0.00386175433165778	0.213563883132747	CPSG_01923	sulfate permease 2	CIMG_01273	sulfate permease			1.0	1.821468925966359	2.593667041906904	0.815452033262534	-0.2827538823680895	0.37415410939623384	0.10684403785954692	2.35479113244602	1.3615563960448	0.58647047592097
GENE31X	D8B26_006930		1.1964222280740209e-16	4.3981506196709795e-12	0.5816514820122864	0.1192349962698123	0.37156043946115397	0.8897109608415302	6.79266559770592e-08	4.74498886936998e-07	1.26531275306064e-05	CPSG_08800	DnaJ domain-containing protein	CIMG_07284	DnaJ domain-containing protein	HISTO_ER.Contig17.eannot.1288.final_new	DnaJ domain-containing protein	1.0	1.36243467609044	1.2690139967809095	-0.04749876645761482	-0.21781841254682127	-0.4178471414526344	0.015530951200124373	1.17125306104953	1.08548674970448	0.907105943616719
GENE32X	D8B26_003744		1.8415884032433867e-27	5.044869292290774e-26	0.03335673793571976	0.01650638425289425	0.6205135465725442	0.10502815127125519	2.68229938739342e-17	1.4919899110575e-21	7.02866153274249e-18	CPSG_06201	inositol oxygenase	CIMG_04374	inositol oxygenase			1.0	3.6790098580582544	4.201813816865741	0.17928101948395536	-0.5385316449134196	-0.49264401605951397	-0.20180545614877343	2.54898599949121	3.51220315669293	2.66745601955827
GENE33X	D8B26_001281		1.0614453635152298e-18	1.887112648339039e-11	0.9411640641397179	0.8243305610661804	0.7442554027193352	0.02141432948739117	8.21352792879741e-09	0.00303238502215686	1.26467815770459e-05	CPSG_06709	conserved hypothetical protein	CIMG_01957	hypothetical protein			1.0	1.9096100716778912	1.858692517954178	0.008367873321753413	0.04616548472110451	-0.2704444220191513	-0.28807642802205674	1.63744042522687	1.02071977287095	1.21632796604614
GENE34X	D8B26_007699		6.112100695684486e-18	1.7730950498377235e-07	0.012134512679198219	0.6149274477955041	0.6377903037141197	0.013108770024699234	8.82037667719439e-08	4.31379663840355e-07	0.000966957689217977	CPSG_03858	conserved hypothetical protein	CIMG_09313	CorA family metal ion transporter	HISTO_LF.Contig359.Fgenesh_histo.122.final_new	CorA family metal ion transporter	1.0	1.6084752153686717	1.1900994586331282	0.22082454849342248	-0.09283595214597336	-0.35358826494603596	-0.28088411550594194	1.00592484959221	1.05668015613492	0.570862446863115
GENE35X	D8B26_002037		8.094398128981332e-15	2.5873399833558344e-11	0.06432194190321469	0.3921146083737069	0.8018004663088851	0.27708923736035873	3.94981234722185e-06	0.000468637346817293	0.966776725866702	CPSG_02088	conserved hypothetical protein	CIMG_01126	hypothetical protein	HISTO_GL.Contig233.eannot.1175.final_new	hypothetical protein	1.0	1.4027924298798455	1.6066485464279365	0.1860789383774908	-0.17025115644984176	-0.20135710878543225	-0.1396503682596366	1.66807686519754	1.26411648059074	-0.0176230768999037
GENE36X	D8B26_005126	MET5	1.6373733845702728e-15	2.980954985597345e-12	0.06096316043905267	0.7011747368541122	0.9480910709123129	0.7514772140583914	0.000399916816248528	0.0381596854417659	0.97156842474552	CPSG_05008	sulfite reductase beta subunit	CIMG_00269	sulfite reductase (NADPH) hemoprotein, beta-component	HISTO_BP.Contig459.Fgenesh_histo.75.final_new	sulfite reductase beta subunit	1.0	2.0527766309501714	2.6730718379370564	0.2606894791991658	-0.2835928548880932	-0.21073157252864005	-0.11580229552311738	3.6018547456761	1.99095335000739	0.0416917508663639
GENE37X	D8B26_001372		9.262888938037397e-16	5.371390722066071e-14	9.021825608835059e-06	0.03864037121779389	0.6230039567973124	0.002053907385129586	6.94876708622799e-20	1.53424796168175e-11	0.00291616960161851	CPSG_06596	conserved hypothetical protein	CIMG_01849	hypothetical protein			1.0	1.5553853647855909	2.273733803352311	-0.528107210447969	-0.5181595755923658	-0.5283092132203602	-0.4777026206170484	2.71474346445055	1.82729009395475	0.5974831833614
GENE38X	D8B26_000739		2.4496387845354856e-17	6.74534258252081e-15	9.533121917465783e-06	0.01828917669508626	0.8604127523998522	6.231671003308075e-08	2.41324377513062e-07	2.76581051261167e-08	0.129373973898795	CPSG_00508	CaaX prenyl protease	CIMG_02653	CaaX protease	HISTO_ZL.Contig1131.fgenesh_plus.7.final_new	CaaX protease	1.0	1.2611936568336242	1.5625690412991509	0.3617896632871429	-0.3003946612717584	-0.10392201834948321	-0.6179098733118443	1.82164075155857	1.95754666841043	0.488164990988143
GENE39X	D8B26_001203	CHL1	1.46045489793764e-12	8.074353049776526e-10	2.6820198672838412e-06	0.01987584586440222	0.8320980969698167	0.0009696280203157028	8.9287566413398e-06	1.08161244637011e-08	0.153747183255089	CPSG_06812	ATP-dependent RNA helicase	CIMG_02080	ATP-dependent RNA helicase CHL1	HISTO_LY.Contig10.Fgenesh_Aspergillus.10.final_new	DEAD_2 domain-containing protein	1.0	1.0011348024511593	1.3702064264119331	0.4805811980970868	-0.3842040214108014	-0.1426252521386991	-0.3824635496415522	1.50628147772951	2.03785328510245	0.46362272888141
GENE40X	D8B26_000261	GAC1	6.2712463184117e-14	6.857693271975976e-08	0.0036695249379926427	0.783402140137414	0.8526878692290173	1.9024547598696683e-10	2.76399980851997e-06	0.000993939197994194	8.40689913408481e-07	CPSG_06003	conserved hypothetical protein			HISTO_DA.Contig93.Fgenesh_Neurospora.21.final_new	protein phosphatase regulatory subunit Gac1	1.0	1.4457315372989836	1.4411439681341938	0.3352281926033108	-0.06718692964795557	0.16659539232986434	-1.5388666453534567	1.70395393487139	1.14191863839917	1.83915549664572
GENE41X	D8B26_001905	MTP1	2.099438040244484e-16	5.697539623305331e-08	1.2934609859857404e-08	0.00015980222065546017	0.3741020588755533	4.40816290293552e-13	1.48429604371193e-12	0.0625847562173105	4.52126726201869e-06	CPSG_01929	phospholipid transporter	CIMG_01268	MFS phospholipid transporter	HISTO_GL.Contig296.Fgenesh_Aspergillus.64.final_new	glycerophosphoinositol permease	1.0	1.598528341920294	1.4533856668785028	0.7240032443997986	-0.9809971572440224	-0.8205731750951524	-2.0573725637151274	3.08008235499049	0.779426735441584	1.80969203926935
GENE42X	D8B26_000305		1.2021392435644165e-19	8.789070672894175e-13	4.6547701129226604e-07	8.369215209452546e-05	0.8162930532698441	8.194477713805044e-08	1.17927289742223e-06	6.50032141833608e-08	2.88771537848453e-08	CPSG_06067	glycosyl transferase	CIMG_05252	glycosyl transferase	HISTO_DA.Contig93.Fgenesh_histo.4.final_new	glycosyl transferase	1.0	2.324994056818669	2.319421658872993	0.6555863864252632	-1.4695069863583177	0.2676338011206883	-1.2790959371918609	1.00946845345836	1.50998901121226	1.29830655187448
GENE43X	D8B26_000978		8.74271259379675e-17	4.5947811889787364e-11	6.328839980726018e-12	1.0	1.0	0.037329660643339695	0.00168308546172307	0.117891946052967	7.41433672363054e-05	CPSG_00217	conserved hypothetical protein	CIMG_02371	hypothetical protein			1.0	1.3599707500200844	1.452978751425004	0.8531469979348759	0.006490907993415889	-0.0024153448291301337	-0.22342759360899522	1.31916382639633	0.783585165944901	1.69573612467561
GENE44X	D8B26_005836		2.860802431561146e-16	8.846491108362316e-08	1.486605076019781e-07	0.37980160798451157	0.5979321999160139	2.4231197395314845e-07	1.85897074861582e-07	8.28478841204881e-08	3.15165885011184e-06	CPSG_07034	hypothetical protein					1.0	1.9194066164086585	1.6766668675443974	0.775507193350626	0.19220030371736815	-0.49120479630068825	-1.0202512439639948	1.06008598717501	1.08987495095107	0.937059646810754
GENE45X	D8B26_002389		1.2788261412237698e-15	1.8901197203880488e-10	0.010993975123455834	0.3305180922948078	0.7484413875302797	0.0005216541321742152	3.35686346448468e-15	3.44265869330068e-12	8.40930980150281e-10	CPSG_07933	conserved hypothetical protein	CIMG_00712	hypothetical protein			1.0	2.451592300335537	2.91173598782962	0.4289651708295677	-0.45750403670629786	-0.7090620379220883	-1.0307316514070346	2.62682463493298	2.95413577878343	1.95803505726117
GENE46X	D8B26_002505		1.2551317816374269e-17	8.204363402514347e-11	8.705862724287612e-08	0.012027489729283835	0.8906548212090034	7.431362626499851e-07	1.38197588677469e-09	1.4515246229366e-10	1.06514470708702e-09	CPSG_09189	sugar transporter hexose transporter	CIMG_03001	sugar porter (SP) family MFS transporter	HISTO_EA.Contig33.Fgenesh_histo.215.final_new	lactose permease	1.0	2.2410496336743146	2.312474478907777	0.8274118533764825	-0.804723559774659	-0.1865490637012022	-1.1756227654455087	1.65766491263246	1.8503105729548	1.58564036993897
GENE47X	D8B26_002351		2.048565906332689e-10	2.3136849941678077e-05	5.62653971671269e-07	0.396927785355249	0.6345851562804773	0.22379034287326313	3.0822473043647e-13	2.51368948659693e-09	5.25947367049117e-07	CPSG_07978	predicted protein					1.0	1.4041688150749858	1.6760408235173505	0.9078780819095223	0.38314123788209875	-1.3070022429111527	0.30381697352027426	2.2597368593407	2.02571817974916	1.39336069014841
GENE48X	D8B26_002739	GGT1	4.683915948068866e-21	5.453193071135153e-21	0.5684496592882038	0.010608804776527356	0.4948531294674261	6.306106138505914e-05	1.586929576286e-09	8.8398642550927e-10	2.00914174246248e-10	CPSG_02828	gamma-glutamyltranspeptidase	CIMG_05765	gamma-glutamyltransferase	HISTO_ZY.Contig518.genewise.3.final_new	gamma-glutamyltranspeptidase	1.0	1.8069681726955058	2.021040592976997	-0.04356124299935869	0.2667891621544173	-0.2571105312474299	0.36183906881668576	1.84971961077005	1.83087646377492	1.96916089340716
GENE49X	D8B26_001155		1.534575021349595e-21	2.565325623765189e-18	2.8148838971465357e-06	0.6759286493349661	0.8918712371602255	0.8872179750499659	2.21316789437248e-25	9.15042391451116e-17	4.9864645379214e-20	CPSG_00019	conserved hypothetical protein	CIMG_02166	plasma membrane ammonium transporter Ato3			1.0	3.480709830969763	4.1238546293030325	0.76152984567177	-0.25644896309837856	0.33107467870999224	-0.045257679628104286	4.34777320431819	3.59573849984892	3.34021050963913
GENE50X	D8B26_000994		3.0701331761258736e-18	2.5076811466694576e-15	0.0007436328557608277	0.00045528532670238757	0.26962475098976274	0.5982846768929585	3.75834201937307e-16	7.71554177108648e-17	3.37139710665665e-08	CPSG_00200	hypothetical protein	CIMG_02353	PX domain-containing protein	HISTO_JG.Contig206.fgenesh_plus.19.final_new	PX domain-containing protein	1.0	1.754363561167664	2.0562048283351912	0.32764886988526676	0.5973829777463883	0.6039733544197686	-0.06781608381604026	2.69407387585464	2.70687125676889	1.51445900242631
GENE51X	D8B26_003299		9.715012658878195e-12	1.3260382046258011e-05	0.06444739059815069	0.12236065055942552	0.9272106761013323	1.663388633398188e-05	1.86809065986847e-12	3.38950229625707e-10	1.3349688330033e-09	CPSG_03473	conserved hypothetical protein	CIMG_03806	hypothetical protein	HISTO_ZL.Contig658.Fgenesh_histo.12.final_new	glutamine amidotransferase subunit pdxT	1.0	1.1550686981914207	1.2532475192647874	0.2028527059896629	0.4241051884587547	0.14563193252022794	0.742843694360008	2.25414533232713	2.25428907032483	1.73884093714897
GENE52X	D8B26_005406		6.764447176684054e-11	3.2639251770790463e-06	9.710438894702203e-05	0.00047054812287508575	0.9888541143917214	0.12132128690923724	1.920753857371e-09	0.00461056415456341	6.04391502225446e-07			CIMG_02023	hypothetical protein			1.0	1.7057604744180013	2.3906778845157404	0.7402115562605405	1.5146616356339457	0.05121244319649583	0.45593277746509536	2.31390677431238	1.54297641661805	1.70355746229375
GENE53X	D8B26_002774		4.171532283619507e-18	3.1638615510727143e-10	0.1615690587192478	0.2704938151610873	0.15251676685681528	0.3384570118691303	0.000172430245538134	3.36336784497411e-08	3.68981503583062e-08	CPSG_02782	C6 transcription factor	CIMG_03190	C6 transcription factor	HISTO_AZ.Contig47.Fgenesh_histo.82.final_new	C6 zinc finger domain-containing protein	1.0	1.868956944778984	1.6967410768884439	-0.1411282641858725	0.23981787724041018	-1.4941545591475711	-0.13624942736705117	1.14736344497553	2.30320005489334	1.82075780167745
GENE54X	D8B26_001030		2.2964712038070597e-19	1.0710835912075913e-17	7.221821416082212e-06	3.446369768801015e-05	0.011776833665024208	1.3850261170101041e-11	3.73426507629769e-09	1.42038635805808e-14	1.57142011622971e-08	CPSG_00155	conserved hypothetical protein	CIMG_02308	hypothetical protein			1.0	1.9297031290691717	2.287463314709851	-0.475083052324374	-0.729818958449104	-1.3439106463355601	-1.2097048758745468	2.13362525033422	3.13623190536333	1.95797655852449
GENE55X	D8B26_003766		1.433001996233837e-13	7.52916814021526e-09	0.4250384658089841	0.17693682848351286	0.8645540723900812	0.06954566737289093	0.0340158792615386	0.000565769989112033	3.49008080675869e-08	CPSG_06231	cytochrome P450 52A1	CIMG_11305	cytochrome P450 alkane hydroxylase	HISTO_ZL.Contig1131.Fgenesh_histo.134.final_new	N-alkane-inducible cytochrome P450	1.0	1.8862522847155316	2.4818859745182844	-0.12710129750755098	-0.5210323788369061	-0.2958627696285103	-0.39211729009586016	0.687792954588017	1.43739327837477	1.94317552990521
GENE56X	D8B26_006170	NIT3	6.178960657265091e-14	1.367763977305791e-14	0.17124514203143149	0.03128039767661041	0.2258746608257684	0.021125736977344222	0.00197227491993453	2.10928166318012e-05	5.51462810538213e-09	CPSG_07157	conserved hypothetical protein	CIMG_06601	bZIP transcription factor HapX	HISTO_LG.Contig392.Fgenesh_Aspergillus.84.final_new	bZIP transcription factor HapX	1.0	1.0591575193558977	1.761400429967747	0.11288989503104364	-0.35147874090005127	-0.7122559270711353	-0.24697919898427517	0.755995696030895	1.23626599374694	1.54061144226181
GENE57X	D8B26_001584		6.5943696880656624e-12	2.9138513140280193e-11	9.687226360191622e-13	0.0003723613739775464	0.16387313426947556	0.43876306453237096	1.13152050551005e-06	0.969207858395957	3.37373742454688e-05	CPSG_01533	thermoresistant gluconokinase	CIMG_01633	thermoresistant glucokinase family carbohydrate kinase	HISTO_ZZ.Contig127b.eannot.1462.final_new	thermoresistant gluconokinase	1.0	1.504301262859507	2.097098848110646	-1.7346640581419894	0.9145035677431784	1.0615467182826543	-0.1544054210783517	1.77493546285924	0.0217961746564059	1.41092974544883
GENE58X	D8B26_007855		4.574748226194435e-07	0.0023065733607554556	0.001126364312606573	0.9647378628055736	0.5995250053523464	0.7872735196714683	2.3206818820036e-06	0.000341127333180919	6.48606901336929e-06	CPSG_04034	conserved hypothetical protein	CIMG_09476	hypothetical protein	HISTO_IAB.Contig16f.eannot.1008.final_new		1.0	1.6455140576661662	2.3846124664067827	-1.027277583600251	-0.06087890389490564	1.735989588444666	0.16674870527441754	1.65697387361539	2.29427995375109	2.32690603453519
GENE59X	D8B26_003522	GDH1	1.366643956133171e-11	1.7853814757598755e-07	0.3453784943244834	0.0033629363178351405	0.10783312744755472	0.0004954085815687075	0.000431404052145388	0.0199145547000544	4.2115611776175e-09	CPSG_03176	NADP-specific glutamate dehydrogenase	CIMG_13766	NADP-specific glutamate dehydrogenase	HISTO_KK.Contig134.Fgenesh_histo.14.final_new	NADP-specific glutamate dehydrogenase	1.0	1.1175787261416434	1.3497298148134316	0.10406490750085852	0.6897822745619162	1.1266864642199383	-0.6531504258486753	1.07093886990111	0.882126434680496	1.86498043389607
GENE60X	D8B26_001992		1.850926809685057e-15	2.337038381711369e-12	0.06094305648928865	0.010749525578083122	0.44285340200233747	4.1567817895810985e-05	3.76753874536079e-05	5.32634255613306e-06	8.09126035875759e-09	CPSG_02032	conserved hypothetical protein	CIMG_01176	3-hydroxybutyryl-CoA dehydrogenase			1.0	1.4624716397231232	1.6957186604071188	-0.18638034143602678	0.5020387733742006	0.5508918273539876	-0.6769556734944022	1.23895206016047	1.33242441118024	1.77564901171225
GENE61X	D8B26_000766		5.382974376599574e-08	3.4344432368161456e-10	0.9482226349660471	0.10906369685385821	0.813909524228993	0.04038182434033109	5.05548739154636e-10	5.12727675170221e-09	2.26129991039957e-23	CPSG_00477	polysaccharide deacetylase	CIMG_02628	Arp2/3 complex subunit Arc16	HISTO_ZL.Contig1131.eannot.2178.final_new	polysaccharide deacetylase	1.0	1.4343968513869083	3.1694988739251504	0.015839246414089632	1.3346382532239165	1.0267894670684699	0.9823315450900763	2.73214896127595	2.51497039742655	5.99467298830361
GENE62X	D8B26_003573		5.565044132033642e-12	6.896138722897688e-07	0.02634244762912649	0.8252622342993605	0.8284005812026999	3.5984492107332626e-05	3.98730387632232e-05	2.25042408004668e-10	0.000162612345364044	CPSG_03112	conserved hypothetical protein	CIMG_04152	hypothetical protein	HISTO_EA.Contig33.eannot.1626.final_new	NUDIX domain-containing protein	1.0	1.258073744098661	1.473037873296707	-0.26556034536511314	0.09654182512450955	0.3752274138511238	0.8560762562210293	1.14614144983799	2.144972991492	-0.912092428501441
GENE63X	D8B26_007065		1.8738749456915093e-30	1.545436631814259e-31	7.803231912661901e-05	0.9404906154195307	0.5658191837908232	0.6150524316027584	2.25519947262833e-16	0.0970570634137314	0.0110073676310048	CPSG_10069	carboxypeptidase	CIMG_09968	carboxypeptidase Y			1.0	7.437919357618513	8.66916860660567	0.575802877357406	-0.07096200414753681	-7.463178264431655	-0.22078130030484663	4.47068301230849	1.15299787619869	1.20086468482633
GENE64X	D8B26_006642		6.755347053559934e-24	2.526046635079611e-16	4.3499541829889885e-10	0.36976080719857946	0.005348966883067474	1.4631923593064626e-06	2.07430673035449e-18	4.84326204715778e-11	2.18080136262851e-10	CPSG_01020	conserved hypothetical protein	CIMG_06075	hypothetical protein	HISTO_KF.Contig597.Fgenesh_histo.34.final_new		1.0	3.0472522501008044	2.7197748869993	0.8418404355741447	-0.19414602338427417	-3.5229011883410406	-0.7837051862065243	2.8148586596538	2.13531049535133	1.66298652803206
GENE65X	D8B26_002108		8.025571867881974e-09	0.000142970893434349	0.3943704848583697	0.9310961256656337	0.8504043906072419	0.04856366415497374	0.0186302594312316	0.249337663674843	0.0257615725402758			CIMG_01042	MFS monosaccharide transporter			1.0	3.8708547949870593	5.061980772907726	0.5536390376283247	0.20370566367511064	-4.901064363511638	-4.901064363511638	2.11997199289656	1.36170372858612	1.70879286350592
GENE66X	D8B26_003981		5.527042334757639e-17	2.020610576059903e-15	0.0005886645390723405	0.2559877732227496	0.39490357404612203	0.0013674046899549588	2.60799972864322e-26	1.13495271707999e-21	1.10704310731496e-18	CPSG_06523	MG(2+) transport ATPase					1.0	2.1702730382782542	2.277407152371329	-0.4367913272580968	-0.8267446152155784	-9.476883666723266	-1.3643495587779046	7.4334069137385	5.60726462980965	4.58722135887335
GENE67X	D8B26_007175	NIT13	2.851834545120933e-15	1.1201479214636932e-14	0.001105823838395685	0.7338070822221767	0.5025430252710392	0.022969711963449296	7.10651523652599e-17	4.12958991937676e-15	2.24692219157287e-25	CPSG_04528	alcohol dehydrogenase	CIMG_10109	alcohol dehydrogenase	HISTO_ZT.Contig174.eannot.1411.final_new	alcohol dehydrogenase	1.0	2.5423129507304814	4.128601984292222	0.5873128885000665	0.2551069172403104	-7.8112236063468785	-1.0318543730677803	2.61973985747075	3.28040884818773	5.14991922054958
GENE68X	D8B26_002779		3.883270123064287e-23	1.7292849797355226e-18	0.7726698381521199	0.05403226087224945	0.3143221766144995	0.015057998212423162	3.09565968218063e-13	2.09645439393777e-11	2.11291375291741e-14	CPSG_02779	hydroxyisocaproate dehydrogenase	CIMG_03193	hydroxyisocaproate dehydrogenase	HISTO_AZ.Contig47.fgenesh_plus.50.final_new	hydroxyacid dehydrogenase, mycelia-enriched transcript	1.0	4.008230983253453	4.1309486290760855	0.040540527527463	-1.3282238811755414	-8.982631924551356	-0.7883066959688794	2.44439245717358	2.23969812152346	2.36128937144501
GENE69X	D8B26_002778		2.336543796746405e-17	1.6267164765183982e-10	0.391472522621348	0.33789051917672314	0.6964208747296953	0.7959018132032796	0.0131479100781003	0.0494281814225119	0.0118314985640144							1.0	3.4979389200614928	3.8525991961966537	-0.19191116752307014	-1.462658458803164	-6.566829156087016	-0.16112829258663514	2.14329807076665	2.15244641590857	2.53624509249261
GENE70X	D8B26_002777		2.1726949642270563e-12	0.008751180960891053	0.7358542057455459	0.6521630038374867	0.383266489349792	0.21107823516953259	0.000848644732439882	0.0359918727493479	0.0498194681809977							1.0	2.5141112772633343	1.9875466370384454	-0.0858389945277604	-0.3166288969175988	-8.554480016135695	-0.4420706771488161	1.34678331243651	1.16914255989145	0.830596428102042
GENE71X	D8B26_005061		1.4206302685623179e-07	0.00041887463276825903	0.2573070432763942	0.8203485452840897	0.09592245355468221	0.02192477071267395	4.37871012144895e-05	0.0218258277192552	0.141763741132664							1.0	1.116468116922439	1.6266317708912872	-0.18879608236789588	-0.09590150635256227	-10.161568582647503	-0.5413391096973743	1.31534715771898	1.10215982038813	0.486146509418863
GENE72X	D8B26_002419		9.703477715738535e-11	2.794049901623598e-06	1.395520433243871e-05	0.8417886385674068	0.060219227517985106	6.878618153938182e-06	3.32133298144285e-09	2.8449771425023e-11	3.46514949888761e-09	CPSG_09292	conserved hypothetical protein	CIMG_00683	hypothetical protein	HISTO_BP.Contig457.eannot.1676.final_new	pyridoxamine 5'-phosphate oxidase domain protein	1.0	1.3247783628484209	1.772386000685486	0.6587018597630735	-0.07523691222635835	-10.227361983615685	-1.201706666425126	1.47408660594946	2.02312749034914	1.46679320284424
GENE73X	D8B26_002917		3.423138763288943e-09	0.0002401202954810364	0.2946605265246283	0.08055691168681825	0.5640627965665926	0.2630895158346219	0.809993429494637	2.67246440444438e-05	9.19243029350545e-11	CPSG_02606	DSBA family oxidoreductase	CIMG_03351	DSBA family oxidoreductase	HISTO_GI.Contig363.Fgenesh_histo.64.final_new		1.0	1.3216180598507454	1.6851688853321436	0.1689309681775099	1.0467316297155	-7.477614184749027	-0.4942809943857455	0.0784335731746326	1.34014601991473	2.05187094155404
GENE74X	D8B26_003164		9.094792666690607e-18	6.150245283520486e-16	0.6657018911196134	0.0005948035370087868	0.039070525196419896	8.787574036565498e-07	1.53792589835543e-23	8.55098256214892e-14	0.00404823664890738	CPSG_02301	conserved hypothetical protein	CIMG_03648	RTA1 domain-containing protein	HISTO_JG.Contig206.Fgenesh_Aspergillus.2.final_new	RTA1 domain-containing protein	1.0	2.952189915310694	4.145614389591537	-0.07927404430133247	0.8201052513508004	1.2740528643439795	0.9481795111422224	5.34310262582941	3.16618587636705	-0.869789763446365
GENE75X	D8B26_004352		1.6219952495310731e-13	7.982638490349339e-16	0.005785816216355436	2.6561029788280924e-05	7.901225603038464e-17	4.5424251799871146e-05	1.81071067438428e-09	1.22742291001115e-11	3.59195637539719e-12	CPSG_07464	serine/threonine-protein phosphatase PP-Z	CIMG_08050	serine/threonine-protein phosphatase PP-Z1	HISTO_FX.Contig167.Fgenesh_histo.80.final_new	serine/threonine phosphatase PP-Z	1.0	1.2286593776340264	2.327507342534793	0.27925700019401717	0.630246258404623	2.963640445477121	-0.5227480428461176	2.23221581415571	3.28024464228868	2.85131426289671
GENE76X	D8B26_003997		1.6846253762541078e-07	0.048657959491135036	0.6970575520048213	0.8900957576420475	0.5917711190848693	0.6868560892270077	7.66890722560044e-08	7.79825993273749e-07	0.00143068369834607	CPSG_10138	conserved hypothetical protein	CIMG_04680	hypothetical protein			1.0	1.7750205502705745	1.874646899550595	0.11398944865276714	0.08411416626723232	0.9702206249589851	-0.13459059327216677	2.43564971467556	3.17535616771253	1.44283446190366
GENE77X	D8B26_003996		3.002036181344644e-06	0.00036338307906606283	0.7329854168212678	0.013535114626260003	0.5445223139776787	0.44559320893701304	2.97571483792247e-05	0.00897226597757766	0.0134738786672041							1.0	2.3274802573929607	3.997533233391086	0.16850435550906573	1.82654787872739	1.8974898601433925	0.42387974253075106	2.86360444727407	2.46324036749016	2.00226366100379
GENE78X	D8B26_002772		3.0590715108063563e-28	9.779821899229765e-27	2.0489040664442677e-17	0.08510427977018133	0.705263862919615	0.02184704684668952	0.244761587346264	2.51970940192209e-08	2.02265468398615e-06	CPSG_02785	2-deoxy-D-gluconate 3-dehydrogenase	CIMG_03188	2-deoxy-D-gluconate 3-dehydrogenase	HISTO_AZ.Contig47.genewise.114.final_new	2-deoxy-D-gluconate 3-dehydrogenase	1.0	7.399115722620023	7.382551964896842	2.7752097536046767	0.8967138620642208	0.9218323397591974	-0.9218102409121529	0.358745677726401	1.72278679098432	1.43448552128683
GENE79X	D8B26_004398	OPS1	1.2187959747539288e-24	4.763627827548547e-19	9.03371877140747e-24	0.0021846372182446373	0.44745241966479693	0.96276926199851	1.16607528612428e-05	0.0012422528372902	0.310877584524416	CPSG_07408	opsin	CIMG_08103	opsin 1	HISTO_FX.Contig167.eannot.1335.final_new	opsin	1.0	5.096753441116546	5.086245105373527	4.791139115426158	1.4891060068162925	1.4910320710651475	-0.020832312390702	2.29941960433428	1.68059364653027	0.557715142645272
GENE80X	D8B26_004955	PRM10	1.4800043462794675e-24	1.8464985947393975e-21	8.005569163231666e-21	0.061269917166290516	0.7507133313873264	0.11467225809488878	4.85076807495838e-10	0.000772956659457659	0.732997026199763	CPSG_04788	hypothetical protein	CIMG_10463	hypothetical protein	HISTO_BP.Contig459.eannot.1522.final_new	DUF1212 domain-containing protein	1.0	4.244756280172051	4.169780449213653	2.995768717165404	0.6032396948090791	0.4858385274861436	-0.348316352919994	2.87233091547323	1.37305314822737	0.154255093301238
GENE81X	D8B26_003283	PDC1	9.58215958353304e-24	6.13407940183004e-20	2.7966901704032413e-25	0.744636321338337	0.7863105787429796	0.12754921122825807	5.79437912840196e-10	2.98462632134316e-09	0.18331247390899	CPSG_03493	pyruvate decarboxylase	CIMG_03789	pyruvate decarboxylase	HISTO_JG.Contig206.eannot.1472.final_new	pyruvate decarboxylase	1.0	3.6868559876603553	3.3365739577906597	4.6269968945485305	0.09828454251656013	0.30923481358665866	-0.2622575076743466	2.95461631962998	2.71908841212343	0.565386963739298
GENE82X	D8B26_007421		2.061017754072098e-25	2.8659919082058864e-18	4.779300032142954e-28	0.9428351872276731	0.7821638048816627	0.03530017001963786	3.95563323786438e-10	1.93405371649445e-08	4.38278524854628e-09	CPSG_01366	conserved hypothetical protein	CIMG_09001	hypothetical protein			1.0	4.892381677341886	5.203706572887344	6.407079580453462	0.06719767991006284	0.8737470019464862	-1.0525543081238564	3.40305508497674	3.63248023401489	2.90535619824322
GENE83X	D8B26_000948		3.6063169602080073e-13	5.6390692530972674e-06	5.989193647141441e-22	2.312090445604948e-05	0.08884449381012247	8.575777922570633e-14	0.00630944494346891	2.78234603331566e-11	2.98861896685665e-14	CPSG_00255	conserved hypothetical protein	CIMG_02405	hypothetical protein			1.0	1.353735244452106	1.3447188082081911	3.0246040568388524	-0.9386178078026347	-1.122454735683817	-1.9552968316742274	0.731373973573041	2.09403345153513	2.52755337391929
GENE84X	D8B26_001401		4.5309788840298745e-20	1.1164952334727429e-14	7.536610469536979e-20	0.6228403302532731	0.07730390128535548	4.5689662096717393e-10	0.733993082533857	0.000215523080852415	1.48906650185395e-05	CPSG_06561	casein kinase I isoform epsilon	CIMG_01817	CK1/CK1/CK1-D protein kinase	HISTO_ZT.Contig1089.Fgenesh_Aspergillus.126.final_new	casein kinase I	1.0	1.8907944085710664	1.8449286179689777	1.8857351101492337	-0.06978728356079132	-0.7190876726572586	-0.8804414103752077	0.170202201454791	1.57204641082786	1.87011804943605
GENE85X	D8B26_005442		2.0901178879832886e-24	3.6203340281837005e-17	1.8456570456370828e-18	0.8408155790890791	0.7462836416250953	0.010573029671898384	0.6101801135416	7.83777530470957e-07	1.73324846858418e-08	CPSG_09830	ABC transporter	CIMG_00533	ABC transporter	HISTO_EA.Contig33-snap.100.final_new	ABC transporter	1.0	3.5625052366888723	3.1065361022756393	2.0717604863279244	-0.09060191890074669	-0.6961951578093847	-0.6083052260534821	0.208069112736538	1.77223177865292	2.10538339620071
GENE86X	D8B26_001390		7.733089282304827e-14	6.282341488040969e-09	1.9629491791839418e-14	0.7117197112693798	0.8401103806257084	0.33197767317360244	9.87380238376293e-12	1.34576428613354e-17	1.69228326880955e-20	CPSG_06574	salicylate hydroxylase	CIMG_01830	salicylate hydroxylase	HISTO_BP.Contig457.Fgenesh_Aspergillus.201.final_new	salicylate hydroxylase	1.0	1.4110309163516455	1.5657176121936318	1.4822270770367085	-0.26775942698710137	0.5383145119198195	-0.33287442804923467	2.436240177553	3.70167040716115	4.27511043154657
GENE87X	D8B26_001649	INV1	1.698238971046552e-14	2.5275309680647614e-11	2.2129280471438274e-23	0.7315184824478764	0.18835455713751958	0.5092136324190436	1.08043242893307e-05	1.63201964738076e-08	9.17735906450427e-17	CPSG_01607	conserved hypothetical protein	CIMG_01564	involucrin repeat protein	HISTO_ZZ.Contig127b.Fgenesh_histo.59.final_new	involucrin repeat protein	1.0	1.1698487487167124	1.5902611249537915	2.651442462326082	0.06438718664424593	-0.880058900775024	0.07478960056826288	1.37945071776472	1.89488197964886	3.37581574395697
GENE88X	D8B26_006655		1.4676282725788697e-14	1.058948014250375e-05	4.271463466797238e-12	0.0028356815271677535	0.12746469633050841	0.9859736971106449	0.000296961329010029	5.57117240076758e-07	1.13674782909701e-06	CPSG_01035	hypothetical protein	CIMG_06062	hypothetical protein	HISTO_GI.Contig382-snap.53.final_new	DUF500 domain-containing protein	1.0	1.6091452643897286	1.4399219561124765	1.239304211384548	0.8849994185935853	1.385625672797949	0.016334710007035628	1.01970854641689	1.49028129005488	1.41305151397867
GENE89X	D8B26_005404		5.1551608866373374e-14	0.005813533221367531	5.793093443729428e-09	0.0007825471052239737	0.41118707935655757	0.18936880393402256	2.18121133138974e-10	7.05565183806397e-05	7.69132672902236e-10	CPSG_10120	predicted protein					1.0	3.2259788128739824	2.451385848547031	1.9317168528576942	2.026196075161213	1.9597215971242112	0.5793435516456883	3.64428369931626	3.58941131690671	4.42118523606212
GENE90X	D8B26_006416		1.3720547456297426e-17	2.2450098866835018e-10	1.0034165713958878e-06	0.8201774145478598	0.816126610719233	0.8422477142725542	1.57170173951247e-05	2.21072792462723e-10	1.05698806014394e-13	CPSG_00744	conserved hypothetical protein	CIMG_06330	hypothetical protein			1.0	3.486191709894122	3.761077406333121	1.1819357891183917	-0.23990057171650878	0.8297952455466345	0.09959033348732095	1.10386704612026	2.43796933226677	2.30931266424659
GENE91X	D8B26_004532		9.216036376648984e-28	5.044869292290774e-26	3.052069474151837e-21	0.7765568174325117	0.9009779502849878	0.7809440272214425	5.19225463197229e-18	6.8592459582558e-19	2.2026738601518e-21	CPSG_08308	MFS monosaccharide transporter	CIMG_08310	sugar porter (SP) family MFS transporter	HISTO_DM.Contig93.eannot.1716.final_new	monosaccharide transporter	1.0	5.435897695755812	5.792453160035175	2.9641803009701397	0.24930665489985093	0.4731554724194062	0.12414098464047203	4.02703875856883	4.88148128379878	5.00895813436594
GENE92X	D8B26_000077		1.6604630760623938e-24	2.7277805840040433e-22	4.663384165148453e-10	0.6927534027607001	0.8441448256060615	0.20091630764564147	6.29681263356144e-18	5.13369678494068e-14	1.16332609834647e-21	CPSG_05785	carbonic anhydrase	CIMG_05585	hypothetical protein			1.0	4.523012143555585	4.649156614438844	1.1409096671176615	-0.15927729740397897	0.3033035064388255	-0.27072965055552944	3.27348577945079	2.84759696482824	4.05871945002254
GENE93X	D8B26_007493		1.7661928597955364e-10	4.19144112584375e-06	1.2673496723701141e-09	0.22908160637620315	0.09647493146186016	0.5062628588801723	1.2567211205278e-13	3.29929105668577e-08	0.00989620251630567	CPSG_03622	conserved hypothetical protein	CIMG_09087	hypothetical protein			1.0	1.5978164353662834	2.2991465332431176	1.3706302104301056	-0.5555259376251848	1.5834726891577975	-0.16662156056839061	3.24756631312645	3.36024680365172	1.04956418179791
GENE94X	D8B26_001916		2.231006759580202e-17	1.7938547125860686e-09	2.8755864476173513e-12	0.07644800943351546	0.7682260784527214	0.04491904383672697	1.46994726328031e-09	5.10695080233513e-11	0.00413698900210554	CPSG_01945	methionine-R-sulfoxide reductase	CIMG_01257	methionine-R-sulfoxide reductase	HISTO_LN.Contig75.fgenesh_plus.23.final_new	peptide methionine sulfoxide reductase msrB	1.0	2.429691844595561	2.439823698814836	1.4921704531289934	0.6181296701927457	0.4904953024320616	0.42062140872404186	2.27742654885035	2.50348135883088	0.929217154984473
GENE95X	D8B26_003886		1.1681199785883562e-08	0.03897070495733207	3.687174871040314e-11	0.8329625560999124	0.045131812282763875	0.004254050382180183	0.000439326961631432	0.00189662045589701	0.0916174723163739	CPSG_06396	conserved hypothetical protein	CIMG_04550	hypothetical protein			1.0	1.389604020338687	1.1932551656624768	1.7011704906151854	-0.1322132163236722	2.1792870878754864	-1.0447441274783758	1.72841639606411	1.52842796805294	0.861935236708398
GENE96X	D8B26_007117		6.781203365805088e-18	2.872702154391254e-11	7.10512867848628e-18	0.0035309674583162702	0.1708196540737311	1.658483467933553e-09	2.71808043539937e-13	1.55734347521964e-16	2.31350658010709e-10	CPSG_04452	short-chain dehydrogenase/reductase	CIMG_10039	short chain dehydrogenase/reductase			1.0	1.4190605379573689	1.4401147790145659	1.4161297721837378	-0.4950617202372586	-0.8952386134749469	-0.9058999049237098	2.31805342314801	2.72742962353708	1.84010774655828
GENE97X	D8B26_003718	UAZ1	1.7503333617495213e-16	3.78034590672377e-14	8.005569163231666e-21	0.7983929865365229	0.8071136927253635	0.00013294884629438556	5.72989734667199e-22	3.1252714853405e-21	4.86602388760235e-14	CPSG_09618	urate oxidase UaZ	CIMG_04344	urate oxidase	HISTO_ZL.Contig1131.fgenesh_plus.153.final_new	uricase	1.0	1.6462196990800382	2.514652940724204	2.3996352140179926	-0.1016783555164942	-0.4624396660876752	-0.875771542152135	4.8484695937455	4.58039671434799	2.93119615899912
GENE98X	D8B26_003939	SOWgp	2.252702729273322e-18	5.164586397141262e-08	1.0812745821884922e-19	0.22957486168346294	0.56451343007211	0.0010580694537584195	5.08332721076707e-29	2.41471672090939e-21	1.0999789816033e-22	CPSG_06466	conserved hypothetical protein	CIMG_04613	hypothetical protein			1.0	5.369101418709916	3.3238636517237166	6.444595837904411	-0.6320841143063366	-1.377027548150058	-1.2058567167184535	12.7523227365313	11.2513345051098	9.85818631380238
GENE99X	D8B26_006671	SOD3	1.6641836539603594e-19	6.744880941024672e-20	6.428238824796768e-14	0.14926621775285168	0.13466898089476875	5.655148881644288e-05	1.16729169418004e-27	1.4919899110575e-21	5.53360289954484e-15	CPSG_01055	conserved hypothetical protein	CIMG_06994	Cu-Zn superoxide dismutase	HISTO_DU.Contig190.Fgenesh_histo.89.final_new	Cu-Zn superoxide dismutase	1.0	2.7541861623612456	3.2101816890792008	1.6348182970079492	-0.26536591093917555	-0.7960870382125689	-0.6378968424000432	6.06582276833827	4.16759813814065	2.98248750920305
GENE100X	D8B26_004661		1.0085348512922079e-22	5.999457486727527e-19	2.9591844896269745e-11	0.9871828766346357	0.8330282506047448	0.01906604553551351	1.18745171442846e-25	6.97972566631658e-15	1.07000598788872e-05	CPSG_05676	short chain dehydrogenase/reductase	CIMG_08545	short chain dehydrogenase/reductase	HISTO_ZE.Contig149-snap.23.final_new	short chain dehydrogenase/reductase	1.0	3.005300775796032	3.0253127230300496	1.029394256307096	0.004029678661351398	0.15618810673222505	-0.3051037849923758	5.1317426238302	2.67957187044279	1.2804013047336
GENE101X	D8B26_005566		9.800201457657549e-24	4.57722291198843e-17	9.77767662910255e-17	0.9986301092472775	0.4890564973659568	1.156455568814637e-07	4.5927182381086e-23	3.78756416353886e-14	2.37805158920176e-10	CPSG_04297	hypothetical protein	CIMG_03083	auxin Efflux Carrier superfamily protein	HISTO_AZ.Contig47.eannot.1566.final_new	auxin efflux carrier superfamily	1.0	3.6262887570408746	3.4360658388436813	1.9388168691329015	-0.0015123067206618736	0.5699704766817405	-1.1524942686317354	4.24841420605153	2.72269233505166	1.89769989418713
GENE102X	D8B26_000114		7.37331976614092e-14	3.8373595559021146e-07	1.1798140581519757e-09	0.3356168858953787	0.7992771167335441	7.682267125394911e-07	3.7562093331831e-13	3.31274922493646e-06	0.0760147648450711	CPSG_05828	conserved hypothetical protein	CIMG_05537	hypothetical protein			1.0	2.8398970576034	3.15579605144184	1.8360506215997048	-0.5517082115045592	-0.6775977223035059	-2.597763179456097	5.19253131184223	3.47190762639699	1.05956191026438
GENE103X	D8B26_002733	PSP1	6.822620674187357e-28	1.2268027811156059e-26	1.9035017026721755e-27	0.00015887156728274928	0.389162983120771	1.918363232433923e-09	5.67692392272248e-30	4.28556892518915e-28	1.4284089652974e-23	CPSG_02834	RTA1 domain-containing protein	CIMG_05758	parasitic phase-specific protein PSP-1	HISTO_ZY.Contig518.eannot.1164.final_new	parasitic phase-specific protein PSP-1	1.0	8.06745062407765	8.24069487648437	8.141571965465817	-2.740565257196434	-2.1552690277192994	-3.1503847102620868	7.65298316891477	7.57725084455735	5.20251514694223
GENE104X	D8B26_003743		4.388209294764886e-26	1.3168246854428215e-24	1.118633138330958e-15	0.5605660331079944	0.4961533350414785	0.024551199549593727	3.80430931405897e-17	7.419982778666e-18	8.32084367830429e-16	CPSG_06200	glycerol dehydrogenase	CIMG_04373	glycerol dehydrogenase	HISTO_HS.Contig68.eannot.2170.final_new	NADP-dependent glycerol dehydrogenase	1.0	3.729160496938472	4.087534469123214	1.418185436240146	0.18803196096312075	-1.118019895894339	-0.4183250437149797	2.95385202325832	3.04056226204546	2.71005937388872
GENE105X	D8B26_005268		6.551230467459178e-22	9.5753865573603e-16	5.694136232369867e-16	0.4524210846023698	0.6784332199659658	8.514478687059911e-05	5.44946404341642e-15	9.79972686532914e-13	1.98748097452412e-09	CPSG_05183	conserved hypothetical protein	CIMG_00427	N-acylethanolamine amidohydrolase	HISTO_LF.Contig359.eannot.2168.final_new	glutamyl-tRNA amidotransferase subunit A	1.0	2.9705720153184147	2.987335051425239	1.7434793706759724	-0.2626694868654922	-0.6730657503917333	-0.8805583738980792	2.4277730376378	2.15992459016531	1.60169253700812
GENE106X	D8B26_006309		8.898993367863978e-20	1.9087624165056575e-12	2.7029735350132986e-15	0.5233129876921072	0.8578888248284359	2.038796153611337e-05	2.82000787395327e-09	3.36703479740531e-20	3.7518565986167e-12	CPSG_00626	potassium ion transporter	CIMG_06445	trk family potassium uptake protein	HISTO_LY.Contig16.Fgenesh_histo.11.final_new		1.0	2.2314926983877656	2.198660524170259	1.4858771983277574	-0.15552806391415727	-0.18970123461153146	-0.7123862572372459	1.48759098238303	3.22276432043366	1.83392424381287
GENE107X	D8B26_004534	STE6	1.8653824926078966e-21	7.371340106724098e-17	3.160765353873625e-10	0.725794876102103	0.48805673996194565	0.019389948166263153	4.94816089384084e-19	4.24718440418126e-17	2.2026738601518e-21	CPSG_08305	ABC transporter	CIMG_08312	ABC a-pheromone efflux pump AtrD	HISTO_DM.Contig93.Fgenesh_histo.175.final_new	ABC a-pheromone efflux pump AtrD	1.0	3.3501956603214698	3.670411733171357	1.1749836171438361	-0.1645649246955238	-1.627639663922376	-0.5814087755375019	3.73478223726862	4.12209705730429	4.33203136239868
GENE108X	D8B26_007860		1.0611938378113441e-19	4.240252765909433e-16	2.771843619626538e-12	0.0016121334347820601	0.4604350599637829	0.8124024733040938	4.8578754996825e-21	1.81460812784062e-20	2.33657133077358e-10	CPSG_04042	conserved hypothetical protein	CIMG_09484	hypothetical protein			1.0	2.924329153168879	3.1759041138909363	1.4604106028620334	-1.7303128642875596	-1.5848769076834612	-0.05790178505703325	4.06966402705316	4.68435653183237	2.14672769880816
GENE109X	D8B26_002423		4.0268422757354774e-10	0.03345071524234417	4.250448449892915e-15	0.2618560600566333	0.5893087220881355	0.10387092206283911	1.87313210124848e-05	0.0410809650043261	0.103736663078177	CPSG_09287	conserved hypothetical protein	CIMG_00678	hypothetical protein			1.0	1.9682365412156644	1.717418868026382	2.8491060559244734	-1.2416778711149894	-7.3247814498231705	-0.7888622985117963	3.20085774867128	1.64032654593228	-1.05815550700726
GENE110X	D8B26_004310		9.869873050937014e-14	0.011344363056942515	3.341423085864427e-10	0.5309969535851801	0.37068214271730127	0.08831148669836814	4.81498764093794e-20	8.3695473489583e-12	1.21014756327567e-11	CPSG_07512	multicopper oxidase	CIMG_12068	multicopper oxidase	HISTO_DA.Contig93.Fgenesh_Aspergillus.1.final_new	laccase	1.0	2.538038593432688	1.5469232137543167	1.727872197054603	-0.4296000520565497	-9.304106263947082	-0.6119651967362204	5.05672922296809	3.40405428742728	2.8722341909235
GENE111X	D8B26_003496		4.357305610290074e-06	0.0024960870565351755	4.4872869912812656e-07	0.10539698723983701	0.404525155274089	0.0015533805141649596	1.30957516358448e-18	3.97733567064953e-11	1.00806948662148e-13	CPSG_03209	conserved hypothetical protein	CIMG_04061	hypothetical protein			1.0	1.3930794276929697	2.273627940285445	1.4197402878902539	-1.3155301725259547	-8.706673833012065	-1.4565943158852726	4.98867694617521	5.07501420898802	4.62670230727774
GENE112X	D8B26_008052		4.2165201127373265e-09	0.0023904155734509654	0.0002639911596218584	0.9785206820309881	0.6777987660358706	0.8505330345141753	1.26236430645927e-10	1.53512922405765e-08	0.0102046395286962	CPSG_07833	conserved hypothetical protein	CIMG_11416	hypothetical protein			1.0	2.2207029005330874	2.52741141042946	1.0712649303435884	-0.036352728951344254	-7.4280352605817335	-0.11735943788958769	5.92908291004893	5.82526678858381	1.13804899331081
GENE113X	D8B26_006094		1.519727219157195e-25	8.170170078084838e-25	8.693903177282374e-24	0.9054605434996629	0.05381631206438784	0.00023029597380330564	1.20631897610559e-20	2.52488151556192e-21	9.83819870264186e-26	CPSG_07249	DUF1479 domain-containing protein	CIMG_06683	hypothetical protein	HISTO_LG.Contig392.Fgenesh_histo.199.final_new	DUF1479 domain-containing protein	1.0	4.365557504441726	4.558367426038351	3.720134206628507	0.04276200186131652	-10.691264292145974	-0.7983920697457058	3.67346211194581	3.73875735783115	5.02653799902351
GENE114X	D8B26_006162		2.3338573365454128e-25	1.1471706114434272e-24	2.7680713261902748e-18	0.06987125139657367	0.08930563112273025	0.0006133776500748041	1.44054574217869e-21	4.05968168925665e-20	1.03081971585595e-10	CPSG_07165	conserved hypothetical protein	CIMG_06609	cupin 2 domain-containing protein	HISTO_LG.Contig392-snap.141.final_new	cupin domain-containing protein	1.0	5.103551817224441	5.529041054447467	2.506304817621473	0.5578256307888166	-10.843176134116401	-0.8197879148656105	3.81581976041299	3.3519271556025	1.83638870360617
GENE115X	D8B26_006749		2.7987313944422205e-11	0.00010855657239316635	9.498555928752741e-05	0.46475757694203707	0.7587271884745286	0.5081117470095028	0.794499061737605	2.15621836237605e-07	5.13289688272001e-06	CPSG_01147	conserved hypothetical protein	CIMG_07084	hypothetical protein			1.0	2.6267134519954842	3.0167993080581312	1.117640879670939	0.8635391387072179	-6.208175054293456	-0.5307751094029721	0.163677573203004	3.08652389351525	2.05177173660593
GENE116X	D8B26_000108	STL1	2.639968603554081e-08	1.0279884216007386e-06	3.289985452692653e-06	0.16849389977753962	0.6018252120586381	0.5979524219507254	0.0208947342508705	3.83227618535432e-07	9.59442125706923e-12	CPSG_05821	sugar transporter STL1	CIMG_05542	sugar porter (SP) family MFS transporter	HISTO_AL.Contig317.Fgenesh_Aspergillus.99.final_new	monosaccharide transporter	1.0	1.4751866288345834	2.712461193661568	1.0376766109382147	0.9747957137106947	-7.415595644680618	0.24131693349158143	0.515996119807222	1.56476852535584	1.79484260113121
GENE117X	D8B26_001957		3.435368583538618e-24	3.927100730321229e-20	1.2143762906473007e-19	0.8924658892213987	0.549324503605306	0.008784658982647226	1.10322110786831e-31	2.9718925842241e-24	2.65553027554895e-25	CPSG_01996	conserved hypothetical protein	CIMG_01211	hypothetical protein	HISTO_ZZ.Contig127c.Fgenesh_histo.70.final_new	MFS transporter	1.0	6.929248078383356	6.7234688176668636	4.606489392732724	0.11952740821869436	-9.03265737249334	-1.4343208281857402	8.49955272639323	8.12680547124646	6.25482880092448
GENE118X	D8B26_002674		6.787513477460912e-19	1.1815837501937873e-10	5.747299658956733e-15	0.08280088613471366	0.7905250014696569	0.08731799138969543	6.29681263356144e-18	1.20373987780619e-17	5.6288755093911e-14	CPSG_02908	conserved hypothetical protein	CIMG_09642	hypothetical protein			1.0	4.723889075089957	4.672197545200163	3.3367548606810975	1.7650998263283688	-6.112054419049266	-1.9617633966611945	5.25931499476455	5.7842271230496	3.53732511275574
GENE119X	D8B26_001315	CAL1	4.414184460828118e-30	2.5560666687534444e-28	1.4988151952487465e-13	0.6773649785735292	0.30474004743266975	0.09044368908237986	3.21926703802091e-24	1.22137934155668e-18	1.08876027228788e-13	CPSG_06666	conserved hypothetical protein	CIMG_01917	GPI anchored cell wall protein	HISTO_ZT.Contig181-snap.144.final_new	BYS1 domain-containing protein	1.0	5.762974962861421	6.1993055914397495	1.210569896220221	0.22352567384249206	-8.748405479631243	0.3854193126333065	5.87218503543867	6.1173531689797	4.01420443777563
GENE120X	D8B26_004036		1.5778848740607055e-06	0.006004431499114727	0.0034764597525258276	0.1752617485004391	0.9032241782748246	0.42697722830010315	6.59598399340273e-07	1.53951752214466e-09	0.0246589105677593	CPSG_09437	conserved hypothetical protein	CIMG_07666	hypothetical protein			1.0	2.0814074569967063	2.7989412913621994	1.0579478102727065	2.4117383444431244	-4.658497677670046	1.024860187590173	2.69452355168895	3.60609858580561	1.07590351983333
GENE121X	D8B26_002918		4.54915706219803e-08	0.00624192563489754	3.10440953669048e-05	0.42403227139783456	0.7339971100757426	0.001214838475147299	0.564145301341566	1.79115413028974e-06	4.21532105806179e-11	CPSG_02605	short chain dehydrogenase	CIMG_03352	short chain dehydrogenase	HISTO_GI.Contig363.fgenesh_plus.3.final_new		1.0	1.7487329314775666	2.0455288628868584	1.0814145744571453	0.8536234337174674	-6.539915258497005	-6.539915258497005	0.172361639784166	1.61186202310785	1.89809268378118
GENE122X	D8B26_005927		1.1768011148415215e-18	2.090032712731996e-11	1.2240177442242579e-05	0.1835087927098433	0.7867542674065294	0.8286719025074112	9.98473334757446e-11	9.42374858369182e-11	9.81171696795795e-08	CPSG_09553	conserved hypothetical protein	CIMG_06893	baculoviral IAP repeat-containing protein 6 (apollon)			1.0	4.736022927792613	4.632585316224309	1.182756686773096	-6.082812333957738	-6.082812333957738	-0.19057432307448235	2.89707094295758	6.04979041087314	4.23939289848757
GENE123X	D8B26_005613		9.285691081099687e-11	0.0002170645779375393	2.2739151924814207e-05	0.0877330503677897	0.7264758752669656	0.005461185915651559	0.00445175701290816	0.000472598556171592	5.73857909347931e-08	CPSG_04357	conserved hypothetical protein	CIMG_03140	hypothetical protein	HISTO_AZ.Contig47.eannot.1673.final_new	malate dehydrogenase	1.0	3.433559065011748	3.931201850388538	1.7480704840948138	-6.564446572073832	-6.564446572073832	-3.335230503038668	1.3907733077158	2.22887678916277	2.88145572836372
GENE124X	D8B26_007392	NIT1	2.342120606153546e-12	5.878412670835515e-10	1.2258180436023516e-13	5.3593671177674215e-12	0.008324990875743713	1.2513465896538752e-14	5.93464084097982e-14	2.55185297662563e-21	2.27742137007737e-14	CPSG_01333	metalloreductase	CIMG_08973	FRE family ferric-chelate reductase	HISTO_ZZ.Contig127a.Fgenesh_histo.4.final_new	ferric-chelate reductase	1.0	1.2071131622845426	1.5178934249896263	1.3658386717856188	-2.5172738680649935	-1.671157511234348	-2.0934674710671404	1.59409760539402	2.51539238549868	1.65607844792442
GENE125X	D8B26_005342		2.765360351670492e-28	3.2740569942978584e-28	1.5489566821024143e-26	0.6813364246714261	0.7004352320962643	0.47279096236016693	5.02734445235563e-21	2.115792786316e-23	1.20872604824554e-08	CPSG_05265	conserved hypothetical protein	CIMG_00509	hypothetical protein			1.0	8.853840971454723	9.33818840431484	7.557272481560331	-0.5745031139120693	-7.235986138023436	-0.45719092863152455	4.39243918517343	4.78183377095106	1.67616662466614
GENE126X	D8B26_005085		8.054778358526291e-27	1.366461739622996e-25	4.1436055403789464e-17	0.040807075858231935	0.6667056874074023	0.23946694585426895	5.23306249409173e-15	6.13027284597176e-12	0.079134248776804	CPSG_04946	conserved hypothetical protein	CIMG_00211	hypothetical protein			1.0	9.021162362024551	9.376709786752599	4.039343241342613	-7.476795703186417	-7.476795703186417	-0.6992445856959102	5.86746088644913	5.81746465149367	-1.74294128407375
GENE127X	D8B26_001960		0.00038141172627636594	0.847654830055546	0.001019078923645265	0.32604529305270913	0.841305275281675	0.4335220370937464	4.75024894796819e-12	4.30348826641031e-13	9.47670426392188e-10							1.0	3.553241226269637	-2.6579297850899026	2.932805654814461	-5.716257743682697	-5.716257743682697	-1.0022710093377156	5.88398864820769	6.73472430195586	4.22323191007176
GENE128X	D8B26_000949		0.0004549445486065253	0.7511020731733626	3.722061639608547e-05	0.5165138940943816	0.8938713380050796	0.15596629868255651	0.00128576130800859	5.10483514831489e-06	0.00384026704827029							1.0	2.7719532413351997	-3.7088284947864643	2.8648010995143816	-4.467197662679947	-4.467197662679947	-4.467197662679947	2.41193462813244	4.50848886692816	1.79405852288958
GENE129X	D8B26_004311		5.466948639543432e-06	0.6380824830033038	0.0004440561470706491	0.4982566816782857	0.8899990591191944	0.14120194671070482	2.02762569987578e-17	4.61045874392764e-05	5.82756531427115e-07							1.0	2.9857541752869734	-5.1238906234814365	2.0015869806225517	-4.968482410114745	-4.968482410114745	-4.968482410114745	9.13663897933676	4.20387955599246	4.83903029696216
GENE130X	D8B26_001471		2.0289786765687145e-07	0.04393569829921596	1.0713156705683883e-18	7.819462339446065e-05	0.3897771422893904	2.035232982597701e-09	3.42153934811099e-08	0.00325335306717263	0.0570295191646329	CPSG_09953	heat shock protein 30	CIMG_01749	heat shock protein 30			1.0	1.0518061395666365	-0.7770084672920907	3.5304860571191514	-3.184773926505727	-2.114147089423975	-3.546458341271962	5.27582171595685	2.58866676592079	1.72049667332856
GENE131X	D8B26_004329		8.646164373779168e-14	1.5511593687722735e-08	1.1488277517390629e-18	1.0923916235181348e-05	0.007010104527842982	0.0010763089987329646	2.06214925174932e-09	2.83857076598596e-14	1.48756538712688e-08	CPSG_07492	kynurenine 3-monooxygenase	CIMG_08021	kynurenine 3-monooxygenase	HISTO_KF.Contig601.eannot.1346.final_new	kynurenine 3-monooxygenase	1.0	1.0767058841365105	0.9148876899437128	1.725672144814626	-0.6369303407807072	-0.9838848370289431	-0.3328204112737833	2.42795174082687	3.40224822023322	2.21306301623631
GENE132X	D8B26_004613		1.0532596656364434e-05	0.18701491662245134	0.000888985167514918	0.7085487029738728	0.9363259752397511	0.3982629633888646	0.0163976184487259	0.000240875527356986	0.000263535406970115	CPSG_08206	conserved hypothetical protein	CIMG_08500	hypothetical protein			1.0	3.8254008802883814	3.6780696126288546	2.608016276442938	-2.8186249614452876	-2.8186249614452876	-2.8186249614452876	1.86609939909653	4.00863070240661	2.40886024999479
GENE133X	D8B26_001853		0.01960603768642651	0.21055315213779238	2.2478721600543014e-08	0.9586570031866589	0.8673426213953153	0.0773115786799749	0.000154537709040235	1.16489080657468e-10	1.03540447544433e-08	CPSG_01861	conserved hypothetical protein	CIMG_01324	hypothetical protein			1.0	1.1025810153165814	1.9510097766332768	2.5400429757124194	0.14049267068330654	-4.964266302934817	-4.964266302934817	1.63038327486612	2.79224521164038	2.22777561898714
GENE134X	D8B26_003256		5.460963910764157e-08	0.078972508399508	0.00011726715316324088	0.7802654363966155	0.6029988955763764	0.08317738533013885	1.03309798291843e-09	0.000319179219458075	1.82273303808369e-05							1.0	2.464687130149052	2.337632429644728	1.4304490107962045	-0.29603003639292286	-7.367602880477536	-0.9670463553355761	4.98830854976201	3.07880953940092	3.39254387404464
GENE135X	D8B26_006408		0.0012678880695735349	0.1241450374635371	0.00031668532271538543	0.5420537976667347	0.6921262531269813	0.7248507029999945	0.0119571564908563	0.155549571085758	2.82530586087299e-07	CPSG_00732	conserved hypothetical protein	CIMG_06341	hypothetical protein			1.0	1.0231946802655376	1.5155202833496098	1.0115168726993675	0.6214666794045741	-7.030317420208942	0.20817357135257875	1.07788420724563	0.966775786886678	2.26371519849491
GENE136X	D8B26_006663		2.5946630118507545e-06	0.3421779101482958	0.001103640918761568	0.3074018944828879	0.7921198679175585	0.8505330345141753	0.153429166519868	0.0416465973221968	0.000620386252868712	CPSG_01045	predicted protein					1.0	2.6589592994962006	2.010897093006413	1.5899175392738316	1.2414769070597542	-6.416376954789447	-0.17297470192206926	0.763509150621279	1.68016583880713	2.06162843012176
GENE137X	D8B26_003188		5.865691483686054e-12	0.7820761593481828	8.416683837791099e-15	0.07024492825867816	0.726497468509371	0.2658569442354242	0.0202156514991363	0.000690882243491859	0.0957378665363332	CPSG_02273	conserved hypothetical protein	CIMG_03674	hypothetical protein	HISTO_JG.Contig206.eannot.1494.final_new	hypothetical protein	1.0	2.850830569570534	0.4709864447394574	3.4502824990603274	1.528210776643696	-6.708467985425243	-0.815439846591335	1.63156765638148	2.25393778916159	1.12810108073231
GENE138X	D8B26_005383		3.7060737267000344e-07	0.4750402516303251	4.12268136851e-11	0.14932884982566816	0.880192399234411	0.07144912653503338	3.0402511424844e-07	2.93525324567303e-06	0.0110878155292677	CPSG_05326	conserved hypothetical protein					1.0	2.941575123413067	1.7695722311485125	3.768070612915976	2.186399538932081	-4.47366735012344	1.6187182915880705	2.64170365872202	2.50852133160557	1.17683173505598
GENE139X	D8B26_002431		1.4099286475169616e-12	0.00034108999213084415	7.957462912329264e-12	0.003290558935554998	0.6446143712683914	2.1178282920376572e-05	2.17397534845677e-13	4.50704080745099e-08	2.18630016589351e-09	CPSG_09278	DUF775 domain-containing protein	CIMG_00668	hypothetical protein	HISTO_ZH.Contig107.genewise.12.final_new	DUF775 domain-containing protein	1.0	1.1700977717753822	0.9313827802836654	1.059874141253278	0.5574346411076404	0.36537017861395366	0.5902652934295025	1.46624290952472	1.17066292122002	1.07064056328822
GENE140X	D8B26_003087		1.553124481399319e-15	8.199443540052402e-07	5.814274729566514e-17	0.0020341535756476896	0.7672522990424828	1.1386804747593466e-05	0.0361536881931397	1.39970913218415e-05	4.12453509777077e-06	CPSG_02399	FAD dependent oxidoreductase	CIMG_03554	fructosyl amino acid oxidasesarcosine oxidase	HISTO_JG.Contig207.Fgenesh_histo.109.final_new	fructosyl amino acid oxidasesarcosine oxidase	1.0	1.182776418333225	0.9696958812744589	1.340309177173911	0.42960276312566165	-0.1968260273857006	0.4675417267544515	0.522266245597597	1.32536474617542	1.2274718575673
GENE141X	D8B26_001333		0.01449280458121584	0.3711638205143133	6.194185226750696e-05	0.74380258229183	0.6434427445563878	0.6231883755998568	9.61265271157245e-20	2.36187285006767e-17	0.640594006440558	CPSG_06635	hypothetical protein			HISTO_ZT.Contig181.eannot.1713.final_new		1.0	1.060806219118534	-6.294780163379836	1.5083953652726723	-0.5562647118724264	1.8200145693596212	-0.38784099881735823	4.9145854035007	4.17787139768756	0.176200743609166
GENE142X	D8B26_006228		0.00022817274827316154	0.34328960647721285	1.532413412826243e-14	0.8089660047878955	0.4919793158519326	0.1280090063789654	9.14943575608238e-09	1.12449874460213e-10	1.02409129799196e-15	CPSG_07092	conserved hypothetical protein	CIMG_06542	stress response RCI peptide	HISTO_DY.Contig31.Fgenesh_histo.52.final_new	similar to stress response RCI peptide, UPF5007 superfamily domain-containing protein	1.0	1.402566085812832	-5.808006677684525	3.5023459475180623	-0.33917341199400164	2.0371773278171332	0.7390164681620969	3.24680618009598	3.73866309136669	3.25070192059406
GENE143X	D8B26_004686		1.0435416559227773e-12	0.033596592706687536	5.48330066956567e-20	0.024530553500340672	0.1268045452231126	1.3725013024735742e-22	0.00822602329063732	0.152362297130935	2.24595958779943e-05	CPSG_05647	neutral protease 2	CIMG_08613	metalloproteinase 7			1.0	1.3914209686052894	0.8403490735361138	2.5743647201987856	0.7010382744304775	1.421070512587531	3.882566149883472	1.68549981387614	1.34997447029268	2.47914367726138
