# Supplementary material for: Macrophage phagocytosis of Coccidioides promotes its differentiation into the parasitic form
Source: mBio. 2026 May 18;17(6):e00492-26. doi: 10.1128/mbio.00492-26 (PMC13251436; doi:10.1128/mbio.00492-26)
Supplement: Table S5 — Macrophage-specific spherule-enriched transcripts. [file mbio.00492-26-s0007.txt]

GID	UNIQID	NAME	p(WT.MOI_hi.24/WT.alone.48)	p(WT.MOI_lo.24/WT.alone.48)	p(WT.MOI_lo.48/WT.alone.48)	p(Ryp1.MOI_hi.24/Ryp1.alone.48)	p(Ryp1.MOI_lo.24/Ryp1.alone.48)	p(Ryp1.MOI_lo.48/Ryp1.alone.48)	p(D1_spherule_Sil/D1_myc_Sil)	p(D2_spherule_Sil/D2_myc_Sil)	p(D3_spherules_Sil/D3_myc_Sil)	CpV2	Cp_anno	CiRS	CiRS_anno	HcG217B	HcG217B_anno	GWEIGHT	WT.MOI_hi.24/WT.alone.48	WT.MOI_lo.24/WT.alone.48	WT.MOI_lo.48/WT.alone.48	Ryp1.MOI_hi.24/Ryp1.alone.48	Ryp1.MOI_lo.24/Ryp1.alone.48	Ryp1.MOI_lo.48/Ryp1.alone.48	D1_spherule_Sil/D1_myc_Sil	D2_spherule_Sil/D2_myc_Sil	D3_spherules_Sil/D3_myc_Sil
GENE144X	D8B26_002832		6.547653718476358e-06	0.0007615104288470179	8.637876797966642e-05	0.16041547520067473	0.06772317119376745	0.3519436174452402	0.254167393523596	0.193435736488837	0.111525417229665	CPSG_02712	conserved hypothetical protein	CIMG_03254	hypothetical protein	HISTO_LF.Contig359.Fgenesh_histo.138.final_new	DNA repair protein Dds20/Mei5	1.0	1.1684325257323251	2.1364912588283236	0.8771931717038868	-1.1097413341360511	2.2771663781390115	0.3040425664489636	-1.95601859305349	-2.32733826235179	-2.38767657003977
GENE145X	D8B26_005481	RAD1	5.383871127142995e-13	1.1336476293889983e-07	0.0001852756276896884	0.0283613919527594	0.21785290269459323	0.02273195788199264	5.91269073650297e-09	0.00211765070824745	2.10637680692196e-05			CIMG_00586	DNA repair protein Rad1	HISTO_DM.Contig93.eannot.1611.final_new	DNA repair protein RAD1	1.0	1.0369216695339798	1.0943719295409589	0.3527440727451861	0.32462903849867975	0.5491565150843459	0.2414137986747722	-1.43098303926836	-0.812015768701271	-0.915030686527512
GENE146X	D8B26_006971		4.025789388173904e-11	1.0973860457233695e-08	5.6010169597457816e-05	0.0002213305641611875	0.5940246152789195	0.0008739066941070411	7.44250664113243e-09	0.00776685573619009	0.553401280571756	CPSG_08848	MFS pantothenate transporter	CIMG_07332	MFS pantothenate transporter	HISTO_AL.Contig317.eannot.1472.final_new	pantothenate transporter	1.0	1.0546427612717344	1.4527475813031452	0.474763899239621	0.8262408769669076	0.4962143070459411	0.5057300380137484	-3.40524175690507	-1.82384005972964	-0.349320000404267
GENE147X	D8B26_002587		2.8778613800059132e-08	0.004032472683421162	8.750839173997731e-06	0.6194826601103779	0.7482481236178303	0.11389193732941556	4.36113319833721e-11	0.0065264692184029	0.462337615097469	CPSG_09703	opaque-specific ABC transporter CDR3	CIMG_09764	ABC transporter	HISTO_ZL.Contig1131.fgenesh_plus.202.final_new	ABC drug exporter AtrF	1.0	1.0058007484918379	1.120045815004896	0.6817040575820749	-0.1535201897586654	0.354072129342806	-0.28044248256502874	-2.2503256856293	-0.85776148575107	-0.225697057544124
GENE148X	D8B26_003350		4.626541385925812e-16	9.095536657395322e-11	9.808688474986952e-10	0.10185904069624098	0.04869914340789417	0.0018835303406258726	0.194714486171536	0.00405033087164603	7.89878317087202e-11	CPSG_03396	conserved hypothetical protein	CIMG_03879	hypothetical protein	HISTO_ZT.Contig1128f.eannot.1118.final_new	hypothetical protein	1.0	1.0656701503622907	1.1817712317044937	0.5672717547630762	0.19676314938332634	-1.0462789182670222	0.26376987265394775	-0.344351273671661	-1.07452720965333	-2.36790836182606
GENE149X	D8B26_007053		3.0577055277986087e-17	1.0316627957462355e-12	1.6679763996351086e-12	0.0014872855159792286	0.3248265125777652	7.852752141768797e-11	0.546761598463845	0.00133447807656857	5.53292536488102e-05	CPSG_10221	conserved hypothetical protein	CIMG_13393	hypothetical protein	HISTO_GL.Contig296.Fgenesh_Aspergillus.56.final_new	hypothetical protein	1.0	1.3735125155206087	1.0222461430771204	0.8910984165039607	0.2964624320265214	-0.16891784771881743	0.7828311090727283	-0.275505338286301	-1.28247093708377	-1.64871501514139
GENE150X	D8B26_000862		5.3277564930808844e-17	7.540594124236963e-13	4.794874950195797e-09	0.0016519806259422995	0.959941527721127	0.0005950253627965555	0.263098926267028	0.13014201176247	1.53715234022773e-07	CPSG_00355	histone H2A.Z-specific chaperone CHZ1	CIMG_02495	hypothetical protein	HISTO_ZW.Contig245.Fgenesh_histo.42.final_new	CHZ histone chaperone domain containing protein	1.0	1.1569675947145897	1.0997684449519485	0.5297580281158798	0.29433667253708595	-0.021904187798404775	0.27110280442032564	0.389770758976089	-0.50567334277102	-1.80341753744942
GENE151X	D8B26_002634		1.6029047794250075e-14	2.872794891016282e-09	0.30845993146403433	0.2712163922421629	0.4424367285875721	0.001428350968264492	0.947172247021972	0.0274435336177287	3.08977567025144e-11	CPSG_02957	DNA polymerase delta subunit 4	CIMG_09701	DNA polymerase delta subunit 4	HISTO_DM.Contig940.eannot.1232.final_new	DNA polymerase delta subunit 4	1.0	1.22755342342428	1.265276627315007	0.09330924577015312	0.17617542556290025	0.39188084896718167	0.3540373421359582	0.0191367534470031	-0.584068637578722	-1.75374735561848
GENE152X	D8B26_005188		1.5180263012747839e-18	1.303080445278157e-11	0.40887833110940186	1.0473818219126366e-06	0.15282078073698296	0.009114162482668671	0.0262937124335841	0.0589360879590334	1.48670637618973e-05	CPSG_05082	inorganic phosphate transporter PHO84	CIMG_00339	phosphate:H+ symporter	HISTO_ZU.Contig65-snap.137.final_new	phosphate transporter	1.0	2.5843396954915945	2.2596684602265817	0.11135461940796296	-1.8436168755392468	-1.501718723378324	-0.44308144919741593	-1.31885924359249	-1.96575821168061	-4.17449899678392
GENE153X	D8B26_007921	STE24	9.336598501167108e-15	3.119295991582449e-12	0.007283765090460293	0.10181195408929516	0.9084257846504883	0.1843104829103106	0.788002481595453	0.0938253625798918	0.397040581888399	CPSG_04116	CaaX prenyl protease	CIMG_09552	CaaX prenyl protease	HISTO_ZL.Contig1161d.fgenesh_plus.57.final_new	CaaX prenyl protease	1.0	1.321154249784201	1.383520478149543	0.26150501182891467	0.21776300437579202	-0.05803522462614292	0.14236835730879205	0.49329581671533	-3.30949633715242	-1.34548703873608
GENE154X	D8B26_002669		5.793363052149067e-16	6.185691451986372e-10	0.5888416065041987	0.0008935881394859883	0.05908056364495488	0.03369334169712522	0.497406803523007	0.0033516936951677	0.0010707243707829	CPSG_02913	ribose 5-phosphate isomerase	CIMG_09662	ribose 5-phosphate isomerase A	HISTO_DM.Contig940.Fgenesh_histo.67.final_new	ribose 5-phosphate isomerase A	1.0	1.0934661496785634	1.0107801001367027	0.039718139023165816	0.38373949395824425	0.6011971869501503	0.17905942012569417	-0.166983492061116	-0.70831290232967	-0.696299890880972
GENE155X	D8B26_006888		5.645326619960038e-21	2.1822888444536906e-20	0.0014296908341296381	9.947944775599627e-10	0.003691858422835688	1.581925372411991e-09	0.234049404529594	0.00887195719199648	5.42394758424916e-05	CPSG_01298	protein disulfide isomerase Pdi1	CIMG_07225	protein disulfide isomerase	HISTO_DA.Contig93.eannot.1987.final_new	disulfidisomerase	1.0	1.7433317336190288	1.7989166698064525	0.23837851769191176	0.6643323458605416	0.40228244452587225	0.6178029633739807	0.335138064298764	-0.695980837662612	-1.05380418778139
GENE156X	D8B26_006163		1.8739342863506656e-15	3.4398118246668998e-12	0.0014030854420779516	0.6152532129581878	0.6625762555131156	0.8124024733040938	0.785901529249733	0.0264806661751463	5.5516996685691e-07	CPSG_07164	conserved hypothetical protein	CIMG_06608	hypothetical protein	HISTO_LG.Contig392.Fgenesh_histo.149.final_new	PI-PLCc_GDPD_SF superfamily domain-containing protein	1.0	1.1084368778845575	1.4017544115751839	-0.25109984942668623	-0.07249749853518644	0.2208499842818203	0.023591548119688673	-0.0817070032216485	-0.632589270869752	-1.20961778833868
GENE157X	D8B26_005930	TPO5	2.323969716383413e-15	4.3616754756838627e-10	5.201056349244077e-07	0.1108010875371825	0.8981936077285397	0.17048802935098187	1.3601829555461e-06	8.44459244183597e-10	6.18388706597076e-09	CPSG_09551	GABA permease			HISTO_ZZ.Contig127c.Fgenesh_Aspergillus.85.final_new	GABA permease GabA, yeast- and conidia-enriched transcript	1.0	2.575938804532091	2.7459295325172124	-1.1481345620239638	0.9362304168983027	0.4234318100542628	0.4871399700545854	-1.5925101213818	-2.97993078998095	-1.80306298386305
GENE158X	D8B26_005929		2.385903484352121e-17	6.861042466425127e-10	0.0009389166941843413	0.005557187984857948	0.9498829087674537	0.06992176055679653	7.47035710660073e-09	3.07206032893956e-08	0.000477035303014762							1.0	2.982301415390983	2.836659502387913	-0.63410331138081	1.4521276202266413	-0.2396204549492265	0.6203385915216219	-1.85860165691542	-2.673164927664	-0.935256817178378
GENE159X	D8B26_000901		3.4465435116515274e-09	0.012053324230523276	0.46814054596204985	0.39325114711496006	0.7675526022416769	0.002570454942780146	0.225728682748625	0.145402001814707	0.00440740462139147	CPSG_00313	conserved hypothetical protein	CIMG_02454	hypothetical protein	HISTO_EA.Contig33.Fgenesh_histo.103.final_new		1.0	1.7996243016819247	1.790173304915232	-0.17548285044761694	0.4965497466046535	0.7265114901010407	-1.342124841639329	-0.548724320257378	-0.882932649910732	-1.01404961557022
GENE160X	D8B26_003635		0.0001228498407852327	0.010270887682768438	0.08232341552307591	0.7336910073734154	0.7258068464458727	0.00146650105706315	5.12910691191024e-06	0.974845835140168	0.286839098248748	CPSG_03041	MFS multidrug transporter	CIMG_04220	multidrug resistance protein	HISTO_ZZ.Contig127a.genewise.29.final_new	polyamine transporter 1	1.0	1.0139219578820229	1.3618725058269652	-0.41994321221996067	0.21506395863190686	-1.1994225506317822	-1.4293247780475016	-2.43700783864587	-0.023248774046734	0.424997122679664
GENE161X	D8B26_005569		9.446545802367263e-15	7.58608853853244e-10	7.893823267715001e-07	0.0007870278459939857	0.2692086974598494	0.024538025970085326	2.69596337008505e-05	0.442565752930305	0.124937906721092	CPSG_04303	enoyl-CoA hydratase/isomerase	CIMG_03088	enoyl-CoA hydratase/isomerase	HISTO_AZ.Contig47.eannot.1555.final_new	enoyl-CoA hydratase/isomerase	1.0	1.4280459524617997	1.6677028813903285	-0.6200163623803173	0.8252904446591675	0.9346147108748865	-0.39970598885213743	-1.18914994947784	0.290848619656014	0.44451624265284
GENE162X	D8B26_001768		4.1360121556688185e-10	3.189219787138545e-09	4.98601267119735e-07	0.7833691656448308	0.8018004663088851	3.427633231132025e-08	0.000296961329010029	0.193841251016163	0.105337129206232	CPSG_01753	conserved hypothetical protein	CIMG_01424	hypothetical protein			1.0	1.536451249166006	2.9202553564480613	-1.1700549908542905	0.08322248925780742	0.27404804176320646	-1.498862835164074	-1.49063045280562	-0.748307527655609	0.579303582918816
GENE163X	D8B26_006646		1.2507224904724582e-09	2.6896092703571575e-07	5.8163593964580226e-08	0.9120971837071788	0.580271512312627	0.07471485699560765	8.03421143680985e-15	0.091362633753574	1.98012974791606e-18	CPSG_01024	MFS nicotinic acid transporter	CIMG_06071	MFS nicotinic acid transporter Tna1	HISTO_ZT.Contig1089.fgenesh_plus.34.final_new	high-affinity nicotinic acid transporter	1.0	1.4479923175855844	1.8162067421476633	-1.2354723188724301	-0.11427937284256927	1.4702330203393807	-0.9671561525189761	-3.30414726323486	-0.609002097227934	3.84193010830326
GENE164X	D8B26_001324		5.812562073347396e-11	7.620485720265384e-10	0.22712313127678296	0.11440447163732283	0.09544875191702704	0.001203974436507797	0.337063607983004	0.897785638266722	0.0700904978013874	CPSG_06646	conserved hypothetical protein	CIMG_01901	hypothetical protein			1.0	1.1829813793562323	1.7319757908670688	-0.15013142647982897	0.3235202949075758	0.88810103127212	0.4822541521510214	-0.393569730335623	-0.0695535664675884	-0.69704963742079
GENE165X	D8B26_004568	HAC1	5.708611480089909e-20	6.047231123407158e-20	0.3127819154132127	0.009709891182765797	0.33259942968485434	0.4163568907844952	0.454691036486914	0.472813049290301	0.00404823664890738	CPSG_08260	bZIP transcription factor	CIMG_08455	bZIP transcription factor HacA	HISTO_ZE.Contig158.Fgenesh_histo.107.final_new	bZIP transcription factor HacA	1.0	2.113525521567845	2.3058373578481266	-0.09615743269310228	0.300316588872138	0.2495852708967617	-0.08519302393976888	0.216072875677815	-0.20225487452814	-0.730444691304878
GENE166X	D8B26_005528		1.3307206962878402e-19	3.6203340281837005e-17	0.17066227651470578	0.763023228939847	0.28921703252258046	0.782660015504765	0.00103233274638364	0.509878535087664	0.397251211826629	CPSG_04255	conserved hypothetical protein	CIMG_03042	hypothetical protein			1.0	2.6556286542499983	3.1960797416128504	0.1710599559668246	0.1217569871637794	1.1103279974181839	-0.06354825402963372	-0.627080092664591	-0.1638635082151	-0.15617517272485
GENE167X	D8B26_000902		2.4249573872732258e-14	3.258138981606388e-10	0.13529276009468874	0.8789688581242984	0.3130189527922461	0.12745601655841526	0.0129586770352971	0.0938353368000694	0.00597826289641649	CPSG_00312	cyclin	CIMG_02453	cyclin	HISTO_EA.Contig33.Fgenesh_histo.88.final_new	C-type cyclin	1.0	1.1791898737779871	1.4477307173511103	-0.13238553311379747	0.03028178392241918	0.528718514551381	-0.175578726339942	-0.391993561354586	-0.310260435533472	-0.396491362291304
GENE168X	D8B26_007095		3.2866403846878763e-09	6.951488195587396e-06	0.008037087365888434	0.7822402593710255	0.7053887072259639	0.1485793171707191	0.824578899989338	0.125632236230352	0.912263364352821	CPSG_04412	conserved hypothetical protein	CIMG_10002	hypothetical protein	HISTO_DM.Contig933.Fgenesh_histo.2.final_new	hypothetical protein	1.0	2.0083404850162605	3.070765418675604	0.6778955314886536	-0.378090905114544	1.4197553218631092	0.7210161700849547	-0.146887175571468	0.762919666761992	-0.0479977767418545
GENE169X	D8B26_002347		3.054566612556684e-15	2.3250149761862326e-10	0.01047606223988734	0.3638677931806579	0.37504570508924173	1.5456001255529644e-08	0.563975920352052	0.701134781961138	2.94226076349698e-05	CPSG_07983	glutathione S-transferase	CIMG_00771	glutathione transferase	HISTO_BP.Contig459.eannot.1495.final_new		1.0	1.8191284555973	2.306309301679927	0.32656647855514936	-0.3814015499936831	1.0113298096363568	1.2465058225853178	0.1483143550188	0.111998410027613	-0.920218274590045
GENE170X	D8B26_005071		5.021257906979362e-07	0.006796845927081172	0.02203297565833685	0.6618046361569452	0.5429272561293675	0.9792813914417288	0.00754300496078758	0.280112305121453	0.204287794768876							1.0	1.9626494161954273	2.542082488720723	-0.8481860893300033	0.7204800465918597	2.522083763856354	-0.029477924394391765	1.12368480395204	0.603695555804744	-0.638761231517739
GENE171X	D8B26_008030	ERV46	9.739903944726098e-20	1.2345022331643048e-11	0.1935810109507578	9.624660102890443e-07	0.3797037761338777	5.014958067986896e-05	0.00973555649420297	0.879448913211069	0.875534303274763	CPSG_07859	COPII-coated vesicle membrane protein Erv46	CIMG_04881	COPII-coated vesicle membrane protein Erv46	HISTO_FE.Contig19-snap.57.final_new	COPII coated vesicle component Erv46	1.0	1.52663692851601	1.2213285621733858	0.09208131677056676	0.6494095608164087	-0.4897156331614791	0.378952751756797	0.551966695743926	0.0437990205203613	0.0373895814049039
GENE172X	D8B26_007096	ARE1	6.514703186586339e-17	9.10399762879876e-14	0.0822531254998866	0.001972364390615364	0.33801524051168563	0.6251300415530149	0.0212152767294512	0.928064370884793	0.0761655540220821	CPSG_04415	GATA transcriptional activator AreA	CIMG_10005	GATA-binding protein, other eukaryote	HISTO_DM.Contig933.Fgenesh_histo.3.final_new	GATA transcriptional activator AreA	1.0	1.4028383543705019	1.5116999861829852	-0.14503175976311974	0.3684946830597797	0.32457578581929486	0.04895686681862466	0.67390878786455	0.0362159410991651	0.503875077396071
GENE173X	D8B26_003764		2.841977413586672e-21	1.179316908709863e-13	0.07496361908157766	5.07863489380674e-07	0.5945885694479444	0.9777356961392524	1.69343214089951e-07	0.35745109613397	0.345679589472345	CPSG_06229	conserved hypothetical protein	CIMG_13356	methyltransferase			1.0	2.6970147521986365	2.67988170633275	-0.20219183817435452	1.091028151694611	0.4806881312038006	0.01706254913170102	1.59159201879765	0.354572354607742	-0.268222373506622
GENE174X	D8B26_007787		5.186702927533396e-21	9.22891942072334e-18	0.022690485214153785	0.15612504692257428	0.6622018515131157	0.20788966621399965	3.43576054593759e-10	0.983421106406048	0.382862783340253	CPSG_03962	conserved hypothetical protein	CIMG_09404	hypothetical protein	HISTO_LF.Contig359.Fgenesh_Aspergillus.202.final_new	hypothetical protein	1.0	3.1058724638611857	3.5689948372701075	0.296801777546159	0.5807579229816513	0.7659320674773094	-0.33813443461086096	1.78128062452603	0.00677886278423401	-0.222351675103108
GENE175X	D8B26_003170		1.8313592336500502e-14	4.1387114350952214e-12	0.7359420527798061	0.2695270745975482	0.8009919766205624	0.08115470552045917	0.00161563771772164	0.122645129707044	0.155280080809272	CPSG_02293	conserved hypothetical protein	CIMG_03655	hypothetical protein			1.0	1.1194439165829984	1.5993568811421894	0.029526204494456715	0.18104805235101068	-0.21284895820052294	-0.19058427191468447	1.21304974931351	0.609779057710184	-0.538520869853645
GENE176X	D8B26_004576		9.214762442750021e-14	2.045528579051784e-11	8.223764577711102e-07	0.025894119939595624	0.6835921802410727	0.04707880593464002	0.0336190257713071	0.0466322539888513	0.151794875876636	CPSG_08252	short-chain dehydrogenase/reductase	CIMG_08462	short chain dehydrogenase/reductase	HISTO_FJ.Contig643.fgenesh_plus.4.final_new	short-chain dehydrogenase	1.0	1.0314673965350039	1.2895859543239283	0.47896447405974246	0.28562736581132775	0.19832622762602395	0.1901014476073363	0.598270841795094	0.5577216234692	-0.391110383143772
GENE177X	D8B26_005659		3.812007982005439e-20	5.44681255496964e-15	0.052718763384457405	0.8830738740567667	0.9113787878768765	0.015452464998455217	0.0857090468925967	0.00552746815079617	0.69909919150888	CPSG_04763	glucokinase	CIMG_05829	glucokinase GlkA	HISTO_ZY.Contig571f.Fgenesh_histo.19.final_new	glucokinase glkA	1.0	2.4733884426417956	2.5719904656230312	0.21383048963014342	-0.06256355448533595	-0.21059684410345142	-0.5381295525086169	-0.450697144468521	0.70626224784804	0.105244006929675
GENE178X	D8B26_007451		3.0033807150371275e-15	7.514017650535659e-06	0.5852012946399022	0.7743798610670832	0.8979363055866367	0.0011599274099899286	0.469963215764257	0.12514323613349	0.171866682232578	CPSG_01399	conserved hypothetical protein	CIMG_09035	hypothetical protein			1.0	2.4686404242278135	2.339770002358846	0.10221007134628626	-0.1701812381215329	-0.36010797717813176	-1.1561225764665237	-0.37640376355558	1.10238640759785	0.585811396562258
GENE179X	D8B26_004828		4.2993209465706154e-16	2.8498671951969384e-11	0.15889750622448687	0.022142629033172663	0.8798264128913665	0.001745288260443843	0.0904330271911399	0.975032296576282	0.632018669909025	CPSG_05472	YeeE/YedE family integral membrane protein	CIMG_08830	YeeE/YedE family integral membrane protein	HISTO_DM.Contig933.Fgenesh_histo.188.final_new	YeeE/YedE family integral membrane protein	1.0	1.5774684854508325	1.9226912574147454	0.1422484831273665	-0.6942549711634771	0.21326857504610988	-0.5463544552268045	0.708323830536405	0.0178146837419559	0.200546055652279
GENE180X	D8B26_005437		8.827039728394241e-23	1.008413321111815e-25	1.4868863508088986e-10	0.9692547247267421	0.8819626125152263	0.01031772183305133	0.211610553153613	0.73622188556793	0.812797044870782	CPSG_09837	conserved hypothetical protein	CIMG_00526	hypothetical protein	HISTO_DM.Contig933.Fgenesh_Aspergillus.168.final_new		1.0	4.12260941554865	6.356001807900203	-1.6527940931021519	-0.03127513512345088	0.4551433979058481	-1.1248228878257935	0.901167277656778	0.371272896458277	-0.12266311049779
GENE181X	D8B26_000977		4.526340971897873e-14	1.974834205187289e-07	0.5372698108271844	0.027296006700444273	0.7277053147522136	1.2621158372988364e-05	0.00511504601584274	0.12636009779556	0.697453252168193	CPSG_00219	hypothetical protein	CIMG_02373	CMGC/SRPK protein kinase	HISTO_ZT.Contig174.eannot.1403.final_new	protein kinase	1.0	2.0273088752813004	2.4424077499524897	0.10214863044109725	0.5800158277838336	0.41439755331878336	-1.0437676992068767	0.607042438204639	0.398174293070547	0.0898777758083282
GENE182X	D8B26_005113		6.765828304975308e-15	5.2549679559435875e-11	0.41614151082787026	0.21816132930339655	0.058224430711538544	0.011847991101963414	0.0481141953162174	0.0563831955540028	0.0873909942658165	CPSG_04992	sphingosine-1-phosphate phosphohydrolase	CIMG_00252	sphingosine-1-phosphate phosphohydrolase	HISTO_BP.Contig459.Fgenesh_histo.129.final_new	sphingosine-1-phosphate phosphohydrolase	1.0	1.1233704898552723	1.216600762663862	0.06653311667539843	0.18120603383659542	0.7216110757294362	0.25096205820649875	0.464741444092442	0.460294749594238	0.382190737758139
GENE183X	D8B26_006161		1.1759762452179516e-17	2.6848554022798016e-12	1.5178487848412017e-10	0.011592566782364668	0.18343244863845645	0.04781616125437929	2.57376989506681e-05	0.0410879354431182	0.167665474353588	CPSG_07166	hypothetical protein	CIMG_06610	DNA damage response protein	HISTO_LG.Contig392-snap.140.final_new	DUF1714 domain-containing protein	1.0	1.6384390803936448	1.936277597142059	0.8223041679276268	0.4430044411465511	0.7784882188886065	0.231071854510829	0.721364184552606	0.382129055334285	0.221738761041426
GENE184X	D8B26_005121		2.425780255862001e-12	3.002037723532481e-08	5.507356300333651e-05	0.4181141897141921	0.3021394599436552	0.9821009806517124	0.127757706876806	0.177029242390546	0.272397950791681	CPSG_05003	hypothetical protein	CIMG_00263	DDHD domain-containing protein	HISTO_BP.Contig459.fgenesh_plus.1.final_new	DDHD domain-containing protein	1.0	1.3206237004371506	1.677555386570576	0.5249449646443243	0.19386455771920785	0.7152730500360399	0.0044215931471979966	0.30839782403419	0.326437993321886	0.217153744161828
GENE185X	D8B26_004343		8.665776319155087e-15	2.8249608066159162e-08	4.226758544151528e-08	0.4986500875958441	0.6847122461282111	0.35047644622610075	3.58940937873821e-05	0.00226847240360744	1.15701568838327e-06	CPSG_07475	conserved hypothetical protein	CIMG_08038	hypothetical protein	HISTO_KF.Contig601.Fgenesh_histo.106.final_new	hypothetical protein	1.0	1.938341194983618	2.159844467403853	0.9543962169674656	0.23473463495299465	0.5413893324040606	0.1861190350261846	0.949660691565332	0.961485168605226	1.20167252584134
GENE186X	D8B26_001606		1.396047069273906e-19	3.4684061169211726e-11	1.185558947614425e-06	0.06220193536591301	0.4673476231167294	8.119200894236057e-07	2.02257515638434e-05	0.0156406193502506	0.000581977934211844	CPSG_01557	glyoxylate reductase	CIMG_01609	glyoxylate reductase	HISTO_ZZ.Contig127b.Fgenesh_histo.34.final_new	glyoxylate reductase	1.0	1.877006547176044	1.6438473020914275	0.5031663475450048	0.3266657470070596	0.46324896927905873	0.6399818960343403	1.02616422484926	0.626366907330089	0.784376937602645
GENE187X	D8B26_000722	RYP1	1.683258931339925e-09	4.984221393553642e-08	0.36775418991455483	1.0	1.0	1.0	0.00197227491993453	0.0408842408214713	0.194463021281509	CPSG_00528	Ryp1	CIMG_02671	camp independent regulatory protein	HISTO_ZL.Contig1131-snap.45.final_new	protein required for yeast-phase growth	1.0	1.0083090340419938	1.137825736543566	0.09761192651156925	0.0	0.0	0.0	0.642617395846461	0.427426367896173	0.264144012147425
GENE188X	D8B26_008071		7.0046346953541855e-22	4.0101285351773045e-21	1.2368319116491481e-11	0.00010210042923870856	0.37016039523373967	7.836677886058914e-05	1.5537119274576e-10	0.000971674160443443	0.0849919131226978	CPSG_07808	disulfide isomerase	CIMG_04824	protein disulfide-isomerase	HISTO_FE.Contig19.eannot.1819.final_new	thioredoxin	1.0	1.882881411297238	2.142327719686394	0.7327698416539484	0.37954689600189234	0.23111749768767684	0.33265976101821426	1.64466145381169	0.816028972217814	0.38166574163519
GENE189X	D8B26_001581		3.146250508824324e-23	2.1055148600072114e-19	3.553406837202631e-11	0.0007075921409970561	0.6893035229443878	1.525025697344559e-07	7.56148251174536e-11	0.000361302113900978	3.85604213999645e-05	CPSG_01529	conserved hypothetical protein	CIMG_01636	endosomal peripheral membrane protein	HISTO_ZZ.Contig127b-snap.39.final_new	endosomal peripheral membrane protein	1.0	2.19473407553257	2.4933576820973387	0.7242872179191682	0.5290357943025805	0.31066482286224223	0.62099081872864	1.64554255810746	0.915516368947984	0.90880720640493
GENE190X	D8B26_006488		4.2925610144447014e-18	2.2397300645397385e-15	2.186411874713495e-05	0.0345502256881746	0.6785596875723731	1.6784969451067006e-07	5.3289828157354e-05	6.30983931935163e-05	0.069521200589147	CPSG_00829	conserved hypothetical protein	CIMG_06249	hypothetical protein			1.0	1.2848010399867296	1.5607464131516076	0.32547534275570383	-0.2672590293631068	0.21666600799690264	-0.5688076184657641	0.845410787401399	0.819471210938243	0.368583769100466
GENE191X	D8B26_004115	DMC11	1.8074500787368962e-12	1.0554201305998083e-08	0.6178049393270003	0.7645016960197933	0.9197617284290709	0.0005442647089770381	0.0271167022140053	2.53001029821172e-05	0.35490137098798	CPSG_09338	conserved hypothetical protein	CIMG_12013	ribosomal RNA-processing protein 7	HISTO_ZL.Contig1161b.eannot.1283.final_new	DMC1-like protein	1.0	1.5081144078354287	2.078302656086463	-0.07059246020853244	-0.09603176261456249	0.12695950523901794	-0.6910716855747647	0.61910359425906	1.27631021049954	0.258703202113147
GENE192X	D8B26_002776		1.2790478372337928e-21	6.638152196836872e-17	0.015984485105778583	0.021204114688224248	0.5653343902586195	0.0018328475229986917	0.000833884948169621	0.000135386107712003	0.000642453861592795	CPSG_02780	sorbitol dehydrogenase	CIMG_03192	zinc-dependent alcohol dehydrogenase	HISTO_AZ.Contig47.Fgenesh_histo.84.final_new	xylitol dehydrogenase	1.0	3.052908655308329	3.258030934733533	-0.3005086482551341	-0.799614230678922	-0.8642319032068363	-0.6192642613266567	0.905757244353983	1.23695137131995	0.888617710497623
GENE193X	D8B26_005014	ERV41	4.722003072740182e-17	2.744852621768812e-10	0.33948151573123314	0.028915967153738113	0.8300812395604173	0.6962058803155969	0.0134924453434507	8.78269151692397e-06	5.8245178538323e-05	CPSG_04857	COPII-coated vesicle protein	CIMG_00135	COPII-coated vesicle protein	HISTO_BP.Contig459.eannot.1561.final_new	COPII-coated vesicle protein	1.0	1.2982523187251138	1.1251633739249753	0.07378126611528608	0.2550630557789847	-0.10798270564528553	-0.037703166972956545	0.437620456478517	0.828669261708163	0.707272148325417
GENE194X	D8B26_001689		2.5047226548297513e-17	1.9587843634081048e-07	2.1759392908655232e-08	0.42510592839588746	0.8540082789221486	0.09712164901548406	0.0595138695091441	0.000383915467074538	0.000247983977279731	CPSG_01657	hypothetical protein	CIMG_01513	hypothetical protein			1.0	1.9487469717630277	1.57101289416951	0.7932191605788654	-0.28656485950482097	-0.3053592453207264	0.29034542056126245	0.435987797406902	0.923521617714391	0.827609231783407
GENE195X	D8B26_005152		8.726730382952254e-17	1.4029851894077306e-14	2.991653771897899e-11	0.4513270824543695	0.9231980118967819	0.6884230951919769	0.436749216784726	0.914458055074506	0.0010737753930188	CPSG_05041	conserved hypothetical protein	CIMG_00301	TRAF-type zinc finger protein	HISTO_BP.Contig459.eannot.1591.final_new	TRAF-type zinc finger protein	1.0	1.4675130591154595	2.09379587401598	0.8566887197158628	-0.1376212668520363	-0.0748051837609938	0.0473079918264831	-0.259720022902926	-0.0511305623058629	0.962758196532252
GENE196X	D8B26_008007		1.8376608568983013e-15	4.1051620357597466e-10	1.201444390831808e-05	0.18341139762299932	0.5003170348790771	0.0008536849361593529	0.9158438524055	0.975570060235286	0.100835049482102	CPSG_07895	translocon protein Sec61beta	CIMG_04912	translocon protein Sec61beta	HISTO_FE.Contig19.Fgenesh_histo.191.final_new	translocon protein Sec61beta	1.0	1.091995098412428	1.1730992224259729	0.3639984634073067	0.1690359374360297	0.31033409021581393	0.30297937942057446	0.031426799437317	-0.0121742745136331	0.392166535441346
GENE197X	D8B26_007066		4.891693154838618e-15	1.215851085259092e-12	0.1039688553121804	0.01912060822597654	0.11150299110963063	0.6222877264252565	0.645989775479788	0.681339996926545	0.166764204205332	CPSG_10071	conserved hypothetical protein	CIMG_13525	hypothetical protein			1.0	1.0728376897388463	1.4690958387434052	-0.12278016761118606	0.30463913233570816	0.6154627621889315	0.048665158759072964	-0.177602727973794	-0.210912175933723	0.449044168336052
GENE198X	D8B26_004546		1.8857056174839876e-18	6.821237499736509e-19	1.1551372689568228e-08	0.09052715506761376	0.0027921748730405788	0.19455262723318673	0.428785159456205	0.0234349802445671	0.484632769660666	CPSG_08294	conserved hypothetical protein	CIMG_08330	ZIP zinc/iron transporter			1.0	2.158254238249366	3.1703750435173763	0.8216746345307934	-0.45160964373426227	1.575588428385432	-0.20395461542545026	-0.636695896408979	-1.66250804158194	0.406795029952754
GENE199X	D8B26_002678	UVE1	2.7861156021460632e-08	0.001962003736927785	0.8225448500410764	0.008729782824702055	0.7608012696528978	0.1678093802887265	0.198108935321619	0.0286046544988279	0.00306377555405825	CPSG_02904	UV-endonuclease UVE-1	CIMG_12396	UV damage endonuclease UvdE	HISTO_DM.Contig940.fgenesh_plus.36.final_new	UV-damage endonuclease	1.0	1.3750012755104208	1.7377087867146355	0.0458940114296302	1.0079576728105966	-0.8088210789724383	-0.4005767152894241	-0.415748300161209	-0.73191444689419	-0.873152922154351
GENE200X	D8B26_002047		5.073231315117258e-12	7.905412717864218e-05	4.4261179256495034e-07	0.0005790676178812693	0.7724325081215095	0.6416184450711325	0.598417470423084	0.647620331084077	0.00143827115020815	CPSG_02100	WD-repeat protein 5	CIMG_01113	WD repeat protein	HISTO_GL.Contig233.eannot.1159.final_new	WD domain-containing protein	1.0	1.1554023433982645	1.1897921233740534	0.637772886303409	0.6376663439175752	0.2623153037878547	-0.06518725973680216	-0.115601024166869	-0.130247877569513	-0.609208650730356
GENE201X	D8B26_003167		7.163839507723262e-20	4.860711483085122e-09	8.834149739281933e-06	2.9464913697779594e-05	0.5582440376040696	0.7464798674230746	0.37138419518074	0.234414735904675	0.0215329613416265	CPSG_02297	conserved hypothetical protein	CIMG_03651	hypothetical protein	HISTO_JG.Contig206.Fgenesh_histo.1.final_new	hypothetical protein	1.0	1.6855512984178918	1.3256064622630603	0.3875967428823463	0.5270941792341693	-0.3501412763695359	-0.03151981337215511	0.257083699992834	-0.336856834539202	-0.600116843681636
GENE202X	D8B26_005522	MTW1	9.471749501995072e-13	9.291695347673395e-07	2.445882673472206e-07	0.12501751030882532	0.8751620357482546	0.9461212586073487	0.294659139727204	0.711877257111289	8.0806146742469e-05	CPSG_04249	Mis12 domain-containing protein	CIMG_03035	Mis12 domain-containing protein	HISTO_AZ.Contig47.Fgenesh_histo.57.final_new	Mis12 domain-containing protein	1.0	1.0472462084205427	1.182186563327505	0.5623916880370411	0.24985989946505088	-0.13832990613255686	0.00912891354484571	0.234953364386158	-0.105090192583613	-0.826897221575689
GENE203X	D8B26_002296		1.4936579104857684e-11	4.012291879430744e-07	0.34490257921231016	0.49495875548454965	0.5727202430262711	0.0026200633724060528	0.719576589312197	0.78614741269799	0.156950908499322	CPSG_08043	hypothetical protein	CIMG_00828	hypothetical protein	HISTO_HS.Contig68.Fgenesh_Aspergillus.158.final_new	serine/threonine protein kinase	1.0	1.1654458787373245	1.4123455039034905	0.10894698272731916	0.15080864924364268	-0.5172245059768226	0.4184108240355252	-0.140662582848489	0.140636660400212	-0.442903611777376
GENE204X	D8B26_006102	TAL1	1.205897808585902e-15	2.1707593710617444e-16	0.6063385103152917	0.09338952156963823	0.2028291257372795	0.7201569925361603	0.35624804813579	0.300155955839202	0.014627792266254	CPSG_07239	transaldolase	CIMG_06675	transaldolase	HISTO_LG.Contig392.fgenesh_plus.66.final_new	transaldolase	1.0	1.0483075135420301	1.2537800880532872	0.03774052313626857	-0.1444185188376533	-0.22842989785867593	-0.029363492250315527	-0.229808784678111	0.239049874644238	-0.540028041445964
GENE205X	D8B26_004737	HIS2	1.763917416646251e-12	3.8926099434580695e-06	0.07826708135190136	0.43831253366193645	0.9710232598162141	0.2210250134724247	0.887871970685726	0.841604830700201	0.0265500907597042	CPSG_05581	histidinol-phosphatase	CIMG_08676	HisJ family histidinol phosphate phosphatase	HISTO_ZL.Contig1131.eannot.2019.final_new	histidinol-phosphatase	1.0	1.1974811261978675	1.2129064878321616	0.18703884943155047	-0.2906601583367281	-0.0681394448986892	0.2226245333168086	0.0450420080482772	-0.0722467716057613	-0.559549227409576
GENE206X	D8B26_001216		7.055169258187572e-22	1.8272528103588552e-19	0.0010895545340883746	0.4539334339849058	0.7463929064886681	0.0007615820399110661	0.382548527933176	0.014419544312206	0.00460657006122692	CPSG_06794	nicotinate-nucleotide pyrophosphorylase	CIMG_02065	nicotinate-nucleotide diphosphorylase (carboxylating)	HISTO_ZZ.Contig2f.eannot.1074.final_new	nicotinate-nucleotide pyrophosphorylase	1.0	1.8452573469474776	2.031383597914231	0.24026043084746657	-0.10123572210141235	0.17823860332808109	0.2978213970017205	0.280638777647999	0.698985779635569	-0.81675393492598
GENE207X	D8B26_000334	FTA7	4.851958054917452e-11	0.0006271856599682419	0.003751184925837602	0.04813979905332006	0.9878787687416049	0.11843275044081397	0.582269388700499	0.368775299738844	0.119440200068242	CPSG_06102	conserved hypothetical protein	CIMG_05221	kinetochore protein Fta7	HISTO_DA.Contig93.eannot.2069.final_new	kinetochore protein fta7	1.0	1.1453330568573634	1.0099104198838615	0.34751186701115944	0.4644215473383167	-0.022508694441194636	0.24216622537910965	0.141754081353875	0.25577697007144	-0.331730542078528
GENE208X	D8B26_006959		1.6998021902768437e-23	5.000751581878145e-22	7.923338815592624e-09	4.352522121534078e-08	0.02504446453404169	6.540566982782122e-10	0.300786210802391	0.728199285246196	0.32809223212234	CPSG_08833	endoplasmic reticulum calcium ATPase	CIMG_07318	calcium-translocating P-type ATPase, SERCA-type	HISTO_ER.Contig17.eannot.1313.final_new	sarcoplasmic/endoplasmic reticulum calcium ATPase	1.0	2.0039021372073655	2.065893115655404	0.49638743488520615	0.5546626237379281	0.4543420835004983	0.6027497557271625	0.364977068348873	-0.137534269569432	-0.317722458766319
GENE209X	D8B26_005506	CNE1	1.1813619172331248e-17	1.8089584458335594e-16	1.2841155215949925e-08	0.00023230863855251108	0.0506527142886632	1.9248652145138523e-06	0.307757333464133	0.599696830038951	0.579780084897033	CPSG_04231	calreticulin	CIMG_00613	calnexin	HISTO_DM.Contig93.eannot.1773.final_new	calnexin	1.0	1.399675774902012	1.3849836018140824	0.5753414072899766	0.34809881894164185	0.28841135339565577	0.4556308190013388	0.300891822324401	0.153775695724402	-0.154472915132562
GENE210X	D8B26_002256		1.4818191776690517e-18	1.9925403252573266e-15	4.794874950195797e-09	0.0006230544220381127	0.6698219099303995	1.143881787553164e-06	0.356273309532821	0.575582197400959	0.82276603320461	CPSG_08090	DnaJ domain-containing protein	CIMG_00871	DnaJ domain-containing protein	HISTO_HS.Contig68.eannot.2114.final_new	DnaJ domain-containing protein	1.0	1.3020842495397362	1.472540934627748	0.5170352008934532	0.3398215604148414	0.1658069093330414	0.42612719807852945	0.245901028331938	0.159972699855341	0.0606741028580045
GENE211X	D8B26_005533	GTR2	2.0875685731209603e-22	1.0570177251126902e-16	8.900853640347305e-10	0.25170421683615624	0.7690170446811264	0.25359626307973215	0.0130864822531045	0.463789063970911	0.819255870051577	CPSG_04261	GTP-binding protein GTR2			HISTO_AZ.Contig47.eannot.1562.final_new	GTP-binding protein GTR2	1.0	1.8933723637955986	1.9566776626320472	0.5795348311939477	0.164387581214121	0.20324692399264135	0.10254571712296072	-0.507739452129162	0.182130756260898	-0.0498310639955211
GENE212X	D8B26_005135		5.985807175844754e-25	8.749905579052891e-23	1.7893159300306354e-08	0.6406130952618488	0.3693805075494997	0.2154795953706941	0.239685879033912	0.00725717574741459	0.407423102362266	CPSG_05020	aldehyde dehydrogenase	CIMG_00280	aldehyde dehydrogenase	HISTO_BP.Contig459.fgenesh_plus.104.final_new	succinate semialdehyde dehydrogenase	1.0	3.0884171814963364	3.286554964574433	0.6313982506068118	0.11332903151822571	0.6523937724316912	0.16241127896370702	0.219105144141435	0.55508413857452	-0.150859299491122
GENE213X	D8B26_005013		2.235227397858183e-11	0.007555482273752506	5.747654883429175e-06	0.3720815559784919	0.8588328939350226	0.14560530652820017	0.0027014744759152	0.421680497109414	0.375859994273167	CPSG_04856	conserved hypothetical protein	CIMG_00134	NADP-dependent alcohol dehydrogenase	HISTO_DM.Contig936.eannot.1247.final_new	alcohol dehydrogenase	1.0	1.5826547071126453	1.2390437021349465	0.8022811069557696	0.31303185663294775	-0.32381442093442603	0.29538224334396906	-0.81150432104557	0.318921827459912	0.27703711447936
GENE214X	D8B26_004029	SEC23	1.8739342863506656e-15	1.0335470406169908e-13	1.5745766110932532e-05	0.037536962921741586	0.09681221635810706	3.921712648075827e-05	0.00835520959436291	0.849871433507071	0.918061176119371	CPSG_07686	protein transporter SEC23	CIMG_04812	protein transporter SEC23	HISTO_FE.Contig19.eannot.1775.final_new	protein transporter SEC23	1.0	1.0045802743819248	1.0731498517319646	0.33329448293682296	0.1830693413744216	0.32592198589641924	0.33569030834641184	-0.610345265723231	-0.0521284958381347	-0.0267100350416474
GENE215X	D8B26_002263		1.839285740653069e-21	1.8250548907344508e-18	6.212184071543708e-11	0.48175430807376457	0.9779231578042363	0.13991852260042106	0.000220351012033108	0.159458550241106	0.0267640658295365	CPSG_08081	glutathione S-transferase	CIMG_00861	glutathione S-transferase	HISTO_HS.Contig68.eannot.1946.final_new	glutathione S-transferase	1.0	1.5957473170020764	1.843311902524802	0.6005039047427578	0.07907566756403721	0.020466599289735453	0.11020947927328847	-0.842833355597301	-0.338018149040662	-0.496606923996508
GENE216X	D8B26_007261		3.6044050757759954e-17	1.628624238304279e-08	7.923338815592624e-09	0.013958910926363043	0.7599236755432008	0.0014807464274956897	0.02019187610044	0.780436260130379	0.959755557761386	CPSG_04628	conserved hypothetical protein	CIMG_12530	hypothetical protein	HISTO_ZT.Contig174.eannot.1449.final_new	Vps51 superfamily domain-containing protein	1.0	1.540932292680777	1.4082153707770235	0.6669892464926849	0.3994118346435039	0.23643249860509225	0.35843546283574235	-0.424488080574689	-0.0725370012175706	-0.010885327354603
GENE217X	D8B26_004572	BRE2	2.1329502446487563e-11	0.00011994805986570369	3.0081381020359383e-05	0.03326999444408135	0.8938713380050796	0.40328323590197546	0.115620811705803	0.420283028228535	0.33323364662999	CPSG_08256	histone-lysine N-methyltransferase Bre2	CIMG_08459	histone-lysine N-methyltransferase	HISTO_ZE.Contig158.Fgenesh_histo.113.final_new	Set1 complex component	1.0	1.102361161399527	1.0343467050595994	0.5016775133071867	0.42000636760245375	0.1271014338866662	0.11751855855373385	-0.304104421834575	-0.195001485083365	-0.18345188218447
GENE218X	D8B26_006297		4.379283666754286e-13	1.8116294636211243e-09	4.818425734186528e-09	0.0068926660462559205	0.383226653936689	3.303996857790093e-05	0.0346858190807672	0.00842882249932095	2.46005961084427e-06	CPSG_00609	GARP complex component Vps54	CIMG_06458	GARP complex component	HISTO_DY.Contig31.eannot.1374.final_new	vacuolar sorting-associated protein	1.0	1.1091200133212193	1.4404599435584875	0.715021991479755	0.4429308800153485	0.491129635331963	0.51015328082416	0.495351401470869	0.830524815501963	1.1454011430763
GENE219X	D8B26_008303	TPS3	1.8741373304440163e-14	1.0691507739205795e-07	2.2169766745822115e-07	0.025220616587342027	0.21070605830937056	0.02088701164299691	0.948960112138095	0.298108006972084	7.51917329104267e-05	CPSG_09043	alpha,alpha-trehalose phosphate synthase subunit TPS3	CIMG_07507	trehalose-phosphatase	HISTO_AL.Contig317.eannot.1531.final_new	trehalose phosphate synthase	1.0	1.3987935571995176	1.518136821862255	0.6465518913790033	0.5205540484428104	0.9728237310255005	0.3399535219437563	0.0263133690476387	0.422750679006598	1.24078221836976
GENE220X	D8B26_002112		7.188152162765304e-10	0.00016616497014489143	0.004649570719097755	0.002660185236979354	0.2569201068402197	0.057057502545520784	0.326437369836119	0.00525267911259787	3.0290061976336e-07	CPSG_02174	conserved hypothetical protein	CIMG_01038	hypothetical protein	HISTO_DA.Contig93-snap.61.final_new	methyltransferase	1.0	1.0546233515770238	1.2069773071474368	0.34949282224382383	0.8235296335704261	1.0485427276636414	0.3383151377651803	0.224017240649716	0.76337926870533	1.11571573191834
GENE221X	D8B26_008328		6.191025131856759e-13	4.279066469915642e-10	0.9590882469179103	0.0001001902933795327	0.00770374260080023	2.5516768077789167e-05	0.000117689433538351	0.0178411319496174	7.51883802840134e-09	CPSG_09071	hypothetical protein	CIMG_07480	C2 domain-containing protein	HISTO_GB.Contig114.Fgenesh_histo.28.final_new	C2 domain-containing protein	1.0	1.263515319182135	1.898733540029334	-0.006542908670846959	0.8364319113950951	1.4536923387899976	0.6331018015176311	0.748902195983926	0.487867991577779	1.18949554839924
GENE222X	D8B26_000237		2.0895528459594876e-16	9.201737595146919e-09	2.1030329225113006e-13	0.00992535745612514	0.0725648442006055	0.0018159356190571851	0.462382347647799	0.457333007788551	0.601849291816633	CPSG_05979	histone acetyltransferase type B catalytic subunit	CIMG_05403	histone acetyltransferase type B catalytic subunit	HISTO_DA.Contig93.Fgenesh_Aspergillus.129.final_new	hypothetical protein	1.0	1.2718922437886915	1.1778195566697292	0.9525588968540395	0.33853038062480545	0.6560445064484164	0.2991366431607305	-0.170560274701359	-0.197246679524707	-0.115200365246199
GENE223X	D8B26_005430	RBA50	5.611140216096913e-13	4.375168813475956e-08	2.2432164782074867e-07	0.0051438512953976626	0.232049223935143	5.298390072220991e-05	0.490400848663539	0.161817405478369	0.14859704133167	CPSG_09843	conserved hypothetical protein	CIMG_00520	transcription factor Rba50	HISTO_EA.Contig33-snap.95.final_new	transcription factor Rba50	1.0	1.3309749408803908	1.6329163422580186	0.7049046830388632	0.6088760762914046	0.8374245047675797	0.621899099262316	-0.210869984905782	-0.486220772135706	0.381825832103915
GENE224X	D8B26_001579		5.89389399993046e-10	0.00011650816336289032	5.1588912193320756e-08	0.0356253151250116	0.29623803579430663	0.002643765317063812	0.156156134471714	0.822109592974583	0.0810973886449429	CPSG_01527	conserved hypothetical protein	CIMG_01638	DNA repair protein	HISTO_ZZ.Contig127b-snap.37.final_new	DNA repair protein	1.0	1.0649466975191737	1.269267082275141	0.814607633347422	0.5046361510927468	0.8299508431068373	0.4737242164713848	-0.293577673885287	-0.0749760362081959	0.353000424787627
GENE225X	D8B26_002164		6.553753932523563e-17	4.025893334223766e-09	1.5139471784492171e-12	3.3439629227969518e-06	0.004543304682760615	2.4850729081317684e-06	0.531768414691543	0.911658381336285	0.449071667121482	CPSG_02230	conserved hypothetical protein	CIMG_10658	hypothetical protein	HISTO_DA.Contig93-snap.20.final_new	60S ribosomal protein L19	1.0	1.3588080215730576	1.2960760397287523	0.8930726991516457	0.9038024919456498	1.4678631631130106	0.6198043798714648	0.14997944853945	-0.0322089926016984	0.166043338826053
GENE226X	D8B26_006025	VPS34	4.770605399921416e-13	3.03025684832684e-07	4.481507802666614e-06	0.0010364772850288246	0.016426489781831137	0.07386852691377446	0.198108935321619	0.529539143547208	0.00368902803459074	CPSG_07341	phosphoinositide 3-kinase	CIMG_06770	phosphoinositide 3-kinase	HISTO_LG.Contig392.eannot.1815.final_new	phosphoinositide 3-kinase	1.0	1.1514142324003465	1.2894714699274235	0.507030978624288	0.5788504373677739	1.1017649909830318	0.2166873103417644	-0.316239522494459	0.19994054723253	0.661029236672239
GENE227X	D8B26_000375		1.980107734410024e-10	0.0001335937307086592	3.331569665625958e-07	0.0022507781453691695	0.14976201862111282	0.0006800009859956569	0.39705313356243	0.0363885953880609	0.00461121884981136	CPSG_08648	conserved hypothetical protein	CIMG_05150	hypothetical protein	HISTO_DA.Contig93-snap.114.final_new	hypothetical protein	1.0	1.134086475514609	1.1958241347256966	0.7551235097205449	0.8199422339395461	1.1991123874355105	0.6067765583597947	-0.198768545992269	0.522530335644614	0.573619672159466
GENE228X	D8B26_005712	SSU1a	6.325119215571697e-09	9.311866652689317e-05	0.0001382566780027213	0.0005594074139525677	0.9973176837893906	0.23254014919108182	0.515588185363613	0.421680497109414	0.550048857248833	CPSG_06884	sulfite transporter Ssu1	CIMG_05899	sulfite transporter Ssu1	HISTO_GY.Contig471.eannot.1321.final_new	sulfite transporter, duplicate orf identical to SSU1bHISTO_GX.Contig297.eannot.1476.final_new	1.0	1.067182003908805	1.4087731066459828	0.5544349881551279	1.1753920948551204	-0.01703567110757325	0.27399364791093755	-0.228472551892291	-0.27868863351208	0.197566094352725
GENE229X	D8B26_005143	GCP4	1.1387960202673972e-11	2.0723573270405177e-05	2.13281103115817e-08	0.00018961338271412763	0.32418519790967926	1.7217029775770668e-07	0.0110974270985082	0.967829551515109	0.00145454895859983	CPSG_05031	conserved hypothetical protein	CIMG_00291	Spc97/Spc98 family protein	HISTO_BP.Contig459-snap.31.final_new	Spc97/Spc98 family protein	1.0	1.115668073986184	1.0874720534911952	0.7656089113414696	0.8265799037646275	0.7550386412477551	0.8765950698354472	-0.426250175794957	0.00985551702286891	0.504274615209645
GENE230X	D8B26_001931	PAN2	1.4206108021027727e-16	1.1191291528085964e-08	5.508982492080464e-15	9.083824750399905e-10	0.8453876638080708	3.431521093529339e-12	0.379783430018689	0.730388406330378	0.00042886761238515	CPSG_01966	PAB-dependent poly(A)-specific ribonuclease subunit 2	CIMG_01240	PAB-dependent poly(A)-specific ribonuclease subunit PAN2	HISTO_LN.Contig75.eannot.1146.final_new	PAB-dependent poly(A)-specific ribonuclease subunit PAN2	1.0	1.1558644354207148	1.0553072332287712	0.9902161753782143	0.9256055824636749	0.13083227864856	0.8907513491069221	-0.234488775312159	0.137010951982574	0.879193035518728
GENE231X	D8B26_004690		4.442131338279728e-12	4.4912880925163424e-07	1.1449861805533878e-10	0.39451273901097916	0.3759526269835965	0.00027680061529607283	0.658038014572317	0.00895009699068125	5.59593453502529e-05	CPSG_05641	conserved hypothetical protein	CIMG_08618	hypothetical protein	HISTO_ZE.Contig149.Fgenesh_histo.24.final_new	hypothetical protein	1.0	1.1812338611826672	1.494370598151246	0.9889502828437658	0.20362557509598253	0.6666071199633653	0.5270719990852903	-0.110769174665522	-0.824069071569766	-0.921694869614859
GENE232X	D8B26_003548		5.857406979836908e-13	4.46213890729828e-05	1.987426794415173e-09	3.471278958516084e-05	0.6446143712683914	9.654706555257306e-06	0.00768825636262418	0.0108149886509503	0.0430302977574838	CPSG_03144	conserved hypothetical protein	CIMG_04123	DnaJ domain-containing protein	HISTO_ZT.Contig1141.fgenesh_plus.19.final_new	DnaJ domain-containing protein	1.0	1.140115550204145	1.03689365432221	0.7690028795997387	0.73826042706359	0.3498976160372937	0.574680262241488	-0.59360614414574	-0.710310337527631	-0.43685798182834
GENE233X	D8B26_001861		1.4124175483994315e-20	3.609429501164764e-14	2.254744448940711e-12	0.00011450456950187594	0.3569639081996086	7.53541919991577e-06	0.0148852537474239	0.16571135612538	0.0796069574148068	CPSG_01869	adenosylmethionine-8-amino-7-oxononanoate transaminase	CIMG_01317	dethiobiotin synthase	HISTO_GL.Contig296.genewise.18.final_new	onanonoxo-7-onima-8-eninoihtemlysoneda	1.0	1.471805739329351	1.329931330463677	0.6946035981109382	0.4269095076034825	0.3938758589101419	0.38354635462157965	-0.680141101986086	-0.473266892578835	-0.493099082427422
GENE234X	D8B26_002104	POF7	1.9141283743509185e-14	7.954020308208473e-07	5.059761501772125e-12	3.1404698963173073e-06	0.10113085462426338	8.528390678321305e-10	0.00482046701517905	0.203684642698108	0.0238278698532483	CPSG_02166	F-box protein pof7	CIMG_01045	F-box domain-containing protein	HISTO_DA.Contig93.eannot.2002.final_new	Pof7 F-box protein	1.0	1.1901126866047136	1.145112740584498	0.9237766028884503	0.7967557493565363	0.7908117179797512	0.8703163608358587	-0.735027394931078	-0.451130686909772	-0.595363573101831
GENE235X	D8B26_007398	ORC1	3.5918409572505037e-12	1.4702213493076207e-05	8.575141734208353e-11	0.0032011621741077833	0.18351943041855182	8.468049876732125e-06	0.091255441188126	0.166303386552896	0.00203047717522139	CPSG_01340	origin recognition complex subunit 1	CIMG_08981	origin recognition complex subunit Orc1	HISTO_ZZ.Contig127a-snap.28.final_new	origin recognition complex subunit	1.0	1.0264076651007825	1.0715469548489787	0.8639712178987722	0.5376999475982465	0.8097568632887566	0.5863285941291816	-0.402326418731812	-0.455374231403922	-0.788146035835434
GENE236X	D8B26_004502	ALG7	4.827207148426724e-12	7.376769327533497e-06	2.5777989740066834e-05	0.01491457195745892	0.11255708995703438	7.920145334995083e-06	0.00697985881658959	0.516430205751152	0.00135275326002986	CPSG_08349	UDP-N-acetyl-glucosamine-1-P transferase Alg7	CIMG_08206	UDP-N-acetyl-glucosamine-1-P transferase Alg7	HISTO_DM.Contig93.eannot.1684.final_new	UDP-N-acetylglucosamine-1-P transferase	1.0	1.135444148130335	1.236966843085455	0.4880990102294596	0.5351161765175896	1.038747737397056	0.6872662941292347	-0.615073792414962	-0.195553615199828	-0.669951031286038
GENE237X	D8B26_008193		2.2542507065248132e-13	6.9137880286533216e-06	6.605511341088325e-07	0.009767249481069823	0.329465814427785	5.344348595084155e-06	0.76675453632529	0.772863876901608	0.0116476159798855	CPSG_08918	hypothetical protein	CIMG_07624	protein transport membrane glycoprotein Sec20			1.0	1.3210653717313132	1.2426744759597155	0.6352747849755455	0.5634640298065936	0.7336967972881864	0.7123973387786503	0.0860278881091405	0.0986558784513409	-0.595959082615964
GENE238X	D8B26_001940		7.026302804939512e-21	1.9819083930029763e-20	2.289097701265448e-11	1.481725488428595e-12	1.8624144782030893e-08	5.523450442783469e-13	0.59233418664196	0.98588375112761	0.055075093466951	CPSG_01976	hsp70-like protein	CIMG_01229	chaperone DnaK	HISTO_GL.Contig59.eannot.1262.final_new	dnaK-type molecular chaperone bipA	1.0	1.7806775627368678	1.824379549733002	0.73851066611822	0.891681072729159	0.7743717385599596	0.907416963420562	0.163670795067988	0.0053995973709533	-0.493388863085629
GENE239X	D8B26_003666	RFA1	2.0583334778659177e-17	8.24828762934836e-11	3.657916534886584e-14	9.419450751955103e-08	0.08326223689479384	3.396133995377555e-14	0.434242391894353	0.537295588560878	0.108216205281192	CPSG_03005	replication factor-A protein 1			HISTO_GY.Contig460.Fgenesh_histo.210.final_new	replication factor	1.0	1.27486319433292	1.1947718798813756	0.9443768197516245	0.7717503042514111	0.6764458745642792	1.105178566716243	0.283334998625573	0.228188436077119	-0.52378087285297
GENE240X	D8B26_006691		3.57913391256617e-07	0.00012883856717547959	0.0010460327206213008	0.0007057848407768065	0.1089263375069903	0.5349103337262543	0.0043291389901707	0.372194158057967	0.956059784540399	CPSG_01079	conserved hypothetical protein	CIMG_07018	hypothetical protein			1.0	1.6495902863771923	2.81241910525859	0.8629536703182092	2.086503109993942	2.8156180074884625	0.30951568101221494	-1.14178047249923	-0.52109334202302	-0.0239692173225339
GENE241X	D8B26_006298		4.973059218036474e-08	0.0001257920311500404	0.0002006025353676371	0.0031286103604406448	0.05281611738837131	0.04556899247628025	0.000375631144602984	0.0595797574223653	0.0163782924276772	CPSG_00610	conserved hypothetical protein	CIMG_06457	hypothetical protein			1.0	1.4824708519695966	2.2436293113173633	0.819387129438404	1.901322831820239	3.124060278154843	0.8673138001117509	-1.00160177737358	-0.767867573249274	0.554268711340345
GENE242X	D8B26_003391	HUT1	4.446464158343866e-15	2.4803944744481137e-08	0.11300202488163692	0.00012571037563760044	0.016426489781831137	1.8617304159411562e-09	0.144755867996389	0.052883276434503	0.45177444979106	CPSG_03349	UDP-Glc/Gal endoplasmic reticulum nucleotide sugar transporter	CIMG_03927	UDP-Glc/Gal endoplasmic reticulum nucleotide sugar transporter	HISTO_ZT.Contig174.eannot.1466.final_new	UDP-Glc/Gal endoplasmic reticulum nucleotide sugar transporter	1.0	1.1894415869610429	1.0910650069017258	0.13192233551171698	0.5718780387923409	0.9139110768276825	0.7925027121707026	-0.375930521742719	-0.625975949550512	0.191262668751083
GENE243X	D8B26_003029		1.1617800164242368e-11	8.4781906990584e-07	7.793675960248318e-09	0.0021060083872436164	0.14170066903302042	0.8323138771680978	0.000617695909914944	0.122732003178954	0.6021920220763	CPSG_02469	conserved hypothetical protein	CIMG_03487	hypothetical protein	HISTO_ZL.Contig1131-snap.223.final_new	AT DNA binding protein	1.0	1.1193040677227377	1.3689917858823666	0.8026228883763317	0.5909386790956523	0.8450752131097145	-0.03225995298137586	-0.949617330553957	-0.6472538737764	0.15067712480386
GENE244X	D8B26_004757	HRQ1	2.996628066224396e-09	4.7926938348110844e-05	4.052430521915657e-08	0.40707668615990517	0.01809158128906163	0.01292904387257381	0.000236451693948185	0.0426230695962733	0.0418229608056447	CPSG_05559	ATP-dependent RNA helicase	CIMG_08697	DEAD/DEAH box helicase	HISTO_ZL.Contig1131.fgenesh_plus.162.final_new	DEAD box ATP-dependent RNA helicase	1.0	1.065548421155053	1.4470412633248977	0.8889076854614899	0.2487782257425106	1.5737203889037727	0.42570823624015064	-0.964222605250928	-0.630264924477523	-0.438719489663397
GENE245X	D8B26_003377	NIT44	7.806934743727759e-12	1.8200169340823828e-06	2.1760816601966374e-10	0.19132675226120807	0.5710023019506728	0.0013392133553882695	0.0281320639106679	4.0859823304624e-05	0.364389939764792	CPSG_03366	hypothetical protein	CIMG_03907	glycosyl transferase family 8 protein	HISTO_ZT.Contig174.Fgenesh_histo.113.final_new	glycogenin	1.0	1.0605123670870797	1.223607685187028	0.8902491785470749	0.2671187655149444	0.43563326396863994	-0.47147791730554195	0.923670615142566	2.28057664104093	0.381569295832894
GENE246X	D8B26_006300		9.43608410471982e-11	6.594422743658978e-07	1.550728778622446e-08	0.22597475042984932	0.5588928297921163	9.298442237121079e-07	6.18767830386552e-06	4.16521128014436e-08	1.44592734502289e-06	CPSG_00614	glycogen synthase	CIMG_06454	glycogen [starch] synthase, variant	HISTO_DY.Contig31.eannot.1378.final_new	glycogen synthase	1.0	1.1317458221575991	1.433706229654358	0.8655881725147918	-0.32984251063006753	0.5179878442602172	-1.064818772955909	0.923743353485661	1.17353021880143	0.993850811793294
GENE247X	D8B26_001094		1.3902819377386455e-13	2.2007098452878875e-08	1.1475586081218502e-05	0.12428170061085743	0.717935600270703	0.08056560746724048	0.576105657973792	0.00135645415213005	0.043695248320416	CPSG_00088	conserved hypothetical protein	CIMG_02229	G-patch domain-containing protein	HISTO_LF.Contig359.Fgenesh_histo.57.final_new	G-patch domain-containing protein	1.0	1.7125084315156307	2.1087365826098803	0.6766730855386675	0.5085347558792092	-0.7100775837641339	0.34847778242185595	0.158553818616976	0.922786724181163	0.48305451008242
GENE248X	D8B26_000183	BOS1	5.8146359227194336e-12	1.8349664933135055e-08	3.198687017928949e-06	0.02491936000137147	0.9041923605734745	0.0020955945489129464	0.986269511413159	0.000193293777941592	0.880996971947674	CPSG_05913	hypothetical protein	CIMG_05464	membrin	HISTO_DA.Contig93.Fgenesh_Aspergillus.59.final_new	synaptobrevin	1.0	1.1358010621113457	1.525415824918859	0.568856260479158	0.46927199457935415	-0.13576888390589079	0.43366038926141715	0.00476916430110297	0.916156436650381	0.0368713421439617
GENE249X	D8B26_008223		9.17463597852388e-13	4.687139547076589e-06	1.2935114025896504e-11	0.35190797853589256	0.999739921300565	0.13346476647604585	0.998270058353441	0.0279594205058831	0.942946491610616	CPSG_08949	fumarylacetoacetate hydrolase	CIMG_07591	fumarylacetoacetate hydrolase	HISTO_ZL.Contig1161c.eannot.1442.final_new	fumarylacetoacetate hydrolase	1.0	1.1071410873157905	1.1009622496833487	0.9659957654980256	0.1621281943855256	0.003687642113485414	0.1711977001310524	-0.000476856751099319	0.450941073474203	0.0153589688952787
GENE250X	D8B26_001226		9.431385784321932e-12	7.186118476486815e-06	4.906570986868409e-09	0.39428135435209827	0.6053231798702462	0.00019289539617841405	0.0564331179200041	0.00230842746252298	0.155094410980273	CPSG_06774	MFS monocarboxylate transporter	CIMG_02050	MFS monocarboxylate transporter	HISTO_ZZ.Contig2f-snap.10.final_new	MFS monocarboxylate transporter	1.0	1.316060120225667	1.4409051693905184	0.9584305228516229	0.29323136071796524	-0.9569768519122628	0.7171609280302906	0.565484652844342	1.36078997368506	0.532825199400196
GENE251X	D8B26_006389	HAM1	1.0476676015469653e-16	1.3081838415536268e-06	6.16046446203281e-11	0.619953147953271	0.32364560750769966	9.973611948653415e-06	0.625989775021717	0.000531918484547735	0.240711386432271	CPSG_00712	non-canonical purine NTP pyrophosphatase	CIMG_06362	inosine triphosphate pyrophosphatase	HISTO_ZU.Contig65.eannot.2029.final_new	inosine triphosphate pyrophosphatase	1.0	1.3942477524978956	1.0725987651810125	0.7926123990849764	-0.09073186100664349	-0.7082677081082313	0.5018546983696539	0.258535699874685	1.55227278126042	-0.501568625393237
GENE252X	D8B26_004790	PFA4	1.4347355832174677e-15	1.0211259488024527e-06	7.117309211726682e-08	0.8973962676356778	0.43796406683795475	0.0012039675771868031	0.000220574805409698	0.00149487767675933	0.00956025615268087	CPSG_05516	DHHC zinc finger membrane protein	CIMG_13164	palmitoyltransferase pfa4	HISTO_DM.Contig933.eannot.1577.final_new	palmitoyltransferase pfa4	1.0	1.7409159661970814	1.4994080381642747	0.7781640186946249	0.04528157899078656	-1.205256443976702	-0.664652236744561	0.621635711273961	0.586103954087682	0.415787095671312
GENE253X	D8B26_005338		8.555924469473557e-16	2.443287341466986e-07	1.2118165526154081e-05	0.05840023263178374	0.6652629659759016	1.1466199224248967e-05	0.0001209630551567	0.754311430932441	0.000225501148249217	CPSG_05261	conserved hypothetical protein	CIMG_00505	hypothetical protein	HISTO_ZT.Contig174.Fgenesh_Aspergillus.92.final_new	G-protein coupled receptor	1.0	1.927667444066098	1.8294421460031947	0.6234166626099977	-0.9370477903875812	-1.0011539627706258	-1.4399078865958947	0.861208436172345	0.10052590582197	0.746182788020899
GENE254X	D8B26_000245		1.696630456669564e-10	0.0005569264673895628	3.6026526863792416e-06	0.4245554348169389	0.9437052432083375	0.10586813503719317	0.0221494586884335	0.681339996926545	2.42551955096034e-05	CPSG_05986	Sad1-interacting factor 2	CIMG_05394	Sad1-interacting factor 2	HISTO_DA.Contig93.Fgenesh_Aspergillus.118.final_new	sporulation protein RMD1	1.0	1.4509663611947066	1.473844876034849	0.8288018868369403	-0.35822494874636446	-0.1374479647788035	-0.3973048434837047	0.602420797820743	-0.14747135486127	1.04392107493987
GENE255X	D8B26_003560		3.274897680944975e-16	2.0924085292366657e-08	0.016328988433510022	0.5381474938285136	0.460470618960633	4.2117184325281435e-05	0.285939299153318	0.383838351355793	5.64596750192365e-11	CPSG_03133	tyrosine-protein phosphatase SIW14	CIMG_04137	tyrosine phosphatase	HISTO_ZT.Contig181.Fgenesh_histo.164.final_new	tyrosine phosphatase	1.0	1.3616236571045908	1.2196601334202868	0.20818035365749535	0.0990710219809263	-0.4349175788019026	0.44871356943814966	0.222593915619663	0.213157907605469	1.4452938421478
GENE256X	D8B26_001348		1.6015049480200764e-10	0.0035858130098422106	6.945024210536748e-07	0.22342901237608165	0.7753901831475571	0.03892791319598069	0.457769736660659	0.00817814403048753	6.75415828411221e-12	CPSG_06620	conserved hypothetical protein	CIMG_12750	acyl-CoA oxidase			1.0	1.4562795245696585	1.4292301933568377	0.8987882230247394	0.4043067007867549	-0.5240369878989132	0.4043177507113674	0.21635000985091	0.807772599020398	2.09903860208569
GENE257X	D8B26_000384		6.760302574354424e-16	1.463566400582575e-08	1.5169640023992196e-08	0.2207945465747047	0.3041456349780823	0.013303580920650177	0.902187788148478	0.368631106083884	0.00147997776596352							1.0	1.550348635582863	1.612389847013443	0.7266434899011741	0.2507115421575577	-0.9984471364334507	0.31613073945737746	-0.0539781597048385	0.675490485954406	1.57654447006824
GENE258X	D8B26_007257		2.8060187491736542e-09	0.00022566423805825685	6.6726429091589465e-09	0.21231743293738592	0.7731701470732874	0.03020673688532035	0.955864124241061	0.294310721087521	6.31440510074976e-06	CPSG_04624	inner centromere protein Mis6	CIMG_12528	Mis6 domain-containing protein			1.0	1.0453994115814085	1.2952308718949712	0.9505291992134787	0.33407027383161	-0.398382452225028	0.35498406595716336	-0.0137813708187107	0.300074496923745	0.88880725132877
GENE259X	D8B26_006021		5.917498595301172e-16	1.773207337615061e-11	2.0674629191533832e-06	0.0019644412208217267	0.9138106440776042	0.9302941800736256	0.88726320689459	0.149295238891058	0.000695575029535969	CPSG_07346	protein kinase A catalytic subunit 2	CIMG_06775	AGC/PKA protein kinase	HISTO_LG.Contig392.eannot.1799.final_new	protein kinase	1.0	1.2385855136017843	1.470902428651247	0.4418321740763712	0.49870734675151884	-0.10234389282202479	0.011493977381326126	0.03942617063099	0.339007339769489	0.736595815198875
GENE260X	D8B26_007470		7.303105577388534e-18	2.5609192308250516e-08	2.1617720881998607e-10	0.030271250521310456	0.6623709175816677	0.001593503444692528	0.0394146166821583	0.231716482314044	7.17664224507197e-09	CPSG_03598	acetoacetyl-CoA synthase	CIMG_09061	acetoacetate-CoA ligase	HISTO_EA.Contig33.fgenesh_plus.48.final_new	acetoacetyl-CoA synthase	1.0	1.5142845446733548	1.1665502887574617	0.7382626335271343	0.2762221220330521	0.21017473101587464	0.30510966074965185	0.561071720275666	0.430515298325235	1.75127386805484
GENE261X	D8B26_000705		2.0140206468900107e-11	0.00016039657297498065	0.0013979780577144999	0.6542987523029623	0.7112039748385255	0.609014445668521	0.138364111954304	2.3409779012386e-05	0.115248392076708	CPSG_06182	hypothetical protein	CIMG_12643	hypothetical protein			1.0	2.2163826631736416	2.3973601727971885	0.7182219735501767	-0.6556808798002531	-6.738766969749977	-0.34074592152070055	-0.895986222262287	1.99125439211057	0.587996416252511
GENE262X	D8B26_000926		6.167332674403507e-20	8.548658368129574e-15	0.45708371334883546	0.5189464191583293	0.43796406683795475	0.974372449709992	0.785169428991649	8.71981805705265e-08	6.09354559121585e-05	CPSG_00283	4-carboxymuconolactone decarboxylase	CIMG_02427	4-carboxymuconolactone decarboxylase			1.0	2.405642591480508	2.5913011639794	0.07770096498863686	0.4023655459184616	-8.124741670976272	-0.012614249270926735	0.0809424488056845	1.44661153930775	0.981700690231717
GENE263X	D8B26_006643		3.783680708207779e-07	0.005654687699783957	0.12454972675603534	0.5031290593176383	0.416970451067129	0.09625043163356295	0.00952471793158288	0.00824058154811141	0.0585198450908685	CPSG_01022	extracellular elastinolytic metalloproteinase	CIMG_06073	extracellular metalloproteinase 10			1.0	1.2720025825596162	1.6027267825154072	-0.3117934615423859	-0.4983637306101173	-8.56621263918106	-0.637687295075961	0.717117592425716	0.820433417515689	0.424071813342436
GENE264X	D8B26_001704		1.996770773925103e-11	1.5102243740958312e-05	6.681393766784476e-05	0.7031710038549053	0.23171196713163575	0.9297918421227802	0.255369231164894	0.538851053955969	0.989378500868161	CPSG_01679	conserved hypothetical protein	CIMG_01496	hypothetical protein	HISTO_BI.Contig285.Fgenesh_Aspergillus.5.final_new	hypothetical protein	1.0	1.3326026983564436	1.4112451386547522	-0.5763360446214083	0.1881882750590648	-9.122083736750746	0.02614172818044487	0.411747378189432	-0.248256895563329	-0.00551818923395597
GENE265X	D8B26_003631		1.3385725015086473e-07	0.030305777135286406	0.0016991885234272266	0.5560778131728362	0.6424192930638596	0.5335536390669142	1.16774520117692e-06	0.486441326413616	0.795019540505512	CPSG_03046	conserved hypothetical protein	CIMG_13779	hypothetical protein			1.0	1.7576487569248138	1.8611790540387807	0.8265114434971216	0.5434252786412533	-7.329254662923102	-0.35093244017866665	1.60763290001179	0.336351634010107	-0.0905289901151778
GENE266X	D8B26_000856		1.3128541503214256e-06	0.0008584548330495608	0.18717234296277932	0.6780408062755424	0.547164464801262	0.2684172864119634	0.802646173994023	0.0364726795584176	0.546123039062883			CIMG_02499	hypothetical protein	HISTO_ZT.Contig181.eannot.1631.final_new	short-chain dehydrogenase	1.0	1.5452503246438012	2.474157458794505	0.3413876986531326	-0.3949519864388736	-8.047576089036625	-0.5196168606926244	0.085706081961006	-0.863597239312957	0.159837986327473
GENE267X	D8B26_001644		2.0374002115144846e-15	0.00018328808037837562	0.000949503615235915	0.07398251161412019	0.23732321511356555	6.70310710358943e-05	0.807706540932283	0.801842209561697	0.241938810551713	CPSG_01602	D-isomer specific 2-hydroxyacid dehydrogenase	CIMG_01569	D-isomer specific 2-hydroxyacid dehydrogenase	HISTO_ZZ.Contig127b.eannot.1437.final_new	D-isomer specific 2-hydroxyacid dehydrogenase	1.0	2.6223011444849673	2.002330037259238	0.6071466188115285	-1.0394848200655271	-9.275283061309159	-1.4973925032546251	-0.119275462671548	0.119208539715987	-0.472688469972796
GENE268X	D8B26_006177		4.1266179203732487e-10	0.020455870445405547	0.742742562147109	0.4906497699395013	0.741541993417602	0.26086963150443254	0.81601455033666	0.448420866863699	0.0667253484960992	CPSG_07150	oxidoreductase	CIMG_06594	oxidoreductase	HISTO_LG.Contig392.eannot.1811.final_new	oxidoreductase	1.0	2.1447412359271447	1.8486167908141264	-0.0878387858327945	0.7797702658028204	-6.292632706714513	-0.8769321419100591	0.108971701217107	-0.356887546154678	-0.666294713117257
GENE269X	D8B26_006644		0.00021722599664959153	0.0030791185131232987	0.799367170227035	0.6745256054015903	0.7731283881096522	0.8325128241840709	0.0998621816726927	0.314147745892313	0.000188667921854931							1.0	1.5026052408057466	2.994141839620751	-0.10111537035080075	0.5893730282674938	-6.0722462578958964	-0.1782743650781518	1.2056206284742	1.15639628159015	2.78420772848973
GENE270X	D8B26_002107		4.807394071692227e-05	0.02028331261151615	0.2708900810881028	0.4200131649508069	0.8568045953512125	0.6446708826022253	0.141897127096066	0.207840185414399	0.000143912600368377							1.0	1.8618686314439041	2.861775681077587	-0.5019052593655828	1.3402345204066501	-4.743471299118124	-0.6000030529278891	1.55721542775739	1.57853570339068	3.76990200788215
GENE271X	D8B26_000905		2.0020153771450745e-16	6.045992877617014e-09	1.8643332529618989e-06	0.06366781714058846	0.004002298872203936	1.938796949627245e-06	0.00700806065790696	0.638010570775171	0.547972026658918	CPSG_00309	glycerophosphoryl diester phosphodiesterase	CIMG_02449	glycerophosphoryl diester phosphodiesterase	HISTO_EA.Contig33.Fgenesh_histo.80.final_new	glycerophosphoryl diester phosphodiesterase	1.0	1.5865026132960494	1.5324860448785544	-0.5621793337315968	-0.3554454601837022	-2.71459451818144	-0.7219607927803484	-0.810282975316008	-0.22623118388243	0.181504877537148
GENE272X	D8B26_005273		1.7741514256845296e-11	4.97598642166871e-07	2.0133095540526804e-06	0.34963584692294103	0.1698239488411221	0.7402376149519562	0.400479729466521	0.723683528683305	0.01894794861364	CPSG_05188	conserved hypothetical protein			HISTO_EA.Contig33.Fgenesh_Aspergillus.236.final_new	SET domain-containing protein	1.0	1.1654985542897252	1.4962825914411804	0.6276639055521313	-0.2252671651521918	-1.3511944759518644	-0.05205817785923167	-0.259648051373079	0.146699368404236	0.64855010186963
GENE273X	D8B26_005431		1.3531838192182843e-11	2.1452455802050926e-05	0.00019727767326524134	0.1869436184462965	0.20144100657574074	0.3637253496373358	0.0533623664779702	0.0883804643627204	0.00513880792153049	CPSG_09842	carnitine dehydratase	CIMG_00521	CAIB/BAIF family enzyme			1.0	1.3219036088413199	1.4708462885336782	0.5066200359651951	0.37372219752837965	-2.1395183062117678	0.16278172833921395	-0.632564665665696	0.653509167206448	0.85848247058815
GENE274X	D8B26_007980		2.927715536640814e-06	0.0026964869496156874	0.022811542106890875	0.267572083661714	0.8188438379675548	0.4437648869724934	0.136780674529327	0.319329346909697	0.929678414642291							1.0	2.160608993739316	3.302808579075215	0.8776936962697482	1.4418843240290107	-5.629605401783497	0.6224279639565858	-1.36894135168311	1.45450565631219	0.0927159502418783
GENE275X	D8B26_000511	HEX1	3.100475426191193e-18	4.884290606018033e-21	1.2087487794789923e-20	1.758498660486966e-17	6.179247971805483e-11	3.585784379210698e-19	0.000180269194654914	0.585343253211072	0.00293906589279261	CPSG_08485	chitobiase	CIMG_04978	chitobiase	HISTO_LY.Contig16.Fgenesh_histo.9.final_new	chitobiase	1.0	1.2557368591377267	1.8836150735418054	-1.6311154773145022	-1.7500843470289051	-2.4425886681755435	-1.668937974697709	1.64145536655653	0.293645712380751	-1.01615729874069
GENE276X	D8B26_000845		8.043544878159451e-16	7.410589912750476e-21	1.4118570000811247e-16	2.0346060239432466e-11	0.016234823062203134	5.3354708071077794e-11	0.204865538366381	0.0567033580427817	0.0482238575761137	CPSG_00378	conserved hypothetical protein	CIMG_02518	hypothetical protein	HISTO_ZW.Contig245.Fgenesh_histo.10.final_new	hypothetical protein	1.0	1.1232933299400696	1.968977816699981	-1.2402201984066024	-0.9282846667411371	-0.45041112167280695	-0.7767618911241624	0.384023131550975	0.550484628092143	-0.581741985046428
GENE277X	D8B26_005576		3.801035077643995e-06	0.02113723063526182	0.0018874356297196877	0.22774192457086442	0.8093222334082474	0.8098147083395624	0.00027689449129742	0.353097787113611	0.164463840452221	CPSG_04311	iron transport multicopper oxidase FET3	CIMG_03096	hypothetical protein			1.0	1.5213394562768636	2.035356981675154	0.8273375220781923	-5.334788107516714	-5.334788107516714	-0.2332750776480091	1.98603540122419	0.65558577841876	-0.707046576384575
GENE278X	D8B26_007500		4.529319825665284e-05	1.6569665552533214e-06	0.0012949260262645446	0.7838526830884274	0.6857769112155349	0.7010808901496213	0.000499515242154381	0.000972623067551534	2.07271452599656e-09	CPSG_03629	conserved hypothetical protein	CIMG_09094	hypothetical protein			1.0	1.099447131570191	2.9676000475201874	0.7356980862744587	0.30900048050946644	-6.762117031409817	0.21803080845844078	-1.68575246038086	-2.4469918625408	-5.2850141879736
GENE279X	D8B26_004667		7.540590780698931e-10	0.006608060086371007	0.0009301612356259335	0.6594305042858896	0.26121892017487375	0.015779127759385742	0.473042760200078	4.3793424589004e-09	1.47510161825103e-09	CPSG_05670	conserved hypothetical protein	CIMG_08552	hypothetical protein			1.0	1.5553562443917028	1.3371533072410295	-0.6453681305970845	-0.25476316311125846	-9.570183070566129	-0.7763305755483272	-0.24814978437375	-3.47718386733747	-2.02970061309721
GENE280X	D8B26_004111		3.582880365124713e-12	0.0006725602031027189	0.0008606879700694841	0.048804608615674414	0.5240152984453967	0.8933445132243076	0.916927913290504	0.0295592782980024	0.000231446001915577			CIMG_07753	hypothetical protein	HISTO_ZL.Contig1161b.Fgenesh_histo.72.final_new	hypothetical protein	1.0	2.4702721955482705	2.388102832866935	0.7916833104198702	1.1380657450945504	-7.926292717282497	0.0602897838380816	-0.0528294363679298	-1.22762919419765	-1.28725221487162
GENE281X	D8B26_005164		1.9492640284290914e-12	6.296362743998845e-08	3.230905404682421e-08	0.018428752208282433	0.4695893377891908	0.03181317525417458	1.82693414887605e-05	0.00359643768964327	1.40063762474329e-09	CPSG_05055	conserved hypothetical protein	CIMG_00313	hypothetical protein	HISTO_LAJ.Contig1.genewise.3.final_new		1.0	1.6273623870811784	2.185084862258279	0.9825364391482074	1.1905823679896663	-7.961653419921134	0.6594695256739487	-1.23811019896251	-0.88388020572795	-1.67810954173551
GENE282X	D8B26_001643		4.215932273554761e-09	0.00012813445550213977	0.8907731087516062	0.010803893664584927	0.5779028186273635	0.29471832163861406	0.0541304932648505	0.603961774340158	0.331740209866854	CPSG_01601	sucrase/ferredoxin domain-containing protein	CIMG_01570	sucrase/ferredoxin domain-containing protein	HISTO_ZZ.Contig127b.eannot.1435.final_new	sucrase/ferredoxin domain-containing protein	1.0	1.1764216740016815	1.4561841761042498	-0.022686615543237428	-0.8953818791513278	-0.7897696125215073	-0.20487107148141448	-0.613937281924581	0.255518411362134	-0.3445100106186
GENE283X	D8B26_005973	GCP6	1.4066664053745756e-09	4.424040445848293e-05	5.2195122756270704e-08	0.9657848071372899	0.591766398224428	0.8086129561977435	0.00161691129807801	0.476259490262311	0.178389901822644	CPSG_09500	conserved hypothetical protein	CIMG_06838	gamma-tubulin complex component GCP6	HISTO_BP.Contig457.eannot.1653.final_new	gamma-tubulin complex component GCP6	1.0	1.08912203427294	1.3999431024869695	0.869021877644596	-0.014233706117831656	-0.7029902611985419	0.045148443269166644	-0.630605557982973	-0.181221521037157	-0.246186919582067
GENE284X	D8B26_001721		1.2109407161100385e-16	5.401316713866074e-12	4.12268136851e-11	0.9419987460113082	0.11115032830246235	0.7140403336452894	0.784639781170433	0.320509831558039	3.78944024928723e-05	CPSG_01702	steroid alpha reductase	CIMG_01478	steroid alpha reductase	HISTO_ZZ.Contig127c.eannot.1595.final_new	steroid alpha reductase	1.0	1.1976282469163826	1.1583802023282648	0.707620189405003	-0.011548091419738333	-0.5461549165377171	0.03316995006930893	-0.0499272318642241	-0.159823626965252	-0.613140200444137
GENE285X	D8B26_006379		4.375365901547402e-17	6.263027089709115e-07	2.2496890283900676e-10	0.5947341803194747	0.5718437733081216	0.013561756661625467	0.0575677065112065	0.0640938176292321	0.00234960841452738	CPSG_00702	chorismate mutase/prephenate dehydratase	CIMG_06373	chorismate mutase/prephenate dehydratase	HISTO_ZU.Contig65.Fgenesh_Neurospora.248.final_new	chorismate mutase/prephenate dehydratase	1.0	1.455949941938686	1.1172150168144646	0.7552421662548362	0.09917267904516983	-0.4736307957872165	0.26681813339290267	-0.389345981245271	-0.532097305972982	-0.65647351845826
GENE286X	D8B26_003107		1.6956632788100692e-12	9.994810757360897e-06	3.3333537862910696e-10	0.3267590698302769	0.10301108441879091	0.29181377881719084	0.205932144730743	0.155456610508455	0.000112135974886204	CPSG_02373	conserved hypothetical protein	CIMG_03581	DNA replication protein	HISTO_JG.Contig207-snap.39.final_new	cell division cycle protein	1.0	1.1163426323256485	1.131950881326142	0.8598677628590808	-0.19013301582339182	-1.197270328687403	-0.12960865338337207	-0.328497023631921	-0.479273793570133	-1.01626176593369
GENE287X	D8B26_006276		4.0212534436172326e-16	1.0160096015665329e-13	0.21356067697304684	0.10835906768962954	0.2641289219584955	2.3127456808724294e-07	0.0592638286149643	0.0508931088072503	0.462337615097469	CPSG_00587	hypothetical protein	CIMG_06480	WSC domain-containing protein	HISTO_DY.Contig31.eannot.1363.final_new	WSC domain-containing protein	1.0	1.1756610293874317	1.4686008940924213	0.09368137090957016	-0.16423068021707712	-0.30721986242372307	-0.5196930593666611	-0.684739313670496	-1.17947860157262	-0.288592608968811
GENE288X	D8B26_000651		3.8817763542515523e-13	0.0001360009520360014	0.00025631365022768185	0.21159935564673388	0.8041956409859369	0.9168803312997043	0.894940432688121	0.0992423376386218	0.853063685734029	CPSG_08674	conserved hypothetical protein					1.0	1.4280866930293534	1.323567431005493	0.460151169651954	-0.47400602671521924	-0.47146429483476576	0.02147420121160373	0.0766705069900881	-0.827451088001906	0.0897673263552496
GENE289X	D8B26_004317		6.06582660323432e-14	4.0883723114479246e-11	0.030811051414583582	3.803321172216078e-05	0.35779551910004914	0.015452464998455217	0.00023606380290281	0.15530532574864	0.00484695281488864	CPSG_07506	conserved hypothetical protein	CIMG_08009	major facilitator superfamily transporter protein	HISTO_GL.Contig59.Fgenesh_Aspergillus.4.final_new	MFS transporter	1.0	1.1155223030264878	1.3151270488147029	0.18830457479867466	-0.7077765557245129	-0.4726373918567876	-0.2578579929650782	0.818025445001667	0.317072166446532	-0.618986852231846
GENE290X	D8B26_000325	RFC5	3.692272225562415e-15	1.4765274722539505e-08	1.258808482579222e-10	0.022658026477179724	0.5291210591888503	0.5908337262857932	0.0361730299758565	0.184778083682882	0.00182343737756402	CPSG_06091	hypothetical protein	CIMG_05230	replication factor C subunit 5	HISTO_DA.Contig93-snap.158.final_new	activator 1 subunit 5	1.0	1.1102823784792426	1.1971396543643948	0.700226108030111	-0.3256096994849447	-0.4120066502861185	0.052045449703445386	0.591180036668923	-0.442064914569178	-0.864401931821683
GENE291X	D8B26_005881	CLR4	6.148815357611942e-09	0.0033184329681049517	2.9026060005253346e-06	0.8192577199211426	0.7606524332708348	0.008286533279396907	0.00132223895419141	0.440421567192569	0.0135492756040443	CPSG_09599	histone-lysine N-methyltransferase	CIMG_06955	histone-lysine N-methyltransferase Clr4	HISTO_DU.Contig204.Fgenesh_histo.3.final_new	histone-lysine n-methyltransferase	1.0	1.3441589302832735	1.518048933509713	0.8991731473440548	0.12058228679584983	-0.8095829877382829	0.6384957561654951	0.771919130702416	0.284688398365831	-0.677785476262722
GENE292X	D8B26_004538		1.2921162644660435e-14	8.176993494053405e-10	0.004527622628586566	0.321349225536051	0.5532922565167185	0.021545369243265243	3.52721693878692e-12	0.0504630115280789	0.0120378895641265	CPSG_08301	conserved hypothetical protein	CIMG_08323	hypothetical protein	HISTO_DM.Contig93.Fgenesh_histo.176.final_new	hypothetical protein	1.0	1.2750489292348053	1.416031294023125	-0.27319354706657983	0.16209101109996457	-0.38304212253976755	-0.26512330963541764	2.90998576922092	0.707086759656884	0.85060737497987
GENE293X	D8B26_004033		2.788799240667962e-13	0.0001923547169738737	0.011870687113013843	0.021123904351735327	0.9177758807796279	0.006751514288107858	7.08826939341339e-14	0.70393680638062	0.34991221735322	CPSG_09440	sucrose transporter	CIMG_07663	sucrose transporter	HISTO_ZL.Contig1161c.genewise.80.final_new	sucrose transporter	1.0	1.3694287589264589	1.1205617886902584	0.28624515150452057	0.43235383909861047	-0.0970280684682268	-0.38852842588524017	1.49420978935233	0.0810082294675514	0.152397457527961
GENE294X	D8B26_004521	PLB1	1.745996581934839e-13	1.0570177251126902e-16	3.653887846846692e-11	1.8737009112173028e-10	0.15393217210770158	9.024447450816505e-14	5.37385373009058e-11	0.94139550003056	0.147918860439164	CPSG_08319	lysophospholipase	CIMG_08300	phospholipase B	HISTO_DM.Contig933.Fgenesh_histo.82.final_new	lysophospholipase Plb1	1.0	1.1057691203980993	2.199875263404941	-0.8974001112571229	-1.6923377240193143	-0.7584547842827902	-1.5700903705097478	2.98285804091658	0.0446258159291126	-0.530461975984834
GENE295X	D8B26_002036		1.8198471054573937e-13	1.5480113735760253e-06	0.07427629387407028	0.0003487201046233196	0.3155746736579806	2.7493693836566187e-10	4.05899402296363e-09	0.00298885231936474	0.130582993054477	CPSG_02086	conserved hypothetical protein	CIMG_01128	hypothetical protein	HISTO_GL.Contig233.Fgenesh_Aspergillus.22.final_new	hypothetical protein	1.0	1.2569374808447733	1.0639700500525626	-0.18334454251691099	-0.6551278821531871	-0.558554457596425	-1.1492649379353783	1.55210679570834	0.740856074601763	0.356780769054956
GENE296X	D8B26_004898		2.1478633071900583e-07	0.0026621082626201225	0.2288400097649746	0.0496610207993289	0.7273019488512011	9.455164129539583e-08	1.87264762483653e-12	0.290501520547906	0.566330220868077	CPSG_05390	conserved hypothetical protein	CIMG_08903	hypothetical protein	HISTO_KF.Contig601.Fgenesh_histo.57.final_new	hypothetical protein	1.0	1.2411426627471271	1.7056916573504783	-0.2338654529060285	-1.100354350329795	-0.8774951407569183	-2.674136230070312	3.96044193796195	0.876526924415993	0.289374411449602
GENE297X	D8B26_008122		8.392618904705515e-13	0.002331484208605558	0.19001058977854596	0.06732361876144025	0.20341756032518646	2.0611219605902385e-05	1.28304267005875e-15	0.0205300064311058	0.0139850400468539	CPSG_07750	short chain dehydrogenase	CIMG_11390	short chain dehydrogenase/reductase			1.0	1.758830940447416	1.3254070277965393	0.2015561368112265	-0.6587447575266714	-2.2596006192295244	-1.077070671712438	2.79405629517904	0.773610423699014	-0.66966945630801
GENE298X	D8B26_001662		2.8773471890952615e-08	4.5312161372798924e-07	7.137930055746051e-05	0.6562029974685937	0.9886449791434915	0.0022885977619632246	0.028755892910831	0.571073865367817	0.0296465567919931	CPSG_01623	hypothetical protein	CIMG_10772	hypothetical protein			1.0	1.1087932616102336	1.914715494340896	-0.6899451744048936	0.2303561192024968	0.04181663697248545	-1.0249815182944648	1.10490130765206	-0.407868301889125	-0.964731183431517
GENE299X	D8B26_000596		9.743788177089072e-21	1.11948639771852e-19	0.8326186490191809	0.15978956373130018	0.41741151381748676	0.9498924045586129	7.3578315325968e-09	0.324260748817174	5.44543456852147e-06	CPSG_08740	conserved hypothetical protein	CIMG_02883	hypothetical protein	HISTO_EA.Contig33.Fgenesh_Neurospora.146.final_new		1.0	1.7344490736850078	1.988913950611977	0.016730853665709235	0.13951085879731168	0.21764451021764702	-0.006179978045552562	1.69769567197431	-0.312509511174579	-1.26333481026336
GENE300X	D8B26_000441		6.349938942832063e-09	1.862804419655437e-06	1.617169825591003e-06	0.01644060734673455	0.6955708412607401	0.06761603525776654	0.00779516506120167	0.0151301240278446	0.984918930291912	CPSG_08568	hypothetical protein	CIMG_11467	hypothetical protein	HISTO_GL.Contig285.fgenesh_plus.20.final_new	hypothetical protein	1.0	1.3674646209535142	2.299478859786012	-1.0763953228653553	0.753533662863943	0.5582903044565767	-0.43186307168975013	2.56080681638525	-2.22716244429221	-0.014684974978322
GENE301X	D8B26_005324	TAF12	9.643804462233485e-15	1.7292849797355226e-18	0.2003492196304057	4.993459400725545e-08	4.022615393146044e-19	0.39018015366797554	0.44613557449022	0.593375296253198	0.214513824900644	CPSG_05243	transcription initiation factor TFIID subunit 12	CIMG_00487	transcription initiation factor TFIID subunit 12	HISTO_EA.Contig33.eannot.1544.final_new	transcription initiation factor TFIID subunit 12	1.0	1.0072428400178723	2.2204567978162735	0.09287406774973907	0.7536552013529951	3.137980687012881	0.07731842447551296	0.271559233508202	-0.216213456121837	0.381380343569766
GENE302X	D8B26_004041	IDP1	1.0274760427931001e-10	7.838801605684797e-18	1.5179079091845303e-05	9.82403625193524e-08	9.0291980041074e-22	6.733429892151593e-05	0.000541391486504778	0.00080913767130613	0.18269361545535	CPSG_09429	isocitrate dehydrogenase	CIMG_07673	isocitrate dehydrogenase [NADP], mitochondrial	HISTO_ZL.Contig1161c.eannot.1440.final_new	isocitrate dehydrogenase	1.0	1.005578609026153	2.1495201377700646	0.5302982946101221	0.7858644661400949	3.156915384458883	0.49608563871080474	-1.26574479887253	-1.17300012542035	-0.454362205939437
GENE303X	D8B26_007040		6.197734909656695e-18	9.095536657395322e-11	0.003699695003788825	5.536984982509804e-07	0.015993867674700613	1.2829508464551627e-06	0.000172028051394067	0.651792095320932	1.80623278141243e-07	CPSG_09133	serine/threonine protein kinase	CIMG_09925	serine/threonine protein kinase	HISTO_KF.Contig597-snap.37.final_new	serine/threonine protein kinase	1.0	1.3992217785298686	1.310511588818553	-0.22773004429819496	0.6153412530631298	0.6568065597057591	0.4725661726009764	1.07602618452505	-0.148969667226005	-1.55385343637205
GENE304X	D8B26_006259		3.675786408393726e-19	3.192815790928458e-17	8.24825818770114e-07	1.0336993835074945e-10	5.275452386130908e-10	5.969127982256156e-13	2.25099104565442e-06	0.347931225466441	0.968304930953246	CPSG_00565	conserved hypothetical protein	CIMG_06502	hypothetical protein	HISTO_DY.Contig31-snap.33.final_new	hypothetical protein	1.0	1.3672550584980419	1.470136611308991	0.3908766849289552	0.6687492404073233	0.8550651512409421	-0.822871041889957	1.98190201645803	0.527593564327915	0.0201481716079597
GENE305X	D8B26_000900	GST1d	7.107874840780891e-16	8.97579311780906e-09	4.954014568394845e-05	2.494825423416003e-06	0.0819685650256447	0.013978537699139204	5.50684290378672e-17	1.92031704202216e-11	6.15250325678316e-22	CPSG_00314	glutathione transferase	CIMG_02455	glutathione S-transferase	HISTO_EA.Contig33.eannot.1676.final_new	glutathione S-transferase	1.0	1.9983466399225809	2.1752908137119293	-0.6153478167159434	1.2032274850068652	1.2582147965241695	0.4120642345722931	-5.13886911463165	-3.65858729258915	-5.87196781324404
GENE306X	D8B26_007508		0.0009929001174973843	0.02455349965868422	9.544130348540679e-15	0.06378743185011848	0.7070941224021041	0.010813793882499326	0.102718740851183	0.268189844559839	1.51455181307034e-06	CPSG_03638	predicted protein	CIMG_12285	hypothetical protein			1.0	1.2746840657390304	2.4850773963623265	3.782360404972685	-6.473046902628467	-6.473046902628467	-2.323147530621851	-2.04806125292063	0.879103603356227	-3.60357436469507
GENE307X	D8B26_001033		4.707393658186117e-13	0.0021138851332176177	1.7887948949114156e-08	0.35507676007007943	0.7675526022416769	0.5045305290806756	0.00226136054768499	0.386394233126941	0.666465699810639	CPSG_00151	conserved hypothetical protein	CIMG_02304	hypothetical protein	HISTO_DU.Contig190.Fgenesh_histo.37.final_new	protein phosphatase type 1 complex subunit Hex2/Reg1	1.0	2.197793504734227	1.7850962337559622	1.3210173774352385	-0.5513601599254833	-0.8548192969099943	-0.20462487480126157	-1.1749714651742	-0.421802274640594	-0.150290454679923
GENE308X	D8B26_002309		1.709530386629078e-19	3.57793347177931e-18	4.725208575875412e-13	0.7452994499132987	0.5332932460262585	0.13752897071130324	0.059455888685645	0.777558628860842	0.103002125229075	CPSG_08030	nickel transporter			HISTO_HS.Contig68.Fgenesh_histo.176.final_new	high-affinity nickel transporter	1.0	1.9523413121277955	2.6626931774639218	1.077666770088397	-0.1414804494248157	-1.329631389356298	-0.3165423332620248	-0.535389768132537	0.0945991423976977	-0.452640685047916
GENE309X	D8B26_002048	CFP8	1.0138690181421017e-25	2.9759721940281773e-24	1.49769381448462e-13	6.529846108078108e-11	4.728868746696379e-09	2.6310877070968074e-18	0.346255230921754	0.664826954663562	0.998856619534608	CPSG_02101	conserved hypothetical protein	CIMG_01112	hypothetical protein	HISTO_GL.Contig233.Fgenesh_Neurospora.36.final_new	glycosyl hydrolase catalytic core domain-containing protein	1.0	3.238837345920568	3.1358464338108187	1.030589388496136	-1.0063211109905346	-2.0354755045615613	-1.8786495691114813	-0.329326101487734	0.152052820721236	-0.000377817612019271
GENE310X	D8B26_004483		5.8713290728729825e-08	0.03662302397365529	1.8328583352784517e-09	0.8853364725858228	0.6091105972958583	8.171135468867863e-09	0.00986060133871625	0.757710543062196	0.162556233557938	CPSG_08373	conserved hypothetical protein	CIMG_08185	hypothetical protein	HISTO_DM.Contig93.Fgenesh_histo.113.final_new	hypothetical protein	1.0	1.520259255906939	1.5467891681942942	1.6283155278870884	-0.15341212229168963	-7.225332469840011	2.295888001862493	-2.21523792361712	-0.306889074587601	-0.898255748291284
GENE311X	D8B26_005208		5.599050510054347e-07	0.008682391322469953	3.7615880434674813e-06	0.21305694575110803	0.6857769112155349	0.5861299343792734	0.000405813634006705	0.0101132768045744	8.97755511735371e-08			CIMG_00362	hypothetical protein			1.0	2.003199698147935	2.6084580465051643	1.6188839505279595	-2.114591477059177	-7.220063605294181	0.30400400498889124	-1.52670576732333	-1.6917861535595	-2.63097669086311
GENE312X	D8B26_003728	NIT36	6.251737071920217e-09	0.017162092243245875	9.687226360191622e-13	0.5955959727289776	0.7569869559977461	0.9461212586073487	0.467375145506543	0.00194314791782645	0.207216138121454	CPSG_09609	conserved hypothetical protein	CIMG_04355	HHE domain-containing protein	HISTO_ZL.Contig1131.Fgenesh_histo.33.final_new	HHE domain-containing protein	1.0	1.6453519205585911	1.5407391038508114	2.3176981425864787	0.6735954859191055	-6.719242121430931	-0.05704339677455765	-1.79539264122826	4.1006291328293	-1.45578343868424
GENE313X	D8B26_002451		1.3726954495215265e-07	0.03860524883072966	3.936450963530291e-06	0.606027104634603	0.6913461978811016	0.5989437324196143	0.120079810257476	0.864659335127726	0.103559352661184	CPSG_09251	conserved hypothetical protein	CIMG_00641	hypothetical protein			1.0	1.6288203709308804	1.6398543444851903	1.2353278198268487	0.5439795459697893	-7.111708564534043	-0.3335726318741469	-0.881266424117306	-0.116171402732359	-0.934777591077522
GENE314X	D8B26_001409		5.006292241185695e-13	1.0997460459851591e-06	8.291176358143884e-06	0.8744244792361974	0.4157195054909914	0.05616504096238345	0.925268052114063	0.812046631228371	0.463317558185966	CPSG_06553	aldehyde reductase	CIMG_01809	glycerol dehydrogenase			1.0	2.8757429538509673	3.364829772590069	1.2316620918557482	-0.11803695797057553	-8.769733264486364	-0.754391524230582	0.0736555553096299	0.179138692927284	-0.485918142570037
GENE315X	D8B26_004545		9.110394609999371e-19	1.706381162241896e-19	3.700559411910252e-10	0.7714024517872029	0.21426829590076604	0.3916886551170595	0.043991085990235	0.234201894319058	0.00226646665481119	CPSG_08295	hypothetical protein	CIMG_08329	hypothetical protein			1.0	2.4740630317984484	3.9385598655710368	1.0457634166501575	0.1444041741044304	-9.168049325549584	0.20040424323146627	0.860277263482983	0.744442361925589	1.20502635822133
GENE316X	D8B26_004112		1.1830694187173463e-09	0.029787974334015574	0.0004559609379695778	0.9657848071372899	0.6921262531269813	0.9220895667595201	0.878563474889223	0.27630414601052	0.0425493693858227							1.0	2.7551817283123583	2.554214000455884	1.232546995808795	-0.056780274228055205	-6.718383839613988	0.06414765886411329	-0.113828947872209	1.16384907730959	1.24857650529274
GENE317X	D8B26_006991		0.005596471098739489	0.0014602552059271275	0.0061190211536855735	0.011579664307885524	0.8449234459573903	0.04186627148059987	0.478720824463252	0.475576711680128	3.43534208889783e-08	CPSG_08872	chitinase	CIMG_07348	chitinase 4	HISTO_HS.Contig68.Fgenesh_histo.7.final_new	endochitinase	1.0	1.552891019334806	3.9692579350888866	1.2830227377420302	2.7163219095911906	-5.1615014261047865	-5.1615014261047865	0.963207165141186	-1.13607921341549	-5.68001256319183
GENE318X	D8B26_000272		7.381639565994067e-19	5.312035610584171e-19	1.1546392277931015e-16	1.6800095185908022e-07	0.16724368690179484	7.201710315834295e-09	2.03753607175479e-09	0.00793733119667189	2.39562372119966e-15	CPSG_06017	amino acid permease	CIMG_05362	amino acid permease			1.0	1.244638196766741	1.7319927868704683	1.033730193805557	0.5580961000992545	0.43401161153616596	0.5312643952691931	-1.56093543650632	0.609566782372603	2.35290686560375
GENE319X	D8B26_004800		0.00021098812008981443	0.04033969792228096	3.247506460760545e-05	0.5390193963165198	0.9973176837893906	0.4428857032719033	0.0134403883567586	0.473397996836438	0.027013474986273	CPSG_05503	hypothetical protein	CIMG_12238	hypothetical protein			1.0	1.0396991264859596	1.6063131374863113	1.0643353111658411	0.43934597404432746	0.028650022113258036	-0.331944182964267	-1.03624881318151	-0.425681010653933	0.682653781417924
GENE320X	D8B26_003195	CAR1	8.813267424226321e-12	7.151291916556355e-12	1.192201168389675e-16	6.944147255094821e-07	2.184034853311373e-05	4.908714231103436e-13	1.03883784364605e-06	0.684391724510694	0.391934317457896	CPSG_02265	arginase	CIMG_03683	arginase	HISTO_JG.Contig206.eannot.1556.final_new	arginase argA	1.0	1.102738270835131	1.2316250850683252	1.8145815188755998	0.6839277766628105	0.6700847412633294	1.319015963891188	-1.7279181511002	0.158977866635527	0.289106092114819
GENE321X	D8B26_006055	DUR1,2	3.9902383679845085e-17	2.97795502282577e-10	1.0812745821884922e-19	9.09977229288002e-09	8.825514016851204e-05	5.9841597260407875e-12	6.17643171380664e-09	0.59012485177135	0.00408432503604032	CPSG_07298	3-methylcrotonyl-CoA carboxylase subunit alpha	CIMG_06726	3-methylcrotonyl-CoA carboxylase subunit alpha	HISTO_LG.Contig392.Fgenesh_Neurospora.70.final_new	3-methylcrotonyl-CoA carboxylase biotin-containing subunit	1.0	1.5618991702673206	1.092515234167202	2.031290851699244	0.7619768773594034	0.7283325430919749	1.0021072466784824	-1.54775684572773	-0.154087542364376	0.669761289036547
GENE322X	D8B26_006058		4.443002436823187e-19	2.832019066141547e-15	3.2739967407830455e-22	0.00014002140239328177	1.6413054555954206e-05	1.053599862506026e-10	3.96262905358909e-07	0.584565084644435	0.366221139546755	CPSG_07295	methylcrotonoyl-CoA carboxylase subunit beta	CIMG_06723	methylcrotonoyl-CoA carboxylase subunit beta	HISTO_LG.Contig392.eannot.1664.final_new	methylcrotonoyl-CoA carboxylase subunit beta	1.0	1.4619102725359978	1.2598522353743802	2.0115716521119618	0.3290426608398095	0.543129905532009	0.6929046466850685	-2.03787335236946	0.266111336293653	0.344659198165441
GENE323X	D8B26_006303		2.168408149226987e-13	9.731632464904705e-07	1.690423779095231e-11	0.18871100123673512	0.7743258979667205	0.6532735600157639	0.483708681592792	0.0163394592991135	1.46076398580649e-08	CPSG_00617	conserved hypothetical protein	CIMG_11753	ATP-dependent DNA ligase	HISTO_DY.Contig31.genewise.69.final_new	ATP-dependent DNA ligase domain-containing protein	1.0	1.363994031195829	1.571899722646079	1.0906675558766292	0.338655978321662	-0.43639376541640584	0.07464477853625862	0.206513673200678	0.908777444790016	1.72173043608308
GENE324X	D8B26_002679		1.0183419436578298e-17	1.1221243845637876e-09	1.8700004711366752e-10	0.0023607687331413355	0.8794415309813265	0.8640384544061881	0.000466799220245011	0.244291069749459	1.26156564683912e-15	CPSG_02903	copper methylamine oxidase	CIMG_12395	copper amine oxidase			1.0	2.45336171859652	2.3996810595761535	1.2184799114710767	1.5740526279362201	0.5119044396371398	-0.07438604986361495	-0.636486138299233	0.258774170552606	1.86578944693025
GENE325X	D8B26_000668		3.435368583538618e-24	1.4920507267225513e-22	1.365613064990709e-16	0.9689537002092883	0.7347497722801788	0.0019524416147302284	0.00302165678315466	0.023450951914381	1.27964692652735e-13	CPSG_08654	conserved hypothetical protein	CIMG_02793	hypothetical protein	HISTO_FX.Contig167.fgenesh_plus.35.final_new	GPR1/FUN34/yaaH	1.0	3.2352834230851046	4.024265813826593	1.6330786328479878	0.02486339834818218	0.7172806310690883	-1.0270925376081979	-0.827048407181871	0.619696111318054	2.49339671443551
GENE326X	D8B26_003450		6.236471349859269e-20	6.933625823452472e-11	6.458109223245324e-10	0.8578616990607679	0.8113593768236405	0.00024958820572870693	0.730606750523611	0.195689946117383	1.95741978499504e-08	CPSG_03271	conserved hypothetical protein	CIMG_04005	hypothetical protein			1.0	2.6509736143206224	2.262908616918475	1.0220737109427713	0.07056250988004709	0.3611888902165495	-0.8925996266616196	-0.134370627524024	0.648687245568216	2.14475469807821
GENE327X	D8B26_001110		2.903586780761931e-15	9.342166512953726e-10	9.816889876163942e-13	0.004000710358052369	0.22453752590069614	9.655299905991966e-06	0.00399463290069977	8.47224033860371e-14	0.0400658936152825	CPSG_00070	conserved hypothetical protein	CIMG_02215	hypothetical protein	HISTO_LF.Contig359.eannot.2062.final_new	mitotic exit network interactor 1	1.0	1.3894641781304236	1.6217609069642966	1.0760859568260364	0.5717304863074755	-1.2674584357505108	0.620502468226716	0.645306020489153	2.14563309609335	0.454663541018927
GENE328X	D8B26_000865		2.0264077768469966e-06	0.002908071176497853	3.3827712019782015e-08	0.0008386062992506523	0.9237252952495186	0.3413889127378096	0.282075576959157	0.0536401462309338	0.0302058307114014	CPSG_00352	phosphatidylserine decarboxylase	CIMG_02491	phosphatidylserine decarboxylase			1.0	3.153456408096904	4.437200871183915	3.400567557040161	4.521548607801603	-3.717375090871062	1.3861167784092696	0.562364781173091	0.882990328672975	0.96666896346522
GENE329X	D8B26_005975	IDH2	1.0811064097080888e-17	1.0570177251126902e-16	2.3652765719454906e-15	0.0003317670919701736	2.2382625290610722e-05	0.7663652399649897	0.0408605953684824	0.00820903011749533	0.243165539466156	CPSG_09498	isocitrate dehydrogenase	CIMG_06836	isocitrate dehydrogenase, NAD-dependent	HISTO_BP.Contig457.eannot.1652.final_new	isocitrate dehydrogenase	1.0	1.4141996011241658	1.4740551815437584	1.1616886878232913	-0.3484902186106683	-0.7412845503263196	0.027005312681923462	0.549037742631556	0.657302103207268	0.301794051548352
GENE330X	D8B26_002032		1.048973480413054e-12	2.961608388893948e-05	9.099690477283198e-13	0.8265859188397741	0.839967190188481	0.07877289573147193	0.0462284420055627	0.0469151198832128	0.181456168570959	CPSG_02083	CwfJ domain-containing protein	CIMG_01131	CwfJ domain-containing protein	HISTO_GL.Contig233.Fgenesh_Aspergillus.17.final_new	CwfJ domain-containing protein	1.0	1.1159815074492707	1.0807556465611319	1.0871154975772004	-0.04393768663593969	0.14986320777021486	0.19913329642668812	0.446800775140041	0.572592770103242	0.294826544029145
GENE331X	D8B26_000555	URE2	2.5136711632207858e-18	1.0551743791981334e-11	1.210593020483372e-16	0.5577826089554228	0.8387262691379997	0.024373443336469135	0.00705323993742164	0.317551435150306	0.000710861398064809	CPSG_08438	urease			HISTO_FE.Contig19.fgenesh_plus.117.final_new	urease	1.0	1.4375549181200493	1.4448510044154532	1.2353381455675339	0.15324770745337424	-0.2856262433161552	0.2846893789531305	0.460280626422525	0.178936800063016	0.573469029066758
GENE332X	D8B26_000271	TAZ1	7.962103278599065e-12	0.00025779911703431536	2.2980077743869738e-10	0.0005820536585943605	0.26759869056330143	4.497384629745464e-08	0.000910228056527283	0.0972090478062516	0.875940757866619	CPSG_06015	tafazzin	CIMG_05364	monolysocardiolipin acyltransferase	HISTO_DA.Contig93.eannot.2108.final_new	tafazzin	1.0	1.2490692893843394	1.0161064286109385	1.0559392344416794	0.7087164718749659	0.7237448649012435	0.9416800116561204	0.912449141649474	0.581189805721224	0.0498788984454093
GENE333X	D8B26_000058		4.713865001553702e-19	1.0527964096466105e-10	4.4187506059051125e-11	0.02440645769284483	0.4121258434471497	0.46275602047439884	3.5003952593984e-14	0.00181582189578242	0.871074317707674	CPSG_05765	conserved hypothetical protein					1.0	2.316217566042821	2.242148490439276	1.0912194237950472	0.6254303362540781	0.8513221919381391	0.13534422953571443	1.47809790249806	0.598645990640133	-0.029107251189683
GENE334X	D8B26_007296		2.253185083384643e-12	4.638261704222122e-06	7.725745417270432e-15	0.7766925694632857	0.29399035330401774	0.058599110865295706	0.144698367620774	0.00704866594255336	0.0756809076157219	CPSG_04673	RNA binding protein	CIMG_10240	RNA binding protein	HISTO_ZT.Contig1089.eannot.1651.final_new	hypothetical protein	1.0	1.0714685165322562	1.1236256943468474	1.323921011377598	0.08148962519044162	0.8395739344165313	-0.2970567984151843	0.858774903353002	1.54625325392212	1.02953479483284
GENE335X	D8B26_001407		6.13113046403565e-18	3.501102343876766e-06	4.5134376171033856e-07	0.17268994208921853	0.4931683624199982	0.30548208677173666	0.032268627836513	0.000274743454349738	0.00451156044784442	CPSG_06555	phosphatidyl synthase	CIMG_01810	TIGR01456 family HAD hydrolase			1.0	5.4637641178389185	4.485382000024853	2.083300550343848	-6.048614826273291	2.4114493454150927	-0.9444685817584214	-1.11263531161181	-2.23896421201214	-1.40823809048188
GENE336X	D8B26_006970		1.0240832131393189e-23	2.791253330387121e-20	2.6902429640398998e-17	0.8691278873527772	0.6746428405522173	0.6131713377147776	7.50792687235609e-11	0.00487696718919099	0.0215745581917867	CPSG_08846	fatty-acid amide hydrolase	CIMG_07331	fatty acid amide hydrolase	HISTO_AL.Contig317.eannot.1586.final_new	fatty-acid amide hydrolase	1.0	2.9966539808573143	3.1970564149846155	1.6832238796413872	-0.03801664072480313	0.3248363550789412	-0.06838040117070655	-3.34589155725709	-1.8790374935832	-1.17326542629763
GENE337X	D8B26_000635		4.5380663901784315e-15	0.0004983611555036281	3.988321385575478e-17	0.7780106726713975	0.45418508120620943	0.009774635452766465	0.0180947157882838	0.142082635495207	0.00985208163310678	CPSG_08693	cytochrome c peroxidase	CIMG_02823	cytochrome c peroxidase	HISTO_KF.Contig597.eannot.1481.final_new	cytochrome c peroxidase	1.0	2.4174901439693253	1.8295599011259682	2.847028980895098	0.12273595181332439	0.9313946156446952	0.5520773743918729	-1.61920573217481	-2.07090105540239	-2.36749009503516
GENE338X	D8B26_000085		8.449448907777748e-30	1.4876341984709272e-29	5.235970284433081e-26	0.12653185052318883	0.02643167670625108	0.09463148067278836	0.49044167850308	9.85279048323969e-05	0.0035149741482347	CPSG_05795	hypothetical protein	CIMG_05576	hypothetical protein			1.0	12.73048808708568	12.983254041425374	7.736072885392352	0.36332111641413906	1.1794228823287258	0.2962164919240442	0.226814912453534	1.40851224951032	0.828007508533536
GENE339X	D8B26_006487		3.725889041925405e-27	2.120159423292706e-26	5.57071971497965e-22	0.013769451736254636	0.08000818106170172	0.11550622458546257	0.000600791539925861	0.0190126168425355	0.625739333121074	CPSG_00828	conserved hypothetical protein	CIMG_06250	hypothetical protein			1.0	5.464542206296472	5.782664322752098	3.2908994514679404	0.9660171680183446	1.9160926932664493	-0.4496719263693537	1.4622233927187	0.955211434724472	-0.218067631899061
GENE340X	D8B26_005548		1.2003073800715198e-17	1.310164851102942e-12	2.8695093056756597e-11	0.04677410028524039	0.023932476026601	0.3082609539196177	0.00010138774754137	0.0475718077854939	0.0919299298124237	CPSG_04278	membrane transporter	CIMG_03062	sugar transporter	HISTO_AZ.Contig47.eannot.1551.final_new	MFS membrane sugar transporter	1.0	2.5944360414850824	3.0689199072072233	1.4110467302729925	0.7558220932172014	2.07974276566308	0.24777108465445943	-1.24658540744673	-0.693575522265632	-0.505976853896536
GENE341X	D8B26_006284	GCP5	4.0824541908015234e-11	9.782404582313385e-07	3.8851383356461404e-12	0.0007389937867706372	0.5244567692997645	1.9046234614002507e-07	0.338165902914478	0.955668868089691	0.156718444767399	CPSG_00596	conserved hypothetical protein	CIMG_06471	hypothetical protein	HISTO_DY.Contig31.Fgenesh_histo.105.final_new	gamma-tubulin complex component GCP5	1.0	1.0333450775691289	1.429801126735582	1.0955004360739418	0.6958933076004448	0.5563068098554165	0.8072284622765286	-0.272146074424874	0.0260246349778046	0.365811485143296
GENE342X	D8B26_004072		5.5425538673864184e-11	5.550961267697553e-07	2.6035765390407683e-13	0.792851955915556	0.31538068053405804	0.7380980733355318	0.189391632826731	0.821814715362488	0.552331090800403	CPSG_09397	conserved hypothetical protein	CIMG_07701	hypothetical protein	HISTO_ZL.Contig1161c.Fgenesh_Aspergillus.102.final_new	hypothetical protein	1.0	1.3527850101986363	1.9402827608956288	1.6238922302629588	0.14194462896412469	1.366313269089995	0.09504606777917869	0.494108969106612	0.0981390344902149	-0.230149404754602
GENE343X	D8B26_001844		8.913025188343661e-11	0.015984664926987916	2.3555813707356826e-08	0.1252281286846799	0.44591422781077045	0.9704458081692334	0.542917677652942	0.559278511717517	0.333761393121496	CPSG_01852	conserved hypothetical protein	CIMG_01333	hypothetical protein			1.0	1.6257019481406598	1.262794909098596	1.1895268964567196	0.7997677000940714	1.388114515127942	0.01562573373353777	0.271931198078428	0.261869510285174	0.399223778721897
GENE344X	D8B26_008100	DPS1	5.345291668349176e-09	0.0002220265566960516	1.6416558528567315e-09	0.05190205424165096	0.6515036146693262	0.3673147256034371	0.468161729804562	0.395779220554056	0.448556386033402	CPSG_07778	aspartyl-tRNA synthetase	CIMG_04731	aspartate-tRNA(Asn) ligase	HISTO_FE.Contig19-snap.131.final_new	aspartyl-tRNA synthetase	1.0	1.3701436567696352	1.7844550247815043	1.3694227391464076	1.557261283282393	1.6299903426078026	0.49017346416305396	-0.298693003975021	-0.339045819551904	0.284550247222134
GENE345X	D8B26_003131		5.663700794240017e-12	0.011854842791717956	1.731084122815684e-06	2.194833979512346e-05	0.146377513451067	0.07266402528404861	0.994299402361617	0.470648162854201	0.279245316430225	CPSG_02342	conserved hypothetical protein	CIMG_03612	hypothetical protein	HISTO_JG.Contig207.eannot.1395.final_new	hypothetical protein	1.0	3.2241398892539443	2.645714768082607	1.7435333324466762	3.897648225612065	4.121910350669385	1.437275732352849	0.00509676201876541	-0.505161811325157	-0.621129823046457
GENE346X	D8B26_002984	DAL2	1.9274031957505072e-09	0.0037365674301321683	1.0611387030492518e-06	0.021265829764663572	0.22172985071031176	0.23674977940445321	8.93272105503624e-06	0.0063081361361048	1.86534715815026e-07	CPSG_02527	allantoicase	CIMG_03428	allantoicase	HISTO_ZL.Contig1158-snap.70.final_new	allantoicase	1.0	1.5011375152806912	1.479435546542475	1.0288258360547133	2.07122760857982	3.1422801100285045	0.7584590611546379	-1.09643837961286	-0.769367864930931	-1.24823608781396
GENE347X	D8B26_000886		9.846023110497274e-10	6.920113762102722e-05	1.0338978377233404e-10	0.12300135817018461	0.3041456349780823	0.08622279296461738	0.999957872109406	0.376247250629871	0.0932901481317203	CPSG_00330	conserved hypothetical protein	CIMG_02469	hypothetical protein			1.0	2.3446312935016915	3.179344692836161	2.38356198612842	1.3795953138360042	2.602390374611126	-1.432517041382553	0.000100582323153908	0.742597587111646	-1.31546062822724
GENE348X	D8B26_002041	LSP1	1.7768414103732485e-10	0.007314334146077025	2.645711326157318e-07	0.1417684092827891	0.3954357959408497	0.1224325556335588	0.822445698134827	0.269412502455752	0.0202471603975745	CPSG_02093	hypothetical protein	CIMG_01120	long chain base Stimulates Phosphorylation	HISTO_GL.Contig233-snap.6.final_new	sphingolipid long chain base-responsive protein PIL1	1.0	1.6514587465089583	1.290152453756475	1.1118249302085033	1.3860922870518164	2.456195608139229	-1.3262477916481288	-0.151552905553958	-0.663318176010371	-1.37302559772083
GENE349X	D8B26_000347	HCL1	3.497936529381875e-11	1.0268498711750712e-14	8.961381985988073e-13	5.704911876037856e-07	4.2743036748491734e-19	0.00011716019217369639	0.00276166039050882	0.0535854693334133	1.39988307242089e-06	CPSG_06117	hydroxymethylglutaryl-CoA lyase	CIMG_05209	hydroxymethylglutaryl-CoA lyase	HISTO_DA.Contig93.Fgenesh_histo.97.final_new	hydroxymethylglutaryl-CoA lyase	1.0	1.027880251931532	1.8991325300107094	1.212134990713035	0.7445361504896074	2.931906338179416	0.4659154867768174	-0.933409828180571	0.625308271141768	1.53614525555313
GENE350X	D8B26_006057		3.0945203812743083e-16	9.239742586015814e-11	1.1678982533928072e-20	1.0836061445657127e-05	0.0003309165139449122	3.0132611892965943e-09	1.2208630013973e-12	0.0016820803749947	0.325285469852645	CPSG_07296	isovaleryl-CoA dehydrogenase	CIMG_06724	isovaleryl-CoA dehydrogenase	HISTO_LG.Contig392.fgenesh_plus.29.final_new	isovaleryl-CoA dehydrogenase	1.0	1.5000510123795625	1.2198444983141556	2.3311641613376457	0.5292028493037665	0.6477424042797891	0.7780897392606363	-2.39014927462037	-1.09172681960925	-0.27948309196856
GENE351X	D8B26_007497		0.2520824108490839	0.0026510544147480644	3.071912035703668e-05	0.7225048922552902	0.7946846868589037	0.9622038635581642	0.00851109522309915	0.752903026539996	0.641525064676488			CIMG_12282	hypothetical protein			1.0	0.4564463420209286	2.830836248034957	1.3851901571315302	-0.7336931242467251	-5.839234148437855	0.04649713994056295	-1.74940785700309	0.262438472152319	-0.278670197004253
GENE352X	D8B26_007494		0.5763842065789259	0.00022850304039645538	2.201164390419286e-11	0.1688227874403331	0.36030166977533906	0.002720472713954875	0.000150811221230503	0.0536377627490728	0.00290688109073886	CPSG_03623	cytochrome P450	CIMG_09088	cytochrome P450 family protein			1.0	-0.08378839282976751	1.2306241554663748	1.3153704134624398	0.572818476381217	1.2452424552462866	0.6988707231883797	-1.18422013558477	0.649665522387043	0.756924862174233
GENE353X	D8B26_007894		7.445757426997738e-09	0.00012208808690378152	3.161194292158537e-11	0.6310957481090859	0.5107755705789423	0.00028827103480842886	0.000176097829141631	3.78152307178423e-08	0.00043351095221656	CPSG_04084	conserved hypothetical protein	CIMG_09523	hypothetical protein			1.0	0.9526655870076516	1.2837555984362374	1.1661579458360747	0.11584639927792341	0.4948287924794478	-0.6009943397907931	0.906515318848066	1.50022549226265	0.791115066054146
GENE354X	D8B26_001439		7.910067211811136e-09	1.4263093886053343e-16	2.144984927284131e-15	0.2609991883970891	4.1714777746049926e-17	0.8668471882535286	9.52797068688925e-05	0.0649213597077237	1.04520247682257e-07	CPSG_09992	succinyl-CoA:3-ketoacid-coenzyme A transferase 1	CIMG_01784	3-oxoacid CoA-transferase, B subunit	HISTO_ZT.Contig1089.Fgenesh_Aspergillus.2.final_new	succinyl-CoA:3-ketoacid-coenzyme A transferase	1.0	0.9267436356855225	2.197401812974399	1.8705323503531346	0.16092328269910575	2.350629303686467	0.02429775138070664	-1.12791513595959	0.508722216844995	1.5604458948021
GENE355X	D8B26_003286		0.4288730942470458	8.247465941583132e-06	2.8261082470839875e-10	0.001736930088777056	2.8576609262879656e-08	0.9785908042196824	1.20412950595612e-09	0.83066456087553	0.203236744476571	CPSG_03490	conserved hypothetical protein	CIMG_03792	hypothetical protein			1.0	-0.12121420035608432	1.5961302247155233	1.1703755841235066	0.918718687859339	3.2515809476682866	0.0069249675436218365	2.88865552963355	0.118905861523814	0.527799777076786
GENE356X	D8B26_007857		6.047062425906704e-07	0.7995127493918801	1.2497314421827822e-05	0.3506044259549834	0.6777987660358706	0.42941896240060456	0.0268674914931994	0.43664720286649	0.495733222473985	CPSG_04036	3-dehydroshikimate dehydratase	CIMG_09478	3-dehydroshikimate dehydratase	HISTO_AL.Contig317-snap.131.final_new	3-dehydroshikimate dehydratase	1.0	1.9328758007010596	0.46529120808801544	1.46854537306789	-1.7291522938738682	1.6248021826699373	-0.5825118555912112	-0.888014630215507	-0.321635881857945	0.243802186243746
GENE357X	D8B26_006447		7.147749204520005e-12	0.06797991578159267	1.10694006123957e-23	0.16665044896911096	0.22222499456522452	0.5299273919164477	0.534993516643986	0.0220633072262503	0.100971074301005	CPSG_00788	glycosyltransferase	CIMG_11719	trehalose synthase	HISTO_GX.Contig297.eannot.1544.final_new		1.0	1.214663976017477	0.6183222825479984	3.5856123233445554	0.6231423029439104	1.6007186752497748	-0.18391083221194474	0.462190501716423	1.48449349991215	1.08427536023399
GENE358X	D8B26_000707		1.0813531357175298e-14	4.352875403669523e-07	8.385154132183178e-17	0.08158336650567805	0.25822821685617964	3.601679255726308e-06	0.934385623689242	0.328598054096827	0.00533452642468863	CPSG_06184	hypothetical protein	CIMG_02687	Atypical/ABC1/ABC1-A protein kinase	HISTO_ZL.Contig1131-snap.57.final_new	ABC1 protein	1.0	1.0083459269351074	0.7660063766015761	1.2346503465006267	0.1801651563696037	0.3149559434288358	0.4276787133531217	0.0237051076178352	0.272445149887784	0.621268176280978
GENE359X	D8B26_006654		2.6012692589376015e-15	1.8197449438713183e-08	1.242730890280747e-16	0.0031628090360291514	0.842594200541721	5.208796697800844e-07	0.0856061977811556	0.000466815643030163	0.0714421051944587	CPSG_01033	electron transfer flavoprotein	CIMG_06063	electron transfer flavoprotein			1.0	1.070622198282988	0.7759180028647396	1.22956530014862	0.2776864933253421	0.05901455541410072	0.4727333724596993	-0.510710816250761	0.972941620087928	0.494791752904445
GENE360X	D8B26_006385		1.1621064228227408e-12	3.529055015743835e-05	7.666203530001495e-12	0.06259802197301995	0.4622497572357181	4.1949822071377735e-05	0.111283325434594	0.862544380022831	0.00338345571345478	CPSG_00708	conserved hypothetical protein	CIMG_06367	mitochondrial import inner membrane translocase subunit TIM8	HISTO_ZU.Contig65.eannot.2021.final_new	mitochondrial intermembrane space translocase subunit Tim10	1.0	1.111237863716712	0.7968012872046079	1.0218934214482183	0.25588661507555993	0.2995853082490485	0.4806380938605443	-0.648609116915456	-0.0844343095552738	-1.13601115999323
GENE361X	D8B26_004802	FCJ1	2.330051234864995e-16	1.233682060642069e-08	2.5869300777764894e-15	0.0003570713736266427	0.3112446299013416	0.00016720318466208404	0.116163066740815	0.575965755916852	0.104378669624432	CPSG_05501	conserved hypothetical protein	CIMG_08785	hypothetical protein	HISTO_DM.Contig933-snap.75.final_new	mitochondrion protein	1.0	1.1546631288032014	0.7101446035545602	1.066337191081586	0.32113849933865657	0.18341564400628385	0.3097043926222436	-0.409235178354734	-0.155830254135102	-0.388349274300801
GENE362X	D8B26_001615		4.812736862157237e-13	0.00016001329016121008	1.2804406359638575e-12	0.00019767770294362448	0.10008150688216709	7.288408396310622e-10	4.11451483165396e-05	0.000666114941757585	0.000252001432822084	CPSG_01569	conserved hypothetical protein	CIMG_01600	transcription initiation factor TFIIH subunit 1	HISTO_ZZ.Contig127b.eannot.1395.final_new	RNA polymerase II transcription factor	1.0	1.0720598686824687	0.8186568752350158	1.0094823850674781	0.7075733102522548	0.9296466957581996	0.9669944663074791	-0.904868500443091	-0.91298412468636	-0.77126200013796
GENE363X	D8B26_002598		1.3981384318013495e-10	0.6336445566316401	1.4391855623159862e-11	0.866096180567557	0.5204556754011219	0.4809425654985487	0.000274933507158786	0.514357807786943	0.0812671916771823	CPSG_09684	conserved hypothetical protein	CIMG_09749	hypothetical protein	HISTO_DF.Contig537.Fgenesh_histo.73.final_new	hypothetical protein	1.0	1.8395993914952145	0.4195490361018325	1.9301570658997238	-0.1407367067973594	1.3747620338811966	-0.2883319210911587	-2.50208727475823	-0.439282170209742	-1.06518374687866
GENE364X	D8B26_003887		9.77540397364657e-06	0.8917161044512372	0.00042175384883356016	0.030679411939620402	0.6072530126013239	0.8989621178068513	0.726315635584844	0.146448126682373	7.69609278030634e-05	CPSG_06397	conserved hypothetical protein	CIMG_04551	hypothetical protein			1.0	1.7885929543777017	-0.33880271753419433	1.2223875840772453	2.009625072274483	2.0895640218198848	-0.11471732813105003	0.297613229433885	-0.972793207321049	-2.56422496998917
GENE365X	D8B26_005977		3.599805159665152e-11	0.72802543121058	1.0276166237585288e-07	0.7669877580555583	0.8421877405358621	0.5258223492052867	0.351329363541536	0.810145441344241	0.813100005820631	CPSG_09496	endoglucanase	CIMG_11853	endoglucanase	HISTO_LF.Contig359.Fgenesh_histo.231.final_new	endoglucanase	1.0	5.118976374641787	-4.285511924041898	3.5999370093921463	-0.7980612769336126	-5.903558924943484	-0.7917414856849425	3.20738808643634	1.35398143751994	0.899367803766832
GENE366X	D8B26_006074		0.009983589668256	0.7865429921697886	0.01834032228518346	0.4007744410295118	0.863784056268314	0.8447605340272629	0.378025167125713	0.000389576141376191	0.40646495980854	CPSG_07278	conserved hypothetical protein	CIMG_11806	hypothetical protein			1.0	2.2912342808884123	-3.1730225313909313	1.7858394760985197	-4.969330392469846	-4.969330392469846	-0.26283576708665635	0.918162469629793	3.60413072161291	0.785002703691173
GENE367X	D8B26_003316		1.729853928683367e-05	0.6211479654744029	5.5161369960010065e-05	0.07653035000975877	0.7152986146435192	0.3845269691746667	0.5497545888686	0.000267373768052068	0.117313777856082	CPSG_03443	predicted protein					1.0	1.6253563695505722	0.8020901327581655	1.3155518245588782	-6.68059737395193	-6.68059737395193	-0.6005181458900442	0.317901149993518	2.11554625846737	0.654572973182547
GENE368X	D8B26_005488		0.00016095515932231457	0.46077357796490065	0.0007990131849447136	0.1816612848138352	0.7845464592103134	0.040465980690343566	0.0831718379570517	0.00298113573281563	0.000522607286885491			CIMG_00595	hypothetical protein			1.0	1.8054906522824103	-5.400226100978408	1.3574176447338044	-5.87178060918767	-5.87178060918767	-2.6470817389477705	-1.61128594843985	-3.1434938145944	-2.1605803258652
GENE369X	D8B26_006744		0.00027549943614555426	0.8305923548240777	0.013659724729163398	0.4636100659209903	0.7160480169991293	0.762845949771556	0.407076707167023	0.0204083823665766	0.296358884016792			CIMG_07079	FAD binding domain-containing protein			1.0	1.8842704846820337	0.618854589556518	1.096332012214646	-1.1790209983525108	-7.261107186560084	0.19693201735976473	0.499928681533895	1.77050702371246	0.554852198813905
GENE370X	D8B26_005237	RDP1	4.890521060186844e-07	0.08995281864085965	4.516222002959863e-07	0.012291475962321384	0.5582440376040696	0.040692086851763794	0.0681311215645501	0.119279323481989	6.3092886328146e-08	CPSG_05148	RNA-directed RNA polymerase Rdp1	CIMG_00395	RNA-directed RNA polymerase	HISTO_HS.Contig68.Fgenesh_histo.308.final_new	RNA-directed RNA polymerase	1.0	1.3979353128016163	1.261177744211165	1.2948044876554134	1.4441283469441246	-8.082701429093913	0.760292200778076	-0.547137238973054	0.601994360183339	1.47679105397763
GENE371X	D8B26_006750		1.78141031029354e-07	0.060715449045428076	0.0014371994906735045	0.802315230120687	0.8171708327573057	0.9677749490123253	6.12722806735903e-06	0.615775087515707	0.423365003861419	CPSG_01148	conserved hypothetical protein	CIMG_07085	citrinin biosynthesis oxygenase CtnA	HISTO_ZE.Contig158.Fgenesh_histo.42.final_new	2OG-Fe(II) oxygenase	1.0	2.119498725702554	2.121959878768978	1.0450320902981958	0.44938275498890856	-5.632772987876286	0.04462822641185986	-1.87256320628482	-0.290990800974834	0.280393988490702
GENE372X	D8B26_003190		2.448840573589107e-16	0.00033522077879652955	1.5610043672245327e-20	3.3826460521079134e-08	0.003430313819533995	5.926594037572607e-10	0.000116238553542926	0.00773399904685039	0.107350369679348	CPSG_02270	mitochondrial methylglutaconyl-CoA hydratase	CIMG_03677	mitochondrial methylglutaconyl-CoA hydratase	HISTO_JG.Contig206.eannot.1492.final_new	enoyl-CoA hydratase/isomerase	1.0	1.028301936581895	0.403936299656868	1.5341152614204276	0.5254138290681521	0.4597643643928359	0.5818114542862056	-1.26009959552427	0.831299042143747	0.5001245188189
