# Supplementary material for: Macrophage phagocytosis of Coccidioides promotes its differentiation into the parasitic form
Source: mBio. 2026 May 18;17(6):e00492-26. doi: 10.1128/mbio.00492-26 (PMC13251436; doi:10.1128/mbio.00492-26)
Supplement: Table S6 — Candidate secreted effectors. [file mbio.00492-26-s0008.txt]

UNIQID	NAME	cysteines	protein length	passes criteria	CpV2	Cp_anno	CiRS	CiRS_anno	HcG217B	HcG217B_anno
D8B26_001262		6	165	True	CPSG_06733	conserved hypothetical protein	CIMG_01980	hypothetical protein
D8B26_001315	CAL1	6	184	True	CPSG_06666	conserved hypothetical protein	CIMG_01917	GPI anchored cell wall protein	HISTO_ZT.Contig181-snap.144.final_new	BYS1 domain-containing protein
D8B26_001662		6	106	True	CPSG_01623	hypothetical protein	CIMG_10772	hypothetical protein
D8B26_005342		8	100	True	CPSG_05265	conserved hypothetical protein	CIMG_00509	hypothetical protein
D8B26_005437		7	230	True	CPSG_09837	conserved hypothetical protein	CIMG_00526	hypothetical protein	HISTO_DM.Contig933.Fgenesh_Aspergillus.168.final_new
D8B26_005613		4	246	True	CPSG_04357	conserved hypothetical protein	CIMG_03140	hypothetical protein	HISTO_AZ.Contig47.eannot.1673.final_new	malate dehydrogenase
D8B26_005977		6	215	True	CPSG_09496	endoglucanase	CIMG_11853	endoglucanase	HISTO_LF.Contig359.Fgenesh_histo.231.final_new	endoglucanase
D8B26_006671	SOD3	6	249	True	CPSG_01055	conserved hypothetical protein	CIMG_06994	Cu-Zn superoxide dismutase	HISTO_DU.Contig190.Fgenesh_histo.89.final_new	Cu-Zn superoxide dismutase
D8B26_007114	ELI1	4	225	True	CPSG_04449	hypothetical protein	CIMG_10032	expression library immunization antigen 1	HISTO_DM.Contig933.eannot.1555.final_new	expression library immunization antigen 1
D8B26_007421		7	117	True	CPSG_01366	conserved hypothetical protein	CIMG_09001	hypothetical protein
D8B26_000077		4	465	False	CPSG_05785	carbonic anhydrase	CIMG_05585	hypothetical protein
D8B26_000085		18	505	False	CPSG_05795	hypothetical protein	CIMG_05576	hypothetical protein
D8B26_000114		3	350	False	CPSG_05828	conserved hypothetical protein	CIMG_05537	hypothetical protein
D8B26_000423		3	368	False	CPSG_08593	hypothetical protein	CIMG_05078	extracellular serine-rich protein	HISTO_ZL.Contig1131.Fgenesh_histo.234.final_new	extracellular serine-rich protein
D8B26_000511	HEX1	6	596	False	CPSG_08485	chitobiase	CIMG_04978	chitobiase	HISTO_LY.Contig16.Fgenesh_histo.9.final_new	chitobiase
D8B26_000596		8	258	False	CPSG_08740	conserved hypothetical protein	CIMG_02883	hypothetical protein	HISTO_EA.Contig33.Fgenesh_Neurospora.146.final_new
D8B26_000845		0	72	False	CPSG_00378	conserved hypothetical protein	CIMG_02518	hypothetical protein	HISTO_ZW.Contig245.Fgenesh_histo.10.final_new	hypothetical protein
D8B26_000905		10	416	False	CPSG_00309	glycerophosphoryl diester phosphodiesterase	CIMG_02449	glycerophosphoryl diester phosphodiesterase	HISTO_EA.Contig33.Fgenesh_histo.80.final_new	glycerophosphoryl diester phosphodiesterase
D8B26_001333		0	50	False	CPSG_06635	hypothetical protein			HISTO_ZT.Contig181.eannot.1713.final_new
D8B26_001375		4	374	False	CPSG_06593	conserved hypothetical protein	CIMG_01846	hypothetical protein	HISTO_ZT.Contig1129.eannot.1090.final_new	hypothetical protein
D8B26_001940		1	676	False	CPSG_01976	hsp70-like protein	CIMG_01229	chaperone DnaK	HISTO_GL.Contig59.eannot.1262.final_new	dnaK-type molecular chaperone bipA
D8B26_002048	CFP8	3	256	False	CPSG_02101	conserved hypothetical protein	CIMG_01112	hypothetical protein	HISTO_GL.Contig233.Fgenesh_Neurospora.36.final_new	glycosyl hydrolase catalytic core domain-containing protein
D8B26_002256		9	414	False	CPSG_08090	DnaJ domain-containing protein	CIMG_00871	DnaJ domain-containing protein	HISTO_HS.Contig68.eannot.2114.final_new	DnaJ domain-containing protein
D8B26_002441		3	238	False	CPSG_09268	conserved hypothetical protein	CIMG_00659	hypothetical protein	HISTO_BP.Contig457.Fgenesh_histo.21.final_new	extracellular serine-rich protein
D8B26_003939	SOWgp	21	329	False	CPSG_06466	conserved hypothetical protein	CIMG_04613	hypothetical protein
D8B26_004311		2	100	False
D8B26_004521	PLB1	8	647	False	CPSG_08319	lysophospholipase	CIMG_08300	phospholipase B	HISTO_DM.Contig933.Fgenesh_histo.82.final_new	lysophospholipase Plb1
D8B26_004545		8	276	False	CPSG_08295	hypothetical protein	CIMG_08329	hypothetical protein
D8B26_004546		13	495	False	CPSG_08294	conserved hypothetical protein	CIMG_08330	ZIP zinc/iron transporter
D8B26_004686		7	359	False	CPSG_05647	neutral protease 2	CIMG_08613	metalloproteinase 7
D8B26_005164		7	346	False	CPSG_05055	conserved hypothetical protein	CIMG_00313	hypothetical protein	HISTO_LAJ.Contig1.genewise.3.final_new
D8B26_005488		9	316	False			CIMG_00595	hypothetical protein
D8B26_005506	CNE1	4	562	False	CPSG_04231	calreticulin	CIMG_00613	calnexin	HISTO_DM.Contig93.eannot.1773.final_new	calnexin
D8B26_006163		2	319	False	CPSG_07164	conserved hypothetical protein	CIMG_06608	hypothetical protein	HISTO_LG.Contig392.Fgenesh_histo.149.final_new	PI-PLCc_GDPD_SF superfamily domain-containing protein
D8B26_006259		10	409	False	CPSG_00565	conserved hypothetical protein	CIMG_06502	hypothetical protein	HISTO_DY.Contig31-snap.33.final_new	hypothetical protein
D8B26_006276		10	467	False	CPSG_00587	hypothetical protein	CIMG_06480	WSC domain-containing protein	HISTO_DY.Contig31.eannot.1363.final_new	WSC domain-containing protein
D8B26_006379		5	338	False	CPSG_00702	chorismate mutase/prephenate dehydratase	CIMG_06373	chorismate mutase/prephenate dehydratase	HISTO_ZU.Contig65.Fgenesh_Neurospora.248.final_new	chorismate mutase/prephenate dehydratase
D8B26_006408		2	195	False	CPSG_00732	conserved hypothetical protein	CIMG_06341	hypothetical protein
D8B26_006643		5	630	False	CPSG_01022	extracellular elastinolytic metalloproteinase	CIMG_06073	extracellular metalloproteinase 10
D8B26_006691		15	478	False	CPSG_01079	conserved hypothetical protein	CIMG_07018	hypothetical protein
D8B26_006888		7	524	False	CPSG_01298	protein disulfide isomerase Pdi1	CIMG_07225	protein disulfide isomerase	HISTO_DA.Contig93.eannot.1987.final_new	disulfidisomerase
D8B26_006930		0	398	False	CPSG_08800	DnaJ domain-containing protein	CIMG_07284	DnaJ domain-containing protein	HISTO_ER.Contig17.eannot.1288.final_new	DnaJ domain-containing protein
D8B26_006991		8	353	False	CPSG_08872	chitinase	CIMG_07348	chitinase 4	HISTO_HS.Contig68.Fgenesh_histo.7.final_new	endochitinase
D8B26_007392	NIT1	12	779	False	CPSG_01333	metalloreductase	CIMG_08973	FRE family ferric-chelate reductase	HISTO_ZZ.Contig127a.Fgenesh_histo.4.final_new	ferric-chelate reductase
D8B26_007894		2	170	False	CPSG_04084	conserved hypothetical protein	CIMG_09523	hypothetical protein
D8B26_007948		7	343	False	CPSG_04149	phospholipase D	CIMG_09578	phospholipase D	HISTO_JG.Contig206.Fgenesh_Aspergillus.70.final_new	phospholipase D
D8B26_008071		6	536	False	CPSG_07808	disulfide isomerase	CIMG_04824	protein disulfide-isomerase	HISTO_FE.Contig19.eannot.1819.final_new	thioredoxin
D8B26_008230	TYR2	4	664	False	CPSG_08956	conserved hypothetical protein	CIMG_07583	tyrosinase	HISTO_ZL.Contig1161d-snap.1.final_new	polyphenoloxidase
